# Supplementary material for: The renal response to FGF23 shifts from phosphaturia toward inflammation in kidney disease
Source: J Cell Commun Signal. 2026 Feb 23;20(1):e70061. doi: 10.1002/ccs3.70061 (PMC12929185; doi:10.1002/ccs3.70061)
Supplement: Supplementary file 2 — Table S1 [file CCS3-20-e70061-s006.xlsx]

## Sheet: Tabelle1
Supplemental Table 1. Experimental models of FGF23 excess included in the study.
Induction of kidney disease	Mouse strain	Mouse sex	Experimental set-up	FGF23 delivery	FGF23 dose	Duration of FGF23 excess	Age at euthanasia	Main assessments
Anti-GBM disease	C57BL/6	Males	4 groups, ±disease ±FGF23	intravenous	6x1ug protein	6 days	10 weeks	Renal RNAseq, immunofluorescence, serum cytokines
Adriamycin nephropathy	BALB/c	Females	4 groups, ±disease ±FGF23	intravenous	1ug protein	24h	10 weeks	Renal RNA
Adenine nephropathy	DBA/2J	Males	Precision-cut kidney slices, 2 groups ±FGF23	in medium	200ng/mL	1h	23 weeks	Renal RNA
None (Fgf23 transgenic)	C57BL/6	Males	2 groups ±FGF23 excess	Germline	N/A	8 weeks	8 weeks	Renal RNA
None (Hyp mice)	C57BL/6	Sex-matched groups	2 groups ±FGF23 excess	Germline	N/A	5 weeks	5 weeks	Renal RNA
