# Supplementary material for: The renal response to FGF23 shifts from phosphaturia toward inflammation in kidney disease
Source: J Cell Commun Signal. 2026 Feb 23;20(1):e70061. doi: 10.1002/ccs3.70061 (PMC12929185; doi:10.1002/ccs3.70061)
Supplement: Supplementary file 3 — Table S2 [file CCS3-20-e70061-s010.xlsx]

## Sheet: Tabelle1
Supplementary Table 2: Biochemical assessments of serum and urine
	Healthy						Kidney disease						Two-way ANOVA
		vehicle			FGF23			vehicle			FGF23		disease	treatment	interaction																			ADA					ADA					ADA
		mean ± SD			mean ± SD			mean ± SD			mean ± SD								hFGF23					m-iFGF23					m-cterm					hFGF23					imFGF23					m-cFGF23
																			0.35	0.06	0.67	0.19		vehicle	FGF23	antiGBM vehicle	antiGBM+FGF23		vehicle	FGF23	antiGBM vehicle	antiGBM+FGF23		1.27797	1.10847	0.294915	0.701695		417.333	117.333	110.667	124		212.667	91	152.667	112.667
Anti-GBM model																			0.23	2.35	0.04	0.09		220.7		274	267.3		326		346	596		0.566102	0.176271	0.294915	0.159322		160.667	194	264	114		167.667	142.667	167.667	92.6667
n =	8			4			8			8									0.21	0.82	0.07	0.55		157.3		240.7	327.3		129.3		402.7	497.7		0.532203	0.667797	0.244068	1.27797		127.333	117.333	204	107.333		162.667	87.6667	206	89.3333
																			0.29	2.09	0.01	0.24		77.3		427.3	230.7		787.7		739.3	561		0.616949	0.718644	1.31186	0.413559		197.333	170.667	217.333	207.333		159.333	117.667	169.333	172.667
h-iFGF23 (pg/mL)	183.75	±	106.36	1330	±	1078.73	179.167	±	184.66	684.167	±	839.68	0.1536	0.0008	0.1593				0.14		0.11	1.55		70.7		237.3	297.3		144.3		632.7	576
m-iFGF23 (pg/mL)	131.5	±	71.3128		ND		306.912	±	160.529	298.575	±	87.5132	ND	ND	ND				0.14		0.35	0.14				204	500.7				2204.3	637.7
m-cFGF23 (pg/mL)	346.825	±	307.212		ND		908.512	±	784.732	803.712	±	454.801	ND	ND	ND				0.07		0.24	1.16				157.3	267.3				2117.7	1882.7
s-creatinine (mg/dL)	0.705654	±	0.160118	0.562432	±	0.147554	0.734749	±	0.154867	1.00888	±	0.200422	0.0017	0.3398	0.0048				0.04		0.26	2.89				654	264				392.7	894.3
s-BUN (mg/dL)	20.1658	±	5.12668	16.6484	±	4.11559	26.919	±	7.90551	28.1866	±	5.50761	0.0008	0.6435	0.3287
																					0.13	0.28				260.7	234				432.7	784.3
Adriamycin nephropathy																					0.07	0.06
n =	4			4			4			4
h-iFGF23 (pg/mL)	748.305	±	354.821	667.797	±	382.265	536.441	±	517.505	638.136	±	480.666	0.58	0.9556	0.6813						0.06	0.21
m-iFGF23 (pg/mL)	225.667	±	130.937	149.833	±	38.7179	199	±	64.2622	138.167	±	46.617	0.6362	0.1091	0.8528						0.14	0.85
m-cFGF23 (pg/mL)	175.583	±	24.9583	109.75	±	25.7256	173.917	±	22.664	116.833	±	38.6221	0.8538	0.0011	0.7656
p-creatinine (mg/dL)	0.532302	±	0.13508	0.468784	±	0.0635179	0.54696	±	0.106695	0.7424	±	0.0384838	0.0096	0.1847	0.0172			mean	0.18375	1.33	0.179167	0.684167	#DIV/0!	131.5	#DIV/0!	306.912	298.575	#DIV/0!	346.825	#DIV/0!	908.512	803.712	#DIV/0!	0.748305	0.667797	0.536441	0.638136	#DIV/0!	225.667	149.833	199	138.167	#DIV/0!	175.583	109.75	173.917	116.833	#DIV/0!	#DIV/0!
p-BUN (mg/dL)	16.6219	±	cl25	16.5534	±	2.55486	19.6767	±	3.32761	21.0055	±	5.87629	0.0973	0.7679	0.7436			stabw	0.10636	1.07873	0.18466	0.83968	#DIV/0!	71.3128	#DIV/0!	160.529	87.5132	#DIV/0!	307.212	#DIV/0!	784.732	454.801	#DIV/0!	0.354821	0.382265	0.517505	0.480666	#DIV/0!	130.937	38.7179	64.2622	46.617	#DIV/0!	24.9583	25.7256	22.664	38.6221	#DIV/0!	#DIV/0!
p-phosphate	23.4337	±	13.0886	22.9819	±	20.0769	15.3916	±	6.22972	25.5422	±	27.43	0.7718	0.6092	0.5767
FE-Pi (%)	4.86191	±	5.74938	7.00184	±	6.73168	3.59959	±	3.09952	10.6833	±	14.598	0.7851	0.3086	0.5793
Adenine nephropathy
n =	4						8
m-iFGF23 (pg/mL)	138.167	±	77.8115				7847.33	±	2823.08					<0.001*
m-cFGF23 (pg/mL)	251.833	±	314.468				5208.5	±	852.426					<0.001*
Anti-GBM, anti-glomerular basement membrane. h, human. m, mouse. i, intact. c, c-terminal. p, plasma. BUN, blood urea nitrogen. FE-Pi, fractional excretion of phosphate. ND, not determined. *t-test.
[truncated: 37 more columns]
