# Supplementary material for: The renal response to FGF23 shifts from phosphaturia toward inflammation in kidney disease
Source: J Cell Commun Signal. 2026 Feb 23;20(1):e70061. doi: 10.1002/ccs3.70061 (PMC12929185; doi:10.1002/ccs3.70061)
Supplement: Supplementary file 4 — Table S3 [file CCS3-20-e70061-s009.xlsx]

## Sheet: total
Supplementary Table 3: Renal RNAseq analyses of FGF23 treatment in Anti-GBM mice
	Raw Counts (Aligner: STAR, Ref.genome: Ensembl Mus_musculus.GRCm38, Gene quantification method: featureCounts, Gene ref: Ensembl Mus_musculus.GRCm38.102.gtf)														Normalized Counts (Application: DESeq2)
Exp	I	I	I	I	I	I	I	I	I	I	I	I	I	I	I	I	I	I	I	I	I	I	I	I	I	I	I	I
Label	NTS1.veh1	NTS2.veh2	NTS3.veh3	NTS4.veh4	NTS5.6	NTS6.7	NTS7.8	NTS8.9	NTS9.fgf-1	NTS10.fgf-2	NTS11.fgf-2	NTS13.1	NTS14.2	NTS16.4	NTS1.veh1	NTS2.veh2	NTS3.veh3	NTS4.veh4	NTS5.6	NTS6.7	NTS7.8	NTS8.9	NTS9.fgf-1	NTS10.fgf-2	NTS11.fgf-2	NTS13.1	NTS14.2	NTS16.4
Group	control.vehicle	control.vehicle	control.vehicle	control.vehicle	NTS.vehicle	NTS.vehicle	NTS.vehicle	NTS.vehicle	control.FGF23	control.FGF23	control.FGF23	NTS.FGF23	NTS.FGF23	NTS.FGF23	control.vehicle	control.vehicle	control.vehicle	control.vehicle	NTS.vehicle	NTS.vehicle	NTS.vehicle	NTS.vehicle	control.FGF23	control.FGF23	control.FGF23	NTS.FGF23	NTS.FGF23	NTS.FGF23
Group.org	Male_Kidney_control_vehicle	Male_Kidney_control_vehicle	Male_Kidney_control_vehicle	Male_Kidney_control_vehicle	Male_Kidney_NTS_vehicle	Male_Kidney_NTS_vehicle	Male_Kidney_NTS_vehicle	Male_Kidney_NTS_vehicle	Male_Kidney_control_FGF23	Male_Kidney_control_FGF23	Male_Kidney_control_FGF23	Male_Kidney_NTS_FGF23	Male_Kidney_NTS_FGF23	Male_Kidney_NTS_FGF23	Male_Kidney_control_vehicle	Male_Kidney_control_vehicle	Male_Kidney_control_vehicle	Male_Kidney_control_vehicle	Male_Kidney_NTS_vehicle	Male_Kidney_NTS_vehicle	Male_Kidney_NTS_vehicle	Male_Kidney_NTS_vehicle	Male_Kidney_control_FGF23	Male_Kidney_control_FGF23	Male_Kidney_control_FGF23	Male_Kidney_NTS_FGF23	Male_Kidney_NTS_FGF23	Male_Kidney_NTS_FGF23
Group.short	A	A	A	A	B	B	B	B	C	C	C	D	D	D	A	A	A	A	B	B	B	B	C	C	C	D	D	D	Comparisons (Application: DESeq2, Method: Wald test, Multiple testing adjustment: Benjamini&Hochberg, Log Fold Change shrinkage method: ashr)
Type	control	control	control	control	NTS	NTS	NTS	NTS	control	control	control	NTS	NTS	NTS	control	control	control	control	NTS	NTS	NTS	NTS	control	control	control	NTS	NTS	NTS	c1. control.FGF23 vs control.vehicle					c2. NTS.FGF23 vs NTS.vehicle					c3. (NTS.FGF23-NTS.vehicle)-(control.FGF23-control.vehicle)
Treatment	vehicle	vehicle	vehicle	vehicle	vehicle	vehicle	vehicle	vehicle	FGF23	FGF23	FGF23	FGF23	FGF23	FGF23	vehicle	vehicle	vehicle	vehicle	vehicle	vehicle	vehicle	vehicle	FGF23	FGF23	FGF23	FGF23	FGF23	FGF23	C vs A					D vs B					(D vs B) x (C vs A)
	1_NTS1	2_NTS2	3_NTS3	4_NTS4	5_NTS5	6_NTS6	7_NTS7	8_NTS8	9_NTS9	10_NTS10	11_NTS11	13_NTS13	14_NTS4	16_NTS16	1_NTS1	2_NTS2	3_NTS3	4_NTS4	5_NTS5	6_NTS6	7_NTS7	8_NTS8	9_NTS9	10_NTS10	11_NTS11	13_NTS13	14_NTS4	16_NTS16	baseMean	log2FoldChange	lfcSE	pvalue	padj	baseMean	log2FoldChange	lfcSE	pvalue	padj	baseMean	log2FoldChange	lfcSE	pvalue	padj	ensembl_gene_id	chromosome_name	strand	start_position	end_position	external_gene_name
ENSMUSG00000000001	2000	2636	2279	1818	1930	1629	2170	1264	2298	2122	1456	2526	2339	2090	2047.51	2265.26	2061.87	2181.64	1809.12	1917.63	2038.35	1650.3	1967.53	1864.25	1866.41	2234.6	2146.55	1896.96	1996.29	-0.00020018	0.00295971	0.0479461	0.999869	1996.29	0.0995032	0.0662159	0.0444513	0.373748	1996.29	0.144709	0.0859743	0.00480692	0.278067	ENSMUSG00000000001	3	-1	108107280	108146146	Gnai3
ENSMUSG00000000003	0	0	0	0	0	0	0	0	0	0	0	0	0	0	0	0	0	0	0	0	0	0	0	0	0	0	0	0	0	0	0.00296144	NA	NA	0	0	0.127765	NA	NA	0	0	0.125479	NA	NA	ENSMUSG00000000003	X	-1	77837901	77853623	Pbsn
ENSMUSG00000000028	34	48	52	28	31	29	96	37	47	28	22	57	34	74	34.8077	41.2491	47.0458	33.6006	29.0584	34.1382	90.1759	48.3079	40.241	24.599	28.2012	50.4245	31.2025	67.1652	42.8727	-1.89069e-05	0.00296136	0.394507	0.999869	42.8727	-0.00197928	0.0996241	0.93958	0.983887	42.8727	0.0107309	0.10316	0.574784	0.900794	ENSMUSG00000000028	16	-1	18780447	18811987	Cdc45
ENSMUSG00000000031	0	1	3	0	19	9	8	7	2	3	0	11	13	8	0	0.859356	2.71418	0	17.81	10.5946	7.51466	9.13933	1.71238	2.63561	0	9.73104	11.9304	7.26111	5.85019	5.18267e-06	0.00296143	0.51682	0.999869	5.85019	-0.00727778	0.106405	0.696682	NA	5.85019	-0.0078409	0.11666	0.449774	NA	ENSMUSG00000000031	7	-1	142575529	142578143	H19
ENSMUSG00000000037	1	8	21	10	7	7	6	3	7	7	3	4	6	6	1.02376	6.87485	18.9993	12.0002	6.56158	8.24026	5.636	3.91686	5.99334	6.14975	3.84562	3.53856	5.50633	5.44583	6.69516	-1.51756e-05	0.00296142	0.22557	0.999869	6.69516	-0.00761101	0.109932	0.639828	NA	6.69516	0.00600953	0.111215	0.615962	NA	ENSMUSG00000000037	X	1	161082525	161258213	Scml2
ENSMUSG00000000049	109	178	95	26	57	60	30	39	173	193	107	145	127	50	111.589	152.965	85.9491	31.2006	53.43	70.6308	28.18	50.9191	148.121	169.557	137.16	128.273	116.551	45.3819	94.9935	3.20991e-05	0.00296137	0.119097	0.999869	94.9935	0.0637388	0.152933	0.0316976	0.333383	94.9935	0.00779741	0.103925	0.657071	0.926304	ENSMUSG00000000049	11	1	108343354	108414396	Apoh
ENSMUSG00000000056	1012	1230	1050	1244	882	664	727	535	1358	1234	834	749	789	928	1036.04	1057.01	949.963	1492.83	826.76	781.647	682.895	698.506	1162.71	1084.11	1069.08	662.595	724.083	842.288	933.608	-1.42567e-05	0.00296084	0.811328	0.999869	933.608	-0.00282448	0.0828979	0.951321	0.988062	933.608	0.00483406	0.0901008	0.901016	0.985118	ENSMUSG00000000056	11	1	121237253	121255856	Narf
ENSMUSG00000000058	651	774	916	724	872	617	780	428	758	657	328	681	821	738	666.465	665.141	828.73	868.816	817.386	726.32	732.679	558.805	648.993	577.198	420.454	602.44	753.45	669.837	681.194	-0.000142661	0.00296098	0.00622073	0.999869	681.194	-0.0189013	0.0861136	0.668787	0.89308	681.194	0.060547	0.0970944	0.101737	0.669266	ENSMUSG00000000058	6	1	17281185	17289115	Cav2
ENSMUSG00000000078	604	760	766	480	1854	1742	2578	1282	602	622	371	2969	1700	2106	618.349	653.11	693.021	576.011	1737.88	2050.65	2421.6	1673.8	515.428	546.449	475.575	2626.5	1560.13	1911.49	1290	-9.17596e-05	0.002961	0.0720473	0.999869	1290	0.0116821	0.0859897	0.791456	0.936842	1290	0.0538065	0.0960891	0.140573	0.701906	ENSMUSG00000000078	13	1	5861482	5870394	Klf6
ENSMUSG00000000085	438	485	440	344	388	345	460	366	516	495	370	575	500	519	448.405	416.788	398.08	412.808	363.699	406.127	432.093	477.856	441.795	434.875	474.293	508.668	458.861	471.064	438.958	8.59538e-05	0.00296019	0.317845	0.999869	438.958	0.0970592	0.0723901	0.0532257	0.397966	438.958	0.0302299	0.0817134	0.51267	0.879182	ENSMUSG00000000085	4	1	120405281	120530186	Scmh1
ENSMUSG00000000088	4761	5980	6003	3964	5602	4901	4743	4826	6348	5077	3601	4541	5208	5855	4874.1	5138.95	5431.08	4756.89	5251.14	5769.36	4455.25	6300.91	5435.11	4460.32	4616.02	4017.15	4779.5	5314.22	5042.86	-3.30899e-05	0.00296066	0.628094	0.999869	5042.86	-0.0802715	0.0804359	0.100633	0.481059	5042.86	-0.0344677	0.0879475	0.413256	0.844444	ENSMUSG00000000088	9	1	57521274	57532426	Cox5a
ENSMUSG00000000093	1180	1467	1701	1321	1731	1140	1488	1066	1577	1704	951	1440	1651	1555	1208.03	1260.67	1538.94	1585.23	1622.59	1341.98	1397.73	1391.79	1350.21	1497.02	1219.06	1273.88	1515.16	1411.38	1400.98	-2.5652e-05	0.00296056	0.722535	0.999869	1400.98	-0.0159868	0.0769298	0.743266	0.92139	1400.98	0.000852681	0.0858728	0.984183	0.996407	ENSMUSG00000000093	11	1	85832551	85841948	Tbx2
ENSMUSG00000000094	0	0	0	1	0	1	0	1	0	0	0	2	0	0	0	0	0	1.20002	0	1.17718	0	1.30562	0	0	0	1.76928	0	0	0.389436	-5.89895e-07	0.00296144	0.825545	0.999869	0.389436	7.53014e-06	0.125373	0.998773	NA	0.389436	0.000530219	0.123876	0.874021	NA	ENSMUSG00000000094	11	1	85886422	85916097	Tbx4
ENSMUSG00000000103	0	0	0	0	0	0	0	0	0	0	0	0	0	0	0	0	0	0	0	0	0	0	0	0	0	0	0	0	0	0	0.00296144	NA	NA	0	0	0.127765	NA	NA	0	0	0.125479	NA	NA	ENSMUSG00000000103	Y	-1	2106015	2170409	Zfy2
ENSMUSG00000000120	43	47	55	27	53	56	100	40	56	67	39	228	127	96	44.0215	40.3897	49.76	32.4006	49.6806	65.922	93.9333	52.2247	47.9467	58.8619	49.993	201.698	116.551	87.1333	70.7511	2.80177e-05	0.00296132	0.308942	0.999869	70.7511	0.331735	0.397494	0.00048192	0.0479088	70.7511	0.0400844	0.113015	0.100047	0.669266	ENSMUSG00000000120	11	-1	95568818	95587735	Ngfr
ENSMUSG00000000125	0	0	0	0	0	0	0	0	0	0	0	0	0	0	0	0	0	0	0	0	0	0	0	0	0	0	0	0	0	0	0.00296144	NA	NA	0	0	0.127765	NA	NA	0	0	0.125479	NA	NA	ENSMUSG00000000125	11	1	103774150	103817957	Wnt3
ENSMUSG00000000126	20	24	34	19	39	31	44	36	49	44	28	54	46	30	20.4751	20.6245	30.7607	22.8004	36.5574	36.4926	41.3306	47.0023	41.9534	38.6555	35.8924	47.7705	42.2152	27.2291	34.9829	7.94013e-05	0.00296128	0.0108406	0.999869	34.9829	-0.00513335	0.0947891	0.879859	0.967367	34.9829	-0.0542766	0.119593	0.0499808	0.582777	ENSMUSG00000000126	11	1	59306928	59333552	Wnt9a
ENSMUSG00000000127	193	256	215	179	159	134	211	132	229	233	150	209	210	214	197.585	219.995	194.516	214.804	149.042	157.742	198.199	172.342	196.068	204.699	192.281	184.89	192.722	194.235	190.651	-3.61346e-05	0.00296058	0.612552	0.999869	190.651	0.0659149	0.0790034	0.177473	0.586857	190.651	0.0569488	0.088543	0.187585	0.736607	ENSMUSG00000000127	17	1	63863062	64139496	Fer
ENSMUSG00000000131	973	1111	1077	845	1001	762	951	694	1093	1118	802	1129	1142	1031	996.115	954.744	974.391	1014.02	938.307	897.011	893.305	906.099	935.818	982.202	1028.06	998.758	1048.04	935.775	964.475	-1.07596e-05	0.00295856	0.934358	0.999869	964.475	0.0887074	0.0559264	0.0542714	0.399049	964.475	0.0698059	0.0690583	0.155402	0.712987	ENSMUSG00000000131	7	-1	126101715	126200501	Xpo6
ENSMUSG00000000134	520	691	671	486	690	624	831	503	675	695	494	914	800	722	532.353	593.815	607.072	583.211	646.785	734.56	780.585	656.726	577.93	610.582	633.245	808.561	734.178	655.315	653.923	5.55632e-05	0.0029602	0.517204	0.999869	653.923	0.027499	0.0705941	0.579368	0.858275	653.923	-0.00340173	0.081205	0.941134	0.991077	ENSMUSG00000000134	X	1	7762560	7775202	Tfe3
ENSMUSG00000000142	52	27	30	20	41	23	38	49	37	149	24	77	77	43	53.2353	23.2026	27.1418	24.0004	38.4321	27.0751	35.6946	63.9753	31.6791	130.902	30.7649	68.1173	70.6646	39.0284	47.4224	3.67178e-05	0.00296139	0.0384502	0.999869	47.4224	0.0239089	0.109319	0.284351	0.681858	47.4224	-0.0113789	0.107351	0.475993	0.867038	ENSMUSG00000000142	11	1	108920349	108950783	Axin2
ENSMUSG00000000148	320	389	330	305	352	293	322	228	411	422	277	397	350	349	327.602	334.289	298.56	366.007	329.954	344.914	302.465	297.681	351.895	370.742	355.079	351.202	321.203	316.766	333.454	0.000103544	0.00296016	0.234472	0.999869	333.454	0.0237586	0.0710171	0.631929	0.880149	333.454	-0.0229263	0.0814026	0.619516	0.917132	ENSMUSG00000000148	5	1	140705011	140719379	Brat1
ENSMUSG00000000149	3069	4095	3631	2457	3118	2410	2856	1752	4585	3366	2558	3069	3406	3045	3141.91	3519.06	3285.06	2948.46	2922.72	2837	2682.73	2287.44	3925.64	2957.15	3279.03	2714.96	3125.76	2763.76	3027.91	4.67129e-05	0.00296047	0.537522	0.999869	3027.91	0.0407849	0.0757644	0.407515	0.766108	3027.91	0.00662081	0.0847878	0.880052	0.97988	ENSMUSG00000000149	5	-1	140758408	140830431	Gna12
ENSMUSG00000000154	8330	9737	9574	6609	6707	5120	4236	5080	10600	9851	6699	4745	5591	5992	8527.89	8367.55	8661.86	7930.95	6286.94	6027.16	3979.01	6632.54	9075.63	8654.45	8587.27	4197.62	5130.98	5438.57	6964.17	2.73981e-05	0.00296084	0.646279	0.999869	6964.17	-0.0700936	0.0844481	0.136089	0.535452	6964.17	-0.0547179	0.0926411	0.167838	0.725456	ENSMUSG00000000154	7	1	143473736	143499334	Slc22a18
ENSMUSG00000000157	0	0	0	0	0	0	1	0	0	0	0	0	1	0	0	0	0	0	0	0	0.939333	0	0	0	0	0	0.917722	0	0.132647	-4.53602e-10	0.00296144	0.999818	0.999869	0.132647	-1.27578e-05	0.126447	0.997194	NA	0.132647	-5.78967e-06	0.124566	0.998144	NA	ENSMUSG00000000157	16	-1	96422288	96443619	Itgb2l
ENSMUSG00000000159	432	617	570	406	629	555	611	533	536	542	370	641	523	587	442.263	530.222	515.694	487.209	589.605	653.335	573.932	695.895	458.919	476.166	474.293	567.054	479.969	532.784	534.096	-6.16523e-05	0.00296021	0.469878	0.999869	534.096	-0.126588	0.0737723	0.0126693	0.247293	534.096	-0.0572046	0.0828892	0.219356	0.75037	ENSMUSG00000000159	16	1	96361668	96422121	Igsf5
ENSMUSG00000000167	51	51	73	41	34	30	52	32	53	43	42	43	34	43	52.2116	43.8271	66.0451	49.2009	31.8706	35.3154	48.8453	41.7798	45.3782	37.777	53.8387	38.0395	31.2025	39.0284	43.8829	-3.32332e-05	0.00296123	0.35462	0.999869	43.8829	-0.0173036	0.0947194	0.617607	0.875675	43.8829	0.00739239	0.0977919	0.783448	0.957455	ENSMUSG00000000167	9	1	50617321	50625000	Pih1d2
ENSMUSG00000000168	3135	3975	3547	2761	2986	2334	2457	1911	3808	3110	2338	2649	2970	3004	3209.48	3415.94	3209.07	3313.26	2798.98	2747.54	2307.94	2495.04	3260.38	2732.24	2997.02	2343.41	2725.63	2726.55	2877.32	-0.000138172	0.00295991	0.146875	0.999869	2877.32	0.00329648	0.0675376	0.94678	0.986807	2877.32	0.0510422	0.0795319	0.284192	0.784836	ENSMUSG00000000168	9	-1	50634633	50659780	Dlat
ENSMUSG00000000171	4667	5836	5534	3901	5259	4257	4055	3505	5912	5015	3549	3973	4836	5152	4777.87	5015.2	5006.76	4681.29	4929.62	5011.25	3808.99	4576.19	5061.81	4405.85	4549.37	3514.67	4438.1	4676.15	4603.8	-3.93388e-05	0.00296047	0.604268	0.999869	4603.8	-0.0521127	0.0758493	0.290945	0.688402	4603.8	-0.0167353	0.0848498	0.703485	0.94003	ENSMUSG00000000171	9	-1	50596357	50603812	Sdhd
ENSMUSG00000000182	0	0	0	0	0	1	0	0	0	1	0	0	0	0	0	0	0	0	0	1.17718	0	0	0	0.878535	0	0	0	0	0.146837	4.33775e-07	0.00296144	0.827439	0.999869	0.146837	-0.000804634	0.126507	0.824523	NA	0.146837	-0.000774428	0.124649	0.75585	NA	ENSMUSG00000000182	6	1	127072902	127081408	Fgf23
ENSMUSG00000000183	0	0	0	0	0	0	1	0	0	0	0	0	0	0	0	0	0	0	0	0	0.939333	0	0	0	0	0	0	0	0.0670952	-4.62037e-10	0.00296144	0.999815	0.999869	0.0670952	-0.00080465	0.126507	0.82452	NA	0.0670952	-0.000389984	0.124587	0.875535	NA	ENSMUSG00000000183	6	1	127015586	127028187	Fgf6
ENSMUSG00000000184	423	665	601	495	366	280	425	239	604	572	354	546	514	496	433.049	571.472	543.741	594.011	343.077	329.61	399.216	312.043	517.14	502.522	453.783	483.013	471.709	450.189	457.47	-7.29277e-05	0.00296056	0.313486	0.999869	457.47	0.194254	0.104908	0.000455535	0.0458884	457.47	0.164012	0.125972	0.00133287	0.145417	ENSMUSG00000000184	6	-1	127125162	127152193	Ccnd2
ENSMUSG00000000194	1094	1403	1250	972	1178	915	1260	856	1365	1325	875	1459	1360	1264	1119.99	1205.68	1130.91	1166.42	1104.22	1077.12	1183.56	1117.61	1168.7	1164.06	1121.64	1290.69	1248.1	1147.25	1160.43	-8.6762e-06	0.00295855	0.947081	0.999869	1160.43	0.0910205	0.055686	0.0477614	0.382842	1160.43	0.0709606	0.0689571	0.148722	0.70557	ENSMUSG00000000194	2	1	31152316	31218775	Gpr107
ENSMUSG00000000197	8	7	8	4	4	5	9	1	4	8	6	4	4	3	8.19005	6.01549	7.23782	4.80009	3.74948	5.8859	8.45399	1.30562	3.42477	7.02828	7.69124	3.53856	3.67089	2.72291	5.26536	-3.32767e-06	0.00296141	0.810461	0.999869	5.26536	-0.0139325	0.11305	0.409094	NA	5.26536	-0.00573152	0.110047	0.646648	NA	ENSMUSG00000000197	14	-1	123276634	123627144	Nalcn
ENSMUSG00000000202	0	0	0	0	3	1	2	4	1	0	0	7	2	2	0	0	0	0	2.81211	1.17718	1.87867	5.22247	0.856192	0	0	6.19248	1.83544	1.81528	1.55642	2.46766e-06	0.00296144	0.603102	0.999869	1.55642	0.00258628	0.116235	0.821182	NA	1.55642	-0.0020721	0.11991	0.751017	NA	ENSMUSG00000000202	11	-1	114791217	114795945	Btbd17
ENSMUSG00000000204	3	2	4	4	26	10	24	12	2	4	0	23	9	12	3.07127	1.71871	3.61891	4.80009	24.3716	11.7718	22.544	15.6674	1.71238	3.51414	0	20.3467	8.2595	10.8917	9.44915	-9.57111e-06	0.00296143	0.362787	0.999869	9.44915	-0.0217795	0.108958	0.316224	0.708511	9.44915	0.00313318	0.109444	0.797456	NA	ENSMUSG00000000204	11	1	83175186	83190216	Slfn4
ENSMUSG00000000214	0	0	0	0	0	0	0	0	0	0	0	0	0	0	0	0	0	0	0	0	0	0	0	0	0	0	0	0	0	0	0.00296144	NA	NA	0	0	0.127765	NA	NA	0	0	0.125479	NA	NA	ENSMUSG00000000214	7	-1	142892752	142931128	Th
ENSMUSG00000000215	0	0	1	0	0	0	0	0	0	0	0	0	0	0	0	0	0.904727	0	0	0	0	0	0	0	0	0	0	0	0.0646234	-3.26126e-07	0.00296144	0.869818	0.999869	0.0646234	-0.000210694	0.126451	0.953687	NA	0.0646234	0.000186273	0.124571	0.940358	NA	ENSMUSG00000000215	7	-1	142678656	142743381	Ins2
ENSMUSG00000000216	823	899	1220	790	1618	1052	1205	954	996	854	496	984	1320	1431	842.552	772.561	1103.77	948.018	1516.66	1238.39	1131.9	1245.56	852.767	750.269	635.809	870.485	1211.39	1298.83	1029.93	-9.29257e-05	0.00296098	0.0770727	0.999869	1029.93	-0.050804	0.0867872	0.256262	0.661736	1029.93	0.0165522	0.0924329	0.647924	0.92547	ENSMUSG00000000216	7	1	121734479	121768475	Scnn1g
ENSMUSG00000000223	1	3	1	0	2	1	3	2	4	0	4	2	2	2	1.02376	2.57807	0.904727	0	1.87474	1.17718	2.818	2.61124	3.42477	0	5.12749	1.76928	1.83544	1.81528	1.92571	8.01549e-06	0.00296143	0.294614	0.999869	1.92571	-0.00251327	0.115396	0.83278	NA	1.92571	-0.00777667	0.121216	0.368821	NA	ENSMUSG00000000223	X	1	134404551	134456573	Drp2
ENSMUSG00000000244	4	15	14	11	37	26	23	8	17	12	8	35	32	25	4.09503	12.8903	12.6662	13.2002	34.6827	30.6067	21.6047	10.4449	14.5553	10.5424	10.255	30.9624	29.3671	22.691	18.4688	5.66844e-06	0.00296139	0.758778	0.999869	18.4688	0.0104643	0.101038	0.674184	0.895544	18.4688	0.000688756	0.103422	0.967865	0.994903	ENSMUSG00000000244	7	1	143005046	143019644	Tspan32
ENSMUSG00000000247	0	1	1	1	2	1	6	4	0	0	0	6	1	1	0	0.859356	0.904727	1.20002	1.87474	1.17718	5.636	5.22247	0	0	0	5.30784	0.917722	0.907638	1.71484	-5.89384e-06	0.00296144	0.244113	0.999869	1.71484	-0.00542471	0.117198	0.641233	NA	1.71484	0.00487947	0.121478	0.478303	NA	ENSMUSG00000000247	2	1	38339281	38369733	Lhx2
ENSMUSG00000000248	0	0	0	0	1	0	4	0	0	0	0	0	0	0	0	0	0	0	0.937369	0	3.75733	0	0	0	0	0	0	0	0.335336	-4.85285e-10	0.00296144	0.999805	0.999869	0.335336	-0.00240641	0.12694	0.51425	NA	0.335336	-0.00114853	0.124736	0.647209	NA	ENSMUSG00000000248	6	1	128934381	128984707	Clec2g
ENSMUSG00000000253	1321	1623	1658	1078	1186	1012	1348	1074	1859	1487	1234	1364	1446	1302	1352.38	1394.73	1500.04	1293.62	1111.72	1191.31	1266.22	1402.23	1591.66	1306.38	1581.83	1206.65	1327.03	1181.75	1336.25	8.93401e-05	0.00296021	0.296489	0.999869	1336.25	-0.00190234	0.0714424	0.969379	0.992478	1336.25	-0.0351647	0.0821876	0.445285	0.854812	ENSMUSG00000000253	13	1	45507444	45553800	Gmpr
ENSMUSG00000000263	0	0	0	0	0	0	0	0	0	0	0	0	0	0	0	0	0	0	0	0	0	0	0	0	0	0	0	0	0	0	0.00296144	NA	NA	0	0	0.127765	NA	NA	0	0	0.125479	NA	NA	ENSMUSG00000000263	11	-1	55514238	55608198	Glra1
ENSMUSG00000000266	631	845	728	625	494	383	539	298	800	733	519	605	556	556	645.99	726.156	658.641	750.014	463.06	450.86	506.3	389.074	684.954	643.966	665.292	535.207	510.253	504.647	581.03	-6.26224e-05	0.00295999	0.499687	0.999869	581.03	0.0958339	0.071022	0.0559128	0.40167	581.03	0.0887291	0.0834069	0.0650982	0.623114	ENSMUSG00000000266	X	1	140664599	140767715	Mid2
ENSMUSG00000000275	1868	2755	2328	1988	2110	1583	2177	1238	2715	2093	1420	2310	2107	1736	1912.38	2367.53	2106.2	2385.64	1977.85	1863.48	2044.93	1616.36	2324.56	1838.77	1820.26	2043.52	1933.64	1575.66	1986.48	-7.02394e-05	0.00296068	0.296404	0.999869	1986.48	-0.00729378	0.0792053	0.879362	0.967367	1986.48	0.0262787	0.0879907	0.528474	0.885324	ENSMUSG00000000275	11	1	88999376	89020293	Trim25
ENSMUSG00000000276	145	146	134	130	188	106	184	105	197	165	120	125	147	124	148.445	125.466	121.233	156.003	176.225	124.781	172.837	137.09	168.67	144.958	153.825	110.58	134.905	112.547	141.969	6.03565e-05	0.00296096	0.259861	0.999869	141.969	-0.10191	0.0935857	0.0278228	0.326302	141.969	-0.0931918	0.109401	0.0184103	0.443298	ENSMUSG00000000276	11	-1	89035179	89066850	Dgke
ENSMUSG00000000278	2709	3706	3838	2590	4066	2708	3067	2083	3811	3257	2149	2768	3093	3588	2773.36	3184.77	3472.34	3108.06	3811.34	3187.8	2880.93	2719.6	3262.95	2861.39	2754.74	2448.68	2838.51	3256.61	3040.08	-4.0894e-05	0.00296071	0.534642	0.999869	3040.08	-0.0526877	0.080498	0.273294	0.67749	3040.08	-0.0138121	0.0881068	0.737204	0.947243	ENSMUSG00000000278	11	-1	88924020	88955465	Scpep1
ENSMUSG00000000282	641	745	663	625	1176	1021	784	636	976	886	573	892	845	990	656.228	640.22	599.834	750.014	1102.35	1201.9	736.437	830.373	835.643	778.382	734.513	789.099	775.475	898.562	809.216	8.85127e-05	0.00296091	0.115989	0.999869	809.216	-0.0709605	0.0861096	0.125231	0.518686	809.216	-0.0881129	0.10239	0.0281165	0.497646	ENSMUSG00000000282	11	1	74830920	74845725	Mnt
ENSMUSG00000000290	95	140	154	128	366	285	299	139	152	92	121	413	430	375	97.2569	120.31	139.328	153.603	343.077	335.496	280.86	181.481	130.141	80.8252	155.107	365.356	394.62	340.364	222.702	-1.03393e-05	0.00296123	0.772008	0.999869	222.702	0.0586842	0.0976107	0.12212	0.514418	222.702	0.0363047	0.100942	0.202663	0.743332	ENSMUSG00000000290	10	1	77530252	77565708	Itgb2
ENSMUSG00000000295	93	123	117	77	148	117	126	114	114	119	81	131	107	145	95.2093	105.701	105.853	92.4017	138.731	137.73	118.356	148.841	97.6059	104.546	103.832	115.888	98.1962	131.608	113.893	8.62114e-06	0.00296093	0.876316	0.999869	113.893	-0.0719599	0.0853919	0.123253	0.515765	113.893	-0.0450604	0.0928166	0.239534	0.763609	ENSMUSG00000000295	10	1	31313383	31328204	Hddc2
ENSMUSG00000000296	287	258	248	166	264	197	198	186	290	319	211	225	198	235	293.818	221.714	224.372	199.204	247.465	231.904	185.988	242.845	248.296	280.253	270.475	199.044	181.709	213.295	231.456	7.18982e-05	0.00296085	0.223942	0.999869	231.456	-0.059831	0.0846818	0.197539	0.608252	231.456	-0.0705802	0.0955729	0.0764772	0.643557	ENSMUSG00000000296	10	-1	31332376	31445958	Tpd52l1
ENSMUSG00000000301	22	30	22	16	28	17	27	22	34	33	22	34	38	31	22.5226	25.7807	19.904	19.2004	26.2463	20.0121	25.362	28.7236	29.1105	28.9917	28.2012	30.0777	34.8734	28.1368	26.2245	4.20939e-05	0.00296128	0.171236	0.999869	26.2245	0.0370102	0.0980684	0.268302	0.672576	26.2245	-0.00516602	0.0989263	0.833645	0.968807	ENSMUSG00000000301	11	-1	59970614	60046489	Pemt
ENSMUSG00000000303	3788	4199	4400	3236	4013	3433	4437	3459	4070	4576	2796	4397	4270	4532	3877.99	3608.43	3980.8	3883.27	3761.66	4041.26	4167.82	4516.13	3484.7	4020.18	3584.12	3889.76	3918.67	4113.42	3917.73	-7.82055e-05	0.00295929	0.488656	0.999869	3917.73	-0.0323391	0.0609681	0.500287	0.819853	3917.73	0.000686764	0.0729022	0.988708	0.997764	ENSMUSG00000000303	8	1	106603351	106670246	Cdh1
ENSMUSG00000000305	67	146	88	98	23	35	45	30	135	76	60	33	32	36	68.5917	125.466	79.616	117.602	21.5595	41.2013	42.27	39.1686	115.586	66.7687	76.9124	29.1931	29.3671	32.675	63.2841	-1.90472e-05	0.00296128	0.538806	0.999869	63.2841	-0.0220828	0.0987719	0.459277	0.797042	63.2841	-0.00344903	0.0996249	0.881694	0.980294	ENSMUSG00000000305	2	1	179442431	179899373	Cdh4
ENSMUSG00000000308	936	969	1254	957	1466	1199	1530	1298	1174	1076	604	1277	1482	1569	958.236	832.716	1134.53	1148.42	1374.18	1411.44	1437.18	1694.69	1005.17	945.304	774.251	1129.68	1360.06	1424.08	1187.85	-7.31251e-05	0.00296078	0.244476	0.999869	1187.85	-0.0625668	0.082012	0.190312	0.602088	1187.85	-0.00377207	0.0888673	0.925299	0.988172	ENSMUSG00000000308	2	1	121357714	121363737	Ckmt1
ENSMUSG00000000317	217	182	182	162	107	85	120	102	191	251	129	116	75	147	222.155	156.403	164.66	194.404	100.299	100.06	112.72	133.173	163.533	220.512	165.362	102.618	68.8291	133.423	145.582	-9.60411e-07	0.00296115	0.981532	0.999869	145.582	-0.0224332	0.0922935	0.5563	0.848314	145.582	-0.0123492	0.0962305	0.681645	0.930888	ENSMUSG00000000317	11	-1	70224128	70229798	Bcl6b
ENSMUSG00000000318	19	24	40	19	198	84	35	24	48	20	29	75	77	92	19.4514	20.6245	36.1891	22.8004	185.599	98.8831	32.8766	31.3348	41.0972	17.5707	37.1743	66.348	70.6646	83.5027	54.5798	1.12046e-05	0.0029614	0.49706	0.999869	54.5798	-0.0105227	0.104339	0.620353	0.875869	54.5798	-0.0129032	0.109329	0.404538	0.84159	ENSMUSG00000000318	11	1	70156197	70170834	Clec10a
ENSMUSG00000000320	103	102	85	86	60	64	79	86	109	113	76	78	86	81	105.447	87.6543	76.9018	103.202	56.2422	75.3395	74.2073	112.283	93.3249	99.2745	97.4223	69.0019	78.9241	73.5187	85.9102	1.13586e-05	0.00296114	0.787653	0.999869	85.9102	-0.016566	0.0914843	0.669619	0.893138	85.9102	-0.0151559	0.0960309	0.621349	0.917132	ENSMUSG00000000320	11	-1	70241457	70255353	Alox12
ENSMUSG00000000325	829	866	1129	1033	690	471	814	534	1042	1089	708	836	1048	647	848.694	744.202	1021.44	1239.62	646.785	554.452	764.617	697.2	892.152	956.725	907.566	739.559	961.773	587.242	825.859	-1.71979e-05	0.00296107	0.716264	0.999869	825.859	0.0444744	0.0895611	0.293025	0.68997	825.859	0.0339696	0.0954112	0.316416	0.800329	ENSMUSG00000000325	16	1	18348182	18407076	Arvcf
ENSMUSG00000000326	3716	5505	4622	4332	5094	3887	6133	4045	5315	3761	2870	5313	5110	4341	3804.28	4730.75	4181.65	5198.5	4774.96	4575.7	5760.93	5281.23	4550.66	3304.17	3678.98	4700.09	4689.56	3940.06	4512.25	-0.000102276	0.00296076	0.109158	0.999869	4512.25	-0.0693972	0.0821247	0.147944	0.549568	4512.25	0.00449273	0.088638	0.911619	0.987153	ENSMUSG00000000326	16	-1	18406886	18426852	Comt
ENSMUSG00000000339	514	669	569	377	552	495	529	475	673	561	439	528	575	545	526.211	574.909	514.79	452.408	517.428	582.704	496.907	620.169	576.217	492.858	562.742	467.09	527.69	494.663	529.056	4.83524e-05	0.00296041	0.536102	0.999869	529.056	-0.0689036	0.075246	0.165322	0.572828	529.056	-0.0641589	0.0862829	0.156001	0.714618	ENSMUSG00000000339	3	-1	116488963	116508208	Rtca
ENSMUSG00000000340	2591	3315	2723	2243	2213	1557	1555	1323	3247	2816	2006	1715	1992	2045	2652.55	2848.76	2463.57	2691.65	2074.4	1832.87	1460.66	1727.33	2780.06	2473.96	2571.44	1517.16	1828.1	1856.12	2198.47	-1.98044e-05	0.00296048	0.793434	0.999869	2198.47	-0.0138821	0.0757434	0.77729	0.933177	2198.47	-0.00071828	0.0848786	0.986911	0.997195	ENSMUSG00000000340	3	1	116513070	116549981	Dbt
ENSMUSG00000000346	5128	6229	6235	4211	5708	4839	4914	4036	6078	5820	3997	5018	5085	5604	5249.82	5352.93	5640.97	5053.29	5350.5	5696.37	4615.88	5269.48	5203.93	5113.07	5123.65	4439.12	4666.62	5086.41	5133	-6.82363e-05	0.00295938	0.536391	0.999869	5133	-0.0888571	0.062551	0.0672569	0.426446	5133	-0.0417156	0.0742743	0.391259	0.835046	ENSMUSG00000000346	15	1	100615349	100620761	Dazap2
ENSMUSG00000000355	309	422	452	312	433	288	319	239	395	395	243	348	355	354	316.341	362.648	408.937	374.407	405.881	339.028	299.647	312.043	338.196	347.021	311.495	307.855	325.791	321.304	340.757	-7.68896e-05	0.00296061	0.274877	0.999869	340.757	-0.0365363	0.0781581	0.452371	0.792122	340.757	0.0100998	0.0866021	0.812027	0.964342	ENSMUSG00000000355	X	1	38600578	38613426	Mcts1
ENSMUSG00000000359	98	75	84	56	73	60	83	86	84	169	72	120	123	118	100.328	64.4517	75.9971	67.2013	68.4279	70.6308	77.9646	112.283	71.9201	148.472	92.2948	106.157	112.88	107.101	91.1507	5.74357e-05	0.00296125	0.089298	0.999869	91.1507	0.0566499	0.100897	0.113469	0.499984	91.1507	-0.00231601	0.0980016	0.929674	0.98879	ENSMUSG00000000359	2	1	152626951	152635198	Rem1
ENSMUSG00000000365	0	4	3	1	1	0	0	1	6	1	2	1	1	0	0	3.43742	2.71418	1.20002	0.937369	0	0	1.30562	5.13715	0.878535	2.56375	0.88464	0.917722	0	1.42689	3.5634e-06	0.00296144	0.6188	0.999869	1.42689	0.000783545	0.12091	0.926016	NA	1.42689	-0.00141664	0.119345	0.832534	NA	ENSMUSG00000000365	14	1	56402581	56525032	Rnf17
ENSMUSG00000000374	1737	2305	1862	1480	1571	1173	1531	948	2119	1926	1362	1656	1604	1534	1778.26	1980.81	1684.6	1776.03	1472.61	1380.83	1438.12	1237.73	1814.27	1692.06	1745.91	1464.96	1472.03	1392.32	1595.04	-6.22354e-05	0.00295936	0.574762	0.999869	1595.04	0.0364299	0.0622481	0.451297	0.791765	1595.04	0.0452968	0.0744065	0.352271	0.815902	ENSMUSG00000000374	10	-1	78186725	78244641	Trappc10
ENSMUSG00000000378	301	434	395	248	399	328	424	344	404	362	303	490	445	403	308.151	372.96	357.367	297.606	374.01	386.115	398.277	449.133	345.902	318.03	388.407	433.473	408.386	365.778	371.685	3.73042e-05	0.00296055	0.608618	0.999869	371.685	0.00211448	0.0760287	0.965577	0.991208	371.685	-0.0145497	0.0855779	0.737332	0.947243	ENSMUSG00000000378	11	1	6546887	6596744	Ccm2
ENSMUSG00000000381	0	0	0	0	0	0	0	0	0	0	0	0	0	0	0	0	0	0	0	0	0	0	0	0	0	0	0	0	0	0	0.00296144	NA	NA	0	0	0.127765	NA	NA	0	0	0.125479	NA	NA	ENSMUSG00000000381	11	-1	6635482	6638637	Wap
ENSMUSG00000000384	948	1198	1093	831	1046	710	922	767	1170	1028	758	927	917	981	970.521	1029.51	988.867	997.219	980.488	835.797	866.065	1001.41	1001.74	903.134	971.66	820.061	841.551	890.393	935.601	-7.42353e-05	0.00295949	0.489725	0.999869	935.601	-0.0676418	0.0635662	0.165498	0.573175	935.601	-0.024079	0.0749181	0.618377	0.917019	ENSMUSG00000000384	11	-1	6615598	6626067	Tbrg4
ENSMUSG00000000385	2423	3292	3344	2516	3776	2564	3654	2589	3366	3622	2236	3251	3317	3273	2480.56	2829	3025.41	3019.26	3539.51	3018.29	3432.32	3380.25	2881.94	3182.05	2866.27	2875.96	3044.08	2970.7	3038.97	8.10551e-05	0.0029597	0.42416	0.999869	3038.97	-0.0999046	0.066059	0.0434724	0.371911	3038.97	-0.0983697	0.0802361	0.0463868	0.578851	ENSMUSG00000000385	16	-1	97564682	97611195	Tmprss2
ENSMUSG00000000386	5	15	14	22	60	61	30	14	11	11	13	110	56	94	5.11878	12.8903	12.6662	26.4005	56.2422	71.8079	28.18	18.2787	9.41811	9.66389	16.6643	97.3104	51.3924	85.318	35.8108	-7.95977e-06	0.0029614	0.622123	0.999869	35.8108	0.045445	0.130003	0.07482	0.442133	35.8108	0.026186	0.124994	0.124071	0.692389	ENSMUSG00000000386	16	-1	97447035	97462907	Mx1
ENSMUSG00000000392	2	1	14	2	43	8	22	4	12	2	3	9	6	13	2.04751	0.859356	12.6662	2.40004	40.3069	9.41744	20.6653	5.22247	10.2743	1.75707	3.84562	7.96176	5.50633	11.7993	9.62354	2.49137e-06	0.00296143	0.795977	0.999869	9.62354	-0.0231117	0.129726	0.155639	0.56087	9.62354	-0.0124627	0.122842	0.250897	NA	ENSMUSG00000000392	2	-1	62500943	62574075	Fap
ENSMUSG00000000394	0	0	0	0	0	0	0	0	0	0	0	0	0	0	0	0	0	0	0	0	0	0	0	0	0	0	0	0	0	0	0.00296144	NA	NA	0	0	0.127765	NA	NA	0	0	0.125479	NA	NA	ENSMUSG00000000394	2	-1	62474530	62483650	Gcg
ENSMUSG00000000399	3593	4474	4182	3048	3821	3022	3032	2816	4550	3780	2801	3004	3232	3746	3678.36	3844.76	3783.57	3657.67	3581.69	3557.44	2848.06	3676.62	3895.67	3320.86	3590.53	2657.46	2966.08	3400.01	3461.34	-4.18834e-05	0.00296031	0.609552	0.999869	3461.34	-0.085587	0.0740852	0.0870743	0.459413	3461.34	-0.0386839	0.0834629	0.395209	0.836423	ENSMUSG00000000399	6	-1	126821721	126849136	Ndufa9
ENSMUSG00000000402	430	242	116	191	34	209	153	359	194	453	292	261	240	369	440.215	207.964	104.948	229.204	31.8706	246.031	143.718	468.717	166.101	397.976	374.307	230.891	220.253	334.919	256.937	6.04226e-06	0.00296142	0.623899	0.999869	256.937	0.00548339	0.108801	0.739274	0.920515	256.937	-0.00132407	0.109538	0.91145	0.987153	ENSMUSG00000000402	X	-1	166523007	166585720	Egfl6
ENSMUSG00000000409	26	27	44	33	75	32	31	22	36	27	40	90	53	85	26.6177	23.2026	39.808	39.6007	70.3027	37.6697	29.1193	28.7236	30.8229	23.7204	51.2749	79.6176	48.6393	77.1493	43.3049	6.66931e-06	0.00296135	0.771363	0.999869	43.3049	0.0601895	0.127106	0.0498794	0.387467	43.3049	0.0231242	0.1075	0.253064	0.772085	ENSMUSG00000000409	4	-1	129548344	129573641	Lck
ENSMUSG00000000411	0	0	0	0	0	1	0	0	0	0	0	0	0	0	0	0	0	0	0	1.17718	0	0	0	0	0	0	0	0	0.0840842	-4.62037e-10	0.00296144	0.999815	0.999869	0.0840842	-0.00080465	0.126507	0.82452	NA	0.0840842	-0.000389984	0.124587	0.875535	NA	ENSMUSG00000000411	4	-1	129489014	129491022	Tssk3
ENSMUSG00000000416	217	220	307	306	271	190	332	106	251	285	196	289	251	296	222.155	189.058	277.751	367.207	254.027	223.664	311.858	138.396	214.904	250.383	251.247	255.661	230.348	268.661	246.809	-2.08166e-05	0.00296123	0.560668	0.999869	246.809	0.0163574	0.0938569	0.647566	0.88676	246.809	0.020238	0.0984086	0.462544	0.861759	ENSMUSG00000000416	6	-1	18366478	18514843	Cttnbp2
ENSMUSG00000000420	4076	5849	4876	3264	3400	2839	2547	2133	5426	4152	3839	3469	3192	3581	4172.83	5026.37	4411.45	3916.87	3187.06	3342.01	2392.48	2784.88	4645.7	3647.68	4921.11	3068.81	2929.37	3250.25	3692.63	3.36345e-06	0.00296073	0.958789	0.999869	3692.63	0.0265299	0.0803985	0.578085	0.857948	3692.63	0.0146136	0.0884107	0.720753	0.944542	ENSMUSG00000000420	18	1	24205344	24286818	Galnt1
ENSMUSG00000000435	0	0	0	0	0	0	0	0	0	0	0	0	0	0	0	0	0	0	0	0	0	0	0	0	0	0	0	0	0	0	0.00296144	NA	NA	0	0	0.127765	NA	NA	0	0	0.125479	NA	NA	ENSMUSG00000000435	10	-1	107482908	107486134	Myf5
ENSMUSG00000000439	459	520	460	371	479	384	401	348	493	562	391	451	411	409	469.904	446.865	416.174	445.208	449	452.037	376.672	454.355	422.103	493.737	501.212	398.972	377.184	371.224	433.903	7.33377e-05	0.00296017	0.398949	0.999869	433.903	-0.0862192	0.0723962	0.0850271	0.456126	433.903	-0.0861427	0.085065	0.0689229	0.630062	ENSMUSG00000000439	6	1	115601902	115622624	Mkrn2
ENSMUSG00000000440	35	55	42	17	31	38	43	44	75	41	43	50	55	52	35.8315	47.2646	37.9985	20.4004	29.0584	44.7328	40.3913	57.4472	64.2144	36.0199	55.1205	44.232	50.4747	47.1972	43.5988	5.01341e-05	0.0029613	0.0815221	0.999869	43.5988	0.0158413	0.0971993	0.609312	0.871217	43.5988	-0.0205005	0.101719	0.381131	0.827582	ENSMUSG00000000440	6	1	115360951	115490399	Pparg
ENSMUSG00000000441	1766	2189	2042	1483	1735	1428	1670	1135	2164	1964	1531	1796	1723	1942	1807.95	1881.13	1847.45	1779.63	1626.34	1681.01	1568.69	1481.88	1852.8	1725.44	1962.55	1588.81	1581.23	1762.63	1724.83	2.06399e-05	0.0029589	0.866376	0.999869	1724.83	0.0315407	0.0581711	0.502127	0.820757	1724.83	0.0174304	0.0703056	0.720472	0.944492	ENSMUSG00000000441	6	-1	115618067	115676635	Raf1
ENSMUSG00000000486	100	80	87	56	70	89	72	67	100	103	83	105	91	113	102.376	68.7485	78.7113	67.2013	65.6158	104.769	67.6319	87.4764	85.6192	90.4891	106.395	92.8872	83.5127	102.563	85.9998	4.74407e-05	0.00296115	0.253494	0.999869	85.9998	0.0382599	0.0920608	0.333212	0.721135	85.9998	-0.00382123	0.0956602	0.900869	0.985118	ENSMUSG00000000486	7	-1	127214447	127233130	Septin1
ENSMUSG00000000489	470	590	600	404	732	591	976	659	613	627	362	1622	1096	896	481.166	507.02	542.836	484.809	686.154	695.713	916.789	860.403	524.846	550.842	464.038	1434.89	1005.82	813.244	712.041	7.98281e-06	0.00296101	0.874688	0.999869	712.041	0.130011	0.107055	0.0070758	0.199393	712.041	0.0651758	0.0989918	0.0760235	0.643557	ENSMUSG00000000489	15	-1	79995874	80014977	Pdgfb
ENSMUSG00000000530	339	394	339	264	501	435	525	433	413	424	248	583	568	637	347.053	338.586	306.702	316.806	469.622	512.073	493.15	565.333	353.607	372.499	317.904	515.745	521.266	578.166	429.179	7.70415e-05	0.00296022	0.364783	0.999869	429.179	0.0418427	0.0694067	0.399089	0.761292	429.179	-0.00388866	0.0808498	0.932984	0.98879	ENSMUSG00000000530	15	1	101128522	101145336	Acvrl1
ENSMUSG00000000531	110	88	99	86	220	152	216	189	110	124	71	152	121	257	112.613	75.6233	89.568	103.202	206.221	178.931	202.896	246.762	94.1811	108.938	91.013	134.465	111.044	233.263	142.052	7.28169e-06	0.00296122	0.840456	0.999869	142.052	-0.0645998	0.0987104	0.0935094	0.469465	142.052	-0.0374679	0.100937	0.193431	0.73925	ENSMUSG00000000531	15	1	101224188	101232756	Grasp
ENSMUSG00000000532	1110	1251	1152	956	1105	805	1159	781	1240	1237	877	1166	1099	953	1136.37	1075.05	1042.25	1147.22	1035.79	947.629	1088.69	1019.69	1061.68	1086.75	1124.2	1031.49	1008.58	864.979	1047.88	-1.61553e-05	0.0029595	0.880366	0.999869	1047.88	-0.0475253	0.0633608	0.32889	0.71827	1047.88	-0.0283759	0.0750127	0.557403	0.897255	ENSMUSG00000000532	15	1	101174067	101213684	Acvr1b
ENSMUSG00000000538	2960	3486	3176	2829	2690	2251	2506	1768	3680	3667	2448	2627	2796	2744	3030.32	2995.71	2873.41	3394.86	2521.52	2649.83	2353.97	2308.33	3150.79	3221.59	3138.02	2323.95	2565.95	2490.56	2787.06	7.03586e-05	0.00295915	0.545378	0.999869	2787.06	0.000525996	0.0601746	0.991203	0.999343	2787.06	-0.0203341	0.0721917	0.675989	0.929942	ENSMUSG00000000538	11	-1	60226714	60352905	Tom1l2
ENSMUSG00000000544	1	2	0	0	1	0	1	4	0	2	2	0	2	0	1.02376	1.71871	0	0	0.937369	0	0.939333	5.22247	0	1.75707	2.56375	0	1.83544	0	1.14271	2.69646e-06	0.00296144	0.584535	0.999869	1.14271	-0.00683482	0.124778	0.407856	NA	1.14271	-0.00570086	0.124524	0.330078	NA	ENSMUSG00000000544	1	1	166130238	166166510	Gpa33
ENSMUSG00000000552	170	189	235	189	281	220	314	174	247	215	134	303	324	273	174.039	162.418	212.611	226.804	263.401	258.979	294.95	227.178	211.479	188.885	171.771	268.046	297.342	247.785	228.978	-5.65059e-06	0.00296086	0.923289	0.999869	228.978	0.0163064	0.0819661	0.727834	0.91606	228.978	0.0121324	0.0900224	0.756303	0.952844	ENSMUSG00000000552	15	-1	103313895	103340093	Zfp385a
ENSMUSG00000000555	186	204	217	155	409	306	578	340	181	219	120	492	324	469	190.419	175.309	196.326	186.003	383.384	360.217	542.934	443.91	154.971	192.399	153.825	435.243	297.342	425.682	295.569	-4.31595e-05	0.00296104	0.375771	0.999869	295.569	-0.043329	0.0869544	0.327797	0.71788	295.569	-0.000791107	0.0929617	0.981994	0.99624	ENSMUSG00000000555	15	-1	103344286	103366763	Itga5
ENSMUSG00000000560	0	0	0	0	0	0	1	0	0	0	0	0	1	0	0	0	0	0	0	0	0.939333	0	0	0	0	0	0.917722	0	0.132647	-4.53602e-10	0.00296144	0.999818	0.999869	0.132647	-1.27578e-05	0.126447	0.997194	NA	0.132647	-5.78967e-06	0.124566	0.998144	NA	ENSMUSG00000000560	5	-1	70957597	71095849	Gabra2
ENSMUSG00000000561	315	346	350	255	303	265	339	264	370	294	213	339	354	333	322.483	297.337	316.654	306.006	284.023	311.953	318.434	344.683	316.791	258.289	273.039	299.893	324.874	302.244	305.479	-0.000100795	0.00296032	0.216631	0.999869	305.479	-0.0107494	0.0725104	0.828127	0.948889	305.479	0.0330056	0.0832127	0.467715	0.864544	ENSMUSG00000000561	3	1	105959369	105970037	Wdr77
ENSMUSG00000000562	1	1	4	1	5	0	5	4	4	1	2	3	10	4	1.02376	0.859356	3.61891	1.20002	4.68685	0	4.69666	5.22247	3.42477	0.878535	2.56375	2.65392	9.17722	3.63055	3.11691	3.30097e-06	0.00296143	0.690536	0.999869	3.11691	0.00768726	0.113721	0.58766	NA	3.11691	0.000414445	0.113972	0.964832	NA	ENSMUSG00000000562	3	1	105870858	105908926	Adora3
ENSMUSG00000000563	7670	10278	9436	6599	8596	6859	6556	6062	10213	8052	6065	6314	7534	8030	7852.21	8832.46	8537	7918.95	8057.63	8074.27	6158.26	7914.66	8744.29	7073.97	7774.56	5585.61	6914.12	7288.34	7623.31	-4.44212e-05	0.00296057	0.536845	0.999869	7623.31	-0.0788457	0.07857	0.109776	0.494109	7623.31	-0.0299238	0.0865373	0.487305	0.871816	ENSMUSG00000000563	3	-1	105942698	105960099	Atp5pb
ENSMUSG00000000567	7	13	13	16	241	290	552	193	22	11	8	762	266	301	7.1663	11.1716	11.7615	19.2004	225.906	341.382	518.512	251.984	18.8362	9.66389	10.255	674.095	244.114	273.199	186.946	3.87844e-06	0.00296139	0.83162	0.999869	186.946	0.0176553	0.100725	0.508011	0.823361	186.946	0.00416705	0.103346	0.811692	0.964342	ENSMUSG00000000567	11	1	112782224	112787760	Sox9
ENSMUSG00000000568	1375	1761	1673	1198	1601	1293	1586	1069	1611	1628	1178	1318	1319	1493	1407.67	1513.33	1513.61	1437.63	1500.73	1522.09	1489.78	1395.71	1379.33	1430.26	1510.05	1165.96	1210.48	1355.1	1416.55	-5.16843e-05	0.00295892	0.672456	0.999869	1416.55	-0.166422	0.0609541	0.000548022	0.0511409	1416.55	-0.107895	0.0736429	0.0314135	0.517493	ENSMUSG00000000568	5	-1	99955935	99978938	Hnrnpd
ENSMUSG00000000579	4	11	8	8	13	7	12	4	5	11	13	5	8	11	4.09503	9.45291	7.23782	9.60018	12.1858	8.24026	11.272	5.22247	4.28096	9.66389	16.6643	4.4232	7.34178	9.98402	8.54747	1.01876e-05	0.0029614	0.508127	0.999869	8.54747	-0.0126336	0.10746	0.514594	NA	8.54747	-0.0134329	0.112278	0.353052	NA	ENSMUSG00000000579	17	1	6601671	6609774	Dynlt1c
ENSMUSG00000000581	944	1189	1082	725	766	661	570	539	1034	818	683	660	766	787	966.426	1021.77	978.915	870.016	718.025	778.116	535.42	703.728	885.302	718.642	875.519	583.862	702.975	714.311	789.502	-0.000108732	0.0029607	0.101169	0.999869	789.502	-0.0123214	0.0799274	0.796533	0.938721	789.502	0.0402308	0.0890672	0.332331	0.809436	ENSMUSG00000000581	11	1	17257579	17269176	C1d
ENSMUSG00000000594	6837	8562	8003	6271	7210	5899	7083	5522	7996	7304	5428	6329	7183	7242	6999.42	7357.8	7240.53	7525.34	6758.43	6944.18	6653.29	7209.63	6846.11	6416.82	6958.01	5598.88	6592	6573.12	6833.83	-0.000202331	0.00295875	0.108515	0.999869	6833.83	-0.0938666	0.0573371	0.0444528	0.373748	6833.83	-0.0139888	0.0691888	0.773849	0.956242	ENSMUSG00000000594	11	1	55098115	55113029	Gm2a
ENSMUSG00000000600	562	716	655	526	525	362	541	290	668	653	429	635	602	544	575.351	615.299	592.596	631.212	492.119	426.139	508.179	378.629	571.936	573.683	549.923	561.746	552.469	493.755	537.36	-7.73004e-05	0.00296022	0.364027	0.999869	537.36	0.117344	0.0747611	0.0204417	0.296854	537.36	0.109933	0.0888614	0.0220983	0.459946	ENSMUSG00000000600	5	1	3803184	3845564	Krit1
ENSMUSG00000000605	2041	2930	2686	1983	2261	1717	2111	1397	2822	2373	1719	2209	2116	2078	2089.49	2517.91	2430.1	2379.64	2119.39	2021.22	1982.93	1823.95	2416.17	2084.76	2203.54	1954.17	1941.9	1886.07	2132.23	-9.41169e-05	0.00295959	0.368676	0.999869	2132.23	-0.0259099	0.0641282	0.595651	0.865455	2132.23	0.0123937	0.0755901	0.796719	0.959513	ENSMUSG00000000605	7	-1	7282309	7300851	Clcn4
ENSMUSG00000000606	0	0	0	0	0	0	0	0	0	0	0	0	0	0	0	0	0	0	0	0	0	0	0	0	0	0	0	0	0	0	0.00296144	NA	NA	0	0	0.127765	NA	NA	0	0	0.125479	NA	NA	ENSMUSG00000000606	14	1	51410820	51420721	Vmn2r88
ENSMUSG00000000617	0	0	0	0	0	0	0	0	0	0	0	0	0	0	0	0	0	0	0	0	0	0	0	0	0	0	0	0	0	0	0.00296144	NA	NA	0	0	0.127765	NA	NA	0	0	0.125479	NA	NA	ENSMUSG00000000617	11	1	50850685	50866208	Grm6
ENSMUSG00000000627	2	1	1	0	8	7	3	2	1	3	2	7	4	6	2.04751	0.859356	0.904727	0	7.49895	8.24026	2.818	2.61124	0.856192	2.63561	2.56375	6.19248	3.67089	5.44583	3.31034	7.3016e-06	0.00296143	0.358499	0.999869	3.31034	-0.00118801	0.109069	0.939668	NA	3.31034	-0.00790356	0.118064	0.423862	NA	ENSMUSG00000000627	6	-1	82911885	82939769	Sema4f
ENSMUSG00000000628	10	39	36	13	60	60	107	42	44	10	11	199	130	138	10.2376	33.5149	32.5702	15.6003	56.2422	70.6308	100.509	54.836	37.6724	8.78535	14.1006	176.043	119.304	125.254	61.0929	-7.52695e-06	0.00296138	0.690047	0.999869	61.0929	0.079898	0.176514	0.0173059	0.275068	61.0929	0.0380518	0.138342	0.0596748	0.616863	ENSMUSG00000000628	6	-1	82725025	82774454	Hk2
ENSMUSG00000000631	4963	6102	5018	4253	4768	3824	5046	3170	5753	5292	3791	5870	4855	4630	5080.9	5243.79	4539.92	5103.7	4469.38	4501.53	4739.87	4138.81	4925.67	4649.21	4859.58	5192.83	4455.54	4202.37	4721.65	-6.39909e-05	0.00295966	0.533254	0.999869	4721.65	0.0280026	0.0646873	0.567267	0.854327	4721.65	0.0407409	0.0766688	0.398074	0.838473	ENSMUSG00000000631	11	1	77763246	77865980	Myo18a
ENSMUSG00000000632	0	3	3	1	4	2	8	1	3	0	0	6	6	3	0	2.57807	2.71418	1.20002	3.74948	2.35436	7.51466	1.30562	2.56858	0	0	5.30784	5.50633	2.72291	2.68015	-4.51835e-06	0.00296144	0.511824	0.999869	2.68015	0.00341251	0.112805	0.800997	NA	2.68015	0.00584716	0.1187	0.4978	NA	ENSMUSG00000000632	11	1	77930800	77979048	Sez6
ENSMUSG00000000673	3282	4223	3718	2224	2660	2137	1172	1696	4226	3605	3148	1812	2283	2332	3359.97	3629.06	3363.78	2668.85	2493.4	2515.63	1100.9	2214.33	3618.27	3167.12	4035.34	1602.97	2095.16	2116.61	2712.96	2.59455e-05	0.00296118	0.508674	0.999869	2712.96	-0.0173114	0.0922746	0.647768	0.886813	2712.96	-0.0233595	0.097406	0.429408	0.850008	ENSMUSG00000000673	17	-1	83831156	83847963	Haao
ENSMUSG00000000682	92	110	137	91	333	298	223	138	143	83	94	385	415	354	94.1856	94.5291	123.948	109.202	312.144	350.799	209.471	180.175	122.435	72.9184	120.496	340.586	380.855	321.304	202.361	-1.06151e-06	0.00296123	0.976367	0.999869	202.361	0.0679242	0.0995072	0.0801222	0.449903	202.361	0.0348701	0.100306	0.223719	0.751581	ENSMUSG00000000682	4	-1	134082448	134095082	Cd52
ENSMUSG00000000686	65	101	40	56	111	79	89	77	84	86	68	72	79	67	66.5442	86.7949	36.1891	67.2013	104.048	92.9972	83.6006	100.533	71.9201	75.554	87.1674	63.6941	72.5	60.8118	76.3968	4.30798e-05	0.00296122	0.241632	0.999869	76.3968	-0.0923835	0.115067	0.0226618	0.305322	76.3968	-0.0816253	0.141366	0.0149142	0.419638	ENSMUSG00000000686	11	1	77515121	77538607	Abhd15
ENSMUSG00000000690	391	361	328	215	319	313	427	378	282	540	262	469	402	386	400.289	310.227	296.75	258.005	299.021	368.457	401.095	493.524	241.446	474.409	335.851	414.896	368.924	350.348	358.089	2.6614e-05	0.00296118	0.502641	0.999869	358.089	-0.00780643	0.0917334	0.838396	0.952284	358.089	-0.0184572	0.0967787	0.535863	0.888354	ENSMUSG00000000690	11	1	96292476	96301569	Hoxb6
ENSMUSG00000000693	54	67	81	58	144	129	176	99	57	97	51	212	178	156	55.2828	57.5768	73.2829	69.6013	134.981	151.856	165.323	129.256	48.8029	85.2179	65.3755	187.544	163.355	141.592	109.218	1.11056e-05	0.00296116	0.786539	0.999869	109.218	0.0390734	0.0893645	0.353662	0.729728	109.218	0.0129499	0.0952386	0.684066	0.932194	ENSMUSG00000000693	6	1	83034173	83052562	Loxl3
ENSMUSG00000000701	0	0	0	0	0	0	0	0	0	0	0	0	0	0	0	0	0	0	0	0	0	0	0	0	0	0	0	0	0	0	0.00296144	NA	NA	0	0	0.127765	NA	NA	0	0	0.125479	NA	NA	ENSMUSG00000000701	12	1	105176344	105181145	Tcl1b5
ENSMUSG00000000706	0	0	0	0	0	0	0	1	0	0	0	0	1	0	0	0	0	0	0	0	0	1.30562	0	0	0	0	0.917722	0	0.15881	-4.53602e-10	0.00296144	0.999818	0.999869	0.15881	-1.27578e-05	0.126447	0.997194	NA	0.15881	-5.78967e-06	0.124566	0.998144	NA	ENSMUSG00000000706	13	-1	23456992	23465901	Btn1a1
ENSMUSG00000000708	1735	2338	2038	1441	1447	1154	1162	731	2108	1925	1435	1519	1370	1380	1776.22	2009.17	1843.83	1729.23	1356.37	1358.47	1091.5	954.407	1804.85	1691.18	1839.49	1343.77	1257.28	1252.54	1522.02	-3.21287e-05	0.00296048	0.670062	0.999869	1522.02	0.0456755	0.0762807	0.353129	0.729259	1522.02	0.0422753	0.0860081	0.337197	0.809642	ENSMUSG00000000708	17	1	53566861	53672720	Kat2b
ENSMUSG00000000711	2032	2623	2340	1886	2017	1509	1932	1481	2571	2329	1627	1965	2064	1983	2080.27	2254.09	2117.06	2263.24	1890.67	1776.36	1814.79	1933.62	2201.27	2046.11	2085.61	1738.32	1894.18	1799.85	1992.53	-0.000101825	0.00295808	0.469825	0.999869	1992.53	-0.0239816	0.0529729	0.591335	0.863522	1992.53	0.0061123	0.0653105	0.899275	0.985102	ENSMUSG00000000711	10	-1	128677175	128696264	Rab5b
ENSMUSG00000000724	0	0	0	0	0	0	0	0	0	1	0	0	0	0	0	0	0	0	0	0	0	0	0	0.878535	0	0	0	0	0.0627525	4.33784e-07	0.00296144	0.827436	0.999869	0.0627525	-0.000210662	0.126451	0.953694	NA	0.0627525	-0.000486061	0.124599	0.845231	NA	ENSMUSG00000000724	11	-1	77718615	77725283	Cryba1
ENSMUSG00000000730	0	2	1	2	1	0	4	5	1	1	0	4	7	5	0	1.71871	0.904727	2.40004	0.937369	0	3.75733	6.52809	0.856192	0.878535	0	3.53856	6.42405	4.53819	2.32013	-3.92854e-06	0.00296144	0.510584	0.999869	2.32013	0.0107574	0.118577	0.415685	NA	2.32013	0.00800992	0.123356	0.316208	NA	ENSMUSG00000000730	10	1	78041947	78063622	Dnmt3l
ENSMUSG00000000731	1	0	1	0	3	2	1	0	1	3	2	2	4	4	1.02376	0	0.904727	0	2.81211	2.35436	0.939333	0	0.856192	2.63561	2.56375	1.76928	3.67089	3.63055	1.65432	8.93964e-06	0.00296144	0.153237	0.999869	1.65432	0.0106844	0.12045	0.389702	NA	1.65432	-0.00465325	0.119276	0.551592	NA	ENSMUSG00000000731	10	-1	78030022	78043610	Aire
ENSMUSG00000000732	213	171	210	129	286	245	281	206	193	334	154	400	393	459	218.06	146.95	189.993	154.803	268.088	288.409	263.952	268.957	165.245	293.431	197.408	353.856	360.665	416.606	256.173	7.45988e-05	0.00296108	0.10785	0.999869	256.173	0.119653	0.108276	0.0101472	0.228326	256.173	0.0212472	0.0944652	0.528253	0.885324	ENSMUSG00000000732	10	1	78069302	78083913	Icosl
ENSMUSG00000000738	2046	2607	2283	1636	2058	1805	1893	1612	2671	2301	1766	1899	1832	2057	2094.61	2240.34	2065.49	1963.24	1929.11	2124.81	1778.16	2104.66	2286.89	2021.51	2263.79	1679.93	1681.27	1867.01	2007.2	7.85604e-05	0.00295969	0.440866	0.999869	2007.2	-0.106774	0.0663709	0.031289	0.333383	2007.2	-0.102543	0.0805573	0.0384263	0.550102	ENSMUSG00000000738	8	1	123062942	123097760	Spg7
ENSMUSG00000000739	27	14	24	13	66	49	56	45	23	22	18	74	46	62	27.6414	12.031	21.7134	15.6003	61.8664	57.6818	52.6026	58.7528	19.6924	19.3278	23.0737	65.4633	42.2152	56.2736	38.1383	8.27815e-06	0.00296132	0.762039	0.999869	38.1383	-0.0106671	0.0942079	0.760573	0.925524	38.1383	-0.0102809	0.0995106	0.669764	0.927918	ENSMUSG00000000739	8	-1	123140192	123158315	Sult5a1
ENSMUSG00000000740	2494	2812	2764	1923	3414	2844	3240	3123	3212	2917	2033	3083	3200	3451	2553.25	2416.51	2500.67	2307.64	3200.18	3347.9	3043.44	4077.45	2750.09	2562.69	2606.05	2727.34	2936.71	3132.26	2868.73	9.88924e-05	0.00296012	0.263635	0.999869	2868.73	-0.112577	0.0720155	0.025565	0.31839	2868.73	-0.11568	0.0876786	0.0179192	0.441796	ENSMUSG00000000740	8	1	123102350	123105244	Rpl13
ENSMUSG00000000743	1825	2276	2132	1493	1999	1709	1815	1459	2232	2036	1457	1933	1877	1972	1868.36	1955.89	1928.88	1791.63	1873.8	2011.8	1704.89	1904.9	1911.02	1788.7	1867.69	1710.01	1722.56	1789.86	1845	-4.6313e-05	0.00295864	0.719182	0.999869	1845	-0.0713884	0.0562778	0.122602	0.515166	1845	-0.0409292	0.0687846	0.401754	0.840649	ENSMUSG00000000743	8	-1	123204264	123212763	Chmp1a
ENSMUSG00000000751	1103	1205	1078	798	812	780	1000	765	1187	1272	847	1005	942	1030	1129.2	1035.52	975.296	957.618	761.144	918.2	939.333	998.798	1016.3	1117.5	1085.75	889.063	864.494	934.867	973.077	5.97771e-05	0.00296011	0.500741	0.999869	973.077	-0.00555046	0.0702526	0.910836	0.975153	973.077	-0.0257199	0.0809059	0.579888	0.903991	ENSMUSG00000000751	11	-1	75298166	75348324	Rpa1
ENSMUSG00000000753	42	28	175	17	337	150	107	67	148	83	58	88	153	101	42.9978	24.062	158.327	20.4004	315.893	176.577	100.509	87.4764	126.716	72.9184	74.3486	77.8483	140.411	91.6715	107.868	1.02782e-05	0.00296142	0.413801	0.999869	107.868	-0.0182619	0.116022	0.298127	0.693696	107.868	-0.0172416	0.123958	0.189173	0.736607	ENSMUSG00000000753	11	-1	75409769	75422701	Serpinf1
ENSMUSG00000000759	421	496	513	392	539	355	543	298	453	534	422	624	496	521	431.001	426.24	464.125	470.409	505.242	417.899	510.058	389.074	387.855	469.138	540.95	552.015	455.19	472.88	463.72	2.52609e-05	0.00296074	0.695986	0.999869	463.72	0.039435	0.0806107	0.40927	0.767242	463.72	0.012466	0.0884395	0.759966	0.954234	ENSMUSG00000000759	8	-1	12614277	12672248	Tubgcp3
ENSMUSG00000000766	0	0	0	0	0	0	0	0	0	0	0	0	0	0	0	0	0	0	0	0	0	0	0	0	0	0	0	0	0	0	0.00296144	NA	NA	0	0	0.127765	NA	NA	0	0	0.125479	NA	NA	ENSMUSG00000000766	10	1	6758506	7038198	Oprm1
ENSMUSG00000000776	184	253	327	292	549	335	602	426	259	214	158	458	332	471	188.371	217.417	295.846	350.407	514.616	394.355	565.478	556.193	221.754	188.007	202.536	405.165	304.684	427.498	345.166	-7.35535e-05	0.00296114	0.0810971	0.999869	345.166	-0.0887782	0.10045	0.0365427	0.349009	345.166	-0.00635925	0.09532	0.83924	0.970753	ENSMUSG00000000776	14	-1	70438757	70443447	Polr3d
ENSMUSG00000000782	26	27	33	18	58	46	47	31	31	61	38	65	62	82	26.6177	23.2026	29.856	21.6004	54.3674	54.1503	44.1486	40.4742	26.5419	53.5906	48.7112	57.5016	56.8988	74.4263	43.7205	7.96993e-05	0.00296129	0.00924122	0.999869	43.7205	0.0517522	0.0995409	0.144114	0.546527	43.7205	-0.0241861	0.10071	0.342439	0.810214	ENSMUSG00000000782	11	-1	52252371	52283331	Tcf7
ENSMUSG00000000787	5504	7765	6351	4851	5214	3890	6128	3038	6329	5764	4083	5271	4984	4555	5634.76	6672.9	5745.92	5821.31	4887.44	4579.23	5756.23	3966.47	5418.84	5063.88	5233.89	4662.94	4573.93	4134.29	5153.71	-0.000128741	0.00296043	0.0963132	0.999869	5153.71	-0.04648	0.0750989	0.34683	0.726958	5153.71	0.0225909	0.084485	0.610535	0.914875	ENSMUSG00000000787	X	1	13280970	13294052	Ddx3x
ENSMUSG00000000791	5	9	5	6	12	7	12	5	12	7	8	24	30	26	5.11878	7.7342	4.52364	7.20013	11.2484	8.24026	11.272	6.52809	10.2743	6.14975	10.255	21.2314	27.5317	23.5986	11.4933	1.84779e-05	0.00296139	0.294722	0.999869	11.4933	0.24735	0.413965	0.00116019	0.0844387	11.4933	0.0224103	0.114141	0.203605	NA	ENSMUSG00000000791	8	1	70808449	70821424	Il12rb1
ENSMUSG00000000792	1	1	0	1	2	0	5	1	0	3	1	7	3	4	1.02376	0.859356	0	1.20002	1.87474	0	4.69666	1.30562	0	2.63561	1.28187	6.19248	2.75317	3.63055	1.96099	3.61427e-06	0.00296144	0.565151	0.999869	1.96099	0.0122242	0.121816	0.335514	NA	1.96099	0.00103294	0.117212	0.89445	NA	ENSMUSG00000000792	8	-1	70882889	70892757	Slc5a5
ENSMUSG00000000794	40	48	35	36	29	25	31	13	37	70	35	36	40	52	40.9503	41.2491	31.6654	43.2008	27.1837	29.4295	29.1193	16.973	31.6791	61.4975	44.8655	31.847	36.7089	47.1972	36.6833	2.50768e-05	0.00296128	0.414113	0.999869	36.6833	0.0637984	0.114103	0.0578566	0.404445	36.6833	0.0195934	0.100987	0.413562	0.844444	ENSMUSG00000000794	3	1	89520164	89675132	Kcnn3
ENSMUSG00000000804	1712	2257	1864	1576	1593	1137	1554	748	2045	1839	1243	1592	1487	1506	1752.67	1939.57	1686.41	1891.24	1493.23	1338.45	1459.72	976.603	1750.91	1615.63	1593.37	1408.35	1364.65	1366.9	1545.55	-7.68641e-05	0.00296061	0.274537	0.999869	1545.55	0.0253667	0.0780792	0.60124	0.867927	1545.55	0.0489583	0.0881235	0.253855	0.772085	ENSMUSG00000000804	11	-1	84984442	85140161	Usp32
ENSMUSG00000000805	3893	5148	5618	2865	3771	2294	2060	1785	5649	3887	3087	1980	2766	2708	3985.48	4423.96	5082.76	3438.06	3534.82	2700.45	1935.03	2330.53	4836.63	3414.87	3957.14	1751.59	2538.42	2457.88	3313.4	-1.21922e-05	0.00296113	0.778733	0.999869	3313.4	-0.0446372	0.0916214	0.270641	0.674541	3313.4	-0.0184423	0.0955867	0.560929	0.897597	ENSMUSG00000000805	11	1	84957786	84966044	Car4
ENSMUSG00000000811	513	626	506	443	366	317	439	310	611	590	420	384	384	391	525.187	537.957	457.792	531.61	343.077	373.166	412.367	404.742	523.133	518.336	538.387	339.702	352.405	354.887	443.768	3.83103e-05	0.00295992	0.686128	0.999869	443.768	-0.0684724	0.0700704	0.169248	0.577517	443.768	-0.060596	0.0809414	0.202188	0.743332	ENSMUSG00000000811	6	1	89643988	89675529	Txnrd3
ENSMUSG00000000817	2	3	7	7	3	5	1	2	1	0	2	5	2	4	2.04751	2.57807	6.33309	8.40016	2.81211	5.8859	0.939333	2.61124	0.856192	0	2.56375	4.4232	1.83544	3.63055	3.20832	-1.59608e-05	0.00296143	0.0437278	0.999869	3.20832	0.00209277	0.11206	0.879429	NA	3.20832	0.0171147	0.138127	0.0977686	NA	ENSMUSG00000000817	1	-1	161780689	161788495	Fasl
ENSMUSG00000000823	837	1097	991	827	995	574	923	459	1107	1123	871	906	816	724	856.884	942.713	896.585	992.419	932.682	675.701	867.004	599.279	947.804	986.595	1116.51	801.484	748.861	657.13	858.689	6.06372e-05	0.0029608	0.324481	0.999869	858.689	-0.0214953	0.0821037	0.646256	0.886014	858.689	-0.0407254	0.0907653	0.307874	0.797826	ENSMUSG00000000823	2	-1	181582103	181592803	Zfp512b
ENSMUSG00000000826	2192	2826	2527	1959	2531	2047	3009	1895	2572	2702	1835	2844	2529	2765	2244.07	2428.54	2286.25	2350.84	2372.48	2409.69	2826.45	2474.15	2202.13	2373.8	2352.24	2515.92	2320.92	2509.62	2404.79	-1.83288e-05	0.00295913	0.875546	0.999869	2404.79	-0.0269	0.0595251	0.571122	0.856039	2404.79	-0.0140493	0.0717183	0.772759	0.956055	ENSMUSG00000000826	2	1	181520485	181555133	Dnajc5
ENSMUSG00000000827	843	992	918	679	1095	944	1115	803	1034	960	575	1302	1122	1021	863.027	852.481	830.539	814.815	1026.42	1111.26	1047.36	1048.41	885.302	843.394	737.077	1151.8	1029.68	926.699	940.59	-3.0278e-05	0.00295987	0.753543	0.999869	940.59	-0.0166237	0.0662315	0.73554	0.91941	940.59	-0.000584506	0.0777364	0.990181	0.998076	ENSMUSG00000000827	2	1	181497142	181517966	Tpd52l2
ENSMUSG00000000838	949	1164	1049	856	710	584	758	367	979	881	633	795	773	730	971.545	1000.29	949.059	1027.22	665.532	687.473	712.014	479.162	838.212	773.989	811.426	703.289	709.399	662.576	785.085	-0.00019668	0.00296043	0.0109196	0.999869	785.085	0.0503701	0.0757139	0.307406	0.701661	785.085	0.118681	0.0953725	0.0119705	0.394154	ENSMUSG00000000838	X	1	68678541	68717963	Fmr1
ENSMUSG00000000861	8	6	10	2	19	9	6	2	7	7	8	11	14	17	8.19005	5.15613	9.04727	2.40004	17.81	10.5946	5.636	2.61124	5.99334	6.14975	10.255	9.73104	12.8481	15.4299	8.70374	4.73965e-06	0.00296141	0.73143	0.999869	8.70374	0.0146759	0.108522	0.44969	NA	8.70374	0.00344374	0.107684	0.797326	NA	ENSMUSG00000000861	11	1	24078056	24174123	Bcl11a
ENSMUSG00000000869	1	0	0	0	0	0	0	0	0	0	0	1	0	0	1.02376	0	0	0	0	0	0	0	0	0	0	0.88464	0	0	0.136314	-3.26117e-07	0.00296144	0.869821	0.999869	0.136314	0.000581046	0.126478	0.87277	NA	0.136314	0.000570557	0.124611	0.81877	NA	ENSMUSG00000000869	11	-1	53602982	53618669	Il4
ENSMUSG00000000876	2377	3371	2314	1927	2146	1972	2474	2300	3032	2448	2181	2842	2640	2336	2433.47	2896.89	2093.54	2312.44	2011.59	2321.4	2323.91	3002.92	2595.97	2150.65	2795.76	2514.15	2422.79	2120.24	2428.27	1.84747e-05	0.00296085	0.755492	0.999869	2428.27	-0.0116643	0.0828038	0.801341	0.939872	2428.27	-0.0154842	0.0902856	0.69055	0.934495	ENSMUSG00000000876	2	-1	154585758	154603708	Pxmp4
ENSMUSG00000000881	514	485	496	379	375	374	397	296	539	598	367	414	420	418	526.211	416.788	448.745	454.808	351.513	440.265	372.915	386.463	461.487	525.364	470.447	366.241	385.443	379.393	427.577	5.75153e-05	0.00296032	0.47985	0.999869	427.577	-0.0169519	0.0738431	0.731477	0.917119	427.577	-0.0333528	0.0837795	0.459853	0.86104	ENSMUSG00000000881	X	1	100767722	100818410	Dlg3
ENSMUSG00000000884	55	71	76	55	63	41	53	45	76	64	52	51	51	63	56.3066	61.0143	68.7593	66.0012	59.0543	48.2644	49.7846	58.7528	65.0706	56.2263	66.6574	45.1166	46.8038	57.1812	57.4995	-3.1551e-06	0.0029611	0.943966	0.999869	57.4995	-0.0230324	0.0907306	0.564265	0.852083	57.4995	-0.0117645	0.0951515	0.712215	0.942708	ENSMUSG00000000884	16	1	18498713	18566679	Gnb1l
ENSMUSG00000000889	1	0	1	0	0	0	0	0	0	0	0	0	0	0	1.02376	0	0.904727	0	0	0	0	0	0	0	0	0	0	0	0.137749	-6.62615e-07	0.00296144	0.73955	0.999869	0.137749	-0.000210711	0.126451	0.953683	NA	0.137749	0.000482897	0.124597	0.846344	NA	ENSMUSG00000000889	2	1	27165233	27183200	Dbh
ENSMUSG00000000901	133	78	106	113	175	169	104	77	125	167	131	166	196	206	136.16	67.0297	95.9011	135.603	164.04	198.943	97.6906	100.533	107.024	146.715	167.925	146.85	179.874	186.973	137.947	3.93357e-05	0.00296129	0.196017	0.999869	137.947	0.0329909	0.0980163	0.313148	0.705464	137.947	-0.00511607	0.0991234	0.832723	0.968807	ENSMUSG00000000901	10	-1	75923222	75936496	Mmp11
ENSMUSG00000000902	557	652	708	450	742	642	760	576	656	663	438	832	817	813	570.232	560.3	640.547	540.01	695.528	755.749	713.893	752.036	561.662	582.469	561.46	736.02	749.779	737.91	654.114	-3.43148e-05	0.00295939	0.755331	0.999869	654.114	0.0158747	0.0604567	0.739829	0.920515	654.114	0.0220849	0.0732865	0.649264	0.925683	ENSMUSG00000000902	10	-1	75896769	75921617	Smarcb1
ENSMUSG00000000903	2	0	0	1	1	2	1	1	1	1	3	0	0	1	2.04751	0	0	1.20002	0.937369	2.35436	0.939333	1.30562	0.856192	0.878535	3.84562	0	0	0.907638	1.09087	4.81427e-06	0.00296144	0.417409	0.999869	1.09087	-0.0108039	0.128972	0.225204	NA	1.09087	-0.00970898	0.130124	0.147654	NA	ENSMUSG00000000903	10	1	75943057	75949657	Vpreb3
ENSMUSG00000000915	1152	1373	1349	1006	1505	1227	1884	1204	1272	1433	879	1900	1556	1448	1179.37	1179.9	1220.48	1207.22	1410.74	1444.4	1769.7	1571.96	1089.08	1258.94	1126.77	1680.82	1427.98	1314.26	1348.69	-3.65053e-05	0.00296029	0.659242	0.999869	1348.69	-0.0339178	0.072177	0.494142	0.816953	1348.69	-0.00761096	0.0823146	0.867119	0.976543	ENSMUSG00000000915	5	1	123973628	124005558	Hip1r
ENSMUSG00000000916	154	180	160	133	153	104	197	163	172	207	134	193	196	169	157.658	154.684	144.756	159.603	143.417	122.427	185.049	212.816	147.265	181.857	171.771	170.735	179.874	153.391	163.236	3.3538e-05	0.00296101	0.508083	0.999869	163.236	0.00539263	0.0866159	0.901604	0.972942	163.236	-0.0135098	0.0929762	0.702284	0.939351	ENSMUSG00000000916	5	1	135369953	135376805	Nsun5
ENSMUSG00000000934	496	713	598	503	577	437	454	458	755	627	422	455	486	489	507.783	612.721	541.027	603.611	540.862	514.427	426.457	597.973	646.425	550.842	540.95	402.511	446.013	443.835	526.817	2.03491e-05	0.00296059	0.775241	0.999869	526.817	-0.107193	0.0813889	0.031234	0.333383	526.817	-0.0760077	0.090445	0.0828542	0.654124	ENSMUSG00000000934	15	-1	75657035	75678800	Top1mt
ENSMUSG00000000938	754	935	828	588	651	566	674	478	785	797	543	762	779	699	771.912	803.498	749.114	705.613	610.227	666.284	633.11	624.086	672.111	700.193	696.057	674.095	714.905	634.439	689.689	-0.00020861	0.00295921	0.0692888	0.999869	689.689	0.0568479	0.0610183	0.236507	0.64525	689.689	0.106159	0.0762194	0.0340998	0.53401	ENSMUSG00000000938	6	-1	52231197	52240854	Hoxa10
ENSMUSG00000000942	30	29	31	26	33	34	52	28	34	26	24	44	35	47	30.7127	24.9213	28.0465	31.2006	30.9332	40.0241	48.8453	36.5573	29.1105	22.8419	30.7649	38.9241	32.1203	42.659	33.4044	-6.98812e-06	0.00296128	0.823797	0.999869	33.4044	-0.00630889	0.0943534	0.855504	0.959911	33.4044	0.0010383	0.0983709	0.967519	0.994899	ENSMUSG00000000942	6	-1	52189671	52191753	Hoxa4
ENSMUSG00000000948	22	45	18	30	14	5	11	1	16	22	13	8	15	7	22.5226	38.671	16.2851	36.0007	13.1232	5.8859	10.3327	1.30562	13.6991	19.3278	16.6643	7.07712	13.7658	6.35347	15.7867	-2.99933e-05	0.00296139	0.10359	0.999869	15.7867	0.00654316	0.104978	0.740713	0.92058	15.7867	0.021323	0.117959	0.189437	0.736607	ENSMUSG00000000948	7	-1	59974149	60005064	Gm38393
ENSMUSG00000000957	241	259	311	174	749	836	950	470	311	285	197	1157	1068	1299	246.725	222.573	281.37	208.804	702.09	984.122	892.366	613.641	266.276	250.383	252.529	1023.53	980.127	1179.02	578.825	2.99243e-05	0.00296098	0.569687	0.999869	578.825	0.128979	0.0983387	0.00837079	0.214035	578.825	0.0520087	0.0945446	0.166368	0.725149	ENSMUSG00000000957	14	1	54431612	54445364	Mmp14
ENSMUSG00000000958	3635	3872	4658	4518	3723	2465	4152	2382	4038	4515	2184	2178	2911	3308	3721.35	3327.43	4214.22	5421.7	3489.83	2901.75	3900.11	3109.98	3457.3	3966.59	2799.61	1926.75	2671.49	3002.47	3422.18	-7.2783e-05	0.00296107	0.120137	0.999869	3422.18	-0.0947966	0.0983203	0.0313952	0.333383	3422.18	-0.0141892	0.0942802	0.6713	0.928873	ENSMUSG00000000958	14	-1	54369442	54417780	Slc7a7
ENSMUSG00000000959	1428	1590	1718	1274	1487	1195	1196	1140	1739	1686	1132	1179	1293	1375	1461.92	1366.38	1554.32	1528.83	1393.87	1406.73	1123.44	1488.41	1488.92	1481.21	1451.08	1042.99	1186.61	1248	1373.05	-2.93301e-06	0.00296018	0.972959	0.999869	1373.05	-0.109757	0.0732605	0.0295463	0.329684	1373.05	-0.0713064	0.0838	0.128523	0.696962	ENSMUSG00000000959	14	1	54360834	54369673	Oxa1l
ENSMUSG00000000976	314	357	309	241	335	272	390	207	356	346	232	439	367	330	321.46	306.79	279.561	289.205	314.019	320.193	366.34	270.263	304.804	303.973	297.395	388.357	336.804	299.521	314.192	8.0019e-06	0.0029606	0.90982	0.999869	314.192	0.0399963	0.0775371	0.412774	0.768565	314.192	0.0211584	0.086528	0.620878	0.917132	ENSMUSG00000000976	11	1	83753696	83783754	Heatr6
ENSMUSG00000000982	2	7	3	4	6	5	1	5	1	2	4	8	11	7	2.04751	6.01549	2.71418	4.80009	5.62422	5.8859	0.939333	6.52809	0.856192	1.75707	5.12749	7.07712	10.0949	6.35347	4.70151	-8.75494e-06	0.00296143	0.397303	0.999869	4.70151	0.0185113	0.116992	0.28572	NA	4.70151	0.0161133	0.126241	0.182237	NA	ENSMUSG00000000982	11	-1	83647844	83649355	Ccl3
ENSMUSG00000000983	0	0	2	1	0	3	0	1	0	0	0	3	0	2	0	0	1.80945	1.20002	0	3.53154	0	1.30562	0	0	0	2.65392	0	1.81528	0.879702	-3.35935e-06	0.00296144	0.376948	0.999869	0.879702	0.0012548	0.122561	0.864823	NA	0.879702	0.00379122	0.12385	0.438253	NA	ENSMUSG00000000983	11	1	83709015	83711348	Wfdc18
ENSMUSG00000001014	1	5	3	6	1	5	4	2	5	10	1	2	3	3	1.02376	4.29678	2.71418	7.20013	0.937369	5.8859	3.75733	2.61124	4.28096	8.78535	1.28187	1.76928	2.75317	2.72291	3.57287	4.98136e-06	0.00296143	0.633365	0.999869	3.57287	-0.00638398	0.113819	0.641296	NA	3.57287	-0.00686172	0.115697	0.505728	NA	ENSMUSG00000001014	9	1	21029373	21030595	Icam4
ENSMUSG00000001016	606	734	756	533	733	554	769	560	742	690	469	691	691	695	620.396	630.767	683.974	639.612	687.092	652.157	722.347	731.146	635.294	606.189	601.198	611.286	634.146	630.809	649.03	-0.000105001	0.00295911	0.371085	0.999869	649.03	-0.102624	0.0598941	0.031492	0.333383	649.03	-0.0428787	0.0719628	0.38028	0.827582	ENSMUSG00000001016	3	1	90476126	90488379	Ilf2
ENSMUSG00000001017	1282	1357	1482	1089	1363	1156	1368	1011	1485	1302	1004	1446	1404	1520	1312.46	1166.15	1340.81	1306.82	1277.63	1360.82	1285.01	1319.98	1271.44	1143.85	1287	1279.19	1288.48	1379.61	1287.09	-8.79292e-05	0.00295908	0.457284	0.999869	1287.09	0.00389153	0.0590157	0.934434	0.982841	1287.09	0.0285203	0.0714907	0.558525	0.897262	ENSMUSG00000001017	3	-1	90498956	90509498	Chtop
ENSMUSG00000001018	466	580	587	448	515	390	559	383	649	587	378	511	451	503	477.071	498.426	531.075	537.61	482.745	459.1	525.087	500.052	555.669	515.7	484.548	452.051	413.893	456.542	492.112	2.88276e-05	0.0029598	0.769953	0.999869	492.112	-0.0873739	0.067525	0.0785602	0.446721	492.112	-0.0704658	0.0795557	0.144838	0.702367	ENSMUSG00000001018	3	-1	90488026	90491033	Snapin
ENSMUSG00000001020	3	5	9	9	17	18	11	17	12	11	10	20	24	31	3.07127	4.29678	8.14254	10.8002	15.9353	21.1892	10.3327	22.1955	10.2743	9.66389	12.8187	17.6928	22.0253	28.1368	14.0411	2.61859e-05	0.00296139	0.135869	0.999869	14.0411	0.0246428	0.104351	0.330198	0.719037	14.0411	-0.00905267	0.105081	0.590519	0.910523	ENSMUSG00000001020	3	1	90603771	90606045	S100a4
ENSMUSG00000001021	0	0	0	0	1	3	2	1	0	0	0	4	1	1	0	0	0	0	0.937369	3.53154	1.87867	1.30562	0	0	0	3.53856	0.917722	0.907638	0.929794	-2.09511e-09	0.00296144	0.999612	0.999869	0.929794	-0.000516678	0.119495	0.95574	NA	0.929794	-0.000189154	0.120763	0.973648	NA	ENSMUSG00000001021	3	1	90584659	90602702	S100a3
ENSMUSG00000001023	0	0	0	0	0	0	0	0	0	0	0	0	0	0	0	0	0	0	0	0	0	0	0	0	0	0	0	0	0	0	0.00296144	NA	NA	0	0	0.127765	NA	NA	0	0	0.125479	NA	NA	ENSMUSG00000001023	3	1	90608523	90611780	S100a5
ENSMUSG00000001025	137	152	193	96	534	574	832	570	169	453	179	845	512	812	140.255	130.622	174.612	115.202	500.555	675.701	781.525	744.203	144.696	397.976	229.455	747.52	469.874	737.002	427.8	9.61609e-05	0.00296128	0.00194186	0.999869	427.8	-0.00625985	0.0953598	0.850079	0.957981	427.8	-0.0713869	0.149097	0.0185147	0.443298	ENSMUSG00000001025	3	1	90612882	90624181	S100a6
ENSMUSG00000001027	4	1	5	4	3	2	5	1	1	8	2	1	0	4	4.09503	0.859356	4.52364	4.80009	2.81211	2.35436	4.69666	1.30562	0.856192	7.02828	2.56375	0.88464	0	3.63055	2.88645	-8.24143e-09	0.00296143	0.999271	0.999869	2.88645	-0.0103458	0.120227	0.401903	NA	2.88645	-0.00571915	0.117422	0.529874	NA	ENSMUSG00000001027	11	-1	106318592	106353288	Scn4a
ENSMUSG00000001029	114	171	166	107	136	80	136	161	185	160	91	143	129	173	116.708	146.95	150.185	128.402	127.482	94.1744	127.749	210.205	158.396	140.566	116.65	126.503	118.386	157.021	137.098	5.72627e-06	0.0029612	0.880943	0.999869	137.098	-0.0091755	0.0925127	0.80569	0.941271	137.098	-0.00806844	0.096773	0.779611	0.957137	ENSMUSG00000001029	11	-1	106377656	106388075	Icam2
ENSMUSG00000001034	145	159	187	133	229	161	248	192	186	188	102	307	265	249	148.445	136.638	169.184	159.603	214.658	189.526	232.954	250.679	159.252	165.165	130.751	271.584	243.196	226.002	192.688	-2.11285e-06	0.00296083	0.972049	0.999869	192.688	0.0549373	0.0811189	0.251515	0.657918	192.688	0.0324445	0.0898886	0.419504	0.84693	ENSMUSG00000001034	11	-1	61488812	61494406	Mapk7
ENSMUSG00000001036	548	619	540	458	555	456	772	482	706	812	458	784	647	650	561.019	531.941	488.553	549.61	520.24	536.794	725.165	629.308	604.471	713.371	587.098	693.557	593.766	589.965	594.633	0.00013481	0.00296066	0.0474306	0.999869	594.633	0.0201053	0.0787873	0.677014	0.896826	594.633	-0.0469582	0.0887188	0.266799	0.774044	ENSMUSG00000001036	11	-1	61517249	61579687	Epn2
ENSMUSG00000001039	119	156	175	92	163	154	193	172	166	158	100	196	161	198	121.827	134.059	158.327	110.402	152.791	181.286	181.291	224.566	142.128	138.809	128.187	173.389	147.753	179.712	155.323	1.69201e-05	0.00296098	0.7479	0.999869	155.323	-0.0398401	0.0854448	0.378078	0.746076	155.323	-0.0310046	0.0928143	0.399555	0.839157	ENSMUSG00000001039	11	1	61505144	61512931	B9d1
ENSMUSG00000001052	913	1059	972	806	890	754	1040	709	1072	974	678	1203	1073	1153	934.69	910.058	879.395	967.218	834.259	887.593	976.906	925.683	917.838	855.693	869.11	1064.22	984.716	1046.51	932.42	-9.99735e-05	0.00295917	0.388726	0.999869	932.42	0.120796	0.0608001	0.0119699	0.243261	932.42	0.120391	0.0764884	0.0172902	0.436977	ENSMUSG00000001052	3	-1	129982759	130061553	Sec24b
ENSMUSG00000001053	216	238	222	168	270	229	347	287	269	318	166	342	268	407	221.131	204.527	200.849	201.604	253.09	269.574	325.948	374.712	230.316	279.374	212.791	302.547	245.949	369.409	263.702	6.57525e-05	0.00296101	0.196996	0.999869	263.702	0.000910796	0.0860063	0.983525	0.996903	263.702	-0.0326721	0.0936637	0.363141	0.818961	ENSMUSG00000001053	11	-1	51643063	51650842	N4bp3
ENSMUSG00000001054	520	723	628	435	586	469	499	461	690	591	409	722	582	807	532.353	621.314	568.169	522.01	549.298	552.097	468.727	601.89	590.772	519.214	524.286	638.71	534.114	732.464	568.244	-2.39745e-05	0.00296061	0.732517	0.999869	568.244	0.0907046	0.0799199	0.06621	0.424766	568.244	0.0667516	0.0895571	0.124094	0.692389	ENSMUSG00000001054	11	-1	51623671	51635896	Rmnd5b
ENSMUSG00000001056	715	953	722	439	660	736	574	757	943	624	700	805	657	803	731.986	818.966	653.213	526.81	618.664	866.404	539.177	988.353	807.389	548.206	897.311	712.135	602.943	728.834	717.171	2.47205e-05	0.00296117	0.536889	0.999869	717.171	-0.0250814	0.0921348	0.514454	0.827005	717.171	-0.0270071	0.0974774	0.369383	0.822289	ENSMUSG00000001056	11	1	51619735	51623714	Nhp2
ENSMUSG00000001062	633	735	658	571	720	437	511	449	792	693	579	630	572	566	648.038	631.626	595.31	685.213	674.906	514.427	479.999	586.223	678.104	608.825	742.204	557.323	524.937	513.723	602.918	4.83576e-05	0.00296053	0.51076	0.999869	602.918	-0.0341789	0.0769706	0.484755	0.813133	602.918	-0.0417866	0.0866517	0.337445	0.809642	ENSMUSG00000001062	8	-1	123242356	123254348	Vps9d1
ENSMUSG00000001065	293	419	412	286	435	209	407	258	379	410	267	465	379	410	299.961	360.07	372.748	343.206	407.756	246.031	382.308	336.85	324.497	360.199	342.26	411.357	347.817	372.132	350.514	-3.0435e-06	0.00296089	0.957639	0.999869	350.514	0.0398978	0.0840997	0.386253	0.750731	350.514	0.0248207	0.0912155	0.516453	0.880435	ENSMUSG00000001065	8	1	123254195	123269745	Zfp276
ENSMUSG00000001076	13	18	12	10	13	17	9	4	19	19	10	8	22	12	13.3088	15.4684	10.8567	12.0002	12.1858	20.0121	8.45399	5.22247	16.2676	16.6922	12.8187	7.07712	20.1899	10.8917	12.9604	9.93156e-06	0.00296138	0.595688	0.999869	12.9604	0.00651801	0.102988	0.765509	0.927304	12.9604	-0.0025108	0.104343	0.876508	0.979459	ENSMUSG00000001076	15	-1	99084086	99087817	C1ql4
ENSMUSG00000001082	180	201	238	174	291	246	343	223	223	258	184	361	275	342	184.276	172.731	215.325	208.804	272.774	289.586	322.191	291.153	190.931	226.662	235.865	319.355	252.374	310.412	249.46	7.33719e-05	0.00296074	0.255289	0.999869	249.46	0.00015432	0.0788895	0.997444	0.999966	249.46	-0.0340767	0.0886917	0.410937	0.843742	ENSMUSG00000001082	5	-1	34633642	34637212	Mfsd10
ENSMUSG00000001089	1156	1430	1162	968	1028	1008	1461	783	1136	1311	796	1555	1413	1371	1183.46	1228.88	1051.29	1161.62	963.616	1186.6	1372.36	1022.3	972.634	1151.76	1020.37	1375.61	1296.74	1244.37	1159.4	-8.52632e-05	0.00296055	0.241252	0.999869	1159.4	0.0824556	0.0781395	0.0956503	0.472689	1159.4	0.0901169	0.0914826	0.0448473	0.57112	ENSMUSG00000001089	4	1	136469761	136554780	Luzp1
ENSMUSG00000001095	1185	1561	1024	789	1582	1005	732	893	1420	1282	1021	1084	1451	1225	1213.15	1341.45	926.44	946.818	1482.92	1183.07	687.591	1165.92	1215.79	1126.28	1308.79	958.949	1331.61	1111.86	1142.9	2.65303e-05	0.00296115	0.521241	0.999869	1142.9	0.00102648	0.09103	0.979046	0.996205	1142.9	-0.0133129	0.0959816	0.663595	0.927779	ENSMUSG00000001095	11	-1	78397087	78422217	Slc13a2
ENSMUSG00000001098	706	866	745	558	1087	943	1265	904	959	1028	596	1404	1113	1325	722.772	744.202	674.022	669.613	1018.92	1110.08	1188.26	1180.28	821.088	903.134	763.996	1242.03	1021.42	1202.62	947.317	0.000215545	0.00296012	0.0149626	0.999869	947.317	0.0205912	0.0690736	0.67765	0.897278	947.317	-0.0688978	0.0823274	0.145861	0.704006	ENSMUSG00000001098	5	-1	114363567	114380508	Kctd10
ENSMUSG00000001100	2443	2832	2614	1976	2447	1834	2078	1787	2925	2674	1851	1967	2115	2308	2501.04	2433.7	2364.96	2371.24	2293.74	2158.95	1951.93	2333.14	2504.36	2349.2	2372.75	1740.09	1940.98	2094.83	2243.64	-6.75076e-06	0.00295951	0.949722	0.999869	2243.64	-0.108449	0.0644393	0.027331	0.324245	2243.64	-0.0745788	0.076747	0.128338	0.696962	ENSMUSG00000001100	11	1	78512193	78522736	Poldip2
ENSMUSG00000001103	0	0	0	0	0	0	0	0	0	0	0	0	0	0	0	0	0	0	0	0	0	0	0	0	0	0	0	0	0	0	0.00296144	NA	NA	0	0	0.127765	NA	NA	0	0	0.125479	NA	NA	ENSMUSG00000001103	11	1	78503447	78505081	Sebox
ENSMUSG00000001105	455	610	560	390	556	463	518	486	596	546	422	520	520	519	465.809	524.207	506.647	468.009	521.177	545.034	486.574	634.531	510.29	479.68	540.95	460.013	477.215	471.064	506.514	4.36173e-05	0.00296016	0.616143	0.999869	506.514	-0.108122	0.0726014	0.0318782	0.333493	506.514	-0.089003	0.0850263	0.0613718	0.616863	ENSMUSG00000001105	11	1	78536361	78541737	Ift20
ENSMUSG00000001119	611	526	757	414	1658	1635	1911	1339	720	712	376	2565	2444	2823	625.515	452.021	684.878	496.809	1554.16	1924.69	1795.06	1748.22	616.458	625.517	481.984	2269.1	2242.91	2562.26	1291.4	1.10619e-05	0.00296085	0.85215	0.999869	1291.4	0.154586	0.101658	0.00277976	0.129812	1291.4	0.0794095	0.0963938	0.0521446	0.589697	ENSMUSG00000001119	10	-1	76708792	76726168	Col6a1
ENSMUSG00000001120	491	580	561	433	708	553	608	490	596	562	436	648	587	611	502.664	498.426	507.552	519.61	663.657	650.98	571.114	639.753	510.29	493.737	558.897	573.246	538.703	554.567	555.943	4.43101e-05	0.00295958	0.672602	0.999869	555.943	-0.110245	0.0641233	0.0246572	0.314384	555.943	-0.0926049	0.0781082	0.0612002	0.616863	ENSMUSG00000001120	10	-1	76761857	76961887	Pcbp3
ENSMUSG00000001123	275	355	331	200	424	387	436	375	296	354	190	621	524	595	281.533	305.071	299.465	240.004	397.445	455.568	409.549	489.607	253.433	311.001	243.556	549.361	480.886	540.045	375.466	-3.3572e-05	0.00296066	0.621619	0.999869	375.466	0.107297	0.0802315	0.0317079	0.333383	375.466	0.0802106	0.0913483	0.0670072	0.627042	ENSMUSG00000001123	11	-1	78962974	78984946	Lgals9
ENSMUSG00000001127	1292	1580	1729	1234	1629	1265	1414	1096	1758	1663	1220	1575	1485	1506	1322.69	1357.78	1564.27	1480.83	1526.97	1489.13	1328.22	1430.96	1505.19	1461	1563.88	1393.31	1362.82	1366.9	1439.57	0.000111873	0.00295927	0.323183	0.999869	1439.57	-0.0439474	0.0611012	0.360211	0.73408	1439.57	-0.0660792	0.0742399	0.178465	0.730739	ENSMUSG00000001127	X	1	20797814	20860519	Araf
ENSMUSG00000001128	30	26	78	42	247	133	134	74	71	45	37	120	136	155	30.7127	22.3432	70.5687	50.4009	231.53	156.565	125.871	96.6158	60.7896	39.5341	47.4293	106.157	124.81	140.684	93.1436	1.21409e-05	0.00296135	0.614489	0.999869	93.1436	-0.0258559	0.100455	0.369525	0.739186	93.1436	-0.0205531	0.104615	0.326881	0.805088	ENSMUSG00000001128	X	-1	20925454	20931555	Cfp
ENSMUSG00000001131	8	14	13	5	180	208	542	211	31	9	9	413	214	296	8.19005	12.031	11.7615	6.00011	168.726	244.853	509.118	275.485	26.5419	7.90682	11.5369	365.356	196.392	268.661	150.897	2.62308e-05	0.00296139	0.151581	0.999869	150.897	-0.00828574	0.0995147	0.756489	0.923939	150.897	-0.0246549	0.113823	0.185097	0.73502	ENSMUSG00000001131	X	1	20870166	20874735	Timp1
ENSMUSG00000001134	187	254	293	155	275	219	230	265	318	264	171	224	245	242	191.442	218.276	265.085	186.003	257.777	257.802	216.047	345.989	272.269	231.933	219.2	198.159	224.842	219.648	236.034	4.87266e-05	0.002961	0.340133	0.999869	236.034	-0.0858951	0.0914792	0.0567617	0.402331	236.034	-0.0755355	0.102537	0.0433517	0.567873	ENSMUSG00000001134	X	-1	20941722	20962017	Uxt
ENSMUSG00000001138	579	677	623	629	619	434	557	408	716	767	507	536	580	544	592.755	581.784	563.645	754.814	580.232	510.896	523.208	532.692	613.033	673.836	649.91	474.167	532.279	493.755	576.929	4.0092e-05	0.00296034	0.619154	0.999869	576.929	-0.0463032	0.0742016	0.349813	0.727643	576.929	-0.045909	0.0844549	0.310052	0.797826	ENSMUSG00000001138	1	1	36511867	36528237	Cnnm3
ENSMUSG00000001143	998	1312	1247	953	1044	764	882	680	1272	1060	750	933	859	975	1021.71	1127.47	1128.19	1143.62	978.613	899.365	828.491	887.821	1089.08	931.247	961.405	825.369	788.323	884.947	963.976	-0.000175115	0.00295974	0.0812843	0.999869	963.976	-0.0612373	0.0663076	0.214542	0.624812	963.976	0.016253	0.0770849	0.73364	0.947174	ENSMUSG00000001143	1	-1	36419871	36445271	Lman2l
ENSMUSG00000001150	553	784	610	546	628	508	640	413	706	649	534	769	678	734	566.137	673.735	551.883	655.212	588.668	598.007	601.173	539.22	604.471	570.169	684.52	680.288	622.215	666.207	614.422	1.32984e-05	0.00296015	0.879005	0.999869	614.422	0.0862256	0.0715539	0.0848944	0.456126	614.422	0.0517695	0.0821581	0.267301	0.774075	ENSMUSG00000001150	10	1	76468927	76515857	Mcm3ap
ENSMUSG00000001151	815	925	782	710	815	567	792	397	878	894	603	824	691	815	834.362	794.904	707.497	852.016	763.956	667.461	743.951	518.331	751.737	785.41	772.969	728.943	634.146	739.725	735.386	-2.74517e-05	0.00296062	0.694675	0.999869	735.386	0.0209188	0.0782176	0.665999	0.892481	735.386	0.0247262	0.087091	0.559995	0.897437	ENSMUSG00000001151	10	-1	76351263	76442786	Pcnt
ENSMUSG00000001155	484	352	358	281	319	235	166	197	394	446	412	240	312	250	495.498	302.493	323.892	337.206	299.021	276.637	155.929	257.207	337.34	391.827	528.132	212.314	286.329	226.91	316.481	3.20697e-05	0.0029612	0.394648	0.999869	316.481	-0.0046982	0.093002	0.89772	0.972011	316.481	-0.0195958	0.0977368	0.491074	0.872905	ENSMUSG00000001155	10	1	76575648	76590338	Ftcd
ENSMUSG00000001156	283	316	276	262	284	226	295	204	387	374	256	279	302	385	289.723	271.556	249.705	314.406	266.213	266.043	277.103	266.346	331.346	328.572	328.159	246.814	277.152	349.441	290.184	0.00012894	0.00296062	0.0651137	0.999869	290.184	0.0435226	0.0786866	0.37	0.73924	290.184	-0.0280285	0.0872596	0.508668	0.877939	ENSMUSG00000001156	6	-1	86647042	86669161	Mxd1
ENSMUSG00000001157	528	651	548	460	463	400	438	334	598	571	412	565	576	549	540.543	559.441	495.79	552.01	434.002	470.872	411.428	436.077	512.003	501.644	528.132	499.821	528.608	498.293	497.762	-8.39765e-05	0.00295951	0.432764	0.999869	497.762	0.13012	0.0656193	0.00864138	0.217384	497.762	0.122238	0.0806926	0.0154488	0.42709	ENSMUSG00000001157	6	-1	86691768	86733383	Gmcl1
ENSMUSG00000001158	438	611	610	384	544	471	496	427	617	545	353	521	530	605	448.405	525.066	551.883	460.809	509.929	554.452	465.909	557.499	528.27	478.802	452.501	460.897	486.393	549.121	502.138	-2.01634e-05	0.00296042	0.795898	0.999869	502.138	-0.027774	0.0744075	0.573723	0.856039	502.138	-0.00949158	0.0840024	0.830922	0.968401	ENSMUSG00000001158	6	-1	86675151	86684522	Snrnp27
ENSMUSG00000001166	43	54	55	48	35	40	51	50	56	94	60	54	62	49	44.0215	46.4052	49.76	57.6011	32.8079	47.0872	47.906	65.2809	47.9467	82.5823	76.9124	47.7705	56.8988	44.4743	53.3896	6.34964e-05	0.00296125	0.0618386	0.999869	53.3896	0.00731359	0.0948766	0.829149	0.948914	53.3896	-0.0304178	0.101382	0.251448	0.772085	ENSMUSG00000001166	5	-1	120800194	120812514	Oas1c
ENSMUSG00000001168	0	0	0	0	0	0	0	0	0	0	0	0	1	0	0	0	0	0	0	0	0	0	0	0	0	0	0.917722	0	0.0655516	-4.44564e-10	0.00296144	0.999822	0.999869	0.0655516	0.000581062	0.126478	0.872766	NA	0.0655516	0.000282335	0.124577	0.909712	NA	ENSMUSG00000001168	5	1	120861421	120873506	Oas1h
ENSMUSG00000001173	443	607	484	384	445	325	441	264	539	545	354	447	439	442	453.524	521.629	437.888	460.809	417.129	382.583	414.246	344.683	461.487	478.802	453.783	395.434	402.88	401.176	430.432	-1.15797e-05	0.00296	0.900271	0.999869	430.432	0.0162719	0.0693524	0.742592	0.921035	430.432	0.0150965	0.0797573	0.747097	0.950927	ENSMUSG00000001173	X	1	47912387	47965868	Ocrl
ENSMUSG00000001175	3890	4828	4359	3206	4653	4281	5390	4021	4846	4690	3350	5651	5438	5509	3982.41	4148.97	3943.71	3847.27	4361.58	5039.51	5063	5249.89	4149.11	4120.33	4294.27	4999.1	4990.57	5000.18	4513.56	0.000141882	0.00295855	0.277885	0.999869	4513.56	0.0140138	0.0551511	0.759186	0.925319	4513.56	-0.0269359	0.0678727	0.579857	0.903991	ENSMUSG00000001175	12	1	100199435	100209814	Calm1
ENSMUSG00000001211	9540	11568	9720	7969	7757	6063	6450	5512	11897	10198	8144	7080	7576	7790	9766.64	9941.03	8793.95	9562.98	7271.17	7137.24	6058.7	7196.57	10186.1	8959.3	10439.6	6263.25	6952.66	7070.5	8257.12	5.80949e-05	0.00295977	0.559735	0.999869	8257.12	-0.0179876	0.0658778	0.714443	0.91154	8257.12	-0.0321038	0.0774648	0.50229	0.875835	ENSMUSG00000001211	10	-1	78269178	78352489	Agpat3
ENSMUSG00000001225	0	0	3	0	14	1	3	0	4	1	2	0	0	0	0	0	2.71418	0	13.1232	1.17718	2.818	0	3.42477	0.878535	2.56375	0	0	0	1.90711	4.76289e-06	0.00296144	0.33745	0.999869	1.90711	-0.0232943	0.159845	0.0131163	NA	1.90711	-0.0160934	0.15004	0.0135279	NA	ENSMUSG00000001225	12	1	31390871	31473917	Slc26a3
ENSMUSG00000001227	80	39	47	52	152	106	231	173	84	76	55	167	117	150	81.9005	33.5149	42.5222	62.4012	142.48	124.781	216.986	225.872	71.9201	66.7687	70.503	147.735	107.373	136.146	109.35	3.56819e-05	0.00296129	0.232548	0.999869	109.35	-0.0562596	0.103238	0.104514	0.488705	109.35	-0.0537408	0.122414	0.0476993	0.580221	ENSMUSG00000001227	17	-1	56123085	56140343	Sema6b
ENSMUSG00000001228	41	57	93	45	115	124	417	147	59	60	39	262	138	193	41.974	48.9833	84.1396	54.001	107.797	145.97	391.702	191.926	50.5153	52.7121	49.993	231.776	126.646	175.174	125.236	-9.81836e-06	0.00296136	0.665572	0.999869	125.236	-0.017635	0.100298	0.516195	0.827729	125.236	-0.00255619	0.10175	0.895661	0.984439	ENSMUSG00000001228	17	1	56303321	56323486	Uhrf1
ENSMUSG00000001229	764	992	849	688	855	688	981	734	914	844	633	1077	917	968	782.15	852.481	768.113	825.615	801.451	809.899	921.485	958.324	782.559	741.484	811.426	952.757	841.551	878.594	837.706	-5.90732e-05	0.00295981	0.547777	0.999869	837.706	0.0173376	0.0658323	0.724288	0.915617	837.706	0.0322855	0.0776658	0.499387	0.874481	ENSMUSG00000001229	17	-1	56186807	56218905	Dpp9
ENSMUSG00000001240	211	250	238	152	379	292	352	351	260	273	153	344	338	434	216.013	214.839	215.325	182.403	355.263	343.736	330.645	458.272	222.61	239.84	196.127	304.316	310.19	393.915	284.535	3.30918e-05	0.00296087	0.569309	0.999869	284.535	-0.0468692	0.0825384	0.319458	0.711564	284.535	-0.0432597	0.0915526	0.272126	0.778375	ENSMUSG00000001240	11	1	101246028	101259546	Ramp2
ENSMUSG00000001247	721	878	819	653	1048	1035	1323	1083	892	928	634	1624	1193	1209	738.128	754.514	740.971	783.615	982.363	1218.38	1242.74	1413.98	763.723	815.281	812.707	1436.65	1094.84	1097.33	992.517	4.26335e-05	0.00296065	0.53334	0.999869	992.517	-0.00158404	0.0780693	0.973915	0.99458	992.517	-0.0197093	0.0871808	0.640294	0.923307	ENSMUSG00000001247	7	-1	30957770	30973464	Lsr
ENSMUSG00000001248	393	417	406	340	571	447	662	530	418	500	349	797	608	647	402.336	358.351	367.319	408.008	535.238	526.199	621.838	691.978	357.888	439.268	447.374	705.058	557.975	587.242	500.434	5.47427e-05	0.00296071	0.406251	0.999869	500.434	0.0210837	0.078928	0.661967	0.891258	500.434	-0.0121074	0.0877297	0.770408	0.955943	ENSMUSG00000001248	7	-1	31130127	31155896	Gramd1a
ENSMUSG00000001249	7432	9163	8052	6201	6990	5560	5598	5739	9593	7953	6495	6244	6102	7200	7608.56	7874.28	7284.86	7441.34	6552.21	6545.12	5258.38	7492.94	8213.45	6986.99	8325.76	5523.69	5599.94	6535	6945.89	3.64845e-05	0.00296045	0.634891	0.999869	6945.89	-0.058186	0.0755934	0.239477	0.64833	6945.89	-0.0521454	0.0859363	0.242852	0.764196	ENSMUSG00000001249	7	-1	31098725	31115290	Hpn
ENSMUSG00000001260	6	8	5	5	3	5	7	3	10	4	3	4	3	4	6.14254	6.87485	4.52364	6.00011	2.81211	5.8859	6.57533	3.91686	8.56192	3.51414	3.84562	3.53856	2.75317	3.63055	4.89823	-2.56136e-06	0.00296141	0.852457	0.999869	4.89823	-0.0128797	0.112051	0.446487	NA	4.89823	-0.00551321	0.109906	0.659557	NA	ENSMUSG00000001260	5	-1	70751047	70842617	Gabrg1
ENSMUSG00000001270	1979	1181	1060	935	1173	1540	1351	2032	1308	1724	949	1941	2189	2520	2026.01	1014.9	959.011	1122.02	1099.53	1812.86	1269.04	2653.02	1119.9	1514.59	1216.5	1717.09	2008.89	2287.25	1558.61	4.10695e-07	0.00296129	0.989283	0.999869	1558.61	0.0261508	0.0972	0.419677	0.773431	1558.61	0.0136295	0.0997303	0.575078	0.900837	ENSMUSG00000001270	12	-1	111669361	111672338	Ckb
ENSMUSG00000001280	1434	1739	1577	1298	1464	1158	1466	757	1684	1709	1020	1691	1583	1409	1468.07	1494.42	1426.75	1557.63	1372.31	1363.17	1377.06	988.353	1441.83	1501.42	1307.51	1495.93	1452.75	1278.86	1394.72	-4.52373e-05	0.00296046	0.553186	0.999869	1394.72	0.0612099	0.0759314	0.215823	0.626228	1394.72	0.0578113	0.0865194	0.195347	0.741959	ENSMUSG00000001280	15	1	102406143	102436404	Sp1
ENSMUSG00000001281	37	57	62	40	145	91	70	51	63	60	48	159	168	114	37.879	48.9833	56.0931	48.0009	135.919	107.123	65.7533	66.5865	53.9401	52.7121	61.5299	140.658	154.177	103.471	80.9161	2.48784e-05	0.00296128	0.425548	0.999869	80.9161	0.0709173	0.107531	0.0544743	0.399087	80.9161	0.0182478	0.0994926	0.475659	0.867038	ENSMUSG00000001281	15	-1	102215995	102231944	Itgb7
ENSMUSG00000001285	402	438	466	363	495	427	480	372	478	549	355	466	446	491	411.55	376.398	421.603	435.608	463.998	502.656	450.88	485.69	409.26	482.316	455.065	412.242	409.304	445.65	440.158	0.0001264	0.00295998	0.174903	0.999869	440.158	-0.0906244	0.0689874	0.0693121	0.43032	440.158	-0.110233	0.0846978	0.0249304	0.477193	ENSMUSG00000001285	15	1	102331709	102338139	Myg1
ENSMUSG00000001288	371	264	401	258	347	304	444	416	368	490	263	551	560	400	379.814	226.87	362.796	309.606	325.267	357.863	417.064	543.137	315.079	430.482	337.133	487.436	513.924	363.055	383.537	3.42529e-05	0.00296116	0.406748	0.999869	383.537	0.0278489	0.091459	0.479704	0.810007	383.537	-0.00280601	0.0956851	0.926967	0.988172	ENSMUSG00000001288	15	-1	102234938	102257517	Rarg
ENSMUSG00000001289	1641	1827	1800	1219	1992	1669	1716	1734	1872	1889	1279	1698	1833	2064	1679.98	1570.04	1628.51	1462.83	1867.24	1964.71	1611.89	2263.94	1602.79	1659.55	1639.52	1502.12	1682.18	1873.37	1714.91	2.99424e-05	0.00296042	0.700868	0.999869	1714.91	-0.0853223	0.0757821	0.0872247	0.459455	1714.91	-0.0669963	0.0865334	0.139053	0.701068	ENSMUSG00000001289	15	1	102326116	102331873	Pfdn5
ENSMUSG00000001300	418	560	525	427	473	380	511	273	556	669	325	550	608	564	427.93	481.239	474.982	512.41	443.376	447.328	479.999	356.434	476.043	587.74	416.609	486.552	557.975	511.908	475.752	3.1057e-05	0.00296071	0.638528	0.999869	475.752	0.0965343	0.082856	0.0485268	0.384649	475.752	0.0442448	0.0892729	0.28767	0.788053	ENSMUSG00000001300	8	-1	8617434	8661242	Efnb2
ENSMUSG00000001305	141	192	152	120	145	136	168	149	165	184	127	216	190	157	144.35	164.996	137.519	144.003	135.919	160.096	157.808	194.537	141.272	161.65	162.798	191.082	174.367	142.499	158.064	2.40339e-05	0.00296091	0.669366	0.999869	158.064	0.0212061	0.0838959	0.64328	0.885238	158.064	0.000779936	0.0909328	0.98355	0.996407	ENSMUSG00000001305	1	-1	186720978	186749358	Rrp15
ENSMUSG00000001313	163	161	151	112	217	185	231	163	161	196	93	178	157	176	166.872	138.356	136.614	134.403	203.409	217.778	216.986	212.816	137.847	172.193	119.214	157.466	144.082	159.744	165.556	1.05708e-06	0.00296082	0.986093	0.999869	165.556	-0.185728	0.115779	0.000758396	0.0624032	165.556	-0.0998944	0.101788	0.0190119	0.443298	ENSMUSG00000001313	11	1	101464999	101471853	Rnd2
ENSMUSG00000001323	2904	4003	3241	2451	2452	1841	1939	1457	3745	3236	2418	2027	2074	2346	2972.99	3440	2932.22	2941.25	2298.43	2167.19	1821.37	1902.29	3206.44	2842.94	3099.57	1793.16	1903.36	2129.32	2532.18	-8.93948e-06	0.00296021	0.916605	0.999869	2532.18	-0.0366493	0.0718391	0.460269	0.797397	2532.18	-0.0206812	0.0819235	0.65205	0.925989	ENSMUSG00000001323	11	-1	74906359	74925948	Srr
ENSMUSG00000001333	8	11	17	12	21	22	33	17	13	13	9	45	27	33	8.19005	9.45291	15.3804	14.4003	19.6848	25.8979	30.998	22.1955	11.1305	11.421	11.5369	39.8088	24.7785	29.9521	19.6305	-2.92338e-06	0.00296137	0.891261	0.999869	19.6305	0.0318159	0.101013	0.285163	0.681907	19.6305	0.0154175	0.103765	0.439233	0.854812	ENSMUSG00000001333	4	1	129287617	129308559	Sync
ENSMUSG00000001334	59	80	50	58	41	72	61	64	71	43	48	77	82	86	60.4016	68.7485	45.2364	69.6013	38.4321	84.7569	57.2993	83.5596	60.7896	37.777	61.5299	68.1173	75.2532	78.0569	63.54	-2.14112e-05	0.00296128	0.487645	0.999869	63.54	0.0209247	0.0961116	0.527091	0.831191	63.54	0.0234243	0.101005	0.347987	0.814606	ENSMUSG00000001334	4	1	129136999	129144593	Fndc5
ENSMUSG00000001348	1017	1230	1156	714	1003	884	962	766	1503	1058	788	947	849	1049	1041.16	1057.01	1045.86	856.816	940.181	1040.63	903.638	1000.1	1286.86	929.49	1010.12	837.754	779.146	952.113	977.205	5.86876e-05	0.00296061	0.40272	0.999869	977.205	-0.0703952	0.0792249	0.150215	0.553828	977.205	-0.0698849	0.090049	0.107382	0.673394	ENSMUSG00000001348	9	-1	22126727	22135711	Acp5
ENSMUSG00000001349	15	30	20	16	13	49	46	89	38	55	39	46	75	51	15.3563	25.7807	18.0945	19.2004	12.1858	57.6818	43.2093	116.2	32.5353	48.3194	49.993	40.6934	68.8291	46.2896	42.4549	3.85671e-05	0.00296139	0.0247605	0.999869	42.4549	-0.00575118	0.103112	0.790028	0.936502	42.4549	-0.0328654	0.137966	0.0712766	0.638322	ENSMUSG00000001349	9	1	22099216	22109630	Cnn1
ENSMUSG00000001366	1102	1401	1214	948	1044	714	828	644	1404	1273	942	863	898	872	1128.18	1203.96	1098.34	1137.62	978.613	840.506	777.767	840.818	1202.09	1118.38	1207.52	763.444	824.114	791.461	993.772	5.1532e-05	0.0029596	0.622065	0.999869	993.772	-0.0668367	0.0653891	0.174209	0.583698	993.772	-0.0640564	0.0774351	0.187571	0.736607	ENSMUSG00000001366	9	-1	78081499	78109065	Fbxo9
ENSMUSG00000001376	669	995	857	657	704	562	675	389	865	799	606	699	667	696	684.893	855.059	775.351	788.415	659.908	661.575	634.05	507.886	740.606	701.95	776.815	618.363	612.121	631.716	689.193	-5.6568e-05	0.00296026	0.498553	0.999869	689.193	0.00398922	0.0725601	0.93577	0.982841	689.193	0.0242471	0.0826545	0.594383	0.911491	ENSMUSG00000001376	6	1	3498382	3603531	Vps50
ENSMUSG00000001380	878	1119	1011	719	1030	796	961	829	1078	914	690	1021	974	982	898.858	961.619	914.679	862.816	965.49	937.035	902.699	1082.36	922.975	802.981	884.492	903.217	893.861	891.301	916.027	-8.44712e-05	0.00295954	0.426251	0.999869	916.027	-0.0683372	0.0634975	0.161057	0.568541	916.027	-0.020457	0.0750326	0.671791	0.929044	ENSMUSG00000001380	18	-1	36766528	36783205	Hars
ENSMUSG00000001383	986	1297	1316	887	1230	1072	1206	1005	1288	1131	862	1076	1088	1184	1009.42	1114.58	1190.62	1064.42	1152.96	1261.94	1132.84	1312.15	1102.78	993.623	1104.97	951.872	998.481	1074.64	1104.66	-4.41254e-05	0.00295976	0.658521	0.999869	1104.66	-0.15449	0.0694562	0.00226792	0.119801	1104.66	-0.0903679	0.0801736	0.0652962	0.623606	ENSMUSG00000001383	18	1	36793876	36799666	Zmat2
ENSMUSG00000001403	29	18	29	18	35	56	287	147	32	9	13	141	47	114	29.6889	15.4684	26.2371	21.6004	32.8079	65.922	269.588	191.926	27.3981	7.90682	16.6643	124.734	43.1329	103.471	69.7533	-7.37492e-06	0.00296142	0.551609	0.999869	69.7533	-0.0167134	0.113617	0.347101	0.726958	69.7533	-0.00261789	0.109303	0.830182	0.968401	ENSMUSG00000001403	2	1	164769898	164778822	Ube2c
ENSMUSG00000001415	1374	1702	1582	1181	1273	866	1533	966	1674	1559	1026	1601	1454	1129	1406.64	1462.62	1431.28	1417.23	1193.27	1019.44	1440	1261.23	1433.27	1369.64	1315.2	1416.31	1334.37	1024.72	1323.23	-3.29755e-05	0.0029606	0.640254	0.999869	1323.23	0.0133112	0.0777992	0.783968	0.934274	1323.23	0.0223297	0.08678	0.600196	0.911757	ENSMUSG00000001415	3	1	88336260	88362338	Smg5
ENSMUSG00000001416	1942	2526	2412	1642	2588	2184	2707	2190	2617	2308	1654	2685	2465	2847	1988.14	2170.73	2182.2	1970.44	2425.91	2570.96	2542.77	2859.3	2240.65	2027.66	2120.22	2375.26	2262.18	2584.05	2308.61	4.73107e-05	0.00295943	0.664569	0.999869	2308.61	-0.0669736	0.0623613	0.166852	0.575442	2308.61	-0.0627076	0.0752531	0.200002	0.743332	ENSMUSG00000001416	3	1	88297116	88321767	Cct3
ENSMUSG00000001418	2647	3171	3014	2351	3036	2585	3127	2799	3282	2864	1998	3019	2979	3024	2709.88	2725.02	2726.85	2821.25	2845.85	3043.01	2937.29	3654.43	2810.02	2516.12	2561.18	2670.73	2733.89	2744.7	2821.44	-7.35498e-05	0.00295969	0.470162	0.999869	2821.44	-0.115046	0.0663516	0.0204518	0.296854	2821.44	-0.0544187	0.0773684	0.260433	0.77264	ENSMUSG00000001418	3	1	88325023	88331313	Glmp
ENSMUSG00000001419	1206	1416	1420	1196	1821	1332	1826	1244	1533	1602	954	1703	1570	1552	1234.65	1216.85	1284.71	1435.23	1706.95	1568	1715.22	1624.19	1312.54	1407.41	1222.91	1506.54	1440.82	1408.65	1434.62	3.80719e-05	0.00295937	0.730755	0.999869	1434.62	-0.117171	0.0625689	0.01601	0.265709	1434.62	-0.0964106	0.0765226	0.0526982	0.595039	ENSMUSG00000001419	3	1	88142372	88172086	Mef2d
ENSMUSG00000001420	118	108	76	48	103	106	136	92	106	103	77	145	124	116	120.803	92.8104	68.7593	57.6011	96.549	124.781	127.749	120.117	90.7563	90.4891	98.7042	128.273	113.798	105.286	102.605	2.28935e-05	0.00296118	0.564656	0.999869	102.605	-0.00301157	0.091132	0.938395	0.983319	102.605	-0.0140872	0.096316	0.639848	0.923051	ENSMUSG00000001420	3	-1	88328655	88336148	Tmem79
ENSMUSG00000001424	1576	1931	1669	1420	1837	1591	1906	1561	1921	1835	1361	1825	1746	1808	1613.44	1659.42	1509.99	1704.03	1721.95	1872.89	1790.37	2038.07	1644.74	1612.11	1744.63	1614.47	1602.34	1641.01	1697.82	6.45121e-05	0.00295901	0.590494	0.999869	1697.82	-0.127998	0.0598723	0.00733612	0.203355	1697.82	-0.11448	0.0747358	0.0230102	0.463843	ENSMUSG00000001424	6	1	28475139	28935162	Snd1
ENSMUSG00000001435	3854	4320	4197	3146	7959	8673	10114	7009	4434	4548	2837	14355	10409	12116	3945.56	3712.42	3797.14	3775.27	7460.52	10209.7	9500.41	9151.08	3796.35	3995.58	3636.67	12699	9552.57	10996.9	6873.51	6.58962e-07	0.00296044	0.993167	0.999869	6873.51	0.12958	0.079382	0.0109245	0.233296	6873.51	0.0813846	0.0882869	0.0740063	0.642894	ENSMUSG00000001435	10	-1	77052178	77166548	Col18a1
ENSMUSG00000001436	1592	2134	1911	1388	2566	1606	1913	1488	2071	1846	1363	1534	1751	2015	1629.82	1833.87	1728.93	1665.63	2405.29	1890.55	1796.94	1942.76	1773.17	1621.78	1747.19	1357.04	1606.93	1828.89	1773.49	-5.72493e-07	0.00296052	0.993818	0.999869	1773.49	-0.143592	0.083987	0.00521269	0.175421	1773.49	-0.0887874	0.0907715	0.04899	0.580238	ENSMUSG00000001436	10	1	77032241	77061002	Slc19a1
ENSMUSG00000001440	2822	3630	3177	2511	3020	2334	4149	2319	3242	3138	2187	3995	3627	3360	2889.04	3119.46	2874.32	3013.26	2830.85	2747.54	3897.29	3027.73	2775.77	2756.84	2803.46	3534.14	3328.58	3049.66	3046.28	-6.90528e-05	0.0029604	0.379332	0.999869	3046.28	0.0353337	0.0743166	0.474688	0.807389	3046.28	0.0507607	0.0851923	0.259635	0.77264	ENSMUSG00000001440	11	-1	97159714	97187881	Kpnb1
ENSMUSG00000001441	1516	1934	1770	1404	1632	1271	1723	1043	1778	1740	1298	1892	1591	1767	1552.01	1661.99	1601.37	1684.83	1529.79	1496.2	1618.47	1361.76	1522.31	1528.65	1663.87	1673.74	1460.1	1603.8	1568.49	-7.11186e-05	0.00295932	0.52602	0.999869	1568.49	0.0438786	0.0614245	0.361961	0.734987	1568.49	0.0534244	0.0740764	0.274353	0.780496	ENSMUSG00000001441	11	-1	97205842	97280638	Npepps
ENSMUSG00000001444	6	8	14	7	4	4	6	4	5	5	7	13	14	13	6.14254	6.87485	12.6662	8.40016	3.74948	4.70872	5.636	5.22247	4.28096	4.39268	8.97311	11.5003	12.8481	11.7993	7.65677	-1.71463e-05	0.0029614	0.278	0.999869	7.65677	0.075135	0.206383	0.0147682	NA	7.65677	0.0573123	0.217635	0.0131167	NA	ENSMUSG00000001444	11	-1	97098071	97115331	Tbx21
ENSMUSG00000001445	1462	1866	1638	1239	1487	1197	1205	1131	1962	1528	1218	1305	1320	1440	1496.73	1603.56	1481.94	1486.83	1393.87	1409.08	1131.9	1476.65	1679.85	1342.4	1561.32	1154.45	1211.39	1307	1409.78	7.58432e-06	0.00296027	0.92757	0.999869	1409.78	-0.0673792	0.0730502	0.176273	0.58569	1409.78	-0.0469269	0.0833967	0.306215	0.797826	ENSMUSG00000001445	11	1	97041560	97049213	Mrpl10
ENSMUSG00000001467	5737	8130	2901	3319	1209	2515	2153	2943	6381	4360	5985	2917	3684	4030	5873.29	6986.56	2624.61	3982.87	1133.28	2960.61	2022.38	3842.44	5463.36	3830.41	7672.01	2580.49	3380.89	3657.78	4000.79	1.09196e-05	0.00296137	0.603618	0.999869	4000.79	0.0217077	0.103835	0.381352	0.748777	4000.79	0.00452286	0.103024	0.800927	0.961256	ENSMUSG00000001467	5	-1	4081145	4104746	Cyp51
ENSMUSG00000001472	3592	4544	4329	3377	4752	3330	4309	3203	4587	4806	3336	4807	4243	4192	3677.33	3904.91	3916.56	4052.48	4454.38	3920.01	4047.58	4181.9	3927.35	4222.24	4276.33	4252.46	3893.89	3804.82	4038.02	0.000171223	0.00295866	0.181994	0.999869	4038.02	-0.0403041	0.056157	0.382692	0.749566	4038.02	-0.0769798	0.0699626	0.118492	0.683818	ENSMUSG00000001472	8	1	123373753	123403835	Tcf25
ENSMUSG00000001473	70	80	128	107	267	216	484	304	108	89	59	393	312	244	71.663	68.7485	115.805	128.402	250.278	254.271	454.637	396.908	92.4687	78.1896	75.6305	347.663	286.329	221.464	203.033	-2.4903e-05	0.00296128	0.429088	0.999869	203.033	-0.0333065	0.0961249	0.33731	0.723054	203.033	-0.00195234	0.0984181	0.938787	0.990132	ENSMUSG00000001473	18	1	67390717	67402749	Tubb6
ENSMUSG00000001482	3605	4717	4231	2889	3595	2786	2720	2354	4793	3899	3295	3170	3354	3293	3690.64	4053.58	3827.9	3466.86	3369.84	3279.62	2554.98	3073.43	4103.73	3425.41	4223.77	2804.31	3078.04	2988.85	3424.36	4.42218e-05	0.00296033	0.586361	0.999869	3424.36	-0.0245379	0.073238	0.620031	0.875869	3424.36	-0.0332867	0.0835349	0.462171	0.861759	ENSMUSG00000001482	8	1	123423527	123463270	Def8
ENSMUSG00000001493	114	132	145	116	128	82	76	113	162	155	110	84	92	98	116.708	113.435	131.185	139.203	119.983	96.5287	71.3893	147.535	138.703	136.173	141.006	74.3097	84.4304	88.9486	114.253	3.30363e-05	0.00296112	0.452887	0.999869	114.253	-0.0769698	0.098021	0.061245	0.41467	114.253	-0.0619847	0.105263	0.0612947	0.616863	ENSMUSG00000001493	11	-1	101877510	101894374	Meox1
ENSMUSG00000001494	6	26	14	9	1	2	3	4	15	6	4	5	3	4	6.14254	22.3432	12.6662	10.8002	0.937369	2.35436	2.818	5.22247	12.8429	5.27121	5.12749	4.4232	2.75317	3.63055	6.95235	-1.67925e-05	0.00296141	0.235976	0.999869	6.95235	0.00778621	0.111676	0.610777	NA	6.95235	0.0141941	0.119699	0.258989	NA	ENSMUSG00000001494	11	-1	101962458	101967015	Sost
ENSMUSG00000001496	0	0	0	0	0	0	0	0	0	0	0	0	0	0	0	0	0	0	0	0	0	0	0	0	0	0	0	0	0	0	0.00296144	NA	NA	0	0	0.127765	NA	NA	0	0	0.125479	NA	NA	ENSMUSG00000001496	12	-1	56531958	56536908	Nkx2-1
ENSMUSG00000001497	0	0	0	0	1	3	1	1	0	1	0	5	2	1	0	0	0	0	0.937369	3.53154	0.939333	1.30562	0	0.878535	0	4.4232	1.83544	0.907638	1.05419	2.2194e-06	0.00296144	0.621944	0.999869	1.05419	0.0038246	0.119265	0.702952	NA	1.05419	-0.00106783	0.120406	0.859395	NA	ENSMUSG00000001497	12	1	56691767	56712822	Pax9
ENSMUSG00000001504	447	318	150	157	49	310	184	311	261	376	336	371	353	445	457.619	273.275	135.709	188.404	45.9311	364.926	172.837	406.047	223.466	330.329	430.709	328.201	323.956	403.899	291.808	7.2627e-06	0.00296141	0.609733	0.999869	291.808	0.0154763	0.110413	0.407797	0.766108	291.808	0.00297812	0.107766	0.82247	0.966626	ENSMUSG00000001504	13	1	72628820	72634198	Irx2
ENSMUSG00000001506	862	1018	1365	829	4582	5338	7201	3387	1449	957	731	9166	6855	10406	882.478	874.824	1234.95	994.819	4295.03	6283.78	6764.13	4422.13	1240.62	840.758	937.049	8108.61	6290.98	9444.88	3758.22	2.98258e-06	0.00296113	0.945221	0.999869	3758.22	0.129086	0.126297	0.00612693	0.187487	3758.22	0.0628114	0.104896	0.0605454	0.616863	ENSMUSG00000001506	11	1	94936224	94953042	Col1a1
ENSMUSG00000001507	808	918	983	791	1340	1198	1724	1175	936	1282	717	1938	1552	1596	827.195	788.889	889.347	949.218	1256.07	1410.26	1619.41	1534.1	801.396	1126.28	919.103	1714.43	1424.3	1448.59	1193.47	6.91972e-05	0.0029607	0.298429	0.999869	1193.47	0.0267618	0.0791587	0.578652	0.858275	1193.47	-0.0145976	0.0877245	0.725316	0.946194	ENSMUSG00000001507	11	-1	95044474	95076801	Itga3
ENSMUSG00000001508	2	4	4	5	1	2	3	1	4	4	5	4	7	4	2.04751	3.43742	3.61891	6.00011	0.937369	2.35436	2.818	1.30562	3.42477	3.51414	6.40936	3.53856	6.42405	3.63055	3.53291	3.38926e-06	0.00296142	0.772395	0.999869	3.53291	0.0251866	0.13392	0.12693	NA	3.53291	0.0107822	0.117815	0.34449	NA	ENSMUSG00000001508	11	-1	94962791	94976327	Sgca
ENSMUSG00000001510	0	0	0	0	1	1	1	0	0	5	1	0	2	0	0	0	0	0	0.937369	1.17718	0.939333	0	0	4.39268	1.28187	0	1.83544	0	0.754562	6.46883e-06	0.00296144	0.113973	0.999869	0.754562	-0.00108692	0.123266	0.873531	NA	0.754562	-0.00599019	0.126537	0.225674	NA	ENSMUSG00000001510	11	1	95120119	95125296	Dlx3
ENSMUSG00000001517	43	46	71	46	85	82	303	119	43	25	28	201	77	157	44.0215	39.5304	64.2356	55.201	79.6764	96.5287	284.618	155.369	36.8163	21.9634	35.8924	177.813	70.6646	142.499	93.202	-3.30101e-05	0.00296137	0.107243	0.999869	93.202	-0.0153978	0.101452	0.543712	0.841257	93.202	0.0139731	0.105207	0.44514	0.854812	ENSMUSG00000001517	6	1	128362967	128376146	Foxm1
ENSMUSG00000001518	260	333	298	223	295	249	258	238	314	332	219	269	308	297	266.177	286.165	269.609	267.605	276.524	293.118	242.348	310.737	268.844	291.674	280.73	237.968	282.658	269.569	274.552	2.84658e-05	0.0029604	0.717359	0.999869	274.552	-0.0381592	0.0744491	0.440113	0.785182	274.552	-0.0359115	0.0845004	0.422484	0.847942	ENSMUSG00000001518	6	-1	128409444	128424931	Itfg2
ENSMUSG00000001520	63	82	67	51	51	53	62	42	68	93	70	58	69	69	64.4967	70.4672	60.6167	61.2011	47.8058	62.3905	58.2386	54.836	58.2211	81.7038	89.7311	51.3091	63.3228	62.627	63.3548	5.10961e-05	0.00296112	0.239652	0.999869	63.3548	0.0158627	0.0910715	0.686403	0.901381	63.3548	-0.0163201	0.0957452	0.601626	0.912011	ENSMUSG00000001520	6	1	128399296	128416427	Nrip2
ENSMUSG00000001521	1131	1421	1439	1037	965	714	699	508	1498	1438	976	898	939	857	1157.87	1221.14	1301.9	1244.42	904.561	840.506	656.593	663.254	1282.58	1263.33	1251.11	794.406	861.741	777.846	1015.8	2.86595e-05	0.00296038	0.718407	0.999869	1015.8	0.0356217	0.0747302	0.470596	0.804777	1015.8	0.0117434	0.0838712	0.792163	0.958263	ENSMUSG00000001521	6	-1	128321161	128355851	Tulp3
ENSMUSG00000001524	171	215	205	119	183	180	170	152	210	206	159	199	202	187	175.062	184.761	185.469	142.803	171.539	211.892	159.687	198.454	179.8	180.978	203.818	176.043	185.38	169.728	180.387	5.37194e-05	0.00296077	0.395453	0.999869	180.387	-0.0202804	0.0810332	0.668452	0.89308	180.387	-0.0366624	0.0898086	0.366008	0.820604	ENSMUSG00000001524	17	-1	35667730	35673739	Gtf2h4
ENSMUSG00000001525	1057	1251	1247	863	1900	1954	3703	2398	1206	1112	768	3371	2524	2562	1082.11	1075.05	1128.19	1035.62	1781	2300.21	3478.35	3130.87	1032.57	976.931	984.478	2982.12	2316.33	2325.37	1830.66	-2.97906e-05	0.00296106	0.53318	0.999869	1830.66	-0.0170102	0.0879679	0.689407	0.902337	1830.66	0.00550706	0.093687	0.871351	0.97833	ENSMUSG00000001525	17	-1	35833921	35838306	Tubb5
ENSMUSG00000001542	991	1456	1250	848	1234	810	1379	770	1369	995	698	1305	1081	1230	1014.54	1251.22	1130.91	1017.62	1156.71	953.515	1295.34	1005.33	1172.13	874.142	894.747	1154.45	992.057	1116.4	1073.51	-7.88627e-05	0.00296076	0.215651	0.999869	1073.51	-0.00730952	0.0807065	0.877515	0.967098	1073.51	0.0312014	0.0893574	0.442662	0.854812	ENSMUSG00000001542	13	1	75706757	75772364	Ell2
ENSMUSG00000001552	3513	3916	3634	2824	3693	3190	4497	3746	3979	4028	2660	4624	4290	4017	3596.46	3365.24	3287.78	3388.86	3461.7	3755.2	4224.18	4890.85	3406.79	3538.74	3409.78	4090.57	3937.03	3645.98	3714.23	1.43361e-05	0.00296026	0.864221	0.999869	3714.23	-0.0327657	0.0720198	0.508938	0.82391	3714.23	-0.0268702	0.0824034	0.55685	0.897255	ENSMUSG00000001552	11	-1	100368958	100397763	Jup
ENSMUSG00000001555	122	147	138	85	221	227	278	210	141	178	82	330	265	419	124.898	126.325	124.852	102.002	207.159	267.22	261.134	274.18	120.723	156.379	105.114	291.931	243.196	380.3	198.958	2.28806e-05	0.00296109	0.615668	0.999869	198.958	0.0679776	0.0902637	0.120325	0.510508	198.958	0.0231693	0.0945165	0.492976	0.872905	ENSMUSG00000001555	11	1	100415697	100424824	Fkbp10
ENSMUSG00000001558	0	2	0	1	2	0	0	0	1	0	0	2	2	1	0	1.71871	0	1.20002	1.87474	0	0	0	0.856192	0	0	1.76928	1.83544	0.907638	0.725859	-2.16133e-06	0.00296144	0.611804	0.999869	0.725859	0.00644943	0.124817	0.420021	NA	0.725859	0.00493218	0.124365	0.358231	NA	ENSMUSG00000001558	11	1	100441917	100457022	Klhl10
ENSMUSG00000001566	0	0	0	0	0	0	0	0	0	0	0	0	0	0	0	0	0	0	0	0	0	0	0	0	0	0	0	0	0	0	0.00296144	NA	NA	0	0	0.127765	NA	NA	0	0	0.125479	NA	NA	ENSMUSG00000001566	5	-1	29473034	29478470	Mnx1
ENSMUSG00000001569	600	643	605	488	532	414	584	333	604	631	464	554	482	503	614.254	552.566	547.36	585.611	498.68	487.352	548.57	434.771	517.14	554.356	594.789	490.09	442.342	456.542	523.173	-4.92441e-05	0.00296004	0.589246	0.999869	523.173	-0.0469431	0.0699012	0.344607	0.726313	523.173	-0.0138248	0.0800581	0.767077	0.95529	ENSMUSG00000001569	5	1	29434664	29457843	Nom1
ENSMUSG00000001576	2038	2450	2586	1684	2365	1734	2064	1606	2819	2616	1743	1973	2123	2122	2086.42	2105.42	2339.62	2020.84	2216.88	2041.23	1938.78	2096.82	2413.61	2298.25	2234.3	1745.39	1948.32	1926.01	2100.85	0.000175382	0.00295918	0.129188	0.999869	2100.85	-0.0924842	0.06097	0.0543678	0.399087	2100.85	-0.123357	0.0772402	0.0149288	0.419638	ENSMUSG00000001576	17	1	26561489	26656934	Ergic1
ENSMUSG00000001583	139	148	93	86	102	102	144	137	138	196	155	188	127	174	142.302	127.185	84.1396	103.202	95.6117	120.072	135.264	178.87	118.154	172.193	198.69	166.312	116.551	157.929	136.891	7.19867e-05	0.00296123	0.0412232	0.999869	136.891	0.0222949	0.0943327	0.530799	0.833486	136.891	-0.027509	0.0996769	0.316267	0.800229	ENSMUSG00000001583	11	-1	69851005	69858730	Tnk1
ENSMUSG00000001588	26	32	32	28	41	31	22	19	31	35	32	51	44	46	26.6177	27.4994	28.9513	33.6006	38.4321	36.4926	20.6653	24.8068	26.5419	30.7487	41.0199	45.1166	40.3798	41.7514	33.0446	1.6353e-05	0.00296128	0.594916	0.999869	33.0446	0.0628362	0.106913	0.0729683	0.438973	33.0446	0.0214881	0.100589	0.388424	0.833122	ENSMUSG00000001588	11	-1	69881567	69895539	Acap1
ENSMUSG00000001604	1454	1777	1823	1237	1356	1004	779	771	1941	1727	1204	868	895	1137	1488.54	1527.08	1649.32	1484.43	1271.07	1181.89	731.74	1006.63	1661.87	1517.23	1543.37	767.867	821.361	1031.98	1263.17	1.18562e-05	0.00296093	0.829908	0.999869	1263.17	-0.0747974	0.0876321	0.10235	0.48515	1263.17	-0.0494763	0.0939958	0.189621	0.736607	ENSMUSG00000001604	4	1	136247729	136274898	Tcea3
ENSMUSG00000001622	0	0	0	0	0	0	0	1	0	0	0	0	0	0	0	0	0	0	0	0	0	1.30562	0	0	0	0	0	0	0.0932585	-4.62037e-10	0.00296144	0.999815	0.999869	0.0932585	-0.00080465	0.126507	0.82452	NA	0.0932585	-0.000389984	0.124587	0.875535	NA	ENSMUSG00000001622	5	1	87925579	87932665	Csn3
ENSMUSG00000001627	196	275	303	174	612	511	478	429	332	292	235	641	440	674	200.656	236.323	274.132	208.804	573.67	601.539	449.001	560.11	284.256	256.532	301.24	567.054	403.798	611.748	394.919	8.83474e-05	0.00296098	0.0916354	0.999869	394.919	-0.013707	0.0848743	0.760873	0.92554	394.919	-0.0533258	0.0951073	0.152615	0.710147	ENSMUSG00000001627	12	-1	40201567	40248504	Ifrd1
ENSMUSG00000001630	457	521	542	372	376	299	441	258	558	473	332	533	507	410	467.857	447.724	490.362	446.408	352.451	351.977	414.246	336.85	477.755	415.547	425.582	471.513	465.285	372.132	423.978	-5.12917e-05	0.00296042	0.510311	0.999869	423.978	0.114804	0.0782021	0.0228621	0.305889	423.978	0.0961034	0.0901776	0.0374108	0.546242	ENSMUSG00000001630	6	1	146724995	146778812	Stk38l
ENSMUSG00000001632	449	585	528	423	574	384	662	438	585	665	388	698	612	658	459.667	502.723	477.696	507.609	538.05	452.037	621.838	571.861	500.872	584.226	497.367	617.478	561.646	597.226	535.021	8.22461e-05	0.00296041	0.293458	0.999869	535.021	0.0518089	0.0743642	0.295821	0.692586	535.021	-0.000537442	0.083761	0.990378	0.998076	ENSMUSG00000001632	6	1	113307137	113324860	Brpf1
ENSMUSG00000001642	576	719	727	390	635	555	364	729	688	1960	576	781	604	716	589.684	617.877	657.737	468.009	595.229	653.335	341.917	951.796	589.06	1721.93	738.359	690.904	554.304	649.869	701.429	4.53939e-05	0.00296136	0.0416968	0.999869	701.429	-0.00051428	0.100052	0.983857	0.996903	701.429	-0.029152	0.114936	0.146046	0.704261	ENSMUSG00000001642	6	-1	34302434	34317478	Akr1b3
ENSMUSG00000001655	0	0	0	0	0	0	0	0	0	0	0	0	0	0	0	0	0	0	0	0	0	0	0	0	0	0	0	0	0	0	0.00296144	NA	NA	0	0	0.127765	NA	NA	0	0	0.125479	NA	NA	ENSMUSG00000001655	15	1	102921103	102928814	Hoxc13
ENSMUSG00000001656	8	31	12	10	16	23	26	8	10	32	3	26	27	18	8.19005	26.64	10.8567	12.0002	14.9979	27.0751	24.4226	10.4449	8.56192	28.1131	3.84562	23.0006	24.7785	16.3375	17.0904	-1.89623e-06	0.00296141	0.89898	0.999869	17.0904	0.00509319	0.105027	0.79374	0.937694	17.0904	0.00381373	0.106981	0.78512	0.957455	ENSMUSG00000001656	15	1	102954427	102957708	Hoxc11
ENSMUSG00000001657	64	65	110	57	82	55	90	59	92	63	57	91	98	78	65.5204	55.8581	99.52	68.4013	76.8643	64.7449	84.5399	77.0315	78.7697	55.3477	73.0668	80.5022	89.9368	70.7958	74.3499	-1.23384e-05	0.00296119	0.75094	0.999869	74.3499	0.0140989	0.0919739	0.711637	0.911022	74.3499	0.0142967	0.096713	0.627359	0.918909	ENSMUSG00000001657	15	1	102990607	102994111	Hoxc8
ENSMUSG00000001661	251	170	265	168	197	130	175	135	245	240	157	225	271	227	256.963	146.09	239.753	201.604	184.662	153.033	164.383	176.258	209.767	210.848	201.254	199.044	248.703	206.034	199.885	-6.6944e-06	0.00296102	0.893826	0.999869	199.885	0.0920514	0.0940802	0.040338	0.36501	199.885	0.0555007	0.0973211	0.121467	0.688838	ENSMUSG00000001661	15	1	102998257	103011881	Hoxc6
ENSMUSG00000001663	1567	1362	1850	1280	2210	1752	2054	1790	1756	1958	998	1835	1965	2008	1604.23	1170.44	1673.75	1536.03	2071.59	2062.42	1929.39	2337.06	1503.47	1720.17	1279.31	1623.31	1803.32	1822.54	1724.07	3.21235e-06	0.00296071	0.96125	0.999869	1724.07	-0.0977368	0.0827391	0.0461956	0.378879	1724.07	-0.0605885	0.0905576	0.149737	0.706249	ENSMUSG00000001663	10	-1	75783813	75798584	Gstt1
ENSMUSG00000001665	815	899	1044	710	851	653	702	684	963	1035	635	710	768	843	834.362	772.561	944.535	852.016	797.701	768.698	659.411	893.043	824.513	909.284	813.989	628.094	704.81	765.139	797.725	-1.20856e-06	0.00296045	0.987415	0.999869	797.725	-0.0665887	0.0761239	0.178604	0.58855	797.725	-0.0418532	0.0855253	0.34541	0.812876	ENSMUSG00000001665	10	-1	75774115	75781414	Gstt3
ENSMUSG00000001666	1196	1407	1507	1047	1308	1025	1036	1041	1613	1414	908	869	1122	1024	1224.41	1209.11	1363.42	1256.42	1226.08	1206.61	973.149	1359.15	1381.04	1242.25	1163.94	768.752	1029.68	929.422	1166.67	-8.82676e-08	0.00296061	0.998995	0.999869	1166.67	-0.161976	0.0931517	0.00202551	0.112036	1166.67	-0.0974672	0.0946565	0.0286239	0.501431	ENSMUSG00000001666	10	-1	75771230	75773414	Ddt
ENSMUSG00000001670	0	0	5	1	13	2	5	0	1	0	0	0	0	1	0	0	4.52364	1.20002	12.1858	2.35436	4.69666	0	0.856192	0	0	0	0	0.907638	1.90888	-4.66113e-06	0.00296144	0.299217	0.999869	1.90888	-0.0183337	0.146107	0.0385017	NA	1.90888	-0.00378469	0.122959	0.48814	NA	ENSMUSG00000001670	8	1	109990437	109999803	Tat
ENSMUSG00000001672	263	342	270	227	251	272	322	260	332	365	228	341	304	318	269.248	293.9	244.276	272.405	235.28	320.193	302.465	339.461	284.256	320.665	292.267	301.662	278.987	288.629	288.835	7.84211e-05	0.00296066	0.249168	0.999869	288.835	-0.0154699	0.078688	0.748622	0.922159	288.835	-0.0440736	0.0884984	0.296973	0.79428	ENSMUSG00000001672	8	-1	109947914	109962203	Marveld3
ENSMUSG00000001674	301	374	348	243	329	257	333	289	382	364	274	392	360	343	308.151	321.399	314.845	291.605	308.394	302.535	312.798	377.324	327.065	319.787	351.233	346.779	330.38	311.32	323.115	8.2801e-05	0.00296022	0.329632	0.999869	323.115	0.0115111	0.0713478	0.816358	0.944373	323.115	-0.024211	0.0819396	0.598052	0.911532	ENSMUSG00000001674	1	-1	121553835	121567989	Ddx18
ENSMUSG00000001687	1932	2390	2204	1644	2178	1691	1989	1411	2338	2176	1400	2085	2112	2098	1977.9	2053.86	1994.02	1972.84	2041.59	1990.61	1868.33	1842.23	2001.78	1911.69	1794.62	1844.47	1938.23	1904.23	1938.31	-0.000163609	0.00295799	0.252017	0.999869	1938.31	-0.0222672	0.0520368	0.614287	0.87427	1938.31	0.0218687	0.0646863	0.650103	0.925683	ENSMUSG00000001687	5	-1	148504635	148552789	Ubl3
ENSMUSG00000001700	626	781	794	531	710	533	631	514	831	753	508	664	629	617	640.872	671.157	718.353	637.212	665.532	627.437	592.719	671.088	711.495	661.537	651.191	587.401	577.247	560.013	640.947	2.34618e-05	0.00295941	0.830775	0.999869	640.947	-0.0913915	0.0633285	0.0610163	0.4136	640.947	-0.0728689	0.0758886	0.137856	0.700916	ENSMUSG00000001700	18	1	56400337	56503792	Gramd3
ENSMUSG00000001707	206	248	236	138	221	172	228	176	272	205	142	199	254	259	210.894	213.12	213.516	165.603	207.159	202.475	214.168	229.789	232.884	180.1	182.026	176.043	233.101	235.078	206.854	-6.7891e-06	0.00296087	0.907155	0.999869	206.854	0.00304239	0.0829901	0.947509	0.987031	206.854	0.00497966	0.090377	0.897194	0.984612	ENSMUSG00000001707	13	-1	38644207	38659058	Eef1e1
ENSMUSG00000001729	1641	2006	1953	1454	2202	1955	2708	1983	2030	1980	1281	2681	2429	2539	1679.98	1723.87	1766.93	1744.83	2064.09	2301.39	2543.71	2589.04	1738.07	1739.5	1642.08	2371.72	2229.15	2304.49	2031.35	-2.38122e-05	0.00295948	0.824913	0.999869	2031.35	-0.0266258	0.0623014	0.581985	0.858557	2031.35	-0.0110581	0.0743395	0.819086	0.965789	ENSMUSG00000001729	12	-1	112653821	112674884	Akt1
ENSMUSG00000001739	166	138	165	131	209	180	281	256	205	360	166	253	243	279	169.944	118.591	149.28	157.203	195.91	211.892	263.952	334.238	175.519	316.273	212.791	223.814	223.006	253.231	214.689	0.000117489	0.00296118	0.00287801	0.999869	214.689	-0.0184259	0.0918968	0.631384	0.879919	214.689	-0.0858192	0.136856	0.0138823	0.412194	ENSMUSG00000001739	5	1	136966616	136975858	Cldn15
ENSMUSG00000001741	79	87	104	75	137	97	99	59	117	90	81	121	158	131	80.8768	74.7639	94.0916	90.0017	128.42	114.186	92.9939	77.0315	100.174	79.0682	103.832	107.041	145	118.901	100.456	3.15618e-05	0.00296113	0.465107	0.999869	100.456	0.0538252	0.0915509	0.194297	0.606467	100.456	0.0119966	0.0950967	0.707711	0.941026	ENSMUSG00000001741	7	-1	83642825	83745726	Il16
ENSMUSG00000001750	363	368	412	382	715	554	677	514	428	422	360	813	709	761	371.624	316.243	372.748	458.409	670.219	652.157	635.928	671.088	366.45	370.742	461.474	719.212	650.665	690.713	529.119	4.13769e-05	0.0029606	0.559365	0.999869	529.119	0.0264514	0.0762044	0.589617	0.862259	529.119	-0.00213084	0.0858174	0.96053	0.994325	ENSMUSG00000001750	19	-1	3896050	3907133	Tcirg1
ENSMUSG00000001751	982	1032	983	783	945	797	929	837	1008	1066	823	1005	927	1065	1005.33	886.855	889.347	939.618	885.814	938.212	872.64	1092.8	863.041	936.518	1054.98	889.063	850.728	966.635	933.685	2.52025e-05	0.00296022	0.766783	0.999869	933.685	-0.0328299	0.0716388	0.50822	0.823361	933.685	-0.0311414	0.0821809	0.498041	0.874148	ENSMUSG00000001751	11	1	101070012	101077672	Naglu
ENSMUSG00000001755	4530	5544	4943	3156	3402	3002	1996	2485	5923	4661	3845	3144	3109	3117	4637.62	4764.27	4472.07	3787.27	3188.93	3533.89	1874.91	3244.46	5071.22	4094.85	4928.8	2781.31	2853.2	2829.11	3718.71	2.65289e-05	0.002961	0.602961	0.999869	3718.71	-0.0175013	0.0867823	0.688218	0.902157	3718.71	-0.0231162	0.0933065	0.514764	0.879571	ENSMUSG00000001755	11	1	101082565	101086619	Coasy
ENSMUSG00000001761	1550	1889	1709	1222	1562	1198	1264	961	1888	1629	1196	1425	1452	1524	1586.82	1623.32	1546.18	1466.43	1464.17	1410.26	1187.32	1254.7	1616.49	1431.13	1533.12	1260.61	1332.53	1383.24	1435.45	-3.20193e-05	0.00295972	0.750955	0.999869	1435.45	-0.002407	0.0655262	0.960894	0.990054	1435.45	0.00902558	0.0767758	0.850244	0.972889	ENSMUSG00000001761	6	1	29735503	29761365	Smo
ENSMUSG00000001763	869	997	997	636	1042	882	1028	865	1030	1056	656	1164	1165	999	889.644	856.778	902.013	763.214	976.739	1038.27	965.634	1129.36	881.878	927.733	840.909	1029.72	1069.15	906.731	941.269	5.14748e-05	0.00295994	0.584913	0.999869	941.269	-0.0185659	0.0673531	0.706906	0.909554	941.269	-0.030925	0.0789284	0.513846	0.879412	ENSMUSG00000001763	6	1	29694222	29718559	Tspan33
ENSMUSG00000001767	373	521	469	323	422	312	445	308	427	441	305	434	426	388	381.861	447.724	424.317	387.607	395.57	367.28	418.003	402.13	365.594	387.434	390.971	383.934	390.95	352.164	392.538	-0.000108808	0.00295999	0.240022	0.999869	392.538	-0.0399816	0.0686446	0.419809	0.773431	392.538	0.012177	0.0793369	0.795401	0.959121	ENSMUSG00000001767	2	-1	145917479	145935014	Crnkl1
ENSMUSG00000001768	1286	1491	1173	908	1396	1312	1338	915	1374	1397	941	1620	1492	1400	1316.55	1281.3	1061.24	1089.62	1308.57	1544.46	1256.83	1194.64	1176.41	1227.31	1206.24	1433.12	1369.24	1270.69	1266.87	1.43824e-05	0.00296032	0.859999	0.999869	1266.87	0.01578	0.0727639	0.749907	0.9223	1266.87	0.00450757	0.082777	0.920562	0.988017	ENSMUSG00000001768	2	1	145675215	145887616	Rin2
ENSMUSG00000001773	1451	1783	2011	1462	1557	862	1905	879	1924	2029	904	1119	1258	1390	1485.47	1532.23	1819.41	1754.43	1459.48	1014.73	1789.43	1147.64	1647.31	1782.55	1158.81	989.912	1154.49	1261.62	1428.39	-2.61175e-05	0.00296108	0.573518	0.999869	1428.39	-0.0565404	0.0909436	0.180242	0.590749	1428.39	-0.0183307	0.0945964	0.58136	0.90464	ENSMUSG00000001773	7	-1	86718977	86775943	Folh1
ENSMUSG00000001774	710	942	907	639	905	675	727	519	788	693	469	901	910	1149	726.867	809.513	820.587	766.814	848.319	794.596	682.895	677.616	674.679	608.825	601.198	797.06	835.127	1042.88	763.355	-0.000197116	0.00296051	0.00794259	0.999869	763.355	0.106087	0.078551	0.0343069	0.343769	763.355	0.180626	0.132023	0.000736385	0.11352	ENSMUSG00000001774	9	1	18292125	18317442	Chordc1
ENSMUSG00000001783	2370	2745	2696	1904	2488	2103	2333	2000	2773	2612	1818	2566	2421	2480	2426.3	2358.93	2439.14	2284.84	2332.17	2475.61	2191.46	2611.24	2374.22	2294.73	2330.44	2269.99	2221.8	2250.94	2347.27	-5.61957e-05	0.0029584	0.67503	0.999869	2347.27	-0.0658792	0.0546294	0.14751	0.548785	2347.27	-0.0353883	0.0671962	0.466835	0.864544	ENSMUSG00000001783	10	-1	85938637	85957823	Rtcb
ENSMUSG00000001785	344	419	352	246	421	287	441	314	414	379	255	481	390	389	352.172	360.07	318.464	295.206	394.632	337.851	414.246	409.964	354.463	332.965	326.878	425.512	357.912	353.071	359.529	1.80998e-05	0.00296047	0.811281	0.999869	359.529	-0.0171564	0.0747977	0.727649	0.91606	359.529	-0.0182842	0.0846703	0.678621	0.930562	ENSMUSG00000001785	10	1	85829494	85889096	Pwp1
ENSMUSG00000001786	1560	2127	2128	1291	1854	1346	1072	1022	2160	1883	1346	1344	1482	1685	1597.06	1827.85	1925.26	1549.23	1737.88	1584.48	1006.96	1334.34	1849.37	1654.28	1725.4	1188.96	1360.06	1529.37	1562.18	5.03095e-06	0.00296094	0.926625	0.999869	1562.18	-0.0163669	0.0850946	0.715541	0.912101	1562.18	-0.0119436	0.09175	0.746615	0.950927	ENSMUSG00000001786	10	1	86021972	86051873	Fbxo7
ENSMUSG00000001794	3543	4112	4136	2901	5005	4220	5155	4678	4696	4263	2774	5314	4838	5248	3627.17	3533.67	3741.95	3481.27	4691.53	4967.7	4842.26	6107.68	4020.68	3745.2	3555.92	4700.98	4439.94	4763.29	4301.37	7.22919e-05	0.00295991	0.447221	0.999869	4301.37	-0.082508	0.0680585	0.0969923	0.476741	4301.37	-0.0827324	0.0812878	0.0873791	0.654695	ENSMUSG00000001794	7	-1	30186936	30198811	Capns1
ENSMUSG00000001802	484	548	527	386	590	394	538	392	585	482	348	600	595	492	495.498	470.927	476.791	463.209	553.048	463.809	505.361	511.802	500.872	423.454	446.092	530.784	546.045	446.558	488.161	-5.00419e-05	0.00296021	0.55805	0.999869	488.161	-0.00173015	0.0708697	0.972155	0.993982	488.161	0.0180456	0.0815527	0.694939	0.937057	ENSMUSG00000001802	7	-1	35200027	35215498	Lrp3
ENSMUSG00000001804	0	0	0	0	1	0	0	0	0	0	0	0	0	0	0	0	0	0	0.937369	0	0	0	0	0	0	0	0	0	0.0669549	-4.62037e-10	0.00296144	0.999815	0.999869	0.0669549	-0.00080465	0.126507	0.82452	NA	0.0669549	-0.000389984	0.124587	0.875535	NA	ENSMUSG00000001804	18	1	20436175	20471821	Dsg4
ENSMUSG00000001815	0	0	1	0	0	0	0	0	0	1	0	1	0	0	0	0	0.904727	0	0	0	0	0	0	0.878535	0	0.88464	0	0	0.190564	1.0812e-07	0.00296144	0.956669	0.999869	0.190564	0.000581061	0.126478	0.872766	NA	0.190564	0.00018628	0.124571	0.940355	NA	ENSMUSG00000001815	2	-1	74652991	74659557	Evx2
ENSMUSG00000001819	0	0	0	0	0	0	1	0	0	0	0	0	0	0	0	0	0	0	0	0	0.939333	0	0	0	0	0	0	0	0.0670952	-4.62037e-10	0.00296144	0.999815	0.999869	0.0670952	-0.00080465	0.126507	0.82452	NA	0.0670952	-0.000389984	0.124587	0.875535	NA	ENSMUSG00000001819	2	1	74668310	74671599	Hoxd13
ENSMUSG00000001823	0	0	0	0	0	0	0	0	0	0	0	0	0	0	0	0	0	0	0	0	0	0	0	0	0	0	0	0	0	0	0.00296144	NA	NA	0	0	0.127765	NA	NA	0	0	0.125479	NA	NA	ENSMUSG00000001823	2	1	74675013	74677705	Hoxd12
ENSMUSG00000001827	6676	8024	7840	6159	6779	4600	5202	4459	8543	8083	5776	4574	5625	5747	6834.6	6895.47	7093.06	7390.94	6354.43	5415.03	4886.41	5821.75	7314.45	7101.2	7404.1	4046.34	5162.19	5216.2	6209.72	3.56656e-05	0.00296025	0.671221	0.999869	6209.72	-0.10845	0.0742375	0.0315112	0.333383	6209.72	-0.0855896	0.0859716	0.0683718	0.629605	ENSMUSG00000001827	7	-1	101858331	101870788	Folr1
ENSMUSG00000001829	1447	1780	1446	1154	1189	1044	1237	983	1786	1480	1150	1220	1158	1289	1481.38	1529.65	1308.24	1384.83	1114.53	1228.98	1161.95	1283.42	1529.16	1300.23	1474.15	1079.26	1062.72	1169.95	1293.46	8.92238e-06	0.00295974	0.929091	0.999869	1293.46	-0.0644296	0.066366	0.191799	0.603486	1293.46	-0.0476393	0.0778749	0.321567	0.804279	ENSMUSG00000001829	7	1	101663633	101795506	Clpb
ENSMUSG00000001833	1052	1348	1232	846	1045	878	1363	818	1140	1138	695	1427	1406	1526	1076.99	1158.41	1114.62	1015.22	979.551	1033.56	1280.31	1068	976.059	999.773	890.902	1262.38	1290.32	1385.06	1109.37	-0.000171209	0.00296012	0.0534077	0.999869	1109.37	0.139093	0.0734867	0.00638895	0.19206	1109.37	0.174214	0.103401	0.000997572	0.128153	ENSMUSG00000001833	9	1	25252439	25308571	Septin7
ENSMUSG00000001844	460	539	612	359	571	443	464	420	599	578	365	519	542	529	470.928	463.193	553.693	430.808	535.238	521.491	435.85	548.36	512.859	507.793	467.884	459.128	497.405	480.141	491.769	3.55689e-05	0.00296037	0.65609	0.999869	491.769	-0.0404018	0.0738057	0.414592	0.769438	491.769	-0.0402309	0.0842013	0.372667	0.825129	ENSMUSG00000001844	5	-1	143316489	143329256	Zdhhc4
ENSMUSG00000001847	3858	4542	4452	3050	4355	3594	4105	3498	4652	4248	2931	4406	4345	4498	3949.65	3903.19	4027.84	3660.07	4082.24	4230.78	3855.96	4567.05	3983	3732.02	3757.17	3897.72	3987.5	4082.56	3979.77	-4.476e-05	0.00295856	0.731688	0.999869	3979.77	-0.0465835	0.055449	0.309714	0.703773	3979.77	-0.0230886	0.0679565	0.635054	0.921741	ENSMUSG00000001847	5	-1	143503634	143528036	Rac1
ENSMUSG00000001855	771	829	666	539	737	635	815	508	776	819	600	856	782	851	789.316	712.406	602.548	646.812	690.841	747.509	765.556	663.254	664.405	719.52	769.124	757.252	717.659	772.4	715.614	4.83981e-05	0.00296023	0.567914	0.999869	715.614	0.0302274	0.0715474	0.542346	0.840594	715.614	0.00114913	0.0817352	0.979976	0.99624	ENSMUSG00000001855	2	1	31974436	32053975	Nup214
ENSMUSG00000001864	3310	4034	4075	2821	4596	3779	4735	3940	4179	4259	2379	4429	5133	4462	3388.63	3466.64	3686.76	3385.26	4308.15	4448.56	4447.74	5144.14	3578.03	3741.68	3049.58	3918.07	4710.67	4049.88	3951.7	-9.15812e-06	0.00296007	0.919175	0.999869	3951.7	-0.0606462	0.0696501	0.222675	0.632596	3951.7	-0.0369695	0.0805414	0.430361	0.8501	ENSMUSG00000001864	2	1	31950139	31973442	Aif1l
ENSMUSG00000001865	0	1	8	1	14	3	0	0	3	1	1	1	5	1	0	0.859356	7.23782	1.20002	13.1232	3.53154	0	0	2.56858	0.878535	1.28187	0.88464	4.58861	0.907638	2.64727	-2.18743e-06	0.00296144	0.706934	0.999869	2.64727	-0.00693978	0.121643	0.487497	NA	2.64727	-0.00139942	0.119136	0.837239	NA	ENSMUSG00000001865	3	-1	20215620	20242181	Cpa3
ENSMUSG00000001870	430	513	359	348	301	331	295	326	435	922	246	438	333	591	440.215	440.849	324.797	417.608	282.148	389.646	277.103	425.632	372.443	810.009	315.341	387.472	305.601	536.414	408.949	3.22723e-05	0.00296129	0.292556	0.999869	408.949	0.0289371	0.0975818	0.372179	0.740864	408.949	-0.00269009	0.0990557	0.911538	0.987153	ENSMUSG00000001870	17	1	75005568	75392512	Ltbp1
ENSMUSG00000001891	3167	4506	4103	2902	2982	2495	3015	2313	4296	3346	2513	2738	2833	2998	3242.24	3872.26	3712.1	3482.47	2795.23	2937.06	2832.09	3019.9	3678.2	2939.58	3221.35	2422.14	2599.91	2721.1	3105.4	-0.000134839	0.00295985	0.164724	0.999869	3105.4	-0.0909335	0.0678645	0.0675531	0.427256	3105.4	-0.014991	0.078001	0.752159	0.951782	ENSMUSG00000001891	11	-1	21321138	21371201	Ugp2
ENSMUSG00000001901	0	1	0	0	0	0	0	0	0	1	0	0	0	1	0	0.859356	0	0	0	0	0	0	0	0.878535	0	0	0	0.907638	0.188966	1.0812e-07	0.00296144	0.956669	0.999869	0.188966	0.000581061	0.126478	0.872766	NA	0.188966	0.00018628	0.124571	0.940355	NA	ENSMUSG00000001901	11	1	106008124	106034549	Kcnh6
ENSMUSG00000001909	648	715	774	631	842	662	809	690	801	887	530	830	718	754	663.394	614.439	700.259	757.214	789.265	779.293	759.92	900.877	685.81	779.261	679.393	734.251	658.924	684.359	727.618	6.09986e-05	0.00296011	0.492611	0.999869	727.618	-0.112835	0.0717727	0.0251889	0.316404	727.618	-0.0996046	0.0853051	0.0389592	0.552331	ENSMUSG00000001909	8	1	84686307	84699808	Trmt1
ENSMUSG00000001910	2144	2620	2383	1876	2198	1817	2667	1793	2546	2272	1678	2526	2247	2309	2194.93	2251.51	2155.96	2251.24	2060.34	2138.94	2505.2	2340.97	2179.86	1996.03	2150.98	2234.6	2062.12	2095.74	2187.03	-0.000104026	0.00295924	0.361936	0.999869	2187.03	-0.0536126	0.0607284	0.263279	0.668097	2187.03	-0.00705092	0.0725814	0.884562	0.980718	ENSMUSG00000001910	8	-1	84670479	84687902	Nacc1
ENSMUSG00000001911	1117	1176	1139	772	1210	1077	1066	776	1142	1174	827	1478	1437	1410	1143.54	1010.6	1030.48	926.417	1134.22	1267.82	1001.33	1013.16	977.771	1031.4	1060.11	1307.5	1318.77	1279.77	1107.35	-7.42075e-06	0.00296009	0.933909	0.999869	1107.35	0.124243	0.0719818	0.0140699	0.258475	1107.35	0.0854921	0.0835661	0.0740098	0.642894	ENSMUSG00000001911	8	-1	84699876	84800344	Nfix
ENSMUSG00000001918	649	615	889	464	1035	824	919	780	859	698	446	988	1049	1012	664.418	528.504	804.302	556.81	970.177	969.996	863.247	1018.38	735.469	613.218	571.715	874.024	962.69	918.53	789.392	2.13905e-06	0.0029608	0.972392	0.999869	789.392	-0.0190914	0.0812717	0.68605	0.901381	789.392	-0.0123164	0.0892498	0.757895	0.954029	ENSMUSG00000001918	7	1	16781340	16798274	Slc1a5
ENSMUSG00000001924	4362	5377	4939	3815	5003	3812	4921	3556	5290	5045	3382	5044	4706	5288	4465.63	4620.76	4468.45	4578.09	4689.66	4487.41	4622.46	4642.78	4529.26	4432.21	4335.29	4462.12	4318.8	4799.59	4532.32	-0.00011394	0.00295617	0.518333	0.999869	4532.32	-0.021224	0.0441814	0.590771	0.863147	4532.32	0.00354376	0.0566305	0.938351	0.989926	ENSMUSG00000001924	X	1	20658326	20683179	Uba1
ENSMUSG00000001930	51	57	49	29	20	75	91	109	65	167	55	76	103	82	52.2116	48.9833	44.3316	34.8007	18.7474	88.2885	85.4793	142.312	55.6525	146.715	70.503	67.2326	94.5254	74.4263	73.1578	4.11559e-05	0.00296138	0.0292416	0.999869	73.1578	-0.00403453	0.102108	0.858534	0.961293	73.1578	-0.0312032	0.128167	0.0939621	0.663511	ENSMUSG00000001930	6	1	125546774	125686679	Vwf
ENSMUSG00000001942	842	958	800	699	642	493	529	374	942	872	621	584	578	655	862.003	823.263	723.782	838.816	601.791	580.349	496.907	488.301	806.533	766.083	796.043	516.63	530.443	594.503	673.246	-3.51565e-05	0.00296013	0.689844	0.999869	673.246	0.00611554	0.0713729	0.901794	0.972988	673.246	0.0168903	0.0813072	0.71422	0.942708	ENSMUSG00000001942	9	1	37555698	37649655	Siae
ENSMUSG00000001943	12	9	8	8	23	13	24	27	21	47	24	19	14	21	12.2851	7.7342	7.23782	9.60018	21.5595	15.3033	22.544	35.2517	17.98	41.2912	30.7649	16.8082	12.8481	19.0604	19.3049	8.351e-05	0.00296137	5.35834e-05	0.330783	19.3049	-0.0344276	0.108898	0.187929	0.600079	19.3049	-0.640128	0.839954	0.000126452	0.0430674	ENSMUSG00000001943	9	1	37539255	37544205	Vsig2
ENSMUSG00000001946	565	415	406	303	349	392	520	594	470	737	360	475	411	649	578.422	356.633	367.319	363.607	327.142	461.454	488.453	775.537	402.41	647.48	461.474	420.204	377.184	589.057	472.598	3.30295e-05	0.00296127	0.308617	0.999869	472.598	-0.0185481	0.0955657	0.580786	0.858557	472.598	-0.0287056	0.101607	0.26674	0.774044	ENSMUSG00000001946	9	1	37528078	37538319	Esam
ENSMUSG00000001948	121	152	102	71	81	104	75	110	103	123	102	92	85	142	123.875	130.622	92.2822	85.2016	75.9269	122.427	70.4499	143.618	88.1878	108.06	130.751	81.3868	78.0064	128.885	104.263	5.43936e-07	0.00296128	0.986178	0.999869	104.263	-0.0106398	0.095819	0.744226	0.921764	104.263	-0.00600789	0.0989228	0.807575	0.963639	ENSMUSG00000001948	9	-1	37603290	37613722	Spa17
ENSMUSG00000001962	636	693	649	476	735	619	707	609	706	707	425	790	763	749	651.109	595.534	587.168	571.211	688.966	728.674	664.108	795.122	604.471	621.124	544.796	698.865	700.222	679.821	652.228	-2.65402e-05	0.00295977	0.789791	0.999869	652.228	-0.0286352	0.0649943	0.559052	0.848931	652.228	-0.0104219	0.0767441	0.827471	0.967924	ENSMUSG00000001962	X	1	74313033	74320149	Fam50a
ENSMUSG00000001964	356	417	390	239	647	564	624	554	441	411	239	493	470	626	364.457	358.351	352.844	286.805	606.478	663.929	586.144	723.313	377.581	361.078	306.368	436.127	431.329	568.182	458.785	1.57903e-05	0.00296076	0.804461	0.999869	458.785	-0.173015	0.102867	0.00122612	0.0859474	458.785	-0.106278	0.101276	0.0154086	0.42709	ENSMUSG00000001964	X	1	74254687	74261548	Emd
ENSMUSG00000001983	493	648	479	380	409	301	315	282	658	547	412	431	432	405	504.712	556.863	433.364	456.009	383.384	354.331	295.89	368.184	563.374	480.559	528.132	381.28	396.456	367.594	433.581	6.48924e-05	0.0029605	0.384749	0.999869	433.581	0.0506919	0.0773821	0.301003	0.696041	433.581	0.00595185	0.0854948	0.890755	0.983283	ENSMUSG00000001983	11	1	106066061	106073612	Taco1
ENSMUSG00000001985	3	5	1	0	8	2	1	1	3	3	2	3	2	1	3.07127	4.29678	0.904727	0	7.49895	2.35436	0.939333	1.30562	2.56858	2.63561	2.56375	2.65392	1.83544	0.907638	2.39543	2.17092e-06	0.00296143	0.793077	0.999869	2.39543	-0.00913925	0.11846	0.465392	NA	2.39543	-0.0063052	0.118409	0.481837	NA	ENSMUSG00000001985	4	1	125490700	125714173	Grik3
ENSMUSG00000001986	269	307	326	236	375	253	198	86	348	285	226	247	246	284	275.39	263.822	294.941	283.205	351.513	297.826	185.988	112.283	297.955	250.383	289.703	218.506	225.76	257.769	257.503	-3.13419e-08	0.00296126	0.999246	0.999869	257.503	-0.00269208	0.0948455	0.936579	0.982841	257.503	-0.00143469	0.0982506	0.955548	0.994073	ENSMUSG00000001986	X	1	41400854	41678601	Gria3
ENSMUSG00000001988	1	0	0	0	0	0	1	0	0	0	0	1	1	0	1.02376	0	0	0	0	0	0.939333	0	0	0	0	0.88464	0.917722	0	0.268961	-5.1652e-07	0.00296144	0.836593	0.999869	0.268961	0.0011636	0.125796	0.799346	NA	0.268961	0.00101867	0.124181	0.744924	NA	ENSMUSG00000001988	7	-1	16455721	16477728	Npas1
ENSMUSG00000001995	326	407	416	328	399	311	627	312	477	428	232	486	464	476	333.745	349.758	376.366	393.607	374.01	366.103	588.962	407.353	408.404	376.013	297.395	429.935	425.823	432.036	397.108	-1.93666e-06	0.00296097	0.970899	0.999869	397.108	-0.00502492	0.0853745	0.910312	0.975153	397.108	-0.00194125	0.0919977	0.957505	0.994073	ENSMUSG00000001995	8	-1	125418063	125569808	Sipa1l2
ENSMUSG00000001998	210	295	234	168	228	141	196	96	245	245	182	258	197	231	214.989	253.51	211.706	201.604	213.72	165.982	184.109	125.339	209.767	215.241	233.301	228.237	180.791	209.664	203.426	-4.03507e-06	0.00296094	0.940868	0.999869	203.426	0.0692897	0.0877648	0.126162	0.519926	203.426	0.0424113	0.0936115	0.253631	0.772085	ENSMUSG00000001998	2	1	127008717	127067909	Ap4e1
ENSMUSG00000001999	967	1262	1349	774	1201	886	895	702	1355	1200	871	739	808	993	989.972	1084.51	1220.48	928.817	1125.78	1042.98	840.703	916.544	1160.14	1054.24	1116.51	653.749	741.519	901.285	984.088	3.41191e-05	0.00296074	0.598112	0.999869	984.088	-0.131909	0.0899695	0.00853116	0.216238	984.088	-0.0964113	0.0981605	0.0252075	0.477193	ENSMUSG00000001999	2	1	127070665	127097084	Blvra
ENSMUSG00000002006	22	35	36	26	45	37	47	26	34	45	28	65	65	45	22.5226	30.0775	32.5702	31.2006	42.1816	43.5556	44.1486	33.9461	29.1105	39.5341	35.8924	57.5016	59.6519	40.8437	38.7669	3.16585e-05	0.00296126	0.337664	0.999869	38.7669	0.054206	0.097873	0.142356	0.544397	38.7669	0.00747062	0.0979379	0.779073	0.957137	ENSMUSG00000002006	X	-1	73793359	73824969	Pdzd4
ENSMUSG00000002007	4	4	5	12	1	5	15	7	5	11	7	12	9	12	4.09503	3.43742	4.52364	14.4003	0.937369	5.8859	14.09	9.13933	4.28096	9.66389	8.97311	10.6157	8.2595	10.8917	7.79955	4.0606e-06	0.00296142	0.740638	0.999869	7.79955	0.00994308	0.109923	0.558308	NA	7.79955	0.00203205	0.109469	0.865772	NA	ENSMUSG00000002007	X	1	73774405	73778925	Srpk3
ENSMUSG00000002010	5148	6009	5922	4371	5454	4118	4480	4280	6690	5556	3986	4255	4368	4677	5270.3	5163.87	5357.79	5245.3	5112.41	4847.63	4208.21	5588.05	5727.92	4881.14	5109.55	3764.14	4008.61	4245.02	4895	-5.13994e-06	0.00296	0.955602	0.999869	4895	-0.163802	0.0746936	0.00151338	0.0967998	4895	-0.10795	0.0849791	0.0273732	0.492481	ENSMUSG00000002010	X	-1	73778963	73786897	Idh3g
ENSMUSG00000002012	10	11	12	9	10	8	6	8	9	17	9	9	8	14	10.2376	9.45291	10.8567	10.8002	9.37369	9.41744	5.636	10.4449	7.70573	14.9351	11.5369	7.96176	7.34178	12.7069	9.88626	5.83171e-06	0.00296138	0.760165	0.999869	9.88626	0.00528087	0.102845	0.809029	0.942581	9.88626	-0.000574804	0.104121	0.971829	NA	ENSMUSG00000002012	X	-1	73655994	73660117	Pnck
ENSMUSG00000002014	827	1151	1064	723	1183	885	1117	1105	1157	1023	706	1071	1224	1236	846.647	989.118	962.63	867.616	1108.91	1041.8	1049.23	1442.71	990.614	898.741	905.002	947.449	1123.29	1121.84	1021.11	1.32095e-05	0.00296059	0.852371	0.999869	1021.11	-0.0493627	0.077754	0.312749	0.705408	1021.11	-0.0362459	0.0870182	0.399152	0.838958	ENSMUSG00000002014	X	1	73787028	73790830	Ssr4
ENSMUSG00000002015	2167	2712	2619	1837	2390	1932	2266	2164	2885	2488	1848	2293	2359	2584	2218.48	2330.57	2369.48	2204.44	2240.31	2274.31	2128.53	2825.36	2470.11	2185.8	2368.9	2028.48	2164.91	2345.34	2296.79	3.3058e-05	0.00296014	0.706311	0.999869	2296.79	-0.0587925	0.0708244	0.23751	0.646093	2296.79	-0.0514575	0.0820469	0.270574	0.776971	ENSMUSG00000002015	X	-1	73686178	73716175	Bcap31
ENSMUSG00000002017	596	824	883	649	709	587	759	551	831	780	489	789	835	767	610.159	708.109	798.874	778.815	664.595	691.004	712.953	719.396	711.495	685.257	626.836	697.981	766.298	696.159	704.852	-8.66246e-05	0.00296015	0.321645	0.999869	704.852	0.0236387	0.0704561	0.633636	0.881009	704.852	0.0484109	0.0819682	0.299104	0.79428	ENSMUSG00000002017	17	-1	75537086	75551946	Fam98a
ENSMUSG00000002020	4	22	18	20	296	344	345	90	44	19	18	433	325	463	4.09503	18.9058	16.2851	24.0004	277.461	404.95	324.07	117.506	37.6724	16.6922	23.0737	383.049	298.26	420.237	169.018	3.15797e-05	0.00296138	0.107721	0.999869	169.018	0.027133	0.103348	0.310315	0.703878	169.018	-0.0103361	0.104018	0.569057	0.899399	ENSMUSG00000002020	12	-1	84783212	84876532	Ltbp2
ENSMUSG00000002028	839	1072	940	823	1094	625	1248	452	902	1175	633	1396	1119	1007	858.932	921.229	850.443	987.618	1025.48	735.737	1172.29	590.14	772.285	1032.28	811.426	1234.96	1026.93	913.992	923.838	-1.15208e-05	0.00296112	0.793375	0.999869	923.838	0.0543888	0.0920769	0.185989	0.597668	923.838	0.0362799	0.096981	0.262826	0.773697	ENSMUSG00000002028	9	-1	44803355	44881296	Kmt2a
ENSMUSG00000002031	538	728	649	433	616	501	588	456	698	699	479	533	498	543	550.781	625.611	587.168	519.61	577.419	589.767	552.328	595.362	597.622	614.096	614.017	471.513	457.026	492.848	560.369	0.000114265	0.00295952	0.283804	0.999869	560.369	-0.173564	0.0689238	0.00061061	0.0559518	560.369	-0.168808	0.0879814	0.00139013	0.145417	ENSMUSG00000002031	9	1	44767908	44793447	Ift46
ENSMUSG00000002032	1388	1202	1481	1189	861	593	456	452	1664	1559	1267	795	817	889	1420.97	1032.95	1339.9	1426.83	807.075	698.067	428.336	590.14	1424.7	1369.64	1624.13	703.289	749.779	806.89	1030.19	4.87605e-05	0.00296103	0.324797	0.999869	1030.19	0.0618882	0.0899039	0.153995	0.559789	1030.19	0.0111748	0.0934379	0.746481	0.950927	ENSMUSG00000002032	9	-1	44793769	44799307	Tmem25
ENSMUSG00000002033	7	15	30	18	35	12	18	6	18	8	16	37	33	31	7.1663	12.8903	27.1418	21.6004	32.8079	14.1262	16.908	7.83371	15.4115	7.02828	20.51	32.7317	30.2848	28.1368	19.6127	-9.21598e-06	0.0029614	0.582371	0.999869	19.6127	0.0346884	0.11943	0.136448	0.536168	19.6127	0.0237044	0.120998	0.154503	0.711236	ENSMUSG00000002033	9	-1	44969572	44980431	Cd3g
ENSMUSG00000002043	309	350	345	239	417	360	364	368	368	366	238	380	347	424	316.341	300.775	312.131	286.805	390.883	423.785	341.917	480.468	315.079	321.544	305.086	336.163	318.45	384.839	345.305	2.71942e-05	0.00296058	0.704024	0.999869	345.305	-0.0978532	0.078909	0.049443	0.387101	345.305	-0.0725796	0.0893162	0.100109	0.669266	ENSMUSG00000002043	7	1	19508395	19516145	Trappc6a
ENSMUSG00000002052	1950	2491	2122	1708	2113	1426	2204	1263	2362	2126	1368	2231	1909	2261	1996.33	2140.66	1919.83	2049.64	1980.66	1678.66	2070.29	1649	2022.33	1867.77	1753.6	1973.63	1751.93	2052.17	1921.89	-9.40569e-05	0.00296014	0.28494	0.999869	1921.89	0.030278	0.0703905	0.541698	0.840491	1921.89	0.0555984	0.0821819	0.235008	0.760428	ENSMUSG00000002052	11	-1	78206746	78245987	Supt6
ENSMUSG00000002055	64	36	32	26	44	57	183	126	31	67	39	175	72	103	65.5204	30.9368	28.9513	31.2006	41.2442	67.0992	171.898	164.508	26.5419	58.8619	49.993	154.812	66.076	93.4867	75.0807	7.60858e-06	0.00296139	0.674239	0.999869	75.0807	-0.00402133	0.102281	0.857603	0.9609	75.0807	-0.00694239	0.10508	0.669139	0.927918	ENSMUSG00000002055	11	1	78301529	78322457	Spag5
ENSMUSG00000002057	0	0	0	0	1	2	0	0	0	0	0	2	5	2	0	0	0	0	0.937369	2.35436	0	0	0	0	0	1.76928	4.58861	1.81528	0.818921	-1.53811e-09	0.00296144	0.99967	0.999869	0.818921	0.00650183	0.125601	0.389313	NA	0.818921	0.0026996	0.123032	0.57588	NA	ENSMUSG00000002057	11	-1	78357577	78386558	Foxn1
ENSMUSG00000002058	90	86	87	60	108	93	83	63	104	82	53	129	103	134	92.1381	73.9046	78.7113	72.0013	101.236	109.478	77.9646	82.254	89.044	72.0399	67.9393	114.119	94.5254	121.624	89.0699	-1.03982e-05	0.00296109	0.819495	0.999869	89.0699	0.058467	0.0900796	0.173821	0.583212	89.0699	0.0372003	0.0959406	0.270602	0.776971	ENSMUSG00000002058	11	1	78343482	78349164	Unc119
ENSMUSG00000002059	1048	1247	1297	834	1268	1018	1018	782	1246	1053	790	1023	1044	1120	1072.9	1071.62	1173.43	1000.82	1188.58	1198.37	956.241	1020.99	1066.82	925.098	1012.68	904.986	958.102	1016.55	1040.51	-9.38091e-05	0.00296017	0.279065	0.999869	1040.51	-0.0916591	0.0721217	0.0674766	0.427127	1040.51	-0.0243594	0.0814404	0.597863	0.911532	ENSMUSG00000002059	11	1	78188430	78192193	Rab34
ENSMUSG00000002064	728	873	818	624	876	764	802	741	1003	801	585	843	820	864	745.295	750.218	740.067	748.814	821.135	899.365	753.345	967.463	858.76	703.707	749.896	745.751	752.532	784.199	787.182	4.38059e-05	0.00296009	0.624012	0.999869	787.182	-0.0894848	0.0706346	0.0736986	0.440057	787.182	-0.0764868	0.0829342	0.107704	0.673394	ENSMUSG00000002064	11	1	78245746	78255496	Sdf2
ENSMUSG00000002068	21	18	18	12	19	29	69	20	13	10	14	44	28	28	21.4989	15.4684	16.2851	14.4003	17.81	34.1382	64.814	26.1124	11.1305	8.78535	17.9462	38.9241	25.6962	25.4139	24.1731	-1.79463e-05	0.00296139	0.333983	0.999869	24.1731	-0.0152256	0.10212	0.535845	0.836831	24.1731	0.00537673	0.103901	0.752617	0.951782	ENSMUSG00000002068	7	-1	38097984	38107534	Ccne1
ENSMUSG00000002076	191	265	238	149	151	156	84	132	297	154	178	135	139	136	195.537	227.729	215.325	178.803	141.543	183.64	78.9039	172.342	254.289	135.294	228.173	119.426	127.563	123.439	170.143	1.06801e-06	0.00296124	0.975398	0.999869	170.143	-0.0289942	0.0956221	0.403102	0.765071	170.143	-0.0164633	0.0986166	0.535454	0.888354	ENSMUSG00000002076	17	-1	31944769	32036349	Hsf2bp
ENSMUSG00000002083	34	47	41	35	87	63	77	68	55	52	50	151	102	102	34.8077	40.3897	37.0938	42.0008	81.5511	74.1623	72.3286	88.7821	47.0906	45.6838	64.0936	133.581	93.6076	92.5791	67.6965	6.9319e-05	0.0029612	0.0680697	0.999869	67.6965	0.0935974	0.101671	0.0296084	0.329702	67.6965	0.00117599	0.0959127	0.96892	0.995268	ENSMUSG00000002083	7	1	16308393	16318205	Bbc3
ENSMUSG00000002100	3	1	0	0	1	3	2	1	0	1	0	1	1	1	3.07127	0.859356	0	0	0.937369	3.53154	1.87867	1.30562	0	0.878535	0	0.88464	0.917722	0.907638	1.08374	-4.33202e-06	0.00296144	0.393287	0.999869	1.08374	-0.00743672	0.122164	0.456422	NA	1.08374	0.00114771	0.119834	0.85718	NA	ENSMUSG00000002100	2	1	91118144	91136516	Mybpc3
ENSMUSG00000002102	2574	3180	2986	2068	2943	2633	2945	2585	3228	2954	2092	2929	2803	3088	2635.15	2732.75	2701.51	2481.65	2758.68	3099.51	2766.33	3375.02	2763.79	2595.19	2681.68	2591.11	2572.37	2802.79	2754.11	2.96895e-05	0.0029595	0.782066	0.999869	2754.11	-0.105177	0.063906	0.0318019	0.333383	2754.11	-0.0844252	0.0770784	0.0868707	0.654695	ENSMUSG00000002102	2	1	91054009	91066369	Psmc3
ENSMUSG00000002103	857	1118	986	786	1046	818	984	684	1044	1037	704	1101	1098	978	877.359	960.76	892.061	943.218	980.488	962.933	924.303	893.043	893.864	911.041	902.438	973.988	1007.66	887.67	929.345	-4.27814e-05	0.00295893	0.72559	0.999869	929.345	0.0155082	0.0578116	0.740626	0.92058	929.345	0.0235085	0.0703361	0.629585	0.919049	ENSMUSG00000002103	2	1	91202885	91214098	Acp2
ENSMUSG00000002104	42	41	41	43	55	44	40	39	74	49	36	37	72	56	42.9978	35.2336	37.0938	51.601	51.5553	51.7959	37.5733	50.9191	63.3582	43.0482	46.1474	32.7317	66.076	50.8277	47.2114	3.49944e-05	0.00296127	0.272192	0.999869	47.2114	0.00729326	0.0952652	0.826633	0.948805	47.2114	-0.0158097	0.099397	0.531009	0.886529	ENSMUSG00000002104	2	1	91035620	91045729	Rapsn
ENSMUSG00000002105	610	617	554	513	670	529	728	580	609	676	460	736	793	739	624.491	530.222	501.219	615.612	628.037	622.728	683.834	757.259	521.421	593.89	589.662	651.095	727.754	670.745	622.712	1.62572e-06	0.00296036	0.983786	0.999869	622.712	0.0106282	0.0730456	0.829889	0.949488	622.712	0.00612663	0.0831579	0.891644	0.983499	ENSMUSG00000002105	2	-1	91061791	91070417	Slc39a13
ENSMUSG00000002107	147	178	183	142	247	208	232	138	191	191	107	275	288	280	150.492	152.965	165.565	170.403	231.53	244.853	217.925	180.175	163.533	167.8	137.16	243.276	264.304	254.139	196.009	-1.06787e-05	0.00296073	0.869786	0.999869	196.009	0.0834821	0.0796017	0.0897794	0.461675	196.009	0.0538277	0.089437	0.202896	0.743332	ENSMUSG00000002107	2	-1	6539694	7509563	Celf2
ENSMUSG00000002108	749	1058	805	568	650	633	637	673	1103	750	734	788	717	758	766.794	909.198	728.305	681.613	609.29	745.155	598.355	878.681	944.38	658.901	940.895	697.096	658.007	687.99	750.333	4.53086e-05	0.00296095	0.40442	0.999869	750.333	-0.01475	0.0852406	0.741893	0.920709	750.333	-0.0304188	0.0925925	0.411274	0.843742	ENSMUSG00000002108	2	-1	91184061	91202834	Nr1h3
ENSMUSG00000002109	107	112	125	80	95	79	107	79	103	150	102	142	121	117	109.542	96.2478	113.091	96.0018	89.0501	92.9972	100.509	103.144	88.1878	131.78	130.751	125.619	111.044	106.194	106.726	4.80701e-05	0.00296101	0.345506	0.999869	106.726	0.0631071	0.0889811	0.152531	0.55806	106.726	0.0123813	0.0929641	0.725863	0.946194	ENSMUSG00000002109	2	-1	91211572	91236982	Ddb2
ENSMUSG00000002111	71	76	84	67	238	205	171	134	82	74	52	257	261	234	72.6867	65.311	75.9971	80.4015	223.094	241.322	160.626	174.953	70.2077	65.0116	66.6574	227.352	239.525	212.387	141.109	-2.99974e-05	0.00296108	0.51645	0.999869	141.109	0.0526224	0.085268	0.25049	0.656933	141.109	0.0439227	0.0951963	0.218242	0.749741	ENSMUSG00000002111	2	1	91082390	91115756	Spi1
ENSMUSG00000002129	982	1170	1094	845	1024	806	1096	722	1089	1090	729	1206	1158	1258	1005.33	1005.45	989.771	1014.02	959.866	948.807	1029.51	942.657	932.393	957.603	934.485	1066.88	1062.72	1141.81	999.378	-0.000204937	0.00295812	0.14331	0.999869	999.378	0.120711	0.0530402	0.00690991	0.198935	999.378	0.148722	0.0701993	0.00328581	0.237048	ENSMUSG00000002129	11	1	4160350	4182541	Sf3a1
ENSMUSG00000002147	1560	2155	1934	1434	1985	1584	1794	1199	1961	1945	1358	2336	2088	2072	1597.06	1851.91	1749.74	1720.83	1860.68	1864.65	1685.16	1565.44	1678.99	1708.75	1740.78	2066.52	1916.2	1880.63	1777.67	-2.43083e-05	0.00295945	0.822925	0.999869	1777.67	0.0994558	0.0631857	0.0414277	0.368297	1777.67	0.0786278	0.0762476	0.110229	0.674876	ENSMUSG00000002147	10	1	127642986	127660957	Stat6
ENSMUSG00000002190	4	1	2	0	2	1	1	2	0	1	0	1	0	0	4.09503	0.859356	1.80945	0	1.87474	1.17718	0.939333	2.61124	0	0.878535	0	0.88464	0	0	1.08068	-6.94598e-06	0.00296144	0.180171	0.999869	1.08068	-0.0123716	0.131475	0.171356	NA	1.08068	-0.000160438	0.120281	0.978748	NA	ENSMUSG00000002190	8	1	83389867	83428552	Clgn
ENSMUSG00000002204	39775	39756	17300	17860	9962	26947	12525	25430	34002	35076	37583	26464	28479	31361	40719.9	34164.5	15651.8	21432.4	9338.07	31721.5	11765.1	33201.9	29112.2	30815.5	48176.6	23411.1	26135.8	28464.4	27436.5	1.73467e-05	0.00296137	0.395915	0.999869	27436.5	0.0153571	0.102673	0.523257	0.830167	27436.5	-0.00260849	0.103174	0.88163	0.980294	ENSMUSG00000002204	7	1	44572380	44586862	Napsa
ENSMUSG00000002205	868	1217	1146	823	1070	857	923	708	1224	1112	806	980	983	1036	888.621	1045.84	1036.82	987.618	1002.99	1008.84	867.004	924.378	1047.98	976.931	1033.19	866.947	902.121	940.313	966.399	5.11437e-05	0.00295961	0.623705	0.999869	966.399	-0.0428277	0.064407	0.381265	0.748777	966.399	-0.0467747	0.0764495	0.333621	0.809436	ENSMUSG00000002205	7	1	44748413	44777515	Vrk3
ENSMUSG00000002210	353	382	346	235	327	268	362	260	380	371	212	397	383	338	361.386	328.274	313.036	282.005	306.52	315.484	340.038	339.461	325.353	325.937	271.757	351.202	351.488	306.782	322.766	-3.85723e-05	0.00296045	0.615087	0.999869	322.766	0.021505	0.0747426	0.662619	0.891403	322.766	0.0294657	0.0847768	0.506514	0.877438	ENSMUSG00000002210	7	1	24399619	24422778	Smg9
ENSMUSG00000002221	612	820	653	557	608	430	577	431	761	712	504	682	567	569	626.539	704.672	590.787	668.412	569.92	506.187	541.995	562.722	651.562	625.517	646.064	603.324	520.348	516.446	595.321	-1.56221e-05	0.00295989	0.870624	0.999869	595.321	0.00202123	0.0677799	0.96737	0.991755	595.321	0.00677178	0.0784876	0.886041	0.981251	ENSMUSG00000002221	5	-1	27740080	27791691	Paxip1
ENSMUSG00000002222	3000	3754	3516	2709	2705	1828	2304	1259	3570	3524	2201	2556	2491	2557	3071.27	3226.02	3181.02	3250.86	2535.58	2151.88	2164.22	1643.77	3056.61	3095.96	2821.4	2261.14	2286.05	2320.83	2647.62	-6.11916e-05	0.00296042	0.430759	0.999869	2647.62	0.0465653	0.0751312	0.345907	0.726958	2647.62	0.0549013	0.0858716	0.220983	0.750448	ENSMUSG00000002222	6	-1	71388634	71440637	Rmnd5a
ENSMUSG00000002227	483	612	550	430	649	366	464	282	679	558	457	546	533	451	494.474	525.926	497.6	516.01	608.353	430.848	435.85	368.184	581.354	490.223	585.816	483.013	489.146	409.345	494.01	4.74459e-05	0.00296085	0.42323	0.999869	494.01	-0.00145586	0.0829838	0.974869	0.995217	494.01	-0.022792	0.0906009	0.557442	0.897255	ENSMUSG00000002227	3	-1	104794836	104818563	Mov10
ENSMUSG00000002228	38	64	73	33	82	63	95	72	75	57	43	126	48	67	38.9027	54.9988	66.0451	39.6007	76.8643	74.1623	89.2366	94.0045	64.2144	50.0765	55.1205	111.465	44.0507	60.8118	65.6824	1.65392e-05	0.0029613	0.569249	0.999869	65.6824	-0.0232433	0.0971141	0.468651	0.803319	65.6824	-0.021824	0.101584	0.361523	0.818961	ENSMUSG00000002228	3	1	104781056	104786018	Ppm1j
ENSMUSG00000002233	1250	1592	1816	1098	2270	1845	2575	1961	1849	1483	988	2634	1873	1792	1279.7	1368.09	1642.98	1317.62	2127.83	2171.9	2418.78	2560.32	1583.1	1302.87	1266.49	2330.14	1718.89	1626.49	1765.37	-7.96206e-06	0.0029608	0.897633	0.999869	1765.37	-0.101281	0.0857301	0.0366239	0.349052	1765.37	-0.0560462	0.091771	0.167286	0.725265	ENSMUSG00000002233	3	1	104788375	104794459	Rhoc
ENSMUSG00000002240	0	0	0	0	0	0	0	0	0	0	0	0	0	0	0	0	0	0	0	0	0	0	0	0	0	0	0	0	0	0	0.00296144	NA	NA	0	0	0.127765	NA	NA	0	0	0.125479	NA	NA	ENSMUSG00000002240	5	1	87825686	87846387	Prr27
ENSMUSG00000002249	366	421	394	303	491	344	510	359	468	472	339	619	452	513	374.695	361.789	356.462	363.607	460.248	404.95	479.06	468.717	400.698	414.669	434.555	547.592	414.81	465.618	424.819	0.000144743	0.00296033	0.074563	0.999869	424.819	0.0329434	0.072442	0.506473	0.822809	424.819	-0.0368953	0.0833401	0.417483	0.845362	ENSMUSG00000002249	17	-1	28331671	28350817	Tead3
ENSMUSG00000002250	448	548	511	408	629	411	665	552	533	439	399	694	603	598	458.643	470.927	462.316	489.609	589.605	483.821	624.656	720.701	456.35	385.677	511.467	613.94	553.386	542.768	525.99	-3.17268e-05	0.0029607	0.631522	0.999869	525.99	-0.0311199	0.0793399	0.518234	0.828373	525.99	-0.00458416	0.0877083	0.911838	0.987153	ENSMUSG00000002250	17	1	28232700	28301474	Ppard
ENSMUSG00000002257	81	94	99	73	133	115	130	90	92	91	71	125	150	125	82.9243	80.7794	89.568	87.6016	124.67	135.376	122.113	117.506	78.7697	79.9467	91.013	110.58	137.658	113.455	103.711	-1.40949e-05	0.00296095	0.794877	0.999869	103.711	-0.0164844	0.0826482	0.722879	0.915114	103.711	-0.0017331	0.0909171	0.963479	0.994408	ENSMUSG00000002257	17	1	28207778	28228608	Def6
ENSMUSG00000002265	495	654	666	517	610	340	562	256	569	644	435	470	469	795	506.759	562.019	602.548	620.412	571.795	400.241	527.905	334.238	487.173	565.777	557.615	415.781	430.412	721.572	521.732	-1.94173e-05	0.00296114	0.64807	0.999869	521.732	0.0358665	0.0914799	0.368983	0.738792	521.732	0.0301537	0.0968544	0.337848	0.809642	ENSMUSG00000002265	7	-1	6703892	6730431	Peg3
ENSMUSG00000002266	49	45	51	40	69	33	63	30	36	69	35	17	52	65	50.1641	38.671	46.1411	48.0009	64.6785	38.8469	59.178	39.1686	30.8229	60.6189	44.8655	15.0389	47.7215	58.9965	45.9224	-4.7898e-07	0.00296135	0.983583	0.999869	45.9224	-0.0229747	0.101979	0.38925	0.753884	45.9224	-0.0116341	0.10297	0.55233	0.894391	ENSMUSG00000002266	7	-1	6671269	6696450	Zim1
ENSMUSG00000002274	159	176	218	185	197	182	246	203	220	206	150	181	219	239	162.777	151.247	197.23	222.004	184.662	214.247	231.076	265.041	188.362	180.978	192.281	160.12	200.981	216.926	197.709	1.03525e-05	0.00296099	0.841606	0.999869	197.709	-0.0567475	0.0874244	0.20386	0.614552	197.709	-0.0375167	0.0938616	0.300768	0.795266	ENSMUSG00000002274	17	-1	25793221	25797136	Metrn
ENSMUSG00000002279	487	647	550	413	613	492	533	484	636	488	418	502	563	555	498.569	556.003	497.6	495.609	574.607	579.172	500.664	631.919	544.538	428.725	535.823	444.089	516.677	503.739	521.981	-1.90983e-05	0.00296045	0.80313	0.999869	521.981	-0.0990908	0.0771043	0.0478224	0.382842	521.981	-0.0545132	0.0860886	0.222626	0.751094	ENSMUSG00000002279	17	1	25579085	25662826	Lmf1
ENSMUSG00000002280	734	881	866	695	812	567	656	543	870	817	605	731	769	850	751.437	757.092	783.494	834.016	761.144	667.461	616.202	708.951	744.887	717.763	775.533	646.672	705.728	771.493	731.562	-6.8019e-05	0.00295995	0.469757	0.999869	731.562	0.0213148	0.0681173	0.666521	0.89257	731.562	0.0385855	0.0794859	0.414967	0.844552	ENSMUSG00000002280	17	1	25773776	25783332	Ciao3
ENSMUSG00000002289	758	936	623	1028	2537	1447	2650	2559	1246	1195	767	1234	873	1654	776.007	804.357	563.645	1233.62	2378.11	1703.38	2489.23	3341.08	1066.82	1049.85	983.196	1091.65	801.171	1501.23	1413.1	3.85742e-05	0.00296125	0.25674	0.999869	1413.1	-0.886809	0.390774	1.06584e-05	0.00330869	1413.1	-0.663296	0.629631	9.18483e-05	0.0336279	ENSMUSG00000002289	17	-1	33773750	33781830	Angptl4
ENSMUSG00000002297	63	95	88	54	97	82	165	79	83	62	55	114	95	117	64.4967	81.6388	79.616	64.8012	90.9248	96.5287	154.99	103.144	71.0639	54.4692	70.503	100.849	87.1836	106.194	87.6002	-2.83948e-05	0.00296119	0.466672	0.999869	87.6002	-0.0353973	0.0918565	0.370256	0.739263	87.6002	-0.00243162	0.0960482	0.935293	0.988882	ENSMUSG00000002297	5	-1	8396973	8422716	Dbf4
ENSMUSG00000002307	396	416	444	317	435	441	519	374	461	495	310	592	496	454	405.408	357.492	401.699	380.407	407.756	519.136	487.514	488.301	394.704	434.875	397.381	523.707	455.19	412.068	433.26	5.59397e-05	0.00296046	0.463847	0.999869	433.26	-0.0150296	0.0745364	0.760466	0.925524	433.26	-0.0326941	0.0848831	0.461504	0.861759	ENSMUSG00000002307	17	1	33909414	33915590	Daxx
ENSMUSG00000002308	290	347	302	240	287	233	313	268	346	363	196	261	299	370	296.889	298.196	273.228	288.005	269.025	274.283	294.011	349.906	296.242	318.908	251.247	230.891	274.399	335.826	289.361	1.55045e-06	0.00296082	0.979717	0.999869	289.361	-0.0258631	0.0821625	0.580973	0.858557	289.361	-0.0161304	0.0897482	0.683189	0.931592	ENSMUSG00000002308	17	1	33843091	33849774	Cd320
ENSMUSG00000002319	308	430	440	321	422	414	589	417	419	391	271	534	430	531	315.317	369.523	398.08	385.207	395.57	487.352	553.267	544.443	358.744	343.507	347.388	472.398	394.62	481.956	417.669	-3.32458e-05	0.00296073	0.60914	0.999869	417.669	-0.0502478	0.0800759	0.297159	0.693359	417.669	-0.0149136	0.0881487	0.717025	0.943322	ENSMUSG00000002319	14	-1	55625400	55635957	Ipo4
ENSMUSG00000002320	1467	1943	1663	1318	1626	1203	1332	969	1860	1688	1297	1416	1540	1562	1501.85	1669.73	1504.56	1581.63	1524.16	1416.15	1251.19	1265.14	1592.52	1482.97	1662.59	1252.65	1413.29	1417.73	1466.87	1.36628e-05	0.00295983	0.888634	0.999869	1466.87	-0.00213099	0.0667339	0.96551	0.991208	1466.87	-0.00614374	0.0777876	0.897061	0.984596	ENSMUSG00000002320	14	-1	55635965	55643806	Tm9sf1
ENSMUSG00000002324	183	182	193	132	144	203	153	125	235	209	156	241	211	226	187.347	156.403	174.612	158.403	134.981	238.967	143.718	163.202	201.205	183.614	199.972	213.198	193.639	205.126	182.456	5.81484e-05	0.00296102	0.245655	0.999869	182.456	0.0677547	0.0896438	0.124495	0.517298	182.456	0.00917797	0.0930847	0.793242	0.958336	ENSMUSG00000002324	14	1	55618037	55625395	Rec8
ENSMUSG00000002325	338	323	374	316	476	354	611	402	362	401	267	913	798	610	346.03	277.572	338.368	379.207	446.188	416.722	573.932	524.859	309.941	352.293	342.26	807.676	732.342	553.659	457.218	-4.81415e-08	0.00296093	0.999301	0.999869	457.218	0.181228	0.129318	0.00100058	0.0757208	457.218	0.0921059	0.105075	0.0220203	0.459946	ENSMUSG00000002325	14	1	55603571	55610030	Irf9
ENSMUSG00000002326	345	387	349	224	358	306	364	276	406	327	258	370	349	372	353.196	332.571	315.75	268.805	335.578	360.217	341.917	360.351	347.614	287.281	330.723	327.317	320.285	337.641	329.946	1.0372e-05	0.00296038	0.896038	0.999869	329.946	-0.0398262	0.0737409	0.421297	0.774329	329.946	-0.0296062	0.0838713	0.510136	0.878908	ENSMUSG00000002326	14	1	55671941	55679200	Gmpr2
ENSMUSG00000002329	527	720	591	407	594	456	451	383	665	584	439	655	631	593	539.52	618.736	534.694	488.409	556.797	536.794	423.639	500.052	569.368	513.065	562.742	579.439	579.083	538.23	538.612	3.37907e-06	0.00296041	0.965551	0.999869	538.612	0.0737485	0.0753642	0.138048	0.538839	538.612	0.0456766	0.0850629	0.308423	0.797826	ENSMUSG00000002329	14	-1	55657879	55660508	Mdp1
ENSMUSG00000002332	2234	2652	2860	1771	2327	1813	1655	1549	2979	2498	1833	1888	1970	1936	2287.07	2279.01	2587.52	2125.24	2181.26	2134.23	1554.6	2022.4	2550.6	2194.58	2349.67	1670.2	1807.91	1757.19	2107.25	1.79404e-05	0.00296048	0.812165	0.999869	2107.25	-0.0750711	0.0768351	0.129717	0.526618	2107.25	-0.0550927	0.0866583	0.214387	0.746898	ENSMUSG00000002332	14	-1	55739020	55745690	Dhrs1
ENSMUSG00000002341	1	0	1	0	0	0	2	0	1	0	0	0	0	0	1.02376	0	0.904727	0	0	0	1.87867	0	0.856192	0	0	0	0	0	0.333096	-3.86513e-07	0.00296144	0.882126	0.999869	0.333096	-0.00229571	0.126041	0.624952	NA	0.333096	-0.00077812	0.12403	0.809604	NA	ENSMUSG00000002341	8	-1	70093085	70120873	Ncan
ENSMUSG00000002342	535	598	622	429	576	452	511	432	658	691	427	501	545	670	547.71	513.895	562.74	514.81	539.925	532.085	479.999	564.027	563.374	607.068	547.36	443.204	500.158	608.118	537.462	7.15892e-05	0.00296038	0.36711	0.999869	537.462	-0.0139272	0.0740086	0.777869	0.933177	537.462	-0.0375748	0.0843481	0.403002	0.841255	ENSMUSG00000002342	8	1	70172356	70183681	Tmem161a
ENSMUSG00000002343	90	98	109	107	100	84	114	82	126	124	73	135	129	136	92.1381	84.2169	98.6152	128.402	93.7369	98.8831	107.084	107.061	107.88	108.938	93.5767	119.426	118.386	123.439	105.842	1.81896e-05	0.00296097	0.731893	0.999869	105.842	0.0689398	0.0874291	0.129419	0.525658	105.842	0.0300404	0.092788	0.413659	0.844444	ENSMUSG00000002343	8	-1	70220172	70234466	Armc6
ENSMUSG00000002345	324	350	376	263	370	299	377	310	400	383	254	365	400	378	331.697	300.775	340.177	315.606	346.827	351.977	354.128	404.742	342.477	336.479	325.596	322.893	367.089	343.087	341.682	5.34535e-05	0.00296009	0.55069	0.999869	341.682	-0.0402132	0.0692612	0.417559	0.771404	341.682	-0.0467113	0.0809683	0.320219	0.802674	ENSMUSG00000002345	8	1	70139499	70147319	Borcs8
ENSMUSG00000002346	2910	3794	3279	2764	3009	1830	1955	1621	4234	3410	2430	2240	2389	1765	2979.13	3260.4	2966.6	3316.86	2820.54	2154.24	1836.4	2116.41	3625.12	2995.8	3114.95	1981.59	2192.44	1601.98	2640.18	2.22845e-05	0.00296081	0.715985	0.999869	2640.18	-0.0702773	0.083723	0.137799	0.538003	2640.18	-0.0525214	0.0918164	0.190687	0.737333	ENSMUSG00000002346	8	-1	70184340	70212305	Slc25a42
ENSMUSG00000002365	2261	3089	2741	2099	2212	1825	2226	1590	3144	2731	1862	2163	2290	2323	2314.71	2654.55	2479.86	2518.85	2073.46	2148.35	2090.95	2075.93	2691.87	2399.28	2386.85	1913.48	2101.58	2108.44	2282.73	1.71088e-06	0.00295884	0.989001	0.999869	2282.73	-0.0257013	0.0577576	0.583134	0.859073	2282.73	-0.0194642	0.0699363	0.689514	0.934495	ENSMUSG00000002365	17	1	5841329	5931954	Snx9
ENSMUSG00000002372	694	741	749	578	823	674	906	633	786	798	530	922	907	941	710.487	636.783	677.641	693.613	771.455	793.419	851.035	826.456	672.967	701.071	679.393	815.638	832.374	854.088	751.173	2.11383e-05	0.00295893	0.862324	0.999869	751.173	0.027574	0.0568874	0.552993	0.846428	751.173	0.0140339	0.0698145	0.773205	0.956133	ENSMUSG00000002372	17	1	56673294	56711764	Ranbp3
ENSMUSG00000002379	1081	1269	1139	898	1297	1052	1099	1209	1387	1266	764	1024	1210	1332	1106.68	1090.52	1030.48	1077.62	1215.77	1238.39	1032.33	1578.49	1187.54	1112.23	979.351	905.871	1110.44	1208.97	1133.91	1.07982e-05	0.00296076	0.864868	0.999869	1133.91	-0.0819697	0.0830684	0.0886824	0.460997	1133.91	-0.0542498	0.0910306	0.185879	0.735068	ENSMUSG00000002379	17	1	56717767	56722141	Ndufa11
ENSMUSG00000002384	0	0	0	0	0	1	0	0	1	1	0	1	0	0	0	0	0	0	0	1.17718	0	0	0.856192	0.878535	0	0.88464	0	0	0.271182	1.28371e-06	0.00296144	0.615238	0.999869	0.271182	-2.02922e-05	0.125697	0.996442	NA	0.271182	-0.00112432	0.124192	0.721386	NA	ENSMUSG00000002384	4	1	123105165	123132099	Bmp8b
ENSMUSG00000002393	1886	2186	2163	1474	1973	1689	1879	1684	2294	2095	1699	2306	2258	2052	1930.8	1878.55	1956.92	1768.83	1849.43	1988.26	1765.01	2198.66	1964.1	1840.53	2177.9	2039.98	2072.22	1862.47	1949.55	8.48876e-05	0.00295988	0.377315	0.999869	1949.55	0.0171035	0.0670251	0.728816	0.916428	1949.55	-0.0180019	0.0782323	0.704233	0.94003	ENSMUSG00000002393	8	-1	71374123	71381960	Nr2f6
ENSMUSG00000002395	767	796	806	572	1020	785	862	838	835	922	619	860	934	991	785.221	684.047	729.21	686.413	956.117	924.086	809.705	1094.11	714.92	810.009	793.479	760.79	857.152	899.47	821.766	7.13291e-05	0.00296038	0.369767	0.999869	821.766	-0.0783179	0.0744848	0.1164	0.504575	821.766	-0.0802437	0.0870243	0.0815598	0.652701	ENSMUSG00000002395	8	1	71366848	71369732	Use1
ENSMUSG00000002396	199	211	180	157	180	145	158	149	260	208	177	222	222	183	203.728	181.324	162.851	188.404	168.726	170.691	148.415	194.537	222.61	182.735	226.891	196.39	203.734	166.098	186.938	8.62383e-05	0.00296078	0.167613	0.999869	186.938	0.0504636	0.0824573	0.285139	0.681907	186.938	-0.00829811	0.0892616	0.835093	0.968934	ENSMUSG00000002396	8	1	71371298	71379361	Ocel1
ENSMUSG00000002409	618	655	556	448	519	408	453	321	642	664	505	468	437	501	632.681	562.878	503.028	537.61	486.495	480.289	425.518	419.104	549.675	583.347	647.346	414.011	401.044	454.727	506.982	6.51472e-05	0.00296028	0.431689	0.999869	506.982	-0.0449131	0.0736236	0.364941	0.73632	506.982	-0.0547761	0.0843334	0.231041	0.756865	ENSMUSG00000002409	7	1	28179469	28187294	Dyrk1b
ENSMUSG00000002413	1057	1645	1097	1030	857	547	819	496	1316	1193	1033	955	802	861	1082.11	1413.64	992.486	1236.02	803.325	643.917	769.313	647.587	1126.75	1048.09	1324.17	844.831	736.013	781.477	960.696	-9.39176e-06	0.00296074	0.884472	0.999869	960.696	0.0468286	0.0813614	0.325388	0.716169	960.696	0.032737	0.0892957	0.422275	0.847942	ENSMUSG00000002413	6	-1	39603237	39725463	Braf
ENSMUSG00000002416	891	1058	1038	698	1025	736	833	813	1165	903	669	824	876	960	912.167	909.198	939.107	837.616	960.803	866.404	782.464	1061.47	997.464	793.317	857.573	728.943	803.924	871.333	880.127	-1.70986e-05	0.00296051	0.818213	0.999869	880.127	-0.0816312	0.0775115	0.0996378	0.479966	880.127	-0.0440349	0.0863318	0.316013	0.800152	ENSMUSG00000002416	6	1	39592574	39603382	Ndufb2
ENSMUSG00000002428	701	985	787	683	559	474	575	343	843	677	593	658	761	628	717.653	846.465	712.02	819.615	523.989	557.983	540.116	447.827	721.77	594.768	760.151	582.093	698.386	569.997	649.488	-9.69618e-05	0.00296056	0.179369	0.999869	649.488	0.101526	0.0803549	0.0410677	0.367459	649.488	0.109476	0.0964858	0.0165089	0.433875	ENSMUSG00000002428	3	1	20057811	20118490	Hltf
ENSMUSG00000002455	1185	1425	1244	948	1207	957	1244	918	1267	1259	881	1259	1169	1179	1213.15	1224.58	1125.48	1137.62	1131.4	1126.56	1168.53	1198.56	1084.8	1106.08	1129.33	1113.76	1072.82	1070.11	1135.91	-0.000208518	0.00295795	0.146371	0.999869	1135.91	-0.0653678	0.0519974	0.138857	0.540471	1135.91	-0.000950115	0.0644119	0.98425	0.996407	ENSMUSG00000002455	2	1	181591868	181655660	Prpf6
ENSMUSG00000002458	43	60	53	40	113	77	114	88	57	53	33	169	165	135	44.0215	51.5613	47.9505	48.0009	105.923	90.6428	107.084	114.894	48.8029	46.5624	42.3018	149.504	151.424	122.531	83.6575	-1.18467e-05	0.00296113	0.784813	0.999869	83.6575	0.134042	0.102361	0.00643836	0.192783	83.6575	0.067788	0.102238	0.0577787	0.607753	ENSMUSG00000002458	2	-1	181688419	181693977	Rgs19
ENSMUSG00000002459	0	0	0	0	6	5	6	3	2	0	0	10	5	4	0	0	0	0	5.62422	5.8859	5.636	3.91686	1.71238	0	0	8.8464	4.58861	3.63055	2.84578	6.18551e-06	0.00296144	0.259429	0.999869	2.84578	0.00193827	0.11032	0.896411	NA	2.84578	-0.00746543	0.122693	0.344553	NA	ENSMUSG00000002459	1	-1	4909576	5070285	Rgs20
ENSMUSG00000002475	1841	2501	2083	1489	1455	864	1045	791	2442	1770	1331	1047	1080	1119	1884.74	2149.25	1884.55	1786.83	1363.87	1017.08	981.603	1032.74	2090.82	1555.01	1706.17	926.218	991.14	1015.65	1456.12	-5.63031e-05	0.00296069	0.39904	0.999869	1456.12	-0.0613359	0.0808127	0.203127	0.614391	1456.12	-0.012975	0.0879512	0.753356	0.951885	ENSMUSG00000002475	18	-1	10642092	10706771	Abhd3
ENSMUSG00000002477	275	349	316	183	307	289	363	296	310	288	183	335	316	332	281.533	299.915	285.894	219.604	287.772	340.205	340.978	386.463	265.419	253.018	234.583	296.354	290	301.336	291.648	-6.01504e-05	0.00296068	0.37187	0.999869	291.648	-0.0737712	0.07971	0.131304	0.528674	291.648	-0.0173401	0.0873999	0.679095	0.930888	ENSMUSG00000002477	18	1	10617775	10642079	Snrpd1
ENSMUSG00000002486	124	138	118	132	160	127	211	144	135	180	124	205	183	163	126.946	118.591	106.758	158.403	149.979	149.502	198.199	188.009	115.586	158.136	158.952	181.351	167.943	147.945	151.879	4.71954e-05	0.00296105	0.328109	0.999869	151.879	-0.0117068	0.0872876	0.785871	0.935134	151.879	-0.0308787	0.0944883	0.373186	0.825332	ENSMUSG00000002486	5	1	114707760	114722327	Tchp
ENSMUSG00000002489	198	150	157	134	164	133	147	101	135	536	120	240	200	201	202.704	128.903	142.042	160.803	153.729	156.565	138.082	131.867	115.586	470.895	153.825	212.314	183.544	182.435	180.95	4.66188e-05	0.00296134	0.064809	0.999869	180.95	0.0336253	0.103322	0.240048	0.64847	180.95	-0.00977511	0.101605	0.638165	0.922599	ENSMUSG00000002489	16	-1	89787111	90143769	Tiam1
ENSMUSG00000002496	1928	2391	2021	1839	1965	1578	2031	1238	2332	2235	1619	2111	1886	1833	1973.8	2054.72	1828.45	2206.84	1841.93	1857.59	1907.78	1616.36	1996.64	1963.53	2075.35	1867.47	1730.82	1663.7	1898.93	-3.41748e-06	0.00295958	0.974011	0.999869	1898.93	-0.0250544	0.0640211	0.607665	0.870536	1898.93	-0.0164145	0.075553	0.733157	0.947174	ENSMUSG00000002496	17	-1	24595816	24632630	Tsc2
ENSMUSG00000002500	30	43	63	32	69	14	21	34	49	33	32	34	34	22	30.7127	36.9523	56.9978	38.4007	64.6785	16.4805	19.726	44.391	41.9534	28.9917	41.0199	30.0777	31.2025	19.968	35.8252	-6.80297e-06	0.00296137	0.747823	0.999869	35.8252	-0.0249263	0.105401	0.313289	0.705574	35.8252	-0.00889963	0.103811	0.62023	0.917132	ENSMUSG00000002500	17	1	24727820	24736143	Rpl3l
ENSMUSG00000002504	955	1101	1003	712	1084	926	1189	1292	1134	1200	795	1112	1144	1258	977.687	946.151	907.441	854.416	1016.11	1090.07	1116.87	1686.86	970.922	1054.24	1019.09	983.719	1049.87	1141.81	1058.23	5.41449e-05	0.00296087	0.354512	0.999869	1058.23	-0.0663832	0.0846705	0.155536	0.56087	1058.23	-0.0657713	0.0946547	0.0972781	0.666559	ENSMUSG00000002504	17	-1	24639286	24650327	Slc9a3r2
ENSMUSG00000002524	1579	1755	1725	1257	1796	1509	1751	1608	1911	1773	1212	1802	1763	1862	1616.51	1508.17	1560.65	1508.43	1683.52	1776.36	1644.77	2099.43	1636.18	1557.64	1553.63	1594.12	1617.94	1690.02	1646.24	3.81091e-05	0.00295967	0.71019	0.999869	1646.24	-0.0801358	0.0650639	0.103155	0.486844	1646.24	-0.0687883	0.0777609	0.157698	0.718679	ENSMUSG00000002524	15	-1	76070182	76080924	Puf60
ENSMUSG00000002546	1483	1688	1458	1202	1517	1160	1530	993	1684	1754	1150	1507	1329	1523	1518.23	1450.59	1319.09	1442.43	1421.99	1365.53	1437.18	1296.48	1441.83	1540.95	1474.15	1333.15	1219.65	1382.33	1403.11	8.54316e-05	0.00295906	0.471579	0.999869	1403.11	-0.0478988	0.0594413	0.313053	0.705464	1403.11	-0.0600484	0.0723629	0.221348	0.750553	ENSMUSG00000002546	2	1	32287384	32307921	Golga2
ENSMUSG00000002550	1046	1251	1179	843	819	591	944	710	1326	1117	796	925	1039	813	1070.85	1075.05	1066.67	1011.62	767.705	695.713	886.73	926.989	1135.31	981.324	1020.37	818.292	953.513	737.91	939.147	-9.44138e-06	0.00296045	0.901842	0.999869	939.147	0.0129464	0.0754293	0.792191	0.937161	939.147	0.0120589	0.0846904	0.784055	0.957455	ENSMUSG00000002550	2	-1	32255002	32260159	Uck1
ENSMUSG00000002565	833	523	338	300	799	1068	894	686	418	1595	574	1580	1188	1262	852.789	449.443	305.798	360.007	748.958	1257.23	839.763	895.654	357.888	1401.26	735.795	1397.73	1090.25	1145.44	845.572	3.08856e-05	0.00296138	0.10241	0.999869	845.572	0.0184584	0.105037	0.420561	0.773514	845.572	-0.00977299	0.105561	0.557265	0.897255	ENSMUSG00000002565	12	-1	40059769	40134228	Scin
ENSMUSG00000002578	91	67	89	110	91	57	99	52	69	104	70	77	156	56	93.1618	57.5768	80.5207	132.002	85.3006	67.0992	92.9939	67.8922	59.0772	91.3677	89.7311	68.1173	143.165	50.8277	84.2024	-1.34796e-05	0.00296133	0.600077	0.999869	84.2024	0.0127547	0.0987384	0.653331	0.888018	84.2024	0.0146179	0.102205	0.491249	0.872905	ENSMUSG00000002578	10	-1	128630843	128669358	Ikzf4
ENSMUSG00000002580	1191	1574	1505	878	1315	1158	932	1036	1615	1376	1041	1036	1209	1293	1219.29	1352.63	1361.61	1053.62	1232.64	1363.17	875.458	1352.62	1382.75	1208.86	1334.43	916.487	1109.53	1173.58	1209.76	2.594e-05	0.00296089	0.651411	0.999869	1209.76	-0.0530959	0.0847278	0.249665	0.65623	1209.76	-0.0437002	0.0924449	0.256774	0.77264	ENSMUSG00000002580	11	-1	98437708	98438991	Mien1
ENSMUSG00000002588	2	0	18	0	2	0	1	1	2	2	2	0	0	0	2.04751	0	16.2851	0	1.87474	0	0.939333	1.30562	1.71238	1.75707	2.56375	0	0	0	2.03468	-4.36903e-06	0.00296144	0.436754	0.999869	2.03468	-0.010599	0.130681	0.179701	NA	2.03468	-0.00332313	0.121948	0.568206	NA	ENSMUSG00000002588	6	-1	5168090	5193946	Pon1
ENSMUSG00000002602	785	948	950	625	1751	1686	2082	1090	1038	1007	560	2553	2344	2138	803.649	814.669	859.491	750.014	1641.33	1984.72	1955.69	1423.12	888.727	884.685	717.849	2258.49	2151.14	1940.53	1362.44	2.34598e-05	0.00296064	0.734278	0.999869	1362.44	0.110428	0.0812577	0.0269973	0.324245	1362.44	0.0559024	0.08867	0.193961	0.740309	ENSMUSG00000002602	7	-1	25757273	25788705	Axl
ENSMUSG00000002603	368	439	437	295	688	609	829	591	476	441	296	1047	817	880	376.742	377.257	395.366	354.007	644.91	716.902	778.707	771.62	407.547	387.434	379.434	926.218	749.779	798.722	576.046	4.51776e-05	0.00296031	0.581952	0.999869	576.046	0.0918715	0.0713239	0.0666934	0.425713	576.046	0.0388502	0.0823987	0.399141	0.838958	ENSMUSG00000002603	7	1	25687002	25705077	Tgfb1
ENSMUSG00000002608	659	739	765	542	841	606	788	593	820	780	534	895	857	874	674.655	635.064	692.116	650.412	788.327	713.371	740.194	774.232	702.077	685.257	684.52	791.752	786.488	793.276	722.267	0.000107599	0.00295875	0.39346	0.999869	722.267	0.0460807	0.0559227	0.317194	0.709269	722.267	0.00425626	0.0686887	0.930276	0.98879	ENSMUSG00000002608	7	-1	25711106	25719088	Ccdc97
ENSMUSG00000002617	154	134	149	112	90	67	122	53	163	141	118	124	119	106	157.658	115.154	134.804	134.403	84.3632	78.871	114.599	69.1978	139.559	123.873	151.261	109.695	109.209	96.2097	115.633	7.48471e-06	0.00296102	0.880772	0.999869	115.633	0.0606169	0.0907593	0.155937	0.561278	115.633	0.0319895	0.0947281	0.353838	0.81632	ENSMUSG00000002617	17	-1	23173869	23193252	Zfp40
ENSMUSG00000002625	594	569	719	624	901	504	715	524	646	918	678	848	638	753	608.111	488.973	650.499	748.814	844.57	593.298	671.623	684.144	553.1	806.495	869.11	750.174	585.507	683.452	681.276	6.77848e-05	0.00296104	0.163605	0.999869	681.276	-0.012826	0.0877427	0.763867	0.926422	681.276	-0.0416651	0.0956836	0.231065	0.756865	ENSMUSG00000002625	17	-1	32321424	32350607	Akap8l
ENSMUSG00000002633	5	9	6	2	3	4	8	8	7	17	8	18	3	7	5.11878	7.7342	5.42836	2.40004	2.81211	4.70872	7.51466	10.4449	5.99334	14.9351	10.255	15.9235	2.75317	6.35347	7.31253	1.85512e-05	0.00296142	0.150085	0.999869	7.31253	0.0105331	0.10989	0.540298	NA	7.31253	-0.00728975	0.111111	0.558966	NA	ENSMUSG00000002633	5	-1	28456815	28467256	Shh
ENSMUSG00000002635	186	229	267	168	218	194	206	173	232	228	166	222	214	243	190.419	196.792	241.562	201.604	204.346	228.373	193.503	225.872	198.637	200.306	212.791	196.39	196.392	220.556	207.682	-1.76885e-05	0.0029606	0.802027	0.999869	207.682	-0.0213483	0.0776207	0.660779	0.89074	207.682	-0.00561521	0.08641	0.895093	0.984329	ENSMUSG00000002635	7	-1	34184499	34196661	Pdcd2l
ENSMUSG00000002658	498	565	569	391	623	581	777	622	564	552	390	792	696	774	509.831	485.536	514.79	469.209	583.981	683.941	729.861	812.095	482.892	484.951	499.93	700.635	638.734	702.512	592.778	-1.35651e-05	0.00296033	0.867211	0.999869	592.778	-0.0201982	0.0720283	0.683613	0.900142	592.778	-0.00740465	0.082576	0.870257	0.977951	ENSMUSG00000002658	17	-1	57003405	57011288	Gtf2f1
ENSMUSG00000002660	901	1062	1089	747	1081	904	937	1026	1199	990	765	858	997	1015	922.405	912.636	985.248	896.417	1013.3	1064.17	880.155	1339.56	1026.57	869.75	980.633	759.021	914.969	921.253	963.292	2.2875e-05	0.00296069	0.7318	0.999869	963.292	-0.117723	0.084958	0.0179558	0.280994	963.292	-0.0823079	0.0933229	0.0554799	0.601956	ENSMUSG00000002660	17	1	56990305	56996188	Clpp
ENSMUSG00000002661	232	274	274	182	233	179	216	179	274	267	168	232	248	246	237.511	235.463	247.895	218.404	218.407	210.715	202.896	233.706	234.597	234.569	215.355	205.236	227.595	223.279	224.688	-3.02016e-05	0.00296031	0.711777	0.999869	224.688	0.00830461	0.0732552	0.86662	0.964238	224.688	0.0171171	0.0830822	0.704577	0.9401	ENSMUSG00000002661	17	1	56997339	56999322	Alkbh7
ENSMUSG00000002664	0	0	0	0	0	0	0	0	0	1	0	0	0	0	0	0	0	0	0	0	0	0	0	0.878535	0	0	0	0	0.0627525	4.33784e-07	0.00296144	0.827436	0.999869	0.0627525	-0.000210662	0.126451	0.953694	NA	0.0627525	-0.000486061	0.124599	0.845231	NA	ENSMUSG00000002664	17	-1	56999457	57000018	Pspn
ENSMUSG00000002668	30	18	23	33	102	52	54	23	34	42	40	77	89	76	30.7127	15.4684	20.8087	39.6007	95.6117	61.2133	50.724	30.0292	29.1105	36.8985	51.2749	68.1173	81.6773	68.9805	48.5877	3.32803e-05	0.00296136	0.145467	0.999869	48.5877	0.0221684	0.100742	0.423008	0.774945	48.5877	-0.0102723	0.102469	0.603745	0.913074	ENSMUSG00000002668	17	-1	57065905	57078514	Dennd1c
ENSMUSG00000002679	155	211	178	122	201	129	204	150	203	196	124	209	205	209	158.682	181.324	161.041	146.403	188.411	151.856	191.624	195.843	173.807	172.193	158.952	184.89	188.133	189.696	174.49	2.89842e-05	0.00296067	0.66886	0.999869	174.49	0.0161619	0.0782139	0.73863	0.920362	174.49	-0.0030712	0.08709	0.941665	0.991077	ENSMUSG00000002679	12	-1	81573557	81595008	Med6
ENSMUSG00000002688	124	166	172	141	134	106	156	120	184	192	117	155	202	145	126.946	142.653	155.613	169.203	125.607	124.781	146.536	156.674	157.539	168.679	149.979	137.119	185.38	131.608	148.451	3.41807e-05	0.00296094	0.530684	0.999869	148.451	0.0363985	0.0856768	0.417877	0.771558	148.451	0.00491443	0.0917203	0.893869	0.984042	ENSMUSG00000002688	12	-1	50341231	50649098	Prkd1
ENSMUSG00000002699	31	36	49	35	116	99	80	41	41	44	25	132	161	123	31.7364	30.9368	44.3316	42.0008	108.735	116.541	75.1466	53.5304	35.1039	38.6555	32.0468	116.772	147.753	111.64	70.3521	-7.13137e-06	0.00296129	0.813413	0.999869	70.3521	0.0753958	0.108023	0.0462341	0.378879	70.3521	0.0389563	0.105799	0.139216	0.701068	ENSMUSG00000002699	11	1	34046920	34092295	Lcp2
ENSMUSG00000002718	1027	1440	1116	885	913	811	985	695	1106	1002	804	1055	1068	969	1051.4	1237.47	1009.68	1062.02	855.818	954.693	925.243	907.405	946.948	880.292	1030.63	933.295	980.127	879.502	975.322	-0.000206587	0.0029599	0.0308112	0.999869	975.322	0.0172528	0.067451	0.726826	0.91606	975.322	0.0858659	0.0815094	0.0766264	0.643557	ENSMUSG00000002718	2	1	166906040	166946389	Cse1l
ENSMUSG00000002728	450	561	558	387	634	476	579	482	610	516	326	557	570	691	460.69	482.099	504.838	464.409	594.292	560.337	543.874	629.308	522.277	453.324	417.891	492.744	523.102	627.178	519.74	-2.69899e-05	0.00296039	0.732006	0.999869	519.74	-0.0392339	0.0736868	0.42825	0.777309	519.74	-0.0139052	0.0835951	0.756143	0.952844	ENSMUSG00000002728	2	1	145902099	145916425	Naa20
ENSMUSG00000002731	291	392	292	244	252	246	265	192	363	357	244	290	301	332	297.913	336.867	264.18	292.805	236.217	289.586	248.923	250.679	310.798	313.637	312.777	256.545	276.234	301.336	284.893	4.5009e-05	0.00296045	0.557365	0.999869	284.893	0.0506557	0.0760959	0.304037	0.698632	284.893	0.014199	0.084779	0.746771	0.950927	ENSMUSG00000002731	2	-1	76629898	76648015	Prkra
ENSMUSG00000002732	41	70	80	41	90	64	91	76	72	61	35	87	78	121	41.974	60.1549	72.3782	49.2009	84.3632	75.3395	85.4793	99.227	61.6458	53.5906	44.8655	76.9636	71.5823	109.824	70.4707	-9.84598e-06	0.00296122	0.787213	0.999869	70.4707	0.000460203	0.0919484	0.990319	0.999121	70.4707	0.00589346	0.0968453	0.836643	0.969738	ENSMUSG00000002732	2	-1	76663044	76673116	Fkbp7
ENSMUSG00000002733	752	1027	848	609	733	577	869	558	900	803	514	881	795	826	769.865	882.558	767.209	730.814	687.092	679.233	816.28	728.535	770.573	705.464	658.883	779.368	729.589	749.709	746.798	-0.000134552	0.00296007	0.135094	0.999869	746.798	0.0245017	0.0694599	0.621086	0.875869	746.798	0.0666154	0.082071	0.159563	0.718929	ENSMUSG00000002733	2	1	76675281	76696828	Plekha3
ENSMUSG00000002741	1624	2074	1872	1345	1767	1383	1799	1344	2054	1893	1370	1826	1872	1681	1662.58	1782.3	1693.65	1614.03	1656.33	1628.04	1689.86	1754.75	1758.62	1663.07	1756.17	1615.35	1717.98	1525.74	1679.89	6.44446e-05	0.0029583	0.636397	0.999869	1679.89	-0.0380675	0.0539192	0.399024	0.761292	1679.89	-0.0452822	0.0667794	0.351923	0.815902	ENSMUSG00000002741	11	1	5955693	5967780	Ykt6
ENSMUSG00000002748	1615	2105	1897	1445	1649	1178	1805	950	1780	1940	1201	2091	1796	1968	1653.37	1808.94	1716.27	1734.03	1545.72	1386.72	1695.5	1240.34	1524.02	1704.36	1539.53	1849.78	1648.23	1786.23	1630.93	-0.000102831	0.00296018	0.234222	0.999869	1630.93	0.131541	0.074504	0.00979576	0.225959	1630.93	0.131982	0.0920143	0.00763824	0.331935	ENSMUSG00000002748	5	1	135187264	135246129	Baz1b
ENSMUSG00000002763	1367	1590	1403	1116	1423	1111	1129	1088	1710	1520	1182	1295	1374	1433	1399.48	1366.38	1269.33	1339.23	1333.88	1307.85	1060.51	1420.51	1464.09	1335.37	1515.17	1145.61	1260.95	1300.65	1322.78	8.51692e-05	0.00296015	0.330494	0.999869	1322.78	-0.0247385	0.0706617	0.617962	0.875705	1322.78	-0.0484629	0.0820339	0.298297	0.79428	ENSMUSG00000002763	17	1	46711463	46725541	Pex6
ENSMUSG00000002767	994	1243	1291	873	1167	942	864	897	1363	1192	789	931	954	1102	1017.61	1068.18	1168	1047.62	1093.91	1108.9	811.583	1171.14	1166.99	1047.21	1011.4	823.6	875.507	1000.22	1029.42	1.90565e-07	0.0029606	0.997847	0.999869	1029.42	-0.085529	0.0796799	0.0824788	0.452081	1029.42	-0.0530893	0.0882874	0.217963	0.749633	ENSMUSG00000002767	17	1	46646229	46650139	Mrpl2
ENSMUSG00000002768	794	929	897	662	921	778	860	917	1054	844	645	904	873	928	812.863	798.341	811.54	794.415	863.317	915.846	807.826	1197.25	902.426	741.484	826.808	799.714	801.171	842.288	851.092	1.96874e-05	0.00296059	0.781845	0.999869	851.092	-0.0858282	0.0791803	0.0821422	0.452081	851.092	-0.0619175	0.0887304	0.154735	0.711489	ENSMUSG00000002768	17	1	46678793	46683111	Mea1
ENSMUSG00000002769	358	417	320	194	266	193	136	227	410	431	325	201	256	237	366.505	358.351	289.513	232.804	249.34	227.196	127.749	296.375	351.039	378.649	416.609	177.813	234.937	215.11	280.142	4.82272e-05	0.0029612	0.206094	0.999869	280.142	-0.0159759	0.0930528	0.664494	0.8919	280.142	-0.0347449	0.0998216	0.232032	0.757398	ENSMUSG00000002769	17	-1	46725664	46729168	Gnmt
ENSMUSG00000002771	6	7	5	4	25	21	14	16	12	16	14	20	16	20	6.14254	6.01549	4.52364	4.80009	23.4342	24.7208	13.1507	20.8899	10.2743	14.0566	17.9462	17.6928	14.6836	18.1528	14.0345	5.34134e-05	0.00296139	0.00401213	0.999869	14.0345	-0.0194525	0.10128	0.46252	0.798684	14.0345	-0.0863618	0.257763	0.00683363	0.318721	ENSMUSG00000002771	7	-1	45831883	45878378	Grin2d
ENSMUSG00000002778	2359	2793	2840	2018	2548	2340	2516	2137	2984	2711	1847	2427	2400	2880	2415.04	2400.18	2569.42	2421.65	2388.42	2754.6	2363.36	2790.11	2554.88	2381.71	2367.62	2147.02	2202.53	2614	2455.04	-1.03499e-05	0.00295986	0.91482	0.999869	2455.04	-0.0813185	0.0675391	0.101344	0.482637	2455.04	-0.0518102	0.078984	0.278982	0.78389	ENSMUSG00000002778	7	1	45872772	45883732	Kdelr1
ENSMUSG00000002781	791	983	868	744	729	582	653	566	1005	834	684	618	629	671	809.791	844.747	785.303	892.817	683.342	685.118	613.384	738.98	860.473	732.698	876.801	546.707	577.247	609.025	732.602	-1.81096e-05	0.00295996	0.846557	0.999869	732.602	-0.122939	0.0714788	0.0149714	0.263543	732.602	-0.0769923	0.0819444	0.108094	0.673394	ENSMUSG00000002781	7	1	45896941	45917413	Tmem143
ENSMUSG00000002791	13	11	2	5	2	8	1	7	12	6	7	6	4	5	13.3088	9.45291	1.80945	6.00011	1.87474	9.41744	0.939333	9.13933	10.2743	5.27121	8.97311	5.30784	3.67089	4.53819	6.42698	1.52912e-06	0.00296142	0.897982	0.999869	6.42698	-0.00351402	0.110218	0.816605	NA	6.42698	-0.00290558	0.110969	0.796843	NA	ENSMUSG00000002791	17	-1	32076083	32107350	Pdxk-ps
ENSMUSG00000002797	684	961	1010	501	568	396	255	351	881	745	673	321	366	441	700.249	825.841	913.774	601.211	532.426	466.163	239.53	458.272	754.305	654.509	862.7	283.969	335.886	400.268	573.507	-1.29903e-06	0.00296119	0.973271	0.999869	573.507	-0.0526132	0.0958673	0.166407	0.574756	573.507	-0.028157	0.0982825	0.335843	0.809598	ENSMUSG00000002797	6	-1	54982580	54992950	Ggct
ENSMUSG00000002799	100	133	123	83	141	111	144	141	153	180	111	174	114	180	102.376	114.294	111.281	99.6019	132.169	130.667	135.264	184.092	130.997	158.136	142.288	153.927	104.62	163.375	133.078	0.000110328	0.00296106	0.0207392	0.999869	133.078	-0.0100349	0.0877356	0.814051	0.94381	133.078	-0.0644257	0.101045	0.0694188	0.633021	ENSMUSG00000002799	12	-1	112907819	112929776	Jag2
ENSMUSG00000002803	391	444	410	294	439	355	387	335	497	464	338	436	429	412	400.289	381.554	370.938	352.807	411.505	417.899	363.522	437.382	425.527	407.64	433.273	385.703	393.703	373.947	396.835	0.00017129	0.00295988	0.0748036	0.999869	396.835	-0.0434754	0.0672642	0.37902	0.746661	396.835	-0.0917121	0.0817325	0.0598872	0.616863	ENSMUSG00000002803	12	1	112976482	112978945	Btbd6
ENSMUSG00000002804	217	303	263	203	306	228	215	233	340	285	195	241	249	264	222.155	260.385	237.943	243.605	286.835	268.397	201.957	304.209	291.105	250.383	249.965	213.198	228.513	239.617	249.876	5.87436e-05	0.00296079	0.346903	0.999869	249.876	-0.0745721	0.0833024	0.118137	0.507193	249.876	-0.0730187	0.093992	0.076592	0.643557	ENSMUSG00000002804	12	-1	112934291	112942124	Nudt14
ENSMUSG00000002808	328	449	423	192	394	306	255	151	455	318	274	302	341	362	335.792	385.851	382.7	230.404	369.323	360.217	239.53	197.148	389.567	279.374	351.233	267.161	312.943	328.565	316.415	4.15794e-06	0.00296119	0.914163	0.999869	316.415	0.00870808	0.0924291	0.815885	0.944261	316.415	0.00257439	0.0965871	0.929159	0.98879	ENSMUSG00000002808	13	-1	19591706	19619927	Epdr1
ENSMUSG00000002812	1728	2016	1828	1385	1852	1472	2132	1561	1882	1957	1439	2399	1997	1984	1769.05	1732.46	1653.84	1662.03	1736.01	1732.81	2002.66	2038.07	1611.35	1719.29	1844.62	2122.25	1832.69	1800.75	1804.13	1.72781e-05	0.00295986	0.858413	0.999869	1804.13	0.0173975	0.06662	0.724043	0.915617	1804.13	0.00581951	0.0778401	0.902429	0.985319	ENSMUSG00000002812	11	-1	60714123	60727263	Flii
ENSMUSG00000002814	160	179	201	148	157	131	190	117	216	202	117	197	194	141	163.801	153.825	181.85	177.603	147.167	154.211	178.473	152.757	184.937	177.464	149.979	174.274	178.038	127.977	164.454	8.68411e-06	0.00296086	0.882486	0.999869	164.454	0.00478768	0.0832687	0.917191	0.977673	164.454	-0.00116387	0.090368	0.975898	0.99624	ENSMUSG00000002814	11	-1	60740058	60777365	Top3a
ENSMUSG00000002820	785	935	952	652	822	651	820	618	1052	888	584	782	849	873	803.649	803.498	861.3	782.415	770.517	766.344	770.253	806.872	900.714	780.139	748.614	691.788	779.146	792.368	789.83	-3.40148e-06	0.00295966	0.973592	0.999869	789.83	-0.0256293	0.0647975	0.600705	0.867659	789.83	-0.0166825	0.0762214	0.728148	0.946212	ENSMUSG00000002820	9	1	21265293	21277772	Atg4d
ENSMUSG00000002825	57	93	54	73	96	65	97	83	73	100	63	101	97	94	58.3541	79.9201	48.8553	87.6016	89.9874	76.5167	91.1153	108.366	62.502	87.8535	80.758	89.3486	89.019	85.318	81.1083	3.05896e-05	0.00296118	0.443059	0.999869	81.1083	-0.0101339	0.0911375	0.795276	0.938257	81.1083	-0.0221639	0.0967973	0.464224	0.862898	ENSMUSG00000002825	9	1	21411837	21420274	Qtrt1
ENSMUSG00000002831	16	106	287	18	53	49	129	118	536	49	27	111	90	83	16.3801	91.0917	259.657	21.6004	49.6806	57.6818	121.174	154.063	458.919	43.0482	34.6106	98.195	82.595	75.334	111.716	7.58634e-06	0.00296143	0.383005	0.999869	111.716	-0.00206572	0.11376	0.871583	0.964754	111.716	-0.00683974	0.118062	0.464984	0.862968	ENSMUSG00000002831	17	-1	56100591	56109803	Plin4
ENSMUSG00000002833	560	649	624	470	722	572	721	578	608	647	487	764	665	769	573.304	557.722	564.55	564.011	676.781	673.347	677.259	754.647	520.565	568.412	624.272	675.865	610.285	697.974	624.214	1.23125e-05	0.00295976	0.901825	0.999869	624.214	-0.0403434	0.0648825	0.410414	0.768126	624.214	-0.0318235	0.0769552	0.507211	0.877438	ENSMUSG00000002833	17	1	56079634	56100607	Hdgfl2
ENSMUSG00000002835	108	149	136	111	102	110	220	108	130	122	80	157	140	121	110.566	128.044	123.043	133.202	95.6117	129.49	206.653	141.007	111.305	107.181	102.55	138.888	128.481	109.824	126.132	-3.8089e-05	0.00296117	0.343335	0.999869	126.132	-0.0345452	0.0921775	0.377036	0.745229	126.132	0.00172452	0.0959534	0.954333	0.993939	ENSMUSG00000002835	17	1	56040439	56072289	Chaf1a
ENSMUSG00000002844	352	353	390	296	423	357	449	360	416	445	249	486	413	464	360.362	303.353	352.844	355.207	396.507	420.253	421.76	470.023	356.176	390.948	319.186	429.935	379.019	421.144	384.051	4.38581e-05	0.00296035	0.585523	0.999869	384.051	-0.0260378	0.0726109	0.599227	0.866924	384.051	-0.0343412	0.0834667	0.448857	0.855926	ENSMUSG00000002844	16	-1	38444030	38452703	Adprh
ENSMUSG00000002845	194	212	253	169	225	156	202	169	244	258	143	293	257	264	198.609	182.183	228.896	202.804	210.908	183.64	189.745	220.65	208.911	226.662	183.308	259.199	235.855	239.617	212.213	1.65984e-05	0.00296063	0.811128	0.999869	212.213	0.114918	0.0820317	0.0216288	0.300727	212.213	0.0622238	0.0892376	0.149654	0.706249	ENSMUSG00000002845	16	1	38558698	38592162	Tmem39a
ENSMUSG00000002846	474	604	527	397	572	429	435	436	648	555	393	479	535	502	485.261	519.051	476.791	476.409	536.175	505.01	408.61	569.25	554.812	487.587	503.776	423.742	490.981	455.634	492.364	5.01018e-05	0.00296045	0.513003	0.999869	492.364	-0.0608571	0.0758448	0.218562	0.628578	492.364	-0.0596541	0.0865667	0.182437	0.7324	ENSMUSG00000002846	16	-1	38498347	38522663	Timmdc1
ENSMUSG00000002847	473	284	155	163	140	355	225	351	220	377	268	401	296	455	484.237	244.057	140.233	195.604	131.232	417.899	211.35	458.272	188.362	331.208	343.542	354.74	271.646	412.975	298.954	3.97994e-06	0.00296139	0.821288	0.999869	298.954	0.00805778	0.103616	0.706837	0.909554	298.954	0.00165281	0.104804	0.915646	0.987863	ENSMUSG00000002847	16	-1	38396117	38433145	Pla1a
ENSMUSG00000002870	277	339	326	264	321	260	592	328	352	269	197	430	399	409	283.581	291.322	294.941	316.806	300.896	306.067	556.085	428.243	301.38	236.326	252.529	380.395	366.171	371.224	334.712	-4.13389e-05	0.00296108	0.371116	0.999869	334.712	-0.0215049	0.08865	0.608895	0.871013	334.712	0.00931683	0.0941959	0.779789	0.957137	ENSMUSG00000002870	6	-1	88883474	88898780	Mcm2
ENSMUSG00000002871	543	618	614	566	698	491	603	476	713	700	522	665	663	672	555.9	531.082	555.502	679.213	654.284	577.995	566.418	621.474	610.465	614.975	669.138	588.285	608.45	609.933	603.079	0.000111879	0.0029601	0.209875	0.999869	603.079	-0.0034782	0.0697257	0.944037	0.986119	603.079	-0.0438444	0.0811832	0.348932	0.81467	ENSMUSG00000002871	6	1	88902251	88912238	Tpra1
ENSMUSG00000002881	988	1415	1118	959	920	755	1016	652	1269	1106	855	1068	1007	968	1011.47	1215.99	1011.48	1150.82	862.38	888.77	954.362	851.263	1086.51	971.66	1096	944.795	924.146	878.594	989.16	-6.93349e-05	0.00295981	0.480197	0.999869	989.16	0.0228011	0.0667348	0.643726	0.885238	989.16	0.0394151	0.0782504	0.409243	0.842787	ENSMUSG00000002881	1	-1	52457294	52500679	Nab1
ENSMUSG00000002885	824	1075	708	548	656	704	755	717	876	835	770	1075	984	834	843.575	923.807	640.547	657.612	614.914	828.734	709.196	936.128	750.024	733.577	987.042	950.988	903.038	756.97	802.582	2.90299e-05	0.00296102	0.562771	0.999869	802.582	0.0435274	0.0878745	0.318095	0.710083	802.582	0.0103733	0.0931027	0.767142	0.95529	ENSMUSG00000002885	8	-1	83723251	83741326	Adgre5
ENSMUSG00000002897	821	898	945	698	978	788	687	483	955	811	608	878	850	842	840.504	771.701	854.967	837.616	916.747	927.617	645.322	630.614	817.663	712.492	779.379	776.714	780.064	764.231	789.688	-4.81409e-05	0.00296074	0.454641	0.999869	789.688	-0.00441347	0.0804555	0.926024	0.979195	789.688	0.0188513	0.0887069	0.643356	0.924087	ENSMUSG00000002897	6	1	120463247	120487559	Il17ra
ENSMUSG00000002900	2715	3333	2753	2444	2916	3141	3649	2680	2883	3079	2202	4777	3710	4456	2779.5	2864.23	2490.71	2932.85	2733.37	3697.52	3427.62	3499.06	2468.4	2705.01	2822.68	4225.92	3404.75	4044.44	3149.72	-3.60411e-05	0.00296046	0.637099	0.999869	3149.72	0.0969166	0.0770791	0.0526669	0.39614	3149.72	0.0770015	0.0880822	0.0888747	0.65646	ENSMUSG00000002900	12	1	31265234	31329644	Lamb1
ENSMUSG00000002908	122	98	111	113	108	104	92	73	106	77	80	108	107	108	124.898	84.2169	100.425	135.603	101.236	122.427	86.4186	95.3101	90.7563	67.6472	102.55	95.5411	98.1962	98.0249	100.232	-7.46103e-05	0.00296113	0.0812541	0.999869	100.232	-0.011151	0.0902985	0.78071	0.933568	100.232	0.0330922	0.0970148	0.297684	0.79428	ENSMUSG00000002908	8	-1	70842049	70863258	Kcnn1
ENSMUSG00000002910	125	134	149	107	977	411	560	327	186	182	117	241	157	670	127.97	115.154	134.804	128.402	915.81	483.821	526.026	426.937	159.252	159.893	149.979	213.198	144.082	608.118	306.675	1.96781e-05	0.00296135	0.407591	0.999869	306.675	-0.0863068	0.166324	0.0159506	0.265709	306.675	-0.0588734	0.164056	0.0227382	0.459946	ENSMUSG00000002910	8	-1	70835129	70839720	Arrdc2
ENSMUSG00000002930	0	0	0	0	0	0	0	0	0	0	0	0	0	0	0	0	0	0	0	0	0	0	0	0	0	0	0	0	0	0	0.00296144	NA	NA	0	0	0.127765	NA	NA	0	0	0.125479	NA	NA	ENSMUSG00000002930	6	1	56017497	56032689	Ppp1r17
ENSMUSG00000002944	10115	16521	12527	6706	4424	4581	2361	3494	15028	9074	10521	5589	5026	5388	10355.3	14197.4	11333.5	8047.35	4146.92	5392.66	2217.76	4561.83	12866.9	7971.83	13486.6	4944.25	4612.47	4890.36	7787.51	8.02573e-06	0.00296124	0.816446	0.999869	7787.51	0.0332274	0.0956278	0.345698	0.726958	7787.51	0.0134462	0.0982426	0.614849	0.91564	ENSMUSG00000002944	5	-1	17781690	17888801	Cd36
ENSMUSG00000002948	577	607	619	496	658	493	693	470	675	682	482	635	597	623	590.707	521.629	560.026	595.211	616.789	580.349	650.958	613.641	577.93	599.161	617.863	561.746	547.88	565.459	585.668	0.000110883	0.00295935	0.318534	0.999869	585.668	-0.0875074	0.0621224	0.0707585	0.432947	585.668	-0.0987838	0.0766997	0.0474339	0.580221	ENSMUSG00000002948	8	1	4238740	4247897	Map2k7
ENSMUSG00000002949	1089	1370	1301	983	1333	949	1010	877	1389	1250	915	1082	971	1163	1114.87	1177.32	1177.05	1179.62	1249.51	1117.14	948.726	1145.03	1189.25	1098.17	1172.91	957.18	891.108	1055.58	1105.25	-1.07097e-05	0.00296004	0.906439	0.999869	1105.25	-0.105833	0.0709206	0.0351688	0.345354	1105.25	-0.0669765	0.0818188	0.158285	0.718793	ENSMUSG00000002949	8	-1	4259731	4275913	Timm44
ENSMUSG00000002957	4266	5728	5354	4123	4858	3481	4793	2946	5783	5263	3703	4680	4569	4329	4367.34	4922.39	4843.91	4947.69	4553.74	4097.76	4502.22	3846.35	4951.36	4623.73	4746.78	4140.11	4193.07	3929.17	4476.12	1.7733e-06	0.00295916	0.987815	0.999869	4476.12	-0.0359832	0.0601175	0.450665	0.791486	4476.12	-0.0265326	0.0722472	0.585818	0.907478	ENSMUSG00000002957	7	1	141562173	141633011	Ap2a2
ENSMUSG00000002963	403	558	446	358	476	418	425	356	547	579	399	470	481	489	412.574	479.52	403.508	429.608	446.188	492.061	399.216	464.8	468.337	508.672	511.467	415.781	441.424	443.835	451.214	0.00017983	0.00296011	0.0431532	0.999869	451.214	-0.0260315	0.0701565	0.599685	0.867174	451.214	-0.085759	0.0840772	0.0721605	0.640812	ENSMUSG00000002963	7	1	44857139	44862992	Pnkp
ENSMUSG00000002968	1701	1998	1752	1424	1788	1453	1683	1376	2018	1916	1392	1791	1715	1755	1741.41	1716.99	1585.08	1708.83	1676.02	1710.44	1580.9	1796.53	1727.8	1683.27	1784.37	1584.39	1573.89	1592.91	1675.92	8.23765e-05	0.00295808	0.558876	0.999869	1675.92	-0.0664815	0.052818	0.135996	0.535221	1675.92	-0.0716144	0.0661992	0.141974	0.701918	ENSMUSG00000002968	7	-1	44876765	44892712	Med25
ENSMUSG00000002980	2442	1840	1903	1441	3084	3608	4075	3525	1950	4223	1619	3987	3520	4549	2500.01	1581.21	1721.7	1729.23	2890.85	4247.26	3827.78	4602.3	1669.57	3710.05	2075.35	3527.06	3230.38	4128.85	2960.12	6.07006e-05	0.00296122	0.0958993	0.999869	2960.12	-0.01524	0.0934551	0.674304	0.895544	2960.12	-0.0423786	0.103102	0.140093	0.701068	ENSMUSG00000002980	7	-1	19756131	19771016	Bcam
ENSMUSG00000002981	5283	6299	5615	4466	5554	4491	4671	4153	6398	5801	4285	5032	5122	5482	5408.51	5413.08	5080.04	5359.3	5206.15	5286.71	4387.62	5422.23	5477.92	5096.38	5492.83	4451.51	4700.57	4975.67	5125.61	1.49635e-05	0.0029594	0.891826	0.999869	5125.61	-0.0654348	0.0623639	0.176791	0.586004	5125.61	-0.0512932	0.07468	0.292877	0.791838	ENSMUSG00000002981	7	-1	19631571	19665033	Clptm1
ENSMUSG00000002983	127	104	107	78	367	328	384	284	125	158	100	522	301	309	130.017	89.373	96.8058	93.6017	344.014	386.115	360.704	370.796	107.024	138.809	128.187	461.782	276.234	280.46	233.137	5.84882e-05	0.00296114	0.169464	0.999869	233.137	-0.0234322	0.0888595	0.575894	0.857065	233.137	-0.0458649	0.0984055	0.163821	0.722722	ENSMUSG00000002983	7	-1	19606217	19629438	Relb
ENSMUSG00000002984	980	1176	1069	815	1152	1011	1087	1131	1192	1016	820	1043	1236	1319	1003.28	1010.6	967.153	978.018	1079.85	1190.13	1021.05	1476.65	1020.58	892.592	1051.14	922.679	1134.3	1197.17	1067.51	-1.73068e-06	0.00296068	0.979465	0.999869	1067.51	-0.0500345	0.0796055	0.30082	0.695963	1067.51	-0.0297335	0.088054	0.476781	0.867277	ENSMUSG00000002984	7	-1	19701313	19715438	Tomm40
ENSMUSG00000002985	3399	2852	3610	2620	11081	10882	10447	6762	3943	4203	2239	7258	10912	10878	3479.75	2450.88	3266.06	3144.06	10387	12810.1	9813.21	8828.59	3375.96	3692.48	2870.11	6420.71	10014.2	9873.29	6459.03	2.94499e-05	0.00296102	0.556084	0.999869	6459.03	-0.0641178	0.089287	0.14508	0.547868	6459.03	-0.0516806	0.0965143	0.148366	0.70557	ENSMUSG00000002985	7	-1	19696109	19699188	Apoe
ENSMUSG00000002992	0	0	0	0	0	0	0	0	0	0	0	0	0	0	0	0	0	0	0	0	0	0	0	0	0	0	0	0	0	0	0.00296144	NA	NA	0	0	0.127765	NA	NA	0	0	0.125479	NA	NA	ENSMUSG00000002992	7	-1	19671579	19677941	Apoc2
ENSMUSG00000002996	1568	1797	1805	1367	1696	1332	1245	874	1982	1866	1351	1419	1291	1407	1605.25	1544.26	1633.03	1640.43	1589.78	1568	1169.47	1141.11	1696.97	1639.35	1731.81	1255.3	1184.78	1277.05	1476.9	4.79383e-05	0.00296047	0.527018	0.999869	1476.9	-0.0604072	0.0763122	0.221191	0.630907	1476.9	-0.0584613	0.0868226	0.188925	0.736607	ENSMUSG00000002996	12	-1	31926254	31950535	Hbp1
ENSMUSG00000002997	66	139	73	25	35	43	52	37	139	89	67	64	67	48	67.5679	119.45	66.0451	30.0006	32.8079	50.6187	48.8453	48.3079	119.011	78.1896	85.8855	56.6169	61.4874	43.5666	64.8858	3.06694e-05	0.00296133	0.232952	0.999869	64.8858	0.0203015	0.100271	0.464475	0.800488	64.8858	-0.00620659	0.101201	0.764738	0.95529	ENSMUSG00000002997	12	-1	31958476	32061296	Prkar2b
ENSMUSG00000003031	863	902	870	706	825	585	655	420	828	939	624	823	837	868	883.502	775.139	787.113	847.216	773.33	688.65	615.263	548.36	708.927	824.945	799.889	728.058	768.133	787.83	752.597	-5.63187e-05	0.00296042	0.468893	0.999869	752.597	0.0931735	0.076608	0.0622637	0.415526	752.597	0.083758	0.0884516	0.0668018	0.627042	ENSMUSG00000003031	6	1	134920401	134925513	Cdkn1b
ENSMUSG00000003032	155	244	210	116	380	425	400	325	233	187	151	433	335	545	158.682	209.683	189.993	139.203	356.2	500.301	375.733	424.326	199.493	164.286	193.563	383.049	307.437	494.663	292.615	1.98481e-05	0.0029611	0.661256	0.999869	292.615	-0.0152393	0.0882149	0.718617	0.913434	292.615	-0.0188522	0.0945773	0.571485	0.899649	ENSMUSG00000003032	4	-1	55527143	55532466	Klf4
ENSMUSG00000003033	719	899	943	641	900	756	897	666	938	908	577	917	862	990	736.081	772.561	853.158	769.214	843.632	889.948	842.581	869.542	803.108	797.71	739.641	811.215	791.076	898.562	815.573	-4.68674e-06	0.00295937	0.966248	0.999869	815.573	-0.0285521	0.0613663	0.552763	0.846428	815.573	-0.0187898	0.0735208	0.698503	0.938269	ENSMUSG00000003033	8	1	72240018	72257385	Ap1m1
ENSMUSG00000003037	1520	2054	1814	1261	1681	1421	1670	1351	2017	1760	1266	1668	1668	1784	1556.11	1765.12	1641.17	1513.23	1575.72	1672.77	1568.69	1763.89	1726.94	1546.22	1622.85	1475.58	1530.76	1619.23	1612.73	1.51583e-05	0.00295933	0.89224	0.999869	1612.73	-0.0568833	0.061593	0.237958	0.646777	1612.73	-0.0453657	0.0738973	0.352153	0.815902	ENSMUSG00000003037	8	1	72161200	72183904	Rab8a
ENSMUSG00000003038	973	963	1130	688	1143	909	1156	787	1006	966	655	1041	936	1157	996.115	827.56	1022.34	825.615	1071.41	1070.06	1085.87	1027.52	861.329	848.665	839.627	920.91	858.988	1050.14	950.439	-9.8234e-05	0.00296014	0.263661	0.999869	950.439	-0.0879997	0.0710991	0.0786803	0.446816	950.439	-0.0205814	0.0808314	0.657418	0.926304	ENSMUSG00000003038	4	-1	133964738	133968650	Hmgn2
ENSMUSG00000003039	1601	2247	1847	1491	1545	1177	1617	1157	2022	1820	1310	1593	1535	1603	1639.03	1930.97	1671.03	1789.23	1448.24	1385.54	1518.9	1510.6	1731.22	1598.93	1679.25	1409.23	1408.7	1454.94	1583.99	-0.000123701	0.00295898	0.305408	0.999869	1583.99	-0.0268039	0.0589039	0.570684	0.855969	1583.99	0.0154672	0.0709143	0.750755	0.951782	ENSMUSG00000003039	8	1	72219730	72224418	Fam32a
ENSMUSG00000003051	280	307	238	171	468	506	713	560	298	524	232	975	661	696	286.652	263.822	215.325	205.204	438.689	595.653	669.744	731.146	255.145	460.352	297.395	862.524	606.614	631.716	465.713	8.2804e-05	0.00296119	0.0339094	0.999869	465.713	0.0357457	0.0927654	0.354384	0.730044	465.713	-0.0259268	0.0975665	0.383862	0.8298	ENSMUSG00000003051	1	-1	135253575	135258568	Elf3
ENSMUSG00000003053	0	1	7	0	0	0	0	0	2	1	1	0	1	1	0	0.859356	6.33309	0	0	0	0	0	1.71238	0.878535	1.28187	0	0.917722	0.907638	0.920757	-1.32548e-06	0.00296144	0.782299	0.999869	0.920757	0.00534955	0.125135	0.452787	NA	0.920757	0.00397287	0.123411	0.45287	NA	ENSMUSG00000003053	19	1	39269405	39330713	Cyp2c29
ENSMUSG00000003062	488	640	620	445	476	434	445	404	602	533	428	526	512	561	499.593	549.988	560.931	534.01	446.188	510.896	418.003	527.47	515.428	468.259	548.642	465.32	469.874	509.185	501.699	-6.20576e-05	0.0029602	0.469532	0.999869	501.699	0.010761	0.0714452	0.828119	0.948889	501.699	0.0305448	0.0820002	0.507028	0.877438	ENSMUSG00000003062	13	-1	19357676	19395795	Stard3nl
ENSMUSG00000003068	1463	1765	1712	1319	1776	1444	1638	1400	1789	1776	1288	1774	1585	1808	1497.76	1516.76	1548.89	1582.83	1664.77	1699.85	1538.63	1827.87	1531.73	1560.28	1651.05	1569.35	1454.59	1641.01	1591.81	6.58236e-05	0.00295902	0.582371	0.999869	1591.81	-0.0728781	0.0589684	0.123635	0.516226	1591.81	-0.0728264	0.0723813	0.139843	0.701068	ENSMUSG00000003068	10	1	80115803	80130682	Stk11
ENSMUSG00000003070	7	3	4	10	16	15	19	8	6	12	6	30	22	22	7.1663	2.57807	3.61891	12.0002	14.9979	17.6577	17.8473	10.4449	5.13715	10.5424	7.69124	26.5392	20.1899	19.968	12.5985	1.08785e-05	0.0029614	0.501763	0.999869	12.5985	0.0309432	0.109179	0.213337	0.623506	12.5985	0.00393646	0.104847	0.803628	NA	ENSMUSG00000003070	10	1	80179482	80190010	Efna2
ENSMUSG00000003072	6377	7472	7070	5151	7618	5954	6088	6498	8401	7139	5007	5924	6696	7182	6528.49	6421.11	6396.42	6181.32	7140.88	7008.93	5718.66	8483.91	7192.87	6271.86	6418.34	5240.61	6145.07	6518.66	6547.65	3.35535e-05	0.00296053	0.647558	0.999869	6547.65	-0.103668	0.0792922	0.037936	0.353141	6547.65	-0.0799226	0.0897788	0.0733154	0.642652	ENSMUSG00000003072	10	1	80138632	80145818	Atp5d
ENSMUSG00000003099	1340	1644	1472	1168	1674	1249	1647	1301	1611	1520	1108	1636	1693	1751	1371.83	1412.78	1331.76	1401.63	1569.16	1470.3	1547.08	1698.61	1379.33	1335.37	1420.32	1447.27	1553.7	1589.27	1466.31	-4.14196e-06	0.00295857	0.974644	0.999869	1466.31	-0.0258797	0.0550783	0.571051	0.856039	1466.31	-0.0182564	0.067802	0.707269	0.941026	ENSMUSG00000003099	7	-1	17004640	17027924	Ppp5c
ENSMUSG00000003119	638	813	722	555	586	380	793	356	754	715	490	817	722	636	653.157	698.656	653.213	666.012	549.298	447.328	744.891	464.8	645.569	628.153	628.118	722.751	662.595	577.258	624.414	-2.85412e-05	0.00296088	0.621298	0.999869	624.414	0.0744286	0.0858456	0.110401	0.495003	624.414	0.0577585	0.093854	0.139125	0.701068	ENSMUSG00000003119	11	1	98203059	98278504	Cdk12
ENSMUSG00000003123	397	577	680	404	637	375	499	411	866	527	357	418	431	378	406.431	495.848	615.214	484.809	597.104	441.442	468.727	536.609	741.462	462.988	457.629	369.779	395.538	343.087	486.905	3.78779e-05	0.00296106	0.424022	0.999869	486.905	-0.115165	0.107586	0.0120359	0.243261	486.905	-0.0869051	0.115893	0.0190057	0.443298	ENSMUSG00000003123	7	-1	25379527	25398710	Lipe
ENSMUSG00000003131	1317	1582	1452	1061	1265	1006	1464	902	1530	1344	942	1388	1402	1297	1348.29	1359.5	1313.66	1273.22	1185.77	1184.24	1375.18	1177.67	1309.97	1180.75	1207.52	1227.88	1286.65	1177.21	1257.68	-0.000151339	0.00295926	0.183268	0.999869	1257.68	-0.00102476	0.0607732	0.982932	0.996903	1257.68	0.0451625	0.0733407	0.354832	0.816783	ENSMUSG00000003131	9	-1	45962859	46012690	Pafah1b2
ENSMUSG00000003134	100	120	119	81	158	130	149	70	126	138	104	193	183	161	102.376	103.123	107.663	97.2018	148.104	153.033	139.961	91.3933	107.88	121.238	133.315	170.735	167.943	146.13	127.864	6.58687e-05	0.00296101	0.191792	0.999869	127.864	0.0738914	0.0886745	0.101982	0.48431	127.864	0.00660816	0.0925899	0.853006	0.973813	ENSMUSG00000003134	1	-1	39371492	39478755	Tbc1d8
ENSMUSG00000003135	733	978	879	660	711	603	671	574	1012	830	653	721	680	828	750.413	840.45	795.255	792.015	666.469	709.839	630.292	749.425	866.466	729.184	837.063	637.825	624.051	751.525	741.448	2.50663e-05	0.00296012	0.777057	0.999869	741.448	-0.0175705	0.070521	0.723068	0.915143	741.448	-0.0209136	0.0809427	0.651918	0.925989	ENSMUSG00000003135	1	1	39534992	39546889	Cnot11
ENSMUSG00000003153	26	23	31	21	40	47	68	37	29	25	21	69	59	50	26.6177	19.7652	28.0465	25.2005	37.4948	55.3274	63.8746	48.3079	24.8296	21.9634	26.9193	61.0401	54.1456	45.3819	38.4939	-2.49554e-06	0.00296129	0.9332	0.999869	38.4939	0.00911473	0.0937404	0.798016	0.9391	38.4939	0.0057757	0.0985895	0.819257	0.965789	ENSMUSG00000003153	6	-1	122727809	122801640	Slc2a3
ENSMUSG00000003154	525	659	677	451	559	416	631	374	674	717	422	776	692	593	537.472	566.315	612.5	541.21	523.989	489.707	592.719	488.301	577.073	629.91	540.95	686.48	635.064	538.23	568.566	3.38264e-05	0.00296038	0.66975	0.999869	568.566	0.109985	0.0765645	0.0291107	0.329684	568.566	0.0561936	0.0852708	0.214715	0.747445	ENSMUSG00000003154	6	1	122819914	122845366	Foxj2
ENSMUSG00000003161	2035	2241	2071	1583	1923	1681	2003	1672	2075	2244	1504	1941	1862	2118	2083.34	1925.82	1873.69	1899.64	1802.56	1978.84	1881.48	2182.99	1776.6	1971.43	1927.94	1717.09	1708.8	1922.38	1903.76	-5.09936e-05	0.00295959	0.626605	0.999869	1903.76	-0.0800205	0.0644283	0.102632	0.485579	1903.76	-0.0391785	0.0759447	0.417656	0.845424	ENSMUSG00000003161	5	1	8046078	8069379	Sri
ENSMUSG00000003166	1144	1300	1274	858	1018	877	1076	803	1323	1210	804	1093	1182	1139	1171.18	1117.16	1152.62	1029.62	954.242	1032.39	1010.72	1048.41	1132.74	1063.03	1030.63	966.911	1084.75	1033.8	1059.16	-8.65132e-05	0.00295911	0.461038	0.999869	1059.16	0.0160329	0.0597497	0.736068	0.919507	1059.16	0.0370268	0.072115	0.447983	0.855374	ENSMUSG00000003166	16	-1	17839482	17898562	Dgcr2
ENSMUSG00000003184	832	898	915	658	1039	764	904	772	999	937	765	1109	982	1118	851.765	771.701	827.825	789.615	973.927	899.365	849.157	1007.94	855.336	823.187	980.633	981.065	901.203	1014.74	894.818	0.00013276	0.00295989	0.166574	0.999869	894.818	0.0281186	0.0668108	0.568593	0.854619	894.818	-0.0276547	0.0783241	0.560577	0.897437	ENSMUSG00000003184	7	1	44997648	45002848	Irf3
ENSMUSG00000003190	102	88	122	69	95	77	141	79	118	119	85	129	129	110	104.423	75.6233	110.377	82.8015	89.0501	90.6428	132.446	103.144	101.031	104.546	108.959	114.119	118.386	99.8402	102.528	4.00414e-05	0.00296108	0.385839	0.999869	102.528	0.0201357	0.0887167	0.63105	0.879919	102.528	-0.0093328	0.0942351	0.779024	0.957137	ENSMUSG00000003190	7	-1	44991222	44998712	Bcl2l12
ENSMUSG00000003198	109	117	125	89	103	79	111	73	122	144	84	105	124	105	111.589	100.545	113.091	106.802	96.549	92.9972	104.266	95.3101	104.455	126.509	107.677	92.8872	113.798	95.302	104.413	2.6037e-05	0.00296088	0.653286	0.999869	104.413	0.0133388	0.0840901	0.769761	0.929272	104.413	-0.00396441	0.090777	0.917	0.987989	ENSMUSG00000003198	17	1	55892093	55898928	Zfp959
ENSMUSG00000003199	680	757	637	496	751	776	797	773	706	777	563	899	866	914	696.154	650.532	576.311	595.211	703.964	913.491	748.648	1009.24	604.471	682.622	721.694	795.291	794.747	829.581	737.283	4.61256e-05	0.00296066	0.498621	0.999869	737.283	-0.0237447	0.0784746	0.62371	0.877002	737.283	-0.0348775	0.0878718	0.408695	0.842787	ENSMUSG00000003199	17	1	56005711	56016790	Mpnd
ENSMUSG00000003200	399	461	473	313	555	504	626	518	460	472	334	725	684	744	408.479	396.163	427.936	375.607	520.24	593.298	588.022	676.31	393.848	414.669	428.146	641.364	627.722	675.283	511.935	2.78256e-05	0.00296016	0.749603	0.999869	511.935	0.0671872	0.069185	0.17676	0.586004	511.935	0.0325554	0.0807124	0.485715	0.871614	ENSMUSG00000003200	17	-1	56016750	56036635	Sh3gl1
ENSMUSG00000003206	8	20	11	13	35	37	21	20	15	16	15	29	31	36	8.19005	17.1871	9.952	15.6003	32.8079	43.5556	19.726	26.1124	12.8429	14.0566	19.2281	25.6545	28.4494	32.675	21.8598	1.33552e-05	0.00296136	0.538718	0.999869	21.8598	-0.00602416	0.0984201	0.830978	0.949947	21.8598	-0.0119411	0.102953	0.543995	0.891778	ENSMUSG00000003206	17	1	55952640	55957022	Ebi3
ENSMUSG00000003208	141	137	134	107	146	140	178	117	141	175	103	164	153	150	144.35	117.732	121.233	128.402	136.856	164.805	167.201	152.757	120.723	153.744	132.033	145.081	140.411	136.146	140.105	3.65674e-05	0.00296083	0.545286	0.999869	140.105	-0.0479812	0.0822186	0.309973	0.70382	140.105	-0.0456879	0.0911648	0.253495	0.772085	ENSMUSG00000003208	17	1	55959099	55968285	Yju2
ENSMUSG00000003226	2826	4331	3533	2749	2916	1931	3054	1368	3442	3251	2128	3095	2851	2870	2893.14	3721.87	3196.4	3298.86	2733.37	2273.13	2868.72	1786.09	2947.01	2856.12	2727.83	2737.96	2616.43	2604.92	2804.42	-9.22018e-05	0.00296078	0.142169	0.999869	2804.42	0.045589	0.0817963	0.336116	0.722957	2804.42	0.0709199	0.0934325	0.0858518	0.654695	ENSMUSG00000003226	10	1	58446920	58494356	Ranbp2
ENSMUSG00000003227	26	22	14	10	2	10	5	8	20	42	26	8	7	11	26.6177	18.9058	12.6662	12.0002	1.87474	11.7718	4.69666	10.4449	17.1238	36.8985	33.3287	7.07712	6.42405	9.98402	14.9867	2.81366e-05	0.00296139	0.128263	0.999869	14.9867	0.00590912	0.105498	0.757945	0.924782	14.9867	-0.0110447	0.108521	0.466756	0.864544	ENSMUSG00000003227	10	-1	58600789	58675654	Edar
ENSMUSG00000003228	234	256	249	190	237	211	348	235	276	332	182	423	361	437	239.559	219.995	225.277	228.004	222.156	248.385	326.888	306.82	236.309	291.674	233.301	374.203	331.298	396.638	277.179	6.29003e-05	0.00296085	0.288652	0.999869	277.179	0.146602	0.098878	0.00398793	0.154865	277.179	0.0494424	0.0918986	0.21314	0.745841	ENSMUSG00000003228	19	1	60889749	61095968	Grk5
ENSMUSG00000003233	921	1087	1056	862	1102	747	1244	759	1090	1089	672	1189	1251	1170	942.88	934.12	955.392	1034.42	1032.98	879.353	1168.53	990.964	933.249	956.725	861.419	1051.84	1148.07	1061.94	996.562	-6.93543e-05	0.00296004	0.446094	0.999869	996.562	0.0483662	0.0689934	0.329699	0.719003	996.562	0.0581189	0.0811088	0.219696	0.750448	ENSMUSG00000003233	16	1	20516982	20534010	Dvl3
ENSMUSG00000003234	773	920	826	646	907	722	861	706	996	919	679	904	853	982	791.364	790.607	747.305	775.214	850.194	849.924	808.765	921.767	852.767	807.374	870.392	799.714	782.817	891.301	824.25	0.000179326	0.00295921	0.118861	0.999869	824.25	-0.0343796	0.0601562	0.471209	0.805172	824.25	-0.0797796	0.0741729	0.106531	0.673394	ENSMUSG00000003234	16	1	20548577	20561379	Abcf3
ENSMUSG00000003235	1042	1359	1228	881	1173	934	1147	977	1338	1169	820	1221	1117	1122	1066.75	1167.86	1111	1057.22	1099.53	1099.49	1077.41	1275.59	1145.58	1027.01	1051.14	1080.15	1025.1	1018.37	1093.01	-4.76267e-05	0.00295942	0.662942	0.999869	1093.01	-0.0764491	0.0626749	0.115407	0.502902	1093.01	-0.0390721	0.0745143	0.421282	0.847942	ENSMUSG00000003235	16	1	20498817	20509323	Eif2b5
ENSMUSG00000003269	722	882	909	639	1046	838	946	793	976	929	642	1079	930	1077	739.152	757.952	822.397	766.814	980.488	986.476	888.609	1035.36	835.643	816.159	822.962	954.526	853.481	977.526	874.11	0.000130286	0.00295943	0.231941	0.999869	874.11	-0.0398205	0.0617001	0.408809	0.766757	874.11	-0.070298	0.075419	0.152188	0.710147	ENSMUSG00000003269	7	-1	45806637	45814581	Cyth2
ENSMUSG00000003271	13	16	7	6	13	21	15	29	8	33	9	34	18	22	13.3088	13.7497	6.33309	7.20013	12.1858	24.7208	14.09	37.8629	6.84954	28.9917	11.5369	30.0777	16.519	19.968	17.3853	1.77709e-05	0.0029614	0.254269	0.999869	17.3853	0.000756258	0.103736	0.970516	0.992965	17.3853	-0.0120321	0.109838	0.419312	0.846777	ENSMUSG00000003271	7	-1	45729983	45784669	Sult2b1
ENSMUSG00000003273	22	25	38	24	53	48	42	45	35	36	27	63	55	46	22.5226	21.4839	34.3796	28.8005	49.6806	56.5046	39.452	58.7528	29.9667	31.6273	34.6106	55.7323	50.4747	41.7514	39.6957	2.94727e-05	0.00296127	0.355939	0.999869	39.6957	-0.00583771	0.0933906	0.871276	0.964731	39.6957	-0.0211574	0.0993073	0.423838	0.847986	ENSMUSG00000003273	7	1	45699843	45704682	Car11
ENSMUSG00000003279	13	13	8	6	3	9	8	4	12	24	9	15	3	12	13.3088	11.1716	7.23782	7.20013	2.81211	10.5946	7.51466	5.22247	10.2743	21.0848	11.5369	13.2696	2.75317	10.8917	9.63376	1.56686e-05	0.0029614	0.317257	0.999869	9.63376	0.014686	0.10958	0.435464	0.782471	9.63376	-0.00143944	0.106814	0.916938	NA	ENSMUSG00000003279	17	1	69969073	70821413	Dlgap1
ENSMUSG00000003282	36	27	42	23	18	10	34	4	29	27	16	18	27	23	36.8552	23.2026	37.9985	27.6005	16.8726	11.7718	31.9373	5.22247	24.8296	23.7204	20.51	15.9235	24.7785	20.8757	23.0071	-2.29505e-05	0.00296137	0.28196	0.999869	23.0071	0.0154285	0.1028	0.519465	0.828864	23.0071	0.0224521	0.111029	0.226895	0.753683	ENSMUSG00000003282	4	-1	3900996	3938423	Plag1
ENSMUSG00000003283	34	44	52	43	123	120	127	71	55	43	42	234	203	168	34.8077	37.8117	47.0458	51.601	115.296	141.262	119.295	92.6989	47.0906	37.777	53.8387	207.006	186.298	152.483	94.5936	1.66715e-05	0.00296121	0.656914	0.999869	94.5936	0.201132	0.185061	0.000818283	0.0659426	94.5936	0.0561947	0.104408	0.0783032	0.646947	ENSMUSG00000003283	2	1	153108468	153151441	Hck
ENSMUSG00000003299	1348	1564	1524	1061	1525	1216	1165	1143	1752	1498	1063	1199	1293	1452	1380.02	1344.03	1378.8	1273.22	1429.49	1431.45	1094.32	1492.32	1500.05	1316.05	1362.63	1060.68	1186.61	1317.89	1326.26	3.53483e-05	0.00296043	0.648325	0.999869	1326.26	-0.0860013	0.0762364	0.0845173	0.456016	1326.26	-0.0697938	0.0870328	0.122751	0.690622	ENSMUSG00000003299	9	1	21002738	21008839	Mrpl4
ENSMUSG00000003308	942	1074	985	769	918	710	937	672	1092	1041	762	1067	1019	962	964.379	922.948	891.156	922.817	860.505	835.797	880.155	877.376	934.962	914.555	976.787	943.911	935.159	873.148	909.547	5.11608e-05	0.00295832	0.706339	0.999869	909.547	0.0610616	0.0543052	0.177956	0.587904	909.547	0.0334838	0.0667885	0.490629	0.872773	ENSMUSG00000003308	9	-1	21229730	21239361	Keap1
ENSMUSG00000003309	357	296	314	258	373	334	431	440	294	393	248	385	452	479	365.481	254.369	284.084	309.606	349.639	393.178	404.852	574.472	251.72	345.264	317.904	340.586	414.81	434.759	360.052	2.01393e-06	0.00296107	0.965977	0.999869	360.052	-0.026755	0.0883471	0.528798	0.832118	360.052	-0.015978	0.0940908	0.636801	0.922474	ENSMUSG00000003309	9	-1	21294275	21312337	Ap1m2
ENSMUSG00000003316	4722	6106	5646	4588	5006	3640	4552	2597	5393	5370	4038	5361	4722	5128	4834.18	5247.23	5108.09	5505.7	4692.47	4284.93	4275.84	3390.69	4617.44	4717.73	5176.2	4742.55	4333.48	4654.37	4684.35	-8.2719e-05	0.00296019	0.337795	0.999869	4684.35	0.0670743	0.0716371	0.178454	0.588205	4684.35	0.0766816	0.084226	0.103227	0.669802	ENSMUSG00000003316	8	-1	111154421	111259216	Glg1
ENSMUSG00000003341	0	0	0	0	0	0	0	1	0	0	0	2	0	0	0	0	0	0	0	0	0	1.30562	0	0	0	1.76928	0	0	0.219636	-4.45981e-10	0.00296144	0.999821	0.999869	0.219636	0.000714362	0.126472	0.845181	NA	0.219636	0.000344134	0.124575	0.890514	NA	ENSMUSG00000003341	10	-1	80519584	80539124	Atp8b3
ENSMUSG00000003344	1152	1222	1228	967	968	880	878	787	1329	1287	916	1023	1074	1099	1179.37	1050.13	1111	1160.42	907.373	1035.92	824.734	1027.52	1137.88	1130.67	1174.2	904.986	985.633	997.494	1044.81	3.1305e-05	0.00295983	0.748974	0.999869	1044.81	0.0128629	0.0668297	0.794167	0.937821	1044.81	-0.00187433	0.0777675	0.968514	0.995221	ENSMUSG00000003344	10	-1	80642617	80657071	Btbd2
ENSMUSG00000003345	1800	2169	1994	1470	1974	1720	1914	1713	2226	2275	1507	2011	1850	2172	1842.76	1863.94	1804.03	1764.03	1850.37	2024.75	1797.88	2236.52	1905.88	1998.67	1931.78	1779.01	1697.79	1971.39	1890.63	0.000118239	0.00295964	0.252468	0.999869	1890.63	-0.0701591	0.0647851	0.152798	0.55845	1890.63	-0.0896136	0.0788735	0.0687461	0.630062	ENSMUSG00000003345	10	1	80622838	80640749	Csnk1g2
ENSMUSG00000003346	1215	1502	1364	1021	1365	1176	1148	1099	1682	1466	1029	1171	1289	1405	1243.86	1290.75	1234.05	1225.22	1279.51	1384.36	1078.35	1434.87	1440.11	1287.93	1319.05	1035.91	1182.94	1275.23	1265.16	8.88924e-05	0.00296027	0.286619	0.999869	1265.16	-0.0713509	0.0730105	0.152516	0.55806	1265.16	-0.0825582	0.0858947	0.0774973	0.645357	ENSMUSG00000003346	10	-1	80583654	80590341	Abhd17a
ENSMUSG00000003348	157	169	168	107	259	244	321	220	192	209	126	382	356	350	160.73	145.231	151.994	128.402	242.779	287.232	301.526	287.236	164.389	183.614	161.516	337.932	326.709	317.673	228.355	0.000114137	0.00296065	0.0964107	0.999869	228.355	0.102145	0.0768699	0.0417762	0.3693	228.355	0.00434352	0.0857221	0.919807	0.987989	ENSMUSG00000003348	10	-1	80685253	80701977	Mob3a
ENSMUSG00000003352	196	144	224	145	301	259	252	214	176	309	141	378	295	345	200.656	123.747	202.659	174.003	282.148	304.889	236.712	279.402	150.69	271.467	180.744	334.394	270.728	313.135	237.527	3.99795e-05	0.00296115	0.338058	0.999869	237.527	0.0297035	0.0909402	0.458485	0.796576	237.527	-0.00525812	0.0954642	0.865572	0.975839	ENSMUSG00000003352	15	1	98630840	98644529	Cacnb3
ENSMUSG00000003354	17	9	4	12	12	10	9	7	8	7	4	11	14	14	17.4039	7.7342	3.61891	14.4003	11.2484	11.7718	8.45399	9.13933	6.84954	6.14975	5.12749	9.73104	12.8481	12.7069	9.79883	-2.24733e-05	0.0029614	0.154549	0.999869	9.79883	0.00883059	0.104043	0.676184	0.896436	9.79883	0.0212736	0.11923	0.182423	NA	ENSMUSG00000003354	15	1	98708207	98723336	Ccdc65
ENSMUSG00000003355	37	55	70	51	59	57	63	59	62	57	26	53	51	63	37.879	47.2646	63.3309	61.2011	55.3048	67.0992	59.178	77.0315	53.0839	50.0765	33.3287	46.8859	46.8038	57.1812	53.9749	-2.60637e-05	0.00296123	0.463908	0.999869	53.9749	-0.0550018	0.0976307	0.139821	0.54159	53.9749	-0.0139033	0.0977367	0.615076	0.91564	ENSMUSG00000003355	15	-1	98724366	98728198	Fkbp11
ENSMUSG00000003360	1055	1299	1203	884	1191	1023	1347	872	1251	1313	911	1465	1290	1264	1080.06	1116.3	1088.39	1060.82	1116.41	1204.25	1265.28	1138.5	1071.1	1153.52	1167.79	1296	1183.86	1147.25	1149.25	9.13e-05	0.00295902	0.445684	0.999869	1149.25	0.0216474	0.0584537	0.645793	0.885926	1149.25	-0.0106133	0.0708241	0.82741	0.967924	ENSMUSG00000003360	15	-1	98645134	98662894	Ddx23
ENSMUSG00000003363	1228	1282	1342	1026	1580	1347	1482	1262	1423	1412	914	1528	1490	1799	1257.17	1101.69	1214.14	1231.22	1481.04	1585.66	1392.09	1647.69	1218.36	1240.49	1171.63	1351.73	1367.41	1632.84	1349.51	1.28543e-05	0.0029599	0.892913	0.999869	1349.51	-0.0394126	0.0670028	0.42472	0.775977	1349.51	-0.0312031	0.0785338	0.511318	0.879182	ENSMUSG00000003363	7	-1	27532000	27553218	Pld3
ENSMUSG00000003378	290	266	340	226	316	268	294	281	239	314	234	393	316	364	296.889	228.589	307.607	271.205	296.209	315.484	276.164	366.879	204.63	275.86	299.958	347.663	290	330.38	293.394	-3.19306e-05	0.00296092	0.565274	0.999869	293.394	0.0130752	0.0841402	0.774014	0.932261	293.394	0.0230156	0.0916257	0.541017	0.890797	ENSMUSG00000003378	7	-1	25009849	25072346	Grik5
ENSMUSG00000003379	8	15	10	8	11	9	4	4	21	12	15	1	3	5	8.19005	12.8903	9.04727	9.60018	10.3111	10.5946	3.75733	5.22247	17.98	10.5424	19.2281	0.88464	2.75317	4.53819	8.96713	2.34385e-05	0.00296139	0.183923	0.999869	8.96713	-0.0501711	0.175104	0.030716	NA	8.96713	-0.0568337	0.226115	0.0114707	NA	ENSMUSG00000003379	7	1	24897381	24902197	Cd79a
ENSMUSG00000003380	1292	1442	1501	1081	1535	1408	1495	1558	1650	1651	1023	1532	1488	1611	1322.69	1239.19	1358	1297.22	1438.86	1657.47	1404.3	2034.15	1412.72	1450.46	1311.36	1355.27	1365.57	1462.21	1436.39	6.07411e-05	0.00296049	0.419137	0.999869	1436.39	-0.0975076	0.0777682	0.0509426	0.391358	1436.39	-0.0885384	0.0900701	0.051173	0.585949	ENSMUSG00000003380	7	-1	24969752	24972754	Rabac1
ENSMUSG00000003382	428	485	519	329	491	338	510	295	485	578	318	549	530	442	438.168	416.788	469.553	394.807	460.248	397.887	479.06	385.157	415.253	507.793	407.636	485.667	486.393	401.176	438.97	2.65928e-05	0.0029606	0.706752	0.999869	438.97	0.0333355	0.0777595	0.493676	0.816953	438.97	0.00924424	0.086421	0.828257	0.968013	ENSMUSG00000003382	3	1	87525407	87540156	Etv3
ENSMUSG00000003402	2515	2980	2807	2194	3020	2682	2973	2663	3008	2743	2102	2993	2952	3061	2574.75	2560.88	2539.57	2632.85	2830.85	3157.2	2792.64	3476.86	2575.43	2409.82	2694.5	2647.73	2709.12	2778.28	2741.46	-1.3458e-05	0.00295948	0.900593	0.999869	2741.46	-0.105908	0.0636873	0.030441	0.331369	2741.46	-0.0705105	0.0761205	0.150274	0.707446	ENSMUSG00000003402	9	1	22002806	22014222	Prkcsh
ENSMUSG00000003410	40	13	7	6	12	13	17	12	19	22	13	17	23	12	40.9503	11.1716	6.33309	7.20013	11.2484	15.3033	15.9687	15.6674	16.2676	19.3278	16.6643	15.0389	21.1076	10.8917	15.9386	2.53201e-06	0.0029614	0.871667	0.999869	15.9386	0.00381287	0.104936	0.844152	0.955244	15.9386	0.0003732	0.106279	0.979015	0.99624	ENSMUSG00000003410	9	-1	22015005	22052023	Elavl3
ENSMUSG00000003411	86	105	112	107	97	109	101	64	105	99	84	72	71	148	88.0431	90.2324	101.329	128.402	90.9248	128.313	94.8726	83.5596	89.9002	86.975	107.677	63.6941	65.1583	134.33	96.6723	-1.33852e-05	0.00296126	0.68797	0.999869	96.6723	-0.0233176	0.0954841	0.495055	0.817165	96.6723	-0.00516596	0.0982517	0.841779	0.970847	ENSMUSG00000003411	4	1	108879063	108943324	Rab3b
ENSMUSG00000003418	1033	1412	1233	792	1036	667	789	374	1408	864	811	1038	957	845	1057.54	1213.41	1115.53	950.418	971.114	785.179	741.133	488.301	1205.52	759.054	1039.6	918.256	878.26	766.954	920.733	-2.59638e-05	0.00296111	0.55904	0.999869	920.733	0.0399383	0.0907653	0.329013	0.718305	920.733	0.0359379	0.0967928	0.269632	0.776971	ENSMUSG00000003418	2	-1	13651021	13794064	St8sia6
ENSMUSG00000003420	3859	4908	4540	3459	4827	3453	4178	3691	5649	4494	3096	3684	3805	4004	3950.68	4217.72	4107.46	4150.88	4524.68	4064.8	3924.53	4819.04	4836.63	3948.14	3968.68	3259.01	3491.93	3634.18	4064.17	4.89309e-05	0.00296	0.596098	0.999869	4064.17	-0.177891	0.0767026	0.000657613	0.0571598	4064.17	-0.140837	0.090305	0.00535468	0.282463	ENSMUSG00000003420	7	-1	45092990	45103851	Fcgrt
ENSMUSG00000003421	574	611	656	446	609	543	631	556	647	647	432	712	600	652	587.636	525.066	593.501	535.21	570.858	639.208	592.719	725.924	553.956	568.412	553.769	629.863	550.633	591.78	587.038	-3.74998e-06	0.00296012	0.96615	0.999869	587.038	-0.0473374	0.0700048	0.340632	0.724815	587.038	-0.0298087	0.0808636	0.522103	0.882394	ENSMUSG00000003421	7	1	45062429	45078210	Nosip
ENSMUSG00000003423	574	677	683	438	606	572	594	559	721	640	508	599	609	638	587.636	581.784	617.929	525.61	568.046	673.347	557.964	729.841	617.314	562.263	651.191	529.899	558.893	579.073	595.771	5.36165e-05	0.00296037	0.500635	0.999869	595.771	-0.0823764	0.0749948	0.0988271	0.478813	595.771	-0.0753383	0.0866775	0.100332	0.669266	ENSMUSG00000003423	7	1	45154303	45160065	Pih1d1
ENSMUSG00000003429	2738	3182	3240	2251	3976	3506	3797	3823	3379	3020	2122	3616	3699	4286	2803.05	2734.47	2931.32	2701.25	3726.98	4127.19	3566.65	4991.38	2893.07	2653.18	2720.13	3198.86	3394.65	3890.14	3309.45	-1.32543e-05	0.00296043	0.864447	0.999869	3309.45	-0.103204	0.0768146	0.0398285	0.361475	3309.45	-0.0598754	0.0860751	0.183847	0.733706	ENSMUSG00000003429	7	-1	45122379	45124439	Rps11
ENSMUSG00000003435	1791	2043	1890	1594	1986	1671	2231	1575	2105	2000	1470	2369	1947	2226	1833.55	1755.66	1709.93	1912.84	1861.62	1967.07	2095.65	2056.35	1802.28	1757.07	1884.35	2095.71	1786.8	2020.4	1895.66	1.38553e-05	0.00295923	0.903674	0.999869	1895.66	-0.0123187	0.0602555	0.796363	0.93868	1895.66	-0.0130124	0.0724304	0.788882	0.95779	ENSMUSG00000003435	7	-1	28314891	28338746	Supt5
ENSMUSG00000003436	1	3	0	0	0	0	1	0	0	0	0	0	0	0	1.02376	2.57807	0	0	0	0	0.939333	0	0	0	0	0	0	0	0.324368	-1.25773e-06	0.00296144	0.56406	0.999869	0.324368	-0.000935926	0.126318	0.810695	NA	0.324368	0.000633276	0.12446	0.814703	NA	ENSMUSG00000003436	7	-1	28293553	28302238	Dll3
ENSMUSG00000003437	851	993	934	695	1068	936	1030	793	1024	1009	696	1045	932	1048	871.217	853.34	845.015	834.016	1001.11	1101.84	967.513	1035.36	876.741	886.442	892.184	924.448	855.317	951.205	921.124	0.000100564	0.00295879	0.421952	0.999869	921.124	-0.116181	0.0573235	0.0128711	0.248736	921.124	-0.116576	0.0727994	0.0204828	0.448387	ENSMUSG00000003437	7	1	28392951	28399388	Paf1
ENSMUSG00000003438	914	1169	933	737	848	903	868	868	1234	953	797	1022	913	1006	935.713	1004.59	844.11	884.417	794.889	1062.99	815.341	1133.28	1056.54	837.244	1021.65	904.102	837.88	913.084	931.845	3.91494e-05	0.00296074	0.543833	0.999869	931.845	-0.0358294	0.0807451	0.452329	0.792122	931.845	-0.0393916	0.0895453	0.336712	0.809642	ENSMUSG00000003438	7	-1	28305516	28312072	Timm50
ENSMUSG00000003444	157	198	183	145	158	163	182	163	177	207	122	195	186	183	160.73	170.152	165.565	174.003	148.104	191.88	170.959	212.816	151.546	181.857	156.388	172.505	170.696	166.098	170.95	-1.56755e-05	0.00296077	0.803468	0.999869	170.95	-0.0283391	0.0809414	0.550625	0.844895	170.95	-0.00977456	0.0888579	0.808441	0.963755	ENSMUSG00000003444	7	-1	28386146	28392708	Med29
ENSMUSG00000003452	337	344	297	231	200	187	250	95	320	267	179	281	276	258	345.006	295.618	268.704	277.205	187.474	220.133	234.833	124.034	273.981	234.569	229.455	248.584	253.291	234.171	244.79	-7.72016e-05	0.00296102	0.124681	0.999869	244.79	0.0882578	0.0934591	0.047871	0.382842	244.79	0.0971301	0.119028	0.0128822	0.400801	ENSMUSG00000003452	6	1	149408886	149563329	Bicd1
ENSMUSG00000003458	1587	2015	1897	1490	1956	1621	1926	1479	1979	1960	1354	1950	1810	2090	1624.7	1731.6	1716.27	1788.03	1833.49	1908.21	1809.15	1931.01	1694.4	1721.93	1735.66	1725.05	1661.08	1896.96	1769.82	3.83026e-06	0.00295829	0.977599	0.999869	1769.82	-0.0607371	0.0537037	0.177459	0.586857	1769.82	-0.0472199	0.0666534	0.33166	0.809242	ENSMUSG00000003458	1	-1	172066013	172082795	Ncstn
ENSMUSG00000003464	2389	3052	2712	1941	2283	1908	2024	1670	3180	2607	2029	2068	2267	2322	2445.75	2622.75	2453.62	2329.24	2140.01	2246.06	1901.21	2180.38	2722.69	2290.34	2600.92	1829.43	2080.48	2107.54	2282.17	4.76643e-05	0.00295979	0.629927	0.999869	2282.17	-0.0427115	0.0663861	0.386199	0.750731	2282.17	-0.0457483	0.0781388	0.339955	0.809642	ENSMUSG00000003464	1	1	172126755	172136493	Pex19
ENSMUSG00000003469	109	131	147	134	96	65	131	101	152	116	71	104	160	116	111.589	112.576	132.995	160.803	89.9874	76.5167	123.053	131.867	130.141	101.91	91.013	92.0025	146.836	105.286	114.755	-4.11964e-05	0.00296121	0.272944	0.999869	114.755	0.0194921	0.0931739	0.597	0.866388	114.755	0.0331449	0.0996297	0.250851	0.77146	ENSMUSG00000003469	14	1	70457476	70468832	Phyhip
ENSMUSG00000003476	4	4	5	5	4	1	2	1	7	1	3	2	0	0	4.09503	3.43742	4.52364	6.00011	3.74948	1.17718	1.87867	1.30562	5.99334	0.878535	3.84562	1.76928	0	0	2.76099	-3.80698e-06	0.00296143	0.706312	0.999869	2.76099	-0.0152513	0.131474	0.174225	NA	2.76099	-0.00812797	0.121551	0.352122	NA	ENSMUSG00000003476	6	-1	55090049	55133016	Crhr2
ENSMUSG00000003477	15804	19403	22761	14956	15428	7830	4951	6913	23873	19964	12785	6013	8143	8594	16179.4	16674.1	20592.5	17947.5	14461.7	9217.32	4650.64	9025.74	20439.9	17539.1	16388.7	5319.34	7473.01	7800.24	13122.1	2.90556e-06	0.00296125	0.931943	0.999869	13122.1	-0.0622896	0.103069	0.0850253	0.456126	13122.1	-0.0344947	0.102279	0.20105	0.743332	ENSMUSG00000003477	6	-1	55170626	55175043	Inmt
ENSMUSG00000003484	11	12	15	11	72	72	88	43	12	12	13	98	84	69	11.2613	10.3123	13.5709	13.2002	67.4906	84.7569	82.6613	56.1416	10.2743	10.5424	16.6643	86.6947	77.0886	62.627	43.0919	6.33061e-07	0.00296135	0.978684	0.999869	43.0919	0.00771962	0.0927728	0.834371	0.951466	43.0919	0.00202145	0.0998059	0.929265	0.98879	ENSMUSG00000003484	8	-1	71988482	72009626	Cyp4f18
ENSMUSG00000003500	169	218	182	141	191	178	244	147	197	167	125	216	191	181	173.015	187.34	164.66	169.203	179.038	209.538	229.197	191.926	168.67	146.715	160.234	191.082	175.285	164.283	179.299	-6.68741e-05	0.0029607	0.314271	0.999869	179.299	-0.0744458	0.0800939	0.127139	0.521131	179.299	-0.0142075	0.0876033	0.733015	0.947174	ENSMUSG00000003500	6	-1	29200434	29216364	Impdh1
ENSMUSG00000003505	0	0	0	0	0	0	0	0	0	0	0	0	0	0	0	0	0	0	0	0	0	0	0	0	0	0	0	0	0	0	0.00296144	NA	NA	0	0	0.127765	NA	NA	0	0	0.125479	NA	NA	ENSMUSG00000003505	7	-1	18345422	18355009	Psg18
ENSMUSG00000003518	1402	1897	1863	1399	1818	1401	2316	1441	1839	1646	918	1765	1678	1691	1435.31	1630.2	1685.51	1678.83	1704.14	1649.23	2175.49	1881.4	1574.54	1446.07	1176.76	1561.39	1539.94	1534.82	1619.54	-0.000123253	0.00296052	0.0949236	0.999869	1619.54	-0.111117	0.0795309	0.0268385	0.324033	1619.54	-0.0164964	0.0854854	0.704462	0.940035	ENSMUSG00000003518	11	-1	101971143	101987013	Dusp3
ENSMUSG00000003526	4216	4343	5733	4345	6371	3311	4900	4187	5136	5930	2839	3567	3821	3719	4316.16	3732.18	5186.8	5214.1	5971.98	3897.64	4602.73	5466.62	4397.4	5209.71	3639.24	3155.51	3506.62	3375.51	4405.16	-2.04459e-05	0.00296096	0.702764	0.999869	4405.16	-0.215231	0.166288	0.000442604	0.044883	4405.16	-0.0865038	0.104987	0.0267443	0.487681	ENSMUSG00000003526	16	-1	18060357	18090203	Prodh
ENSMUSG00000003527	209	236	265	178	286	208	295	189	215	298	198	305	274	246	213.965	202.808	239.753	213.604	268.088	244.853	277.103	246.762	184.081	261.803	253.811	269.815	251.456	223.279	239.37	4.29447e-05	0.00296077	0.495074	0.999869	239.37	-0.0226005	0.0807405	0.634287	0.881189	239.37	-0.0332709	0.0895569	0.412208	0.843946	ENSMUSG00000003527	16	-1	17900709	17911348	Ess2
ENSMUSG00000003528	1940	2700	2346	1776	2303	1799	1957	1597	2756	2373	1655	1891	1940	2155	1986.09	2320.26	2122.49	2131.24	2158.76	2117.75	1838.27	2085.07	2359.66	2084.76	2121.5	1672.85	1780.38	1955.96	2052.5	3.66997e-05	0.00295977	0.711991	0.999869	2052.5	-0.103886	0.067248	0.0367285	0.349391	2052.5	-0.0849597	0.08004	0.0817666	0.653642	ENSMUSG00000003528	16	-1	17925223	17928219	Slc25a1
ENSMUSG00000003531	1020	1208	1239	861	1168	935	928	908	1357	1219	861	904	991	1002	1044.23	1038.1	1120.96	1033.22	1094.85	1100.66	871.701	1185.5	1161.85	1070.93	1103.69	799.714	909.462	909.454	1031.74	5.95087e-05	0.00296019	0.48935	0.999869	1031.74	-0.141386	0.075945	0.00580076	0.182682	1031.74	-0.118951	0.0897267	0.0145075	0.416593	ENSMUSG00000003531	16	1	18052860	18071632	Dgcr6
ENSMUSG00000003534	3733	4419	4233	3104	4449	3747	5015	3246	4163	3691	2530	5194	4733	4462	3821.68	3797.49	3829.71	3724.87	4170.36	4410.89	4710.75	4238.04	3564.33	3242.67	3243.14	4594.82	4343.58	4049.88	3981.59	-0.000346165	0.00295858	0.00781733	0.999869	3981.59	-0.012188	0.0552704	0.790012	0.936502	3981.59	0.0839748	0.0695609	0.0890221	0.65646	ENSMUSG00000003534	17	-1	35681567	35704621	Ddr1
ENSMUSG00000003541	396	224	401	292	907	868	972	734	717	354	227	857	718	1278	405.408	192.496	362.796	350.407	850.194	1021.79	913.031	958.324	613.89	311.001	290.985	758.136	658.924	1159.96	631.953	3.51768e-05	0.00296128	0.264987	0.999869	631.953	-0.0149268	0.095633	0.65284	0.888013	631.953	-0.0281964	0.101936	0.267312	0.774075	ENSMUSG00000003541	17	1	35821684	35822923	Ier3
ENSMUSG00000003545	6	2	10	8	109	89	13	32	4	6	7	15	14	62	6.14254	1.71871	9.04727	9.60018	102.173	104.769	12.2113	41.7798	3.42477	5.27121	8.97311	13.2696	12.8481	56.2736	27.6787	-2.57295e-06	0.00296142	0.814898	0.999869	27.6787	-0.0371072	0.145959	0.0685704	0.429405	27.6787	-0.012153	0.117945	0.312969	0.800041	ENSMUSG00000003545	7	-1	19302696	19310051	Fosb
ENSMUSG00000003546	1642	2071	2060	1631	2129	1563	1592	1294	2457	2004	1411	1721	1661	1768	1681.01	1779.73	1863.74	1957.24	1995.66	1839.93	1495.42	1689.47	2103.66	1760.58	1808.72	1522.46	1524.34	1604.7	1759.05	4.4577e-05	0.00296026	0.594413	0.999869	1759.05	-0.0852385	0.0733499	0.0885002	0.460997	1759.05	-0.0736366	0.0849866	0.113569	0.679265	ENSMUSG00000003546	17	-1	46630624	46646022	Klc4
ENSMUSG00000003549	131	120	139	114	172	152	208	123	134	166	95	196	169	187	134.112	103.123	125.757	136.803	161.227	178.931	195.381	160.591	114.73	145.837	121.778	173.389	155.095	169.728	148.32	1.42383e-05	0.00296089	0.803736	0.999869	148.32	-0.0225399	0.0822939	0.62967	0.878942	148.32	-0.0198416	0.0905449	0.608812	0.914869	ENSMUSG00000003549	7	1	19344778	19356524	Ercc1
ENSMUSG00000003555	4	6	3	1	6	2	5	3	3	4	3	7	2	3	4.09503	5.15613	2.71418	1.20002	5.62422	2.35436	4.69666	3.91686	2.56858	3.51414	3.84562	6.19248	1.83544	2.72291	3.60262	-6.21811e-07	0.00296142	0.9547	0.999869	3.60262	-0.00462281	0.109812	0.767208	NA	3.60262	-0.00181452	0.111014	0.870036	NA	ENSMUSG00000003555	19	-1	46667165	46673172	Cyp17a1
ENSMUSG00000003559	1092	1319	1293	933	1217	975	1132	953	1343	1150	914	1044	1156	1257	1117.94	1133.49	1169.81	1119.62	1140.78	1147.75	1063.32	1244.25	1149.87	1010.32	1171.63	923.564	1060.89	1140.9	1113.87	-3.56648e-05	0.00295985	0.712981	0.999869	1113.87	-0.0768622	0.0674176	0.121148	0.512249	1113.87	-0.0398936	0.0785014	0.402923	0.841255	ENSMUSG00000003559	19	1	46707458	46741099	As3mt
ENSMUSG00000003573	133	158	195	131	249	197	324	177	181	211	116	308	243	256	136.16	135.778	176.422	157.203	233.405	231.904	304.344	231.094	154.971	185.371	148.697	272.469	223.006	232.355	201.656	3.84893e-05	0.00296093	0.483663	0.999869	201.656	-0.0145002	0.0833201	0.752971	0.923019	201.656	-0.0275132	0.0916461	0.46818	0.864544	ENSMUSG00000003573	8	1	70282827	70294361	Homer3
ENSMUSG00000003575	439	508	465	362	393	293	455	269	534	530	389	451	438	399	449.429	436.553	420.698	434.408	368.386	344.914	427.396	351.211	457.206	465.624	498.649	398.972	401.962	362.148	415.54	0.000117059	0.00296	0.205686	0.999869	415.54	0.0261346	0.0694657	0.598049	0.866614	415.54	-0.0236984	0.0799104	0.613087	0.915221	ENSMUSG00000003575	8	-1	70382355	70439579	Crtc1
ENSMUSG00000003581	328	376	373	269	376	289	413	313	390	416	303	455	423	392	335.792	323.118	337.463	322.806	352.451	340.205	387.944	408.659	333.915	365.471	388.407	402.511	388.196	355.794	360.195	0.000115276	0.00296015	0.188142	0.999869	360.195	0.0198999	0.0698918	0.688118	0.902157	360.195	-0.0305239	0.0810602	0.511499	0.879182	ENSMUSG00000003581	11	1	4135202	4141172	Rnf215
ENSMUSG00000003585	60	75	45	60	82	94	118	101	61	51	56	141	107	129	61.4254	64.4517	40.7127	72.0013	76.8643	110.655	110.841	131.867	52.2277	44.8053	71.7849	124.734	98.1962	117.085	84.118	-1.32768e-05	0.00296124	0.704633	0.999869	84.118	0.013493	0.0925744	0.717934	0.913216	84.118	0.0146153	0.0976317	0.60062	0.911757	ENSMUSG00000003585	11	-1	4097039	4123415	Sec14l2
ENSMUSG00000003604	282	382	388	247	361	277	324	288	372	289	235	309	324	342	288.699	328.274	351.034	296.406	338.39	326.079	304.344	376.018	318.503	253.897	301.24	273.354	297.342	310.412	311.714	-7.35462e-05	0.00296056	0.310241	0.999869	311.714	-0.0789889	0.0780498	0.109924	0.494396	311.714	-0.0175666	0.0859149	0.684139	0.932194	ENSMUSG00000003604	2	1	112492964	112634573	Aven
ENSMUSG00000003617	987	925	852	700	2945	3072	4800	2704	848	1198	708	6291	3919	3725	1010.45	794.904	770.827	840.016	2760.55	3616.3	4508.8	3530.39	726.051	1052.49	907.566	5565.27	3596.55	3380.95	2361.51	1.51669e-05	0.00296111	0.731128	0.999869	2361.51	0.0451018	0.0908438	0.274192	0.67778	2361.51	0.0168836	0.0951459	0.60086	0.911757	ENSMUSG00000003617	3	1	19957054	20009145	Cp
ENSMUSG00000003623	12769	16644	7794	7339	3895	6268	4803	5495	12199	9450	13652	8584	7035	7762	13072.3	14303.1	7051.44	8806.96	3651.05	7378.56	4511.61	7174.37	10444.7	8302.16	17500.1	7593.75	6456.17	7045.09	8806.53	1.20646e-05	0.00296133	0.638273	0.999869	8806.53	0.0258619	0.100608	0.367007	0.737185	8806.53	0.00643147	0.101027	0.759888	0.954234	ENSMUSG00000003623	5	-1	8966033	8997324	Crot
ENSMUSG00000003644	423	532	557	361	574	502	585	359	553	494	374	682	656	585	433.049	457.177	503.933	433.208	538.05	590.944	549.51	468.717	473.474	433.996	479.42	603.324	602.026	530.968	506.986	1.12547e-05	0.00296021	0.895037	0.999869	506.986	0.0530458	0.0708777	0.286162	0.683115	506.986	0.0300476	0.0816994	0.515238	0.879571	ENSMUSG00000003644	4	-1	133847290	133887797	Rps6ka1
ENSMUSG00000003657	0	0	0	0	0	0	0	0	0	0	0	0	0	0	0	0	0	0	0	0	0	0	0	0	0	0	0	0	0	0	0.00296144	NA	NA	0	0	0.127765	NA	NA	0	0	0.125479	NA	NA	ENSMUSG00000003657	8	-1	110137502	110168210	Calb2
ENSMUSG00000003660	2443	3322	2970	2475	2659	1723	2263	1359	2812	3199	2085	2494	2126	2559	2501.04	2854.78	2687.04	2970.06	2492.46	2028.28	2125.71	1774.34	2407.61	2810.43	2672.7	2206.29	1951.08	2322.65	2414.6	-4.3491e-05	0.00296047	0.567314	0.999869	2414.6	0.015322	0.0754419	0.755208	0.923306	2414.6	0.0275182	0.0851147	0.532254	0.887283	ENSMUSG00000003660	2	1	127208386	127240451	Snrnp200
ENSMUSG00000003662	1113	1379	1277	875	1060	884	923	839	1357	1229	981	955	953	1134	1139.44	1185.05	1155.34	1050.02	993.611	1040.63	867.004	1095.41	1161.85	1079.72	1257.52	844.831	874.589	1029.26	1055.31	3.37437e-05	0.0029602	0.693913	0.999869	1055.31	-0.0594769	0.0720099	0.232177	0.639486	1055.31	-0.0521628	0.0829097	0.260271	0.77264	ENSMUSG00000003662	2	-1	127240938	127247816	Ciao1
ENSMUSG00000003665	0	0	0	0	1	5	9	0	2	0	0	3	0	5	0	0	0	0	0.937369	5.8859	8.45399	0	1.71238	0	0	2.65392	0	4.53819	1.72727	3.32743e-06	0.00296144	0.415234	0.999869	1.72727	-0.00346042	0.121477	0.688245	NA	1.72727	-0.00484937	0.124108	0.374493	NA	ENSMUSG00000003665	17	-1	17843323	17855205	Has1
ENSMUSG00000003680	158	156	152	132	170	109	194	123	140	201	107	170	190	178	161.754	134.059	137.519	158.403	159.353	128.313	182.231	160.591	119.867	176.586	137.16	150.389	174.367	161.56	153.011	-8.61088e-06	0.00296098	0.869654	0.999869	153.011	0.00982711	0.0855822	0.825144	0.948728	153.011	0.00985385	0.0922434	0.785663	0.957497	ENSMUSG00000003680	19	-1	8774487	8786417	Taf6l
ENSMUSG00000003721	813	1047	964	720	862	678	796	564	961	939	622	875	782	794	832.314	899.745	872.157	864.016	808.012	798.128	747.709	736.369	822.8	824.945	797.325	774.06	717.659	720.665	801.136	-0.000165882	0.00295868	0.194492	0.999869	801.136	-0.0454085	0.0568976	0.32869	0.718203	801.136	0.0104672	0.0689109	0.829694	0.968401	ENSMUSG00000003721	1	-1	121304353	121332589	Insig2
ENSMUSG00000003731	2381	3273	2801	2240	2297	1890	2536	1632	3076	2620	2037	2613	2610	2455	2437.56	2812.67	2534.14	2688.05	2153.14	2224.87	2382.15	2130.77	2633.65	2301.76	2611.17	2311.56	2395.25	2228.25	2417.5	-8.69271e-05	0.00295924	0.446707	0.999869	2417.5	0.0349316	0.0607969	0.466086	0.801908	2417.5	0.0515122	0.0734239	0.292166	0.791154	ENSMUSG00000003731	4	-1	129643980	129672767	Kpna6
ENSMUSG00000003746	3724	5037	4432	3202	3907	2664	3089	1883	5036	4102	3000	3234	3316	3212	3812.47	4328.57	4009.75	3842.47	3662.3	3136.01	2901.6	2458.48	4311.78	3603.75	3845.62	2860.92	3043.17	2915.33	3480.87	-1.79982e-05	0.00296051	0.808989	0.999869	3480.87	-0.0202615	0.0761383	0.679361	0.898015	3480.87	-0.00531689	0.08522	0.902812	0.985369	ENSMUSG00000003746	10	-1	53904785	54076609	Man1a
ENSMUSG00000003752	165	153	149	135	222	184	242	146	199	199	115	287	247	250	168.92	131.481	134.804	162.003	208.096	216.601	227.318	190.62	170.382	174.828	147.415	253.892	226.677	226.91	188.568	7.18502e-05	0.00296074	0.264199	0.999869	188.568	0.0610324	0.0793744	0.209745	0.621797	188.568	0.00172297	0.087789	0.966732	0.994899	ENSMUSG00000003752	7	-1	27207172	27228661	Itpkc
ENSMUSG00000003762	425	498	433	355	495	425	488	378	519	453	325	491	490	573	435.096	427.959	391.747	426.008	463.998	500.301	458.394	493.524	444.364	397.976	416.609	434.358	449.684	520.077	447.15	-3.90058e-07	0.00296	0.99663	0.999869	447.15	-0.0167488	0.0678167	0.734707	0.918983	447.15	-0.011018	0.0790939	0.814839	0.96462	ENSMUSG00000003762	7	1	27233023	27257950	Coq8b
ENSMUSG00000003778	725	776	751	589	769	582	764	446	795	842	580	848	718	735	742.223	666.86	679.45	706.813	720.837	685.118	717.65	582.306	680.673	739.727	743.486	750.174	658.924	667.114	695.811	4.5493e-05	0.00295996	0.627613	0.999869	695.811	0.0156915	0.0680553	0.750991	0.922498	695.811	-0.0055574	0.0789217	0.906045	0.985671	ENSMUSG00000003778	18	-1	34598615	34624601	Brd8
ENSMUSG00000003779	52	55	57	46	71	80	353	155	65	33	35	180	92	121	53.2353	47.2646	51.5694	55.201	66.5532	94.1744	331.584	202.371	55.6525	28.9917	44.8655	159.235	84.4304	109.824	98.9252	-1.18385e-05	0.00296138	0.551388	0.999869	98.9252	-0.0338668	0.110264	0.183418	0.594446	98.9252	-0.00855231	0.104129	0.626071	0.918555	ENSMUSG00000003779	18	1	34624613	34633277	Kif20a
ENSMUSG00000003808	392	463	535	353	485	385	504	461	466	452	328	575	539	545	401.313	397.882	484.029	423.608	454.624	453.214	473.424	601.89	398.985	397.098	420.454	508.668	494.652	494.663	457.465	-4.9397e-05	0.00296048	0.514066	0.999869	457.465	0.00613974	0.0747647	0.900777	0.972877	457.465	0.0244328	0.0848352	0.580098	0.903991	ENSMUSG00000003808	8	1	84856989	84869257	Farsa
ENSMUSG00000003809	7728	9606	8413	5873	6399	5042	4745	4701	9721	8529	6476	5194	5745	5874	7911.59	8254.97	7611.47	7047.73	5998.23	5935.34	4457.13	6137.71	8323.04	7493.03	8301.41	4594.82	5272.31	5331.47	6619.3	4.21848e-05	0.00296042	0.588539	0.999869	6619.3	-0.0671569	0.0753551	0.175959	0.585119	6619.3	-0.0604133	0.0860956	0.180168	0.730739	ENSMUSG00000003809	8	-1	84886393	84893921	Gcdh
ENSMUSG00000003810	1900	2712	2078	1715	1863	1396	2266	1494	2583	2170	1638	2469	1897	1956	1945.14	2330.57	1880.02	2058.04	1746.32	1643.34	2128.53	1950.59	2211.54	1906.42	2099.71	2184.18	1740.92	1775.34	1971.48	8.11551e-06	0.00296053	0.912252	0.999869	1971.48	0.0103147	0.0763821	0.833031	0.950937	1971.48	0.00309186	0.0854546	0.943139	0.991373	ENSMUSG00000003810	4	-1	116306762	116464183	Mast2
ENSMUSG00000003812	212	249	241	193	304	248	287	207	253	273	200	255	306	307	217.036	213.98	218.039	231.604	284.96	291.941	269.588	270.263	216.617	239.84	256.375	225.583	280.823	278.645	249.664	6.95225e-05	0.00296047	0.358928	0.999869	249.664	-0.0415804	0.0745929	0.400293	0.762115	249.664	-0.0557067	0.0860877	0.213439	0.745841	ENSMUSG00000003812	8	1	84908560	84922915	Dnase2a
ENSMUSG00000003813	1356	1683	1647	1056	1455	1134	1187	1077	1920	1524	1113	1331	1422	1236	1388.21	1446.3	1490.09	1267.22	1363.87	1334.92	1114.99	1406.15	1643.89	1338.89	1426.72	1177.46	1305	1121.84	1344.68	5.5753e-05	0.0029603	0.498474	0.999869	1344.68	-0.0550029	0.0732097	0.268345	0.672576	1344.68	-0.0579128	0.0843634	0.206926	0.744211	ENSMUSG00000003813	8	-1	84834019	84840665	Rad23a
ENSMUSG00000003814	11773	16147	15081	10062	17062	14774	17921	12722	15063	11627	10506	16147	15650	21931	12052.7	13876	13644.2	12074.6	15993.4	17391.6	16833.8	16610.1	12896.8	10214.7	13467.4	14284.3	14362.3	19905.4	14543.4	-4.40509e-05	0.00296066	0.518806	0.999869	14543.4	-0.0172678	0.0787335	0.720534	0.91448	14543.4	0.00852605	0.0872277	0.83873	0.970486	ENSMUSG00000003814	8	-1	84841850	84846934	Calr
ENSMUSG00000003824	21	31	24	30	30	36	53	47	24	36	16	40	28	38	21.4989	26.64	21.7134	36.0007	28.1211	42.3785	49.7846	61.3641	20.5486	31.6273	20.51	35.3856	25.6962	34.4903	32.5542	-8.02311e-06	0.00296133	0.757212	0.999869	32.5542	-0.0503906	0.107032	0.111774	0.497603	32.5542	-0.018933	0.102559	0.391979	0.835046	ENSMUSG00000003824	8	1	84872111	84888221	Syce2
ENSMUSG00000003847	1718	2094	1621	1495	1526	1067	1790	740	1610	2914	1357	2013	1718	1633	1758.81	1799.49	1466.56	1794.03	1430.43	1256.05	1681.41	966.158	1378.47	2560.05	1739.5	1780.78	1576.65	1482.17	1619.33	3.31719e-05	0.00296112	0.44946	0.999869	1619.33	0.0561042	0.0924485	0.17159	0.580401	1619.33	0.0138292	0.0952159	0.664857	0.927779	ENSMUSG00000003847	8	1	107293470	107379517	Nfat5
ENSMUSG00000003848	246	280	300	226	350	231	373	308	296	290	173	375	346	333	251.844	240.62	271.418	271.205	328.079	271.928	350.371	402.13	253.433	254.775	221.764	331.74	317.532	302.244	290.649	-4.25375e-05	0.00296068	0.526899	0.999869	290.649	-0.0349178	0.0783248	0.472021	0.805735	290.649	-0.00184277	0.0871449	0.964933	0.994606	ENSMUSG00000003848	8	-1	107412486	107425051	Nob1
ENSMUSG00000003849	965	1632	853	1020	558	660	866	861	1244	1242	1205	753	686	945	987.925	1402.47	771.732	1224.02	523.052	776.938	813.462	1124.14	1065.1	1091.14	1544.66	666.134	629.557	857.718	962.718	2.54558e-05	0.00296122	0.483431	0.999869	962.718	-0.0256401	0.0941097	0.478073	0.809106	962.718	-0.0279182	0.0992814	0.31868	0.801637	ENSMUSG00000003849	8	-1	107388225	107403206	Nqo1
ENSMUSG00000003863	8	6	8	2	9	10	12	16	5	18	10	21	11	21	8.19005	5.15613	7.23782	2.40004	8.43632	11.7718	11.272	20.8899	4.28096	15.8136	12.8187	18.5774	10.0949	19.0604	11.1429	2.36385e-05	0.0029614	0.119675	0.999869	11.1429	0.0124705	0.105176	0.553008	0.846428	11.1429	-0.0113627	0.109462	0.443092	NA	ENSMUSG00000003863	7	-1	45339122	45367019	Ppfia3
ENSMUSG00000003865	900	1157	973	959	1145	867	1269	927	1076	1022	685	1153	1193	1258	921.381	994.275	880.299	1150.82	1073.29	1020.61	1192.01	1210.31	921.263	897.863	878.083	1019.99	1094.84	1141.81	1028.35	-0.000110512	0.0029602	0.197232	0.999869	1028.35	-0.024582	0.070895	0.620187	0.875869	1028.35	0.0261895	0.0816545	0.570061	0.899399	ENSMUSG00000003865	7	1	45434844	45456619	Gys1
ENSMUSG00000003868	327	376	394	312	409	349	468	397	446	381	269	514	471	440	334.768	323.118	356.462	374.407	383.384	410.836	439.608	518.331	381.862	334.722	344.824	454.705	432.247	399.361	392.045	1.95113e-05	0.0029605	0.794079	0.999869	392.045	-0.0115557	0.0750076	0.814355	0.94381	392.045	-0.015407	0.0848847	0.725729	0.946194	ENSMUSG00000003868	7	-1	45421760	45438096	Ruvbl2
ENSMUSG00000003872	8	7	10	10	4	4	3	5	8	10	4	4	5	8	8.19005	6.01549	9.04727	12.0002	3.74948	4.70872	2.818	6.52809	6.84954	8.78535	5.12749	3.53856	4.58861	7.26111	6.372	-8.68874e-06	0.0029614	0.582281	0.999869	6.372	0.00685158	0.107244	0.702066	NA	6.372	0.00896875	0.10968	0.515677	NA	ENSMUSG00000003872	7	-1	45367891	45370583	Lin7b
ENSMUSG00000003873	312	460	433	314	502	405	516	425	500	398	329	513	489	529	319.412	395.304	391.747	376.807	470.559	476.758	484.696	554.888	428.096	349.657	421.736	453.82	448.766	480.141	432.313	7.38601e-05	0.0029604	0.347038	0.999869	432.313	-0.0481439	0.0736841	0.331667	0.719607	432.313	-0.0614069	0.0855491	0.176705	0.730451	ENSMUSG00000003873	7	-1	45461697	45466898	Bax
ENSMUSG00000003882	11	8	8	5	33	18	25	8	7	16	14	17	21	33	11.2613	6.87485	7.23782	6.00011	30.9332	21.1892	23.4833	10.4449	5.99334	14.0566	17.9462	15.0389	19.2722	29.9521	15.6917	2.17192e-05	0.00296139	0.202292	0.999869	15.6917	-0.0013219	0.101617	0.954439	0.988291	15.6917	-0.0165575	0.110228	0.316862	0.800379	ENSMUSG00000003882	15	-1	9505788	9530176	Il7r
ENSMUSG00000003923	1097	1305	1213	887	986	756	823	596	1228	1117	893	894	818	910	1123.06	1121.46	1097.43	1064.42	924.246	889.948	773.071	778.149	1051.4	981.324	1144.71	790.868	750.697	825.951	951.196	-7.023e-05	0.0029597	0.489733	0.999869	951.196	-0.0521203	0.066056	0.290054	0.687793	951.196	-0.0130782	0.0768035	0.784468	0.957455	ENSMUSG00000003923	10	-1	71225464	71238280	Tfam
ENSMUSG00000003929	193	191	187	142	173	83	136	80	199	196	127	168	159	116	197.585	164.137	169.184	170.403	162.165	97.7059	127.749	104.449	170.382	172.193	162.798	148.619	145.918	105.286	149.898	-1.53501e-05	0.00296103	0.755481	0.999869	149.898	0.0242264	0.0884299	0.567011	0.854279	149.898	0.0215485	0.0940539	0.53	0.886168	ENSMUSG00000003929	17	-1	33329342	33358878	Zfp81
ENSMUSG00000003934	9	4	10	13	11	9	16	5	8	8	7	14	10	13	9.21381	3.43742	9.04727	15.6003	10.3111	10.5946	15.0293	6.52809	6.84954	7.02828	8.97311	12.385	9.17722	11.7993	9.71245	-8.24215e-06	0.0029614	0.614131	0.999869	9.71245	0.00199996	0.103063	0.925172	0.978949	9.71245	0.0065913	0.106213	0.664829	NA	ENSMUSG00000003934	11	-1	69554092	69560205	Efnb3
ENSMUSG00000003948	263	304	369	200	412	355	512	356	370	306	170	429	377	537	269.248	261.244	333.844	240.004	386.196	417.899	480.938	464.8	316.791	268.832	217.918	379.51	345.981	487.402	347.901	-1.25501e-05	0.00296098	0.811189	0.999869	347.901	-0.0313825	0.0855304	0.484486	0.813093	347.901	-0.0114965	0.0921361	0.75235	0.951782	ENSMUSG00000003948	11	1	90249456	90278589	Mmd
ENSMUSG00000003949	2701	3974	3774	2550	3774	2006	2273	1750	3857	3145	2102	2051	2472	2750	2765.17	3415.08	3414.44	3060.06	3537.63	2361.42	2135.1	2284.83	3302.33	2762.99	2694.5	1814.4	2268.61	2496.01	2736.61	-3.50818e-05	0.00296099	0.496493	0.999869	2736.61	-0.0612151	0.0882951	0.167978	0.576563	2736.61	-0.0176846	0.0928776	0.620348	0.917132	ENSMUSG00000003949	11	-1	90336536	90390895	Hlf
ENSMUSG00000003955	546	674	678	438	620	532	574	626	670	603	468	585	607	737	558.971	579.206	613.405	525.61	581.169	626.259	539.177	817.317	573.649	529.757	599.916	517.514	557.057	668.929	591.995	-2.64337e-06	0.00296079	0.966078	0.999869	591.995	-0.0465781	0.081961	0.325203	0.716092	591.995	-0.0266132	0.0896603	0.506669	0.877438	ENSMUSG00000003955	16	-1	36043761	36071594	Fam162a
ENSMUSG00000003970	5223	5810	5592	4070	6671	5649	6454	6265	6379	6126	4082	5873	6438	6942	5347.08	4992.86	5059.23	4884.09	6253.19	6649.89	6062.45	8179.7	5461.65	5381.91	5232.6	5195.49	5908.29	6300.83	5779.23	6.42117e-05	0.00296025	0.444631	0.999869	5779.23	-0.109397	0.0741085	0.0301168	0.330873	5779.23	-0.0983932	0.0873866	0.0381746	0.550102	ENSMUSG00000003970	15	1	76904078	76906314	Rpl8
ENSMUSG00000003974	0	0	0	0	0	1	0	0	0	1	0	0	1	2	0	0	0	0	0	1.17718	0	0	0	0.878535	0	0	0.917722	1.81528	0.342051	7.639e-07	0.00296144	0.772361	0.999869	0.342051	0.00225137	0.125825	0.646044	NA	0.342051	0.000370208	0.12388	0.911204	NA	ENSMUSG00000003974	5	-1	9485541	9725170	Grm3
ENSMUSG00000003992	315	347	353	232	313	263	267	213	342	339	233	328	301	332	322.483	298.196	319.369	278.405	293.397	309.598	250.802	278.097	292.818	297.823	298.676	290.162	276.234	301.336	293.385	-3.4474e-05	0.00296023	0.684345	0.999869	293.385	0.016195	0.0718296	0.74384	0.921605	293.385	0.0237446	0.0821375	0.604223	0.913193	ENSMUSG00000003992	13	1	91460283	91703429	Ssbp2
ENSMUSG00000004018	116	157	154	90	126	106	105	112	135	128	95	105	115	115	118.756	134.919	139.328	108.002	118.109	124.781	98.6299	146.229	115.586	112.453	121.778	92.8872	105.538	104.378	117.241	-3.85024e-05	0.00296094	0.480792	0.999869	117.241	-0.0731914	0.0880491	0.107329	0.491901	117.241	-0.0241174	0.0922772	0.51351	0.879412	ENSMUSG00000004018	11	1	26386135	26471876	Fancl
ENSMUSG00000004031	2	5	3	2	3	3	4	3	2	0	0	3	1	1	2.04751	4.29678	2.71418	2.40004	2.81211	3.53154	3.75733	3.91686	1.71238	0	0	2.65392	0.917722	0.907638	2.262	-1.17367e-05	0.00296144	0.0868359	0.999869	2.262	-0.0171761	0.126361	0.218013	NA	2.262	0.00509105	0.118321	0.546402	NA	ENSMUSG00000004031	1	-1	158245269	158356326	Brinp2
ENSMUSG00000004032	1560	1871	1875	1336	2441	2076	2408	1990	2166	2118	1325	2220	2295	2440	1597.06	1607.85	1696.36	1603.23	2288.12	2443.82	2261.91	2598.18	1854.51	1860.74	1698.48	1963.9	2106.17	2214.64	1985.36	0.00024746	0.00295902	0.0385972	0.999869	1985.36	-0.128023	0.0594698	0.00713744	0.199573	1985.36	-0.178164	0.0814089	0.000775485	0.11391	ENSMUSG00000004032	3	1	107895821	107898686	Gstm5
ENSMUSG00000004035	129	130	85	74	78	101	81	123	131	147	121	88	89	158	132.065	111.716	76.9018	88.8017	73.1148	118.895	76.0859	160.591	112.161	129.145	155.107	77.8483	81.6773	143.407	109.823	3.54074e-05	0.0029613	0.225234	0.999869	109.823	-0.00785944	0.0967915	0.799453	0.939551	109.823	-0.0245179	0.102697	0.300695	0.795266	ENSMUSG00000004035	3	-1	107926334	107931817	Gstm7
ENSMUSG00000004038	2	4	1	1	0	1	5	0	0	3	1	1	2	3	2.04751	3.43742	0.904727	1.20002	0	1.17718	4.69666	0	0	2.63561	1.28187	0.88464	1.83544	2.72291	1.63029	-2.73776e-06	0.00296144	0.675323	0.999869	1.63029	0.00194772	0.117658	0.853313	NA	1.63029	0.003192	0.118836	0.668059	NA	ENSMUSG00000004038	3	-1	107963696	107969283	Gstm3
ENSMUSG00000004040	1575	2118	1803	1251	3194	2491	4572	2751	1727	1572	1059	4654	3558	3633	1612.42	1820.12	1631.22	1501.23	2993.96	2932.35	4294.63	3591.76	1478.64	1381.06	1357.5	4117.11	3265.25	3297.45	2519.62	-0.000103596	0.00296076	0.104045	0.999869	2519.62	0.0153542	0.0804358	0.746958	0.922159	2519.62	0.0571111	0.0910712	0.166553	0.725265	ENSMUSG00000004040	11	-1	100885098	100939540	Stat3
ENSMUSG00000004043	349	453	401	276	464	349	448	334	400	400	271	515	474	538	357.291	389.288	362.796	331.206	434.939	410.836	420.821	436.077	342.477	351.414	347.388	455.589	435	488.309	397.388	-6.15604e-05	0.00295986	0.524957	0.999869	397.388	0.0631052	0.0654415	0.199487	0.610297	397.388	0.065025	0.0788499	0.178353	0.730739	ENSMUSG00000004043	11	1	100859351	100885169	Stat5a
ENSMUSG00000004044	696	763	1078	599	1197	980	1352	967	1055	1090	602	1260	1348	1419	712.534	655.688	975.296	718.813	1122.03	1153.64	1269.98	1262.53	903.282	957.603	771.687	1114.65	1237.09	1287.94	1010.2	9.78071e-05	0.00296071	0.137099	0.999869	1010.2	0.00492214	0.0794076	0.918279	0.977884	1010.2	-0.0410312	0.0890196	0.323951	0.805088	ENSMUSG00000004044	11	-1	100956733	100970887	Cavin1
ENSMUSG00000004054	1235	1384	1352	1032	1269	1075	1481	1098	1559	1427	963	1502	1391	1416	1264.34	1189.35	1223.19	1238.42	1189.52	1265.47	1391.15	1433.57	1334.8	1253.67	1234.44	1328.73	1276.55	1285.22	1279.17	8.32296e-05	0.00295916	0.473863	0.999869	1279.17	-0.0153201	0.0597343	0.747365	0.922159	1279.17	-0.0358441	0.072257	0.462426	0.861759	ENSMUSG00000004054	19	1	5688742	5702865	Map3k11
ENSMUSG00000004056	1575	1920	1908	1319	1697	1244	1584	1079	2063	1831	1285	1652	1577	1699	1612.42	1649.96	1726.22	1582.83	1590.72	1464.41	1487.9	1408.76	1766.32	1608.6	1647.21	1461.42	1447.25	1542.08	1571.15	5.40245e-05	0.00295847	0.683419	0.999869	1571.15	-0.00395092	0.0551984	0.931159	0.981502	1571.15	-0.0169339	0.067563	0.727465	0.946194	ENSMUSG00000004056	7	1	27591552	27640826	Akt2
ENSMUSG00000004069	2607	3311	3037	2351	2834	2145	2434	2046	3456	2767	2149	2414	2587	2722	2668.93	2845.33	2747.66	2821.25	2656.5	2525.05	2286.34	2671.3	2959	2430.91	2754.74	2135.52	2374.15	2470.59	2596.23	-3.40865e-05	0.00295973	0.734659	0.999869	2596.23	-0.0695206	0.0659716	0.158589	0.566668	2596.23	-0.0364298	0.0772686	0.447707	0.855292	ENSMUSG00000004069	16	1	4639989	4707695	Dnaja3
ENSMUSG00000004070	1241	1500	1417	1020	1295	1175	1220	1050	1506	1391	946	1151	1295	1323	1270.48	1289.03	1282	1224.02	1213.89	1383.19	1145.99	1370.9	1289.43	1222.04	1212.65	1018.22	1188.45	1200.81	1236.51	-3.26014e-05	0.00295976	0.744136	0.999869	1236.51	-0.0952933	0.06671	0.0546046	0.399514	1236.51	-0.0544299	0.0780898	0.258613	0.77264	ENSMUSG00000004070	16	1	4726361	4766742	Hmox2
ENSMUSG00000004071	1343	1550	1476	1218	1064	792	1246	831	1726	1590	1164	1252	1280	1192	1374.9	1332	1335.38	1461.63	997.361	932.326	1170.41	1084.97	1477.79	1396.87	1492.1	1107.57	1174.68	1081.9	1244.28	0.000104014	0.00295955	0.32527	0.999869	1244.28	0.0576366	0.0644383	0.239072	0.647991	1244.28	0.0072337	0.07543	0.880522	0.980105	ENSMUSG00000004071	16	-1	4750348	4790292	Cdip1
ENSMUSG00000004085	257	260	293	250	247	211	317	189	295	313	186	281	266	323	263.105	223.432	265.085	300.006	231.53	248.385	297.768	246.762	252.577	274.982	238.428	248.584	244.114	293.167	259.138	-1.68388e-05	0.00296072	0.796774	0.999869	259.138	0.0109327	0.0799556	0.818976	0.945743	259.138	0.0141139	0.088244	0.730884	0.946907	ENSMUSG00000004085	2	1	72285637	72442610	Map3k20
ENSMUSG00000004096	972	1128	1241	779	1135	893	989	872	1174	1108	717	1003	974	1112	995.091	969.353	1122.77	934.817	1063.91	1051.22	929	1138.5	1005.17	973.417	919.103	887.294	893.861	1009.29	992.343	-5.64289e-05	0.00295999	0.542443	0.999869	992.343	-0.0884182	0.0693896	0.0765176	0.445311	992.343	-0.0387491	0.079856	0.411674	0.843742	ENSMUSG00000004096	9	1	14500617	14510577	Cwc15
ENSMUSG00000004098	64	70	90	50	158	207	284	122	165	82	90	391	180	362	65.5204	60.1549	81.4254	60.0011	148.104	243.676	266.77	159.285	141.272	72.0399	115.369	345.894	165.19	328.565	160.948	6.71105e-05	0.0029613	0.0196098	0.999869	160.948	0.0519427	0.10398	0.118378	0.507654	160.948	-0.014566	0.100314	0.537623	0.888912	ENSMUSG00000004098	9	-1	20770050	20815067	Col5a3
ENSMUSG00000004099	482	607	521	450	601	441	816	378	530	476	382	747	629	620	493.451	521.629	471.363	540.01	563.359	519.136	766.495	493.524	453.782	418.183	489.675	660.826	577.247	562.736	537.958	-6.74673e-05	0.00296082	0.26732	0.999869	537.958	0.0107882	0.0817301	0.818233	0.94511	537.958	0.0379119	0.0906026	0.341611	0.810214	ENSMUSG00000004099	9	-1	20907209	20959888	Dnmt1
ENSMUSG00000004100	179	214	215	150	278	215	324	277	228	222	147	320	292	307	183.252	183.902	194.516	180.003	260.589	253.094	304.344	361.656	195.212	195.035	188.435	283.085	267.975	278.645	237.839	2.82901e-05	0.00296071	0.66702	0.999869	237.839	-0.0342866	0.078101	0.480621	0.810783	237.839	-0.0334189	0.0880619	0.425898	0.848877	ENSMUSG00000004100	9	1	20888175	20892178	Ppan
ENSMUSG00000004105	1364	1428	1614	1156	1411	1203	1494	1106	1415	1536	853	1484	1732	1533	1396.4	1227.16	1460.23	1387.23	1322.63	1416.15	1403.36	1444.01	1211.51	1349.43	1093.44	1312.81	1589.49	1391.41	1357.52	-0.000152626	0.00296007	0.0902883	0.999869	1357.52	0.0183416	0.0692412	0.711222	0.91095	1357.52	0.069398	0.0821574	0.143701	0.701918	ENSMUSG00000004105	2	1	33216069	33247717	Angptl2
ENSMUSG00000004110	5	7	13	4	8	3	6	1	9	10	7	7	4	9	5.11878	6.01549	11.7615	4.80009	7.49895	3.53154	5.636	1.30562	7.70573	8.78535	8.97311	6.19248	3.67089	8.16874	6.36887	6.84e-06	0.00296141	0.646347	0.999869	6.36887	0.01002	0.108567	0.574349	NA	6.36887	0.00139699	0.107546	0.915991	NA	ENSMUSG00000004110	1	-1	154390731	154884501	Cacna1e
ENSMUSG00000004113	0	0	0	0	1	2	0	0	0	1	0	2	0	0	0	0	0	0	0.937369	2.35436	0	0	0	0.878535	0	1.76928	0	0	0.424253	8.04596e-07	0.00296144	0.76655	0.999869	0.424253	-0.000753918	0.125309	0.880509	NA	0.424253	-0.00108299	0.123936	0.75054	NA	ENSMUSG00000004113	2	-1	24603887	24763152	Cacna1b
ENSMUSG00000004127	112	136	113	69	107	85	114	68	119	97	78	133	118	101	114.661	116.872	102.234	82.8015	100.299	100.06	107.084	88.7821	101.887	85.2179	99.9861	117.657	108.291	91.6715	101.25	-4.01749e-05	0.002961	0.435404	0.999869	101.25	0.0239078	0.0863674	0.587564	0.861273	101.25	0.0336982	0.0936901	0.349362	0.81467	ENSMUSG00000004127	3	1	138143448	138159821	Trmt10a
ENSMUSG00000004151	372	708	696	519	557	277	359	118	694	462	239	247	225	233	380.837	608.424	629.69	622.812	522.115	326.079	337.22	154.063	594.197	405.883	306.368	218.506	206.487	211.48	394.583	-3.39483e-05	0.00296131	0.236355	0.999869	394.583	-0.0743151	0.12707	0.0325426	0.336967	394.583	-0.0158408	0.100961	0.491835	0.872905	ENSMUSG00000004151	12	1	38779380	38870484	Etv1
ENSMUSG00000004187	190	199	224	167	273	133	209	143	215	268	190	224	209	199	194.514	171.012	202.659	200.404	255.902	156.565	196.321	186.703	184.081	235.447	243.556	198.159	191.804	180.62	199.839	6.5514e-05	0.00296096	0.222422	0.999869	199.839	-0.0190479	0.0856205	0.669057	0.89308	199.839	-0.0430288	0.093844	0.244629	0.765512	ENSMUSG00000004187	15	1	76659858	76668196	Kifc2
ENSMUSG00000004207	42634	48846	42816	37170	43070	41187	49383	37867	48222	45206	33521	58812	46797	46484	43646.8	41976.1	38736.8	44604.8	40372.5	48484.5	46387.1	49439.9	41287.3	39715.1	42969.7	52027.4	42946.6	42190.7	43913.2	-3.00906e-05	0.00296004	0.741556	0.999869	43913.2	-0.00725395	0.0689519	0.88352	0.968453	43913.2	0.00606305	0.0797056	0.896858	0.984596	ENSMUSG00000004207	10	1	60277627	60302597	Psap
ENSMUSG00000004221	797	1007	758	686	673	575	692	454	939	914	713	839	791	715	815.934	865.371	685.783	823.215	630.849	676.878	650.018	592.751	803.964	802.981	913.975	742.213	725.918	648.961	741.344	6.55501e-05	0.00296012	0.459274	0.999869	741.344	0.0724026	0.0712938	0.146744	0.548231	741.344	0.0238548	0.0810208	0.606978	0.914527	ENSMUSG00000004221	X	1	74393290	74453854	Ikbkg
ENSMUSG00000004231	710	661	673	513	694	625	722	548	675	1272	540	976	822	771	726.867	568.034	608.881	615.612	650.534	735.737	678.198	715.479	577.93	1117.5	692.211	863.408	754.367	699.789	714.61	8.94856e-05	0.00296105	0.0629125	0.999869	714.61	0.0358815	0.0885679	0.400229	0.762115	714.61	-0.0246691	0.0943338	0.470739	0.865397	ENSMUSG00000004231	19	1	44756045	44837871	Pax2
ENSMUSG00000004233	279	388	285	287	262	198	245	170	339	298	225	272	244	225	285.628	333.43	257.847	344.406	245.591	233.082	230.136	221.955	290.249	261.803	288.421	240.622	223.924	204.219	261.522	-7.25353e-05	0.00296057	0.312655	0.999869	261.522	-0.0243402	0.0783145	0.615444	0.874656	261.522	0.014487	0.0865596	0.733704	0.947174	ENSMUSG00000004233	3	1	99141068	99239186	Wars2
ENSMUSG00000004263	196	181	238	136	202	192	204	183	212	213	124	209	203	231	200.656	155.543	215.325	163.203	189.349	226.018	191.624	238.928	181.513	187.128	158.952	184.89	186.298	209.664	192.078	-2.27917e-05	0.00296087	0.696155	0.999869	192.078	-0.0383059	0.0831682	0.410471	0.768126	192.078	-0.0115379	0.090342	0.765639	0.95529	ENSMUSG00000004263	6	-1	124742544	124756524	Atn1
ENSMUSG00000004264	2800	3564	3419	2487	3496	2912	3063	2910	3741	3299	2348	2916	3186	3565	2866.52	3062.74	3093.26	2984.46	3277.04	3427.95	2877.18	3799.35	3203.01	2898.29	3009.84	2579.61	2923.86	3235.73	3088.49	1.43944e-05	0.00296018	0.867887	0.999869	3088.49	-0.0987936	0.0724301	0.0492292	0.386962	3088.49	-0.0707884	0.0836384	0.131637	0.69747	ENSMUSG00000004264	6	1	124712336	124716950	Phb2
ENSMUSG00000004266	568	701	607	480	670	550	543	414	781	610	493	816	697	720	581.494	602.408	549.169	576.011	628.037	647.449	510.058	540.526	668.686	535.906	631.963	721.866	639.652	653.5	606.195	6.06328e-05	0.00296037	0.446473	0.999869	606.195	0.0953352	0.0753554	0.057195	0.403556	606.195	0.0361083	0.0840715	0.422792	0.847942	ENSMUSG00000004266	6	-1	124720707	124738714	Ptpn6
ENSMUSG00000004267	20	12	20	31	59	46	76	61	28	31	16	75	51	54	20.4751	10.3123	18.0945	37.2007	55.3048	54.1503	71.3893	79.6427	23.9734	27.2346	20.51	66.348	46.8038	49.0125	41.4608	1.39265e-05	0.00296134	0.574069	0.999869	41.4608	-0.0271233	0.0984714	0.383479	0.749956	41.4608	-0.0219179	0.103745	0.320096	0.802674	ENSMUSG00000004267	6	-1	124760053	124769673	Eno2
ENSMUSG00000004268	495	656	632	443	659	570	602	557	664	592	445	663	668	691	506.759	563.737	571.787	531.61	617.726	670.992	565.478	727.229	568.511	520.093	570.433	586.516	613.038	627.178	588.649	2.06677e-05	0.00296008	0.818023	0.999869	588.649	-0.0412862	0.0691453	0.40521	0.765131	588.649	-0.0350536	0.0804514	0.454532	0.858613	ENSMUSG00000004268	6	-1	124704085	124712178	Emg1
ENSMUSG00000004270	2265	3175	2548	2067	2090	1800	2310	2017	3232	2679	1817	2226	2228	2290	2318.81	2728.45	2305.24	2480.45	1959.1	2118.92	2169.86	2633.43	2767.21	2353.6	2329.16	1969.21	2044.68	2078.49	2304.04	1.12556e-05	0.00296034	0.889393	0.999869	2304.04	-0.058448	0.0738357	0.23938	0.64833	2304.04	-0.0422216	0.0839971	0.351642	0.815875	ENSMUSG00000004270	6	1	124663027	124704418	Lpcat3
ENSMUSG00000004285	1948	2392	2424	1724	2553	2188	2256	2147	2557	2196	1506	1999	2338	2437	1994.28	2055.58	2193.06	2068.84	2393.1	2575.67	2119.13	2803.16	2189.28	1929.26	1930.5	1768.39	2145.63	2211.91	2169.84	-3.22424e-05	0.00296033	0.690683	0.999869	2169.84	-0.130082	0.0772417	0.0107049	0.232201	2169.84	-0.0699287	0.0856142	0.128341	0.696962	ENSMUSG00000004285	6	1	29467718	29470512	Atp6v1f
ENSMUSG00000004296	2	3	4	3	4	1	0	0	5	3	3	2	5	2	2.04751	2.57807	3.61891	3.60007	3.74948	1.17718	0	0	4.28096	2.63561	3.84562	1.76928	4.58861	1.81528	2.55047	2.9982e-06	0.00296143	0.758198	0.999869	2.55047	0.0130867	0.122293	0.313379	NA	2.55047	0.00537221	0.116141	0.572002	NA	ENSMUSG00000004296	11	1	44400063	44414033	Il12b
ENSMUSG00000004317	2602	4485	3733	3267	3234	2149	3100	1553	3821	3019	2089	3238	2794	2524	2663.81	3854.21	3377.35	3920.47	3031.45	2529.76	2911.93	2027.63	3271.51	2652.3	2677.83	2864.46	2564.12	2290.88	2902.69	-9.08128e-05	0.00296094	0.09548	0.999869	2902.69	-0.00820016	0.085049	0.854982	0.959717	2902.69	0.0390842	0.0931402	0.29427	0.79307	ENSMUSG00000004317	X	-1	7153810	7319358	Clcn5
ENSMUSG00000004319	3626	5055	4610	3257	3557	2319	2400	1533	4882	3648	2631	3113	3136	3084	3712.14	4344.04	4170.79	3908.47	3334.22	2729.88	2254.4	2001.51	4179.93	3204.9	3372.61	2753.88	2877.98	2799.16	3260.28	-6.51078e-05	0.00296088	0.261495	0.999869	3260.28	0.0373603	0.0839061	0.41767	0.771404	3260.28	0.0532935	0.0931988	0.171693	0.728982	ENSMUSG00000004319	8	-1	60910389	60983300	Clcn3
ENSMUSG00000004328	16	17	29	13	50	22	123	58	19	18	10	63	47	99	16.3801	14.609	26.2371	15.6003	46.8685	25.8979	115.538	75.7259	16.2676	15.8136	12.8187	55.7323	43.1329	89.8562	40.7484	-1.04361e-05	0.00296139	0.565082	0.999869	40.7484	-0.00415869	0.101012	0.863207	0.963022	40.7484	0.00537674	0.104142	0.748957	0.951051	ENSMUSG00000004328	7	-1	17031507	17062427	Hif3a
ENSMUSG00000004341	984	523	453	362	231	375	407	674	435	845	537	538	509	682	1007.38	449.443	409.841	434.408	216.532	441.442	382.308	879.987	372.443	742.362	688.366	475.936	467.12	619.009	541.898	2.46402e-06	0.00296139	0.894097	0.999869	541.898	0.00552624	0.102629	0.802902	0.940185	541.898	0.00133563	0.10422	0.934284	0.98879	ENSMUSG00000004341	13	1	21312125	21319624	Gpx6
ENSMUSG00000004344	1	3	5	0	2	2	3	0	2	0	4	0	1	2	1.02376	2.57807	4.52364	0	1.87474	2.35436	2.818	0	1.71238	0	5.12749	0	0.917722	1.81528	1.76753	2.19706e-07	0.00296144	0.974164	0.999869	1.76753	-0.00676347	0.121703	0.493544	NA	1.76753	-0.00386399	0.119736	0.594121	NA	ENSMUSG00000004344	13	-1	21286429	21292731	Gpx5
ENSMUSG00000004347	46	33	38	33	50	25	45	34	40	118	25	68	45	29	47.0928	28.3587	34.3796	39.6007	46.8685	29.4295	42.27	44.391	34.2477	103.667	32.0468	60.1555	41.2975	26.3215	43.5805	3.26102e-05	0.00296137	0.130411	0.999869	43.5805	0.00378104	0.100618	0.878237	0.967345	43.5805	-0.0178675	0.106776	0.338706	0.809642	ENSMUSG00000004347	6	-1	56069804	56652487	Pde1c
ENSMUSG00000004356	988	1246	1343	937	1901	1040	1642	917	1331	1287	887	1338	1229	1880	1011.47	1070.76	1215.05	1124.42	1781.94	1224.27	1542.38	1197.25	1139.59	1130.67	1137.02	1183.65	1127.88	1706.36	1256.62	1.3036e-05	0.00296095	0.809707	0.999869	1256.62	-0.0284827	0.0853441	0.526305	0.831098	1256.62	-0.0228144	0.0921919	0.53674	0.88851	ENSMUSG00000004356	10	-1	88746607	88826804	Utp20
ENSMUSG00000004359	0	2	3	0	6	5	2	3	2	6	2	2	9	5	0	1.71871	2.71418	0	5.62422	5.8859	1.87867	3.91686	1.71238	5.27121	2.56375	1.76928	8.2595	4.53819	3.2752	1.1339e-05	0.00296143	0.173522	0.999869	3.2752	0.00288791	0.111131	0.841832	NA	3.2752	-0.00923344	0.120013	0.350719	NA	ENSMUSG00000004359	10	-1	88674772	88685015	Spic
ENSMUSG00000004360	0	2	5	0	3	1	1	1	8	1	3	0	1	2	0	1.71871	4.52364	0	2.81211	1.17718	0.939333	1.30562	6.84954	0.878535	3.84562	0	0.917722	1.81528	1.91309	7.48163e-06	0.00296143	0.302721	0.999869	1.91309	-0.0056448	0.120483	0.572801	NA	1.91309	-0.0084933	0.124893	0.272384	NA	ENSMUSG00000004360	10	1	29211606	29230779	9330159F19Rik
ENSMUSG00000004364	3449	4248	4023	2898	3068	2320	2660	1662	3819	3545	2496	2692	2710	2902	3530.94	3650.54	3639.72	3477.66	2875.85	2731.06	2498.62	2169.94	3269.8	3114.41	3199.55	2381.45	2487.03	2633.97	2975.75	-0.000183518	0.00295977	0.0651408	0.999869	2975.75	-0.0220139	0.0660695	0.654541	0.888711	2975.75	0.0471513	0.0780132	0.326052	0.805088	ENSMUSG00000004364	1	-1	80264923	80340480	Cul3
ENSMUSG00000004366	0	0	0	0	0	0	0	0	0	0	0	0	0	0	0	0	0	0	0	0	0	0	0	0	0	0	0	0	0	0	0.00296144	NA	NA	0	0	0.127765	NA	NA	0	0	0.125479	NA	NA	ENSMUSG00000004366	16	-1	23889573	23890958	Sst
ENSMUSG00000004371	4	5	6	4	6	12	30	12	5	1	0	25	18	12	4.09503	4.29678	5.42836	4.80009	5.62422	14.1262	28.18	15.6674	4.28096	0.878535	0	22.116	16.519	10.8917	9.77887	-1.59455e-05	0.00296143	0.12371	0.999869	9.77887	0.00180625	0.104749	0.925855	0.979195	9.77887	0.0170952	0.125072	0.182821	NA	ENSMUSG00000004371	7	-1	4772373	4782859	Il11
ENSMUSG00000004383	247	368	365	257	374	292	532	236	360	339	217	458	405	332	252.868	316.243	330.225	308.406	350.576	343.736	499.725	308.126	308.229	297.823	278.166	405.165	371.677	301.336	333.736	-1.03868e-05	0.00296099	0.840972	0.999869	333.736	-0.0176976	0.0860166	0.689113	0.902307	333.736	-0.00495079	0.0924063	0.890299	0.983283	ENSMUSG00000004383	8	-1	72814599	73353540	Large1
ENSMUSG00000004393	491	645	592	397	570	435	482	433	592	530	418	529	504	547	502.664	554.284	535.598	476.409	534.3	512.073	452.758	565.333	506.866	465.624	535.823	467.974	462.532	496.478	504.908	-4.20088e-05	0.00296011	0.636678	0.999869	504.908	-0.0579531	0.070375	0.24409	0.651034	504.908	-0.0228258	0.0806922	0.623585	0.917979	ENSMUSG00000004393	11	-1	6258919	6267772	Ddx56
ENSMUSG00000004394	2147	2803	2624	1887	2420	1856	2115	1738	2786	2513	1798	2100	2257	2442	2198.01	2408.77	2374	2264.44	2268.43	2184.85	1986.69	2269.16	2385.35	2207.76	2304.81	1857.74	2071.3	2216.45	2214.13	-1.12868e-05	0.00295934	0.919439	0.999869	2214.13	-0.0536559	0.0617743	0.266132	0.670158	2214.13	-0.0348253	0.0737716	0.473888	0.866256	ENSMUSG00000004394	11	-1	6270369	6274870	Tmed4
ENSMUSG00000004415	65	72	84	48	128	86	52	57	88	107	79	100	93	124	66.5442	61.8736	75.9971	57.6011	119.983	101.237	48.8453	74.4203	75.3449	94.0033	101.268	88.464	85.3481	112.547	83.1055	5.71887e-05	0.00296126	0.0853491	0.999869	83.1055	0.0197031	0.0949432	0.568409	0.854619	83.1055	-0.0217404	0.0995456	0.407824	0.842395	ENSMUSG00000004415	5	-1	136741759	136883209	Col26a1
ENSMUSG00000004446	973	1410	1320	982	1129	749	1140	831	1443	1332	752	1087	1162	897	996.115	1211.69	1194.24	1178.42	1058.29	881.707	1070.84	1084.97	1235.48	1170.21	963.968	961.603	1066.39	814.152	1063.43	-1.48035e-05	0.0029606	0.833638	0.999869	1063.43	-0.0438249	0.0782673	0.367974	0.737583	1063.43	-0.0208454	0.0867872	0.624219	0.917979	ENSMUSG00000004446	6	-1	120891930	120916853	Bid
ENSMUSG00000004451	1170	1431	1413	1040	1458	1391	1764	1313	1358	1220	858	2137	1628	1647	1197.8	1229.74	1278.38	1248.02	1366.68	1637.46	1656.98	1714.28	1162.71	1071.81	1099.85	1890.47	1494.05	1494.88	1395.94	-0.000124534	0.00296026	0.136604	0.999869	1395.94	0.0145209	0.0715708	0.769553	0.929211	1395.94	0.0585692	0.083659	0.205655	0.744144	ENSMUSG00000004451	1	-1	119470305	119504794	Ralb
ENSMUSG00000004455	885	1057	960	734	1068	790	1089	664	952	1082	701	990	972	1058	906.024	908.339	868.538	880.816	1001.11	929.972	1022.93	866.931	815.095	950.575	898.593	875.793	892.026	960.281	912.645	-6.8635e-06	0.00295956	0.948177	0.999869	912.645	-0.0435268	0.063467	0.371399	0.740317	912.645	-0.0282123	0.0753392	0.559166	0.897262	ENSMUSG00000004455	5	1	122158278	122175273	Ppp1cc
ENSMUSG00000004460	1634	2301	2121	1461	2495	2039	2211	1649	2297	1793	1373	2248	2253	2823	1672.82	1977.38	1918.93	1753.23	2338.74	2400.27	2076.86	2152.96	1966.67	1575.21	1760.01	1988.67	2067.63	2562.26	2015.12	-3.53228e-05	0.00296042	0.6498	0.999869	2015.12	-0.0102859	0.0743409	0.834783	0.951552	2015.12	0.00776777	0.0840283	0.861179	0.974725	ENSMUSG00000004460	16	1	22857845	22879634	Dnajb11
ENSMUSG00000004462	439	542	523	423	416	371	375	291	569	582	372	432	501	515	449.429	465.771	473.172	507.609	389.946	436.734	352.25	379.935	487.173	511.307	476.857	382.164	459.779	467.434	445.683	4.69629e-05	0.0029602	0.584537	0.999869	445.683	0.0793511	0.072756	0.112322	0.49795	445.683	0.0345148	0.0822416	0.453284	0.857943	ENSMUSG00000004462	16	-1	22813214	22857669	Tbccd1
ENSMUSG00000004473	56	52	69	34	94	80	103	71	67	80	42	108	111	141	57.3304	44.6865	62.4262	40.8008	88.1127	94.1744	96.7513	92.6989	57.3649	70.2828	53.8387	95.5411	101.867	127.977	77.418	4.82491e-05	0.00296115	0.250575	0.999869	77.418	0.0513205	0.0898278	0.22808	0.634943	77.418	-0.00196719	0.0947667	0.951282	0.99266	ENSMUSG00000004473	7	-1	44302687	44306902	Clec11a
ENSMUSG00000004500	172	198	172	147	132	105	172	100	171	201	130	225	252	220	176.086	170.152	155.613	176.403	123.733	123.604	161.565	130.562	146.409	176.586	166.643	199.044	231.266	199.68	166.953	-2.4791e-05	0.00296077	0.693655	0.999869	166.953	0.442557	0.220938	4.9768e-06	0.0016457	166.953	0.205077	0.191051	0.000461588	0.0901328	ENSMUSG00000004500	7	1	12965838	12974236	Zfp324
ENSMUSG00000004508	587	775	658	438	622	587	726	469	770	705	517	870	690	786	600.945	666.001	595.31	525.61	583.044	691.004	681.955	612.335	659.268	619.367	662.728	769.636	633.228	713.404	643.845	8.89208e-05	0.00296028	0.284064	0.999869	643.845	0.0646913	0.0726786	0.194038	0.606185	643.845	0.00702921	0.0822825	0.877231	0.979459	ENSMUSG00000004508	7	1	97081586	97308946	Gab2
ENSMUSG00000004530	1512	2090	1873	1379	1986	1499	2053	1319	2037	1722	1368	2158	1886	1757	1547.92	1796.05	1694.55	1654.83	1861.62	1764.59	1928.45	1722.11	1744.06	1512.84	1753.6	1909.05	1730.82	1594.72	1729.66	-4.54104e-06	0.0029598	0.963273	0.999869	1729.66	-0.0338612	0.066077	0.491468	0.816686	1729.66	-0.0216101	0.0774631	0.650556	0.925683	ENSMUSG00000004530	5	-1	113842436	113908758	Coro1c
ENSMUSG00000004535	6383	8645	7459	5092	6319	5313	5875	4340	7595	7007	4970	6253	5808	6113	6534.64	7429.13	6748.36	6110.51	5923.24	6254.35	5518.58	5666.38	6502.78	6155.9	6370.91	5531.65	5330.13	5548.39	6116.07	-0.000131583	0.00295903	0.271067	0.999869	6116.07	-0.0609804	0.0591278	0.198066	0.609012	6116.07	-0.00651004	0.0710427	0.893579	0.984042	ENSMUSG00000004535	6	1	52713729	52766780	Tax1bp1
ENSMUSG00000004540	0	0	0	0	0	0	2	0	0	0	0	0	0	0	0	0	0	0	0	0	1.87867	0	0	0	0	0	0	0	0.13419	-4.70363e-10	0.00296144	0.999811	0.999869	0.13419	-0.00135596	0.126613	0.709161	NA	0.13419	-0.00065639	0.124625	0.792233	NA	ENSMUSG00000004540	7	-1	18813937	18821607	Psg17
ENSMUSG00000004542	0	0	0	0	0	0	0	0	0	0	0	0	0	0	0	0	0	0	0	0	0	0	0	0	0	0	0	0	0	0	0.00296144	NA	NA	0	0	0.127765	NA	NA	0	0	0.125479	NA	NA	ENSMUSG00000004542	7	-1	18789567	18798520	Psg19
ENSMUSG00000004552	19	8	6	5	10	17	11	33	6	63	23	15	18	19	19.4514	6.87485	5.42836	6.00011	9.37369	20.0121	10.3327	43.0854	5.13715	55.3477	29.4831	13.2696	16.519	17.2451	18.3972	2.97401e-05	0.00296142	0.017312	0.999869	18.3972	-0.00934944	0.109731	0.580328	0.858557	18.3972	-0.0327682	0.165648	0.0374556	0.546352	ENSMUSG00000004552	1	1	131638306	131675505	Ctse
ENSMUSG00000004558	2550	2451	2587	1856	2021	1551	1919	1823	2469	2561	1475	1888	2286	1742	2610.58	2106.28	2340.53	2227.24	1894.42	1825.81	1802.58	2380.14	2113.94	2249.93	1890.76	1670.2	2097.91	1581.11	2056.53	-8.03489e-05	0.00296067	0.234519	0.999869	2056.53	-0.0548372	0.0798164	0.257047	0.662366	2056.53	0.00154898	0.0874432	0.970325	0.995268	ENSMUSG00000004558	14	-1	51905271	51914158	Ndrg2
ENSMUSG00000004561	201	188	215	183	242	186	221	163	249	258	172	257	240	224	205.775	161.559	194.516	219.604	226.843	218.955	207.593	212.816	213.192	226.662	220.482	227.352	220.253	203.311	211.351	0.000105891	0.00296057	0.141152	0.999869	211.351	0.00101354	0.0767348	0.983439	0.996903	211.351	-0.044764	0.0870853	0.302496	0.795989	ENSMUSG00000004561	14	1	51884842	51893039	Mettl17
ENSMUSG00000004562	388	423	309	297	418	465	701	405	384	502	338	1047	684	653	397.218	363.507	279.561	356.407	391.82	547.388	658.472	528.775	328.778	441.025	433.273	926.218	627.722	592.688	490.918	4.30021e-05	0.00296112	0.323103	0.999869	490.918	0.0931359	0.101209	0.0305139	0.331369	490.918	0.0261033	0.0959316	0.416123	0.844738	ENSMUSG00000004562	14	1	51984719	52006251	Arhgef40
ENSMUSG00000004565	1075	1536	1211	1068	1193	851	1222	805	1469	1478	1112	1469	1185	1135	1100.54	1319.97	1095.62	1281.62	1118.28	1001.78	1147.86	1051.02	1257.75	1298.47	1425.44	1299.54	1087.5	1030.17	1179.68	0.000113039	0.00296029	0.171402	0.999869	1179.68	0.0355336	0.0728164	0.473544	0.807175	1179.68	-0.0207254	0.0827593	0.648042	0.925548	ENSMUSG00000004565	8	1	3515384	3544267	Pnpla6
ENSMUSG00000004567	1072	1233	1173	964	1319	941	1198	795	1285	1252	851	1087	1019	1113	1097.47	1059.59	1061.24	1156.82	1236.39	1107.73	1125.32	1037.97	1100.21	1099.93	1090.87	961.603	935.159	1010.2	1077.18	9.66601e-06	0.002959	0.935858	0.999869	1077.18	-0.144513	0.0606918	0.00263799	0.126582	1077.18	-0.109852	0.0744888	0.028716	0.501844	ENSMUSG00000004567	8	1	3500457	3515232	Mcoln1
ENSMUSG00000004568	1567	1626	1539	1217	1403	1136	1460	983	1646	1695	1077	1551	1578	1506	1604.23	1397.31	1392.37	1460.43	1315.13	1337.28	1371.43	1283.42	1409.29	1489.12	1380.58	1372.08	1448.17	1366.9	1401.98	-6.54418e-05	0.0029587	0.607427	0.999869	1401.98	0.0486167	0.0566446	0.294575	0.690985	1401.98	0.0541328	0.069546	0.269106	0.776709	ENSMUSG00000004568	8	1	3353415	3456601	Arhgef18
ENSMUSG00000004591	1473	2016	1690	1388	1517	1206	1696	756	1720	1660	1090	1789	1561	1444	1507.99	1732.46	1528.99	1665.63	1421.99	1419.68	1593.11	987.048	1472.65	1458.37	1397.24	1582.62	1432.56	1310.63	1465.07	-7.54263e-05	0.00296073	0.245344	0.999869	1465.07	0.0309697	0.0804793	0.516333	0.827804	1465.07	0.053026	0.0903917	0.200492	0.743332	ENSMUSG00000004591	3	-1	142790902	142882004	Pkn2
ENSMUSG00000004609	46	46	43	22	117	58	102	40	49	46	36	127	110	86	47.0928	39.5304	38.9033	26.4005	109.672	68.2764	95.8119	52.2247	41.9534	40.4126	46.1474	112.349	100.949	78.0569	64.1272	1.71887e-05	0.00296129	0.574985	0.999869	64.1272	0.0328852	0.0957558	0.348125	0.726958	64.1272	0.00525243	0.0985678	0.83542	0.968934	ENSMUSG00000004609	7	-1	43524216	43544428	Cd33
ENSMUSG00000004610	1180	1516	1372	999	1293	1186	1085	1222	1614	1270	900	1030	1168	1301	1208.03	1302.78	1241.29	1198.82	1212.02	1396.13	1019.18	1595.47	1381.89	1115.74	1153.69	911.179	1071.9	1180.84	1213.5	-1.02275e-05	0.00296081	0.867291	0.999869	1213.5	-0.103308	0.0868525	0.0324853	0.336953	1213.5	-0.056152	0.0921671	0.163117	0.722722	ENSMUSG00000004610	7	1	43444083	43457800	Etfb
ENSMUSG00000004612	11	8	18	10	15	20	24	20	11	5	15	26	27	24	11.2613	6.87485	16.2851	12.0002	14.0605	23.5436	22.544	26.1124	9.41811	4.39268	19.2281	23.0006	24.7785	21.7833	16.8059	-5.5216e-06	0.00296139	0.765698	0.999869	16.8059	0.00700938	0.10079	0.776842	0.933177	16.8059	0.00705329	0.104136	0.68121	0.930888	ENSMUSG00000004612	7	1	43437073	43438249	Nkg7
ENSMUSG00000004626	1785	2145	2128	1690	2211	1649	1938	1534	2262	2220	1527	1891	1851	2004	1827.41	1843.32	1925.26	2028.04	2072.52	1941.17	1820.43	2002.82	1936.71	1950.35	1957.42	1672.85	1698.7	1818.91	1892.56	6.47599e-05	0.00295847	0.625362	0.999869	1892.56	-0.12474	0.0558862	0.00677863	0.198325	1892.56	-0.11306	0.0705083	0.023708	0.467929	ENSMUSG00000004626	8	1	3630955	3643644	Stxbp2
ENSMUSG00000004630	0	0	0	0	1	0	0	0	0	0	1	0	0	0	0	0	0	0	0.937369	0	0	0	0	0	1.28187	0	0	0	0.158517	4.33775e-07	0.00296144	0.827439	0.999869	0.158517	-0.000804634	0.126507	0.824523	NA	0.158517	-0.000774428	0.124649	0.75585	NA	ENSMUSG00000004630	8	-1	3623371	3625545	Pcp2
ENSMUSG00000004631	119	107	88	76	125	93	130	113	113	162	67	139	127	158	121.827	91.9511	79.616	91.2017	117.171	109.478	122.113	147.535	96.7497	142.323	85.8855	122.965	116.551	143.407	113.484	3.76953e-05	0.00296114	0.374003	0.999869	113.484	0.00885944	0.0900682	0.825883	0.948758	113.484	-0.0152273	0.0955474	0.628677	0.918942	ENSMUSG00000004631	6	-1	4674350	4747207	Sgce
ENSMUSG00000004633	419	489	430	340	338	315	327	295	470	524	354	408	390	440	428.954	420.225	389.033	408.008	316.831	370.812	307.162	385.157	402.41	460.352	453.783	360.933	357.912	399.361	390.067	7.26905e-05	0.00296026	0.385108	0.999869	390.067	0.05477	0.0732371	0.270339	0.674229	390.067	0.00819552	0.0824695	0.856755	0.97389	ENSMUSG00000004633	6	1	54039554	54301810	Chn2
ENSMUSG00000004637	302	355	335	242	303	261	302	240	309	365	257	289	281	317	309.174	305.071	303.084	290.405	284.023	307.244	283.678	313.348	264.563	320.665	329.441	255.661	257.88	287.721	293.711	5.57451e-06	0.0029603	0.946082	0.999869	293.711	-0.0695047	0.0737546	0.162905	0.570035	293.711	-0.0474669	0.0838536	0.298326	0.79428	ENSMUSG00000004637	8	1	114439655	115352708	Wwox
ENSMUSG00000004642	303	368	324	229	302	238	347	221	338	341	224	353	348	343	310.198	316.243	293.132	274.805	283.085	280.169	325.948	288.542	289.393	299.58	287.14	312.278	319.367	311.32	299.371	-3.05533e-05	0.00296011	0.730961	0.999869	299.371	0.0464814	0.0698456	0.349326	0.727643	299.371	0.0422473	0.081124	0.366513	0.821186	ENSMUSG00000004642	5	-1	33634952	33652574	Slbp
ENSMUSG00000004651	0	0	0	0	0	0	0	0	0	0	0	0	0	0	0	0	0	0	0	0	0	0	0	0	0	0	0	0	0	0	0.00296144	NA	NA	0	0	0.127765	NA	NA	0	0	0.125479	NA	NA	ENSMUSG00000004651	7	-1	87424771	87493512	Tyr
ENSMUSG00000004654	0	1	0	0	0	5	2	1	1	6	0	7	7	11	0	0.859356	0	0	0	5.8859	1.87867	1.30562	0.856192	5.27121	0	6.19248	6.42405	9.98402	2.76125	1.08269e-05	0.00296144	0.0614452	0.999869	2.76125	0.0207016	0.137404	0.11759	NA	2.76125	-0.00421606	0.119667	0.570744	NA	ENSMUSG00000004654	6	1	55376295	55388530	Ghrhr
ENSMUSG00000004655	18016	17922	12798	11672	8991	10469	8580	11336	17844	22010	14487	12768	14766	13321	18444	15401.4	11578.7	14006.7	8427.89	12323.9	8059.47	14800.5	15277.9	19336.6	18570.5	11295.1	13551.1	12090.6	13797.4	5.47455e-05	0.00296113	0.20717	0.999869	13797.4	0.0350955	0.0909402	0.385086	0.750561	13797.4	-0.00878674	0.0951927	0.781395	0.957137	ENSMUSG00000004655	6	1	55336432	55348555	Aqp1
ENSMUSG00000004661	71	88	66	49	76	50	85	51	82	86	62	101	88	69	72.6867	75.6233	59.712	58.8011	71.2401	58.859	79.8433	66.5865	70.2077	75.554	79.4761	89.3486	80.7595	62.627	71.5232	3.67255e-05	0.00296111	0.411693	0.999869	71.5232	0.0338547	0.0899807	0.411971	0.768126	71.5232	-0.000188497	0.0946129	0.995365	0.998542	ENSMUSG00000004661	9	-1	57790353	57836793	Arid3b
ENSMUSG00000004665	425	432	463	291	793	645	837	579	455	572	313	1043	905	1089	435.096	371.242	418.889	349.207	743.334	759.281	786.221	755.953	389.567	502.522	401.226	922.679	830.538	988.418	618.155	8.6578e-05	0.00296048	0.252777	0.999869	618.155	0.122553	0.0770662	0.015729	0.265247	618.155	0.036817	0.0847663	0.409463	0.842787	ENSMUSG00000004665	10	1	79988584	79996062	Cnn2
ENSMUSG00000004667	874	1024	968	653	939	784	856	778	1047	971	713	867	889	998	894.763	879.98	875.776	783.615	880.19	922.909	804.069	1015.77	896.433	853.058	913.975	766.983	815.855	905.823	872.086	4.4845e-05	0.00296001	0.626153	0.999869	872.086	-0.0649418	0.0691326	0.191503	0.603471	872.086	-0.060202	0.0809963	0.204799	0.744144	ENSMUSG00000004667	10	-1	80035949	80039795	Polr2e
ENSMUSG00000004668	3255	4490	4292	3607	4911	2639	3863	1956	2939	3909	2425	3034	4514	3715	3332.33	3858.51	3883.09	4328.48	4603.42	3106.58	3628.64	2553.79	2516.35	3434.19	3108.54	2684	4142.6	3371.88	3468.03	-8.46408e-05	0.00296109	0.0657755	0.999869	3468.03	-0.00682759	0.0889193	0.869251	0.964559	3468.03	0.0396603	0.0965749	0.236088	0.761995	ENSMUSG00000004668	11	1	9191942	9684259	Abca13
ENSMUSG00000004677	570	732	618	539	875	723	1053	467	766	709	539	1289	938	920	583.541	629.048	559.121	646.812	820.198	851.101	989.117	609.724	655.843	622.881	690.929	1140.3	860.823	835.027	749.605	4.4188e-05	0.00296089	0.439615	0.999869	749.605	0.0637541	0.0849717	0.170017	0.578204	749.605	0.0158386	0.0908807	0.678445	0.930562	ENSMUSG00000004677	8	1	71272714	71360713	Myo9b
ENSMUSG00000004698	23	30	24	14	17	13	24	13	26	21	11	29	32	24	23.5464	25.7807	21.7134	16.8003	15.9353	15.3033	22.544	16.973	22.261	18.4492	14.1006	25.6545	29.3671	21.7833	20.7294	-2.01775e-05	0.00296133	0.445139	0.999869	20.7294	0.0498839	0.108644	0.107784	0.491902	20.7294	0.039131	0.115961	0.0946419	0.663808	ENSMUSG00000004698	12	-1	34047580	34917095	Hdac9
ENSMUSG00000004707	20	22	29	16	62	59	37	28	21	16	17	73	62	59	20.4751	18.9058	26.2371	19.2004	58.1169	69.4536	34.7553	36.5573	17.98	14.0566	21.7918	64.5787	56.8988	53.5507	36.6113	-1.97606e-05	0.00296133	0.438064	0.999869	36.6113	0.0274007	0.0968324	0.406808	0.765937	36.6113	0.025982	0.104118	0.260728	0.77264	ENSMUSG00000004707	1	-1	171588624	171607410	Ly9
ENSMUSG00000004709	4	7	8	10	21	20	18	3	4	4	8	22	21	25	4.09503	6.01549	7.23782	12.0002	19.6848	23.5436	16.908	3.91686	3.42477	3.51414	10.255	19.4621	19.2722	22.691	12.2872	-9.3218e-06	0.00296141	0.506815	0.999869	12.2872	0.0142087	0.105476	0.504476	0.822073	12.2872	0.0136247	0.112254	0.349208	NA	ENSMUSG00000004709	1	1	171559193	171609746	Cd244a
ENSMUSG00000004730	114	168	154	133	456	404	294	129	184	118	80	519	582	476	116.708	144.372	139.328	159.603	427.44	475.581	276.164	168.425	157.539	103.667	102.55	459.128	534.114	432.036	264.047	-2.18855e-05	0.00296128	0.476923	0.999869	264.047	0.0636651	0.10703	0.0706725	0.432947	264.047	0.0467682	0.113199	0.0776014	0.645357	ENSMUSG00000004730	17	1	57358691	57483527	Adgre1
ENSMUSG00000004748	361	396	387	263	315	252	311	286	448	358	218	316	435	341	369.576	340.305	350.129	315.606	295.271	296.649	292.132	373.407	383.574	314.516	279.448	279.546	399.209	309.505	328.491	-2.83462e-05	0.00296088	0.624852	0.999869	328.491	0.0213443	0.0835707	0.642607	0.885238	328.491	0.0259153	0.0911013	0.500383	0.874789	ENSMUSG00000004748	11	-1	4091480	4095445	Mtfp1
ENSMUSG00000004768	303	430	433	284	400	263	313	210	458	353	233	366	334	357	310.198	369.523	391.747	340.806	374.948	309.598	294.011	274.18	392.136	310.123	298.676	323.778	306.519	324.027	330.019	-3.69926e-05	0.00296075	0.563068	0.999869	330.019	0.0065716	0.0808272	0.889663	0.969242	330.019	0.0205066	0.0889554	0.612828	0.91515	ENSMUSG00000004768	1	1	33719887	33742564	Rab23
ENSMUSG00000004771	1658	1975	1979	1478	1674	1384	1849	1458	1819	1645	1205	1663	1690	1814	1697.39	1697.23	1790.45	1773.63	1569.16	1629.22	1736.83	1903.59	1557.41	1445.19	1544.66	1471.16	1550.95	1646.46	1643.81	-0.000287038	0.00295931	0.0106413	0.999869	1643.81	-0.0834837	0.0616498	0.0837269	0.45529	1643.81	0.0284842	0.0733247	0.557901	0.897262	ENSMUSG00000004771	9	-1	64715299	64737758	Rab11a
ENSMUSG00000004788	547	735	593	456	625	543	600	545	665	634	480	605	570	600	559.995	631.626	536.503	547.21	585.856	639.208	563.6	711.562	569.368	556.991	615.299	535.207	523.102	544.583	580.008	2.29273e-05	0.00296011	0.79603	0.999869	580.008	-0.113655	0.0721189	0.024253	0.312373	580.008	-0.084616	0.0839453	0.0758786	0.643557	ENSMUSG00000004788	12	1	85219481	85226628	Eif2b2
ENSMUSG00000004789	8171	10610	9650	7568	8985	6580	7113	5516	10935	9221	6471	7051	8010	8118	8365.11	9117.76	8730.62	9081.77	8422.26	7745.84	6681.47	7201.79	9362.46	8100.97	8295	6237.59	7350.95	7368.21	8004.42	-3.79445e-05	0.00296001	0.680052	0.999869	8004.42	-0.0547064	0.0690493	0.270583	0.674541	8004.42	-0.0229173	0.079685	0.625429	0.91844	ENSMUSG00000004789	12	1	85110833	85134845	Dlst
ENSMUSG00000004791	6	8	16	5	28	16	24	17	7	16	5	27	22	18	6.14254	6.87485	14.4756	6.00011	26.2463	18.8349	22.544	22.1955	5.99334	14.0566	6.40936	23.8853	20.1899	16.3375	15.0133	2.9582e-06	0.00296139	0.870437	0.999869	15.0133	-0.010582	0.100504	0.679518	0.898015	15.0133	-0.00666648	0.103984	0.698943	0.938269	ENSMUSG00000004791	12	-1	85166635	85177790	Pgf
ENSMUSG00000004798	1191	1741	1339	998	972	787	1071	629	1532	1332	984	1285	1221	1095	1219.29	1496.14	1211.43	1197.62	911.123	926.44	1006.03	821.234	1311.69	1170.21	1261.36	1136.76	1120.54	993.864	1127.41	-3.22219e-05	0.00296023	0.70399	0.999869	1127.41	0.116658	0.0746926	0.0211488	0.300016	1127.41	0.0899411	0.0862535	0.0566367	0.602534	ENSMUSG00000004798	11	-1	61775649	61855073	Ulk2
ENSMUSG00000004814	1	1	7	0	10	7	4	3	8	0	1	7	3	3	1.02376	0.859356	6.33309	0	9.37369	8.24026	3.75733	3.91686	6.84954	0	1.28187	6.19248	2.75317	2.72291	3.80745	2.78272e-06	0.00296143	0.723866	0.999869	3.80745	-0.00923571	0.117156	0.482088	NA	3.80745	-0.00661102	0.11863	0.463814	NA	ENSMUSG00000004814	5	-1	135569937	135573049	Ccl24
ENSMUSG00000004815	763	1077	997	868	1167	597	924	542	1159	1031	805	1006	866	832	781.126	925.526	902.013	1041.62	1093.91	702.776	867.943	707.645	992.326	905.77	1031.91	889.947	794.747	755.155	885.172	3.74821e-05	0.00296088	0.517774	0.999869	885.172	-0.0163504	0.0835655	0.721904	0.915034	885.172	-0.0272452	0.0911847	0.47854	0.86869	ENSMUSG00000004815	5	-1	108646693	108669672	Dgkq
ENSMUSG00000004821	0	0	0	0	0	0	0	0	0	0	0	0	0	0	0	0	0	0	0	0	0	0	0	0	0	0	0	0	0	0	0.00296144	NA	NA	0	0	0.127765	NA	NA	0	0	0.125479	NA	NA	ENSMUSG00000004821	5	-1	108777235	108795363	Tmed11
ENSMUSG00000004837	135	111	104	73	133	113	114	139	131	157	97	149	139	162	138.207	95.3885	94.0916	87.6016	124.67	133.021	107.084	181.481	112.161	137.93	124.342	131.811	127.563	147.037	124.456	5.60068e-05	0.00296113	0.192876	0.999869	124.456	-0.00053836	0.0898487	0.989381	0.998846	124.456	-0.0300446	0.0964528	0.347329	0.814606	ENSMUSG00000004837	11	1	61653265	61672784	Grap
ENSMUSG00000004842	0	0	0	0	0	0	0	0	0	0	0	0	0	0	0	0	0	0	0	0	0	0	0	0	0	0	0	0	0	0	0.00296144	NA	NA	0	0	0.127765	NA	NA	0	0	0.125479	NA	NA	ENSMUSG00000004842	16	1	65520511	65535005	Pou1f1
ENSMUSG00000004843	871	1153	1032	751	920	847	1130	794	1060	945	623	1220	1085	962	891.692	990.837	933.678	901.217	862.38	997.071	1061.45	1036.66	907.563	830.216	798.607	1079.26	995.728	873.148	939.965	-0.000118097	0.00296015	0.176295	0.999869	939.965	-0.00437339	0.0702261	0.929687	0.980957	939.965	0.0417985	0.0816316	0.369164	0.822289	ENSMUSG00000004843	16	-1	65539128	65562726	Chmp2b
ENSMUSG00000004846	665	802	747	603	995	841	1084	850	801	733	506	1228	1052	1121	680.798	689.203	675.831	723.614	932.682	990.008	1018.24	1109.78	685.81	643.966	648.628	1086.34	965.443	1017.46	847.7	-8.97346e-05	0.00295949	0.403246	0.999869	847.7	0.0105097	0.0610625	0.826668	0.948805	847.7	0.0367488	0.0742664	0.449446	0.856142	ENSMUSG00000004846	5	1	136987019	136996648	Plod3
ENSMUSG00000004849	1033	1256	1138	884	1264	1173	1275	1036	1338	1098	752	1217	1234	1297	1057.54	1079.35	1029.58	1060.82	1184.83	1380.83	1197.65	1352.62	1145.58	964.632	963.968	1076.61	1132.47	1177.21	1128.84	-4.80883e-05	0.00295977	0.628797	0.999869	1128.84	-0.10163	0.066544	0.0404121	0.365463	1128.84	-0.0528756	0.0779534	0.272385	0.778606	ENSMUSG00000004849	5	-1	137034993	137046135	Ap1s1
ENSMUSG00000004864	194	195	122	151	172	201	206	242	188	215	167	289	198	239	198.609	167.574	110.377	181.203	161.227	236.613	193.503	315.96	160.964	188.885	214.073	255.661	181.709	216.926	198.806	2.95356e-05	0.00296122	0.420993	0.999869	198.806	-0.00792461	0.0929833	0.828755	0.948912	198.806	-0.0204575	0.0979775	0.468653	0.864544	ENSMUSG00000004864	17	1	28769297	28780233	Mapk13
ENSMUSG00000004865	1173	1868	1562	1203	1453	1039	1546	1076	1715	1356	1252	1672	1326	1382	1200.87	1605.28	1413.18	1443.63	1362	1223.09	1452.21	1404.85	1468.37	1191.29	1604.9	1479.12	1216.9	1254.36	1380	2.31518e-06	0.00296063	0.973392	0.999869	1380	-0.0181144	0.0782877	0.708341	0.910056	1380	-0.0121707	0.0869228	0.773164	0.956133	ENSMUSG00000004865	17	-1	28587648	28622709	Srpk1
ENSMUSG00000004872	0	0	0	0	0	0	0	0	0	0	0	0	0	0	0	0	0	0	0	0	0	0	0	0	0	0	0	0	0	0	0.00296144	NA	NA	0	0	0.127765	NA	NA	0	0	0.125479	NA	NA	ENSMUSG00000004872	1	-1	78101267	78197134	Pax3
ENSMUSG00000004880	805	955	1035	894	738	485	590	339	971	827	623	568	540	603	824.124	820.685	936.392	1072.82	691.778	570.932	554.206	442.605	831.362	726.549	798.607	502.475	495.57	547.306	701.101	-9.8004e-05	0.00296077	0.119425	0.999869	701.101	-0.045173	0.0822511	0.338273	0.72318	701.101	0.0162705	0.0893194	0.684139	0.932194	ENSMUSG00000004880	1	-1	181815335	181843046	Lbr
ENSMUSG00000004885	1	0	2	0	2	1	0	2	0	25	0	3	0	0	1.02376	0	1.80945	0	1.87474	1.17718	0	2.61124	0	21.9634	0	2.65392	0	0	2.36526	7.84537e-06	0.00296144	0.0831711	0.999869	2.36526	-0.00240156	0.122781	0.747369	NA	2.36526	-0.00787571	0.128885	0.151696	NA	ENSMUSG00000004885	3	1	87948666	87953376	Crabp2
ENSMUSG00000004891	675	799	907	825	989	1055	1455	809	840	799	566	1894	1266	1347	691.036	686.625	820.587	990.018	927.058	1241.92	1366.73	1056.25	719.201	701.95	725.54	1675.51	1161.84	1222.59	999.06	-4.66402e-05	0.002961	0.364467	0.999869	999.06	0.0628601	0.0881238	0.15895	0.566968	999.06	0.0601187	0.0973063	0.102004	0.669266	ENSMUSG00000004891	3	1	87971078	87980451	Nes
ENSMUSG00000004892	0	0	0	0	0	0	0	0	0	0	0	0	0	0	0	0	0	0	0	0	0	0	0	0	0	0	0	0	0	0	0.00296144	NA	NA	0	0	0.127765	NA	NA	0	0	0.125479	NA	NA	ENSMUSG00000004892	3	-1	87987531	88000230	Bcan
ENSMUSG00000004894	0	1	0	0	0	1	0	0	0	1	0	0	0	0	0	0.859356	0	0	0	1.17718	0	0	0	0.878535	0	0	0	0	0.208219	1.08103e-07	0.00296144	0.956676	0.999869	0.208219	-0.000804651	0.126507	0.82452	NA	0.208219	-0.000486069	0.124599	0.845228	NA	ENSMUSG00000004894	3	-1	88021750	88027583	Hapln2
ENSMUSG00000004895	826	884	928	576	857	721	821	645	960	953	649	905	884	921	845.623	759.67	839.587	691.213	803.325	848.746	771.192	842.124	821.944	837.244	831.935	800.599	811.266	835.935	810.029	0.000105561	0.00295951	0.323562	0.999869	810.029	0.000521562	0.0629766	0.991426	0.999343	810.029	-0.033467	0.0750899	0.489401	0.872242	ENSMUSG00000004895	3	-1	87858903	87885608	Prcc
ENSMUSG00000004896	192	178	213	165	279	165	261	167	233	255	165	276	219	209	196.561	152.965	192.707	198.004	261.526	194.235	245.166	218.038	199.493	224.026	211.509	244.161	200.981	189.696	209.219	7.91645e-05	0.00296085	0.181668	0.999869	209.219	-0.0394576	0.0828407	0.398593	0.761292	209.219	-0.0616262	0.0934796	0.122607	0.690622	ENSMUSG00000004896	3	-1	87922601	87930717	Rrnad1
ENSMUSG00000004897	4600	5682	4994	3681	4759	4161	4822	4195	5755	5046	3823	4552	4547	4755	4709.28	4882.86	4518.21	4417.28	4460.94	4898.24	4529.46	5477.07	4927.38	4433.09	4900.6	4026.88	4172.88	4315.82	4619.29	4.86714e-05	0.0029595	0.650107	0.999869	4619.29	-0.129317	0.0648365	0.00877513	0.219537	4619.29	-0.108762	0.0789682	0.0296772	0.508049	ENSMUSG00000004897	3	1	87906321	87916132	Hdgf
ENSMUSG00000004902	1	2	0	0	0	2	1	0	1	0	1	0	2	2	1.02376	1.71871	0	0	0	2.35436	0.939333	0	0.856192	0	1.28187	0	1.83544	1.81528	0.844639	-1.63922e-07	0.00296144	0.971854	0.999869	0.844639	0.00277495	0.121478	0.741741	NA	0.844639	0.00141943	0.121061	0.803036	NA	ENSMUSG00000004902	6	1	120773578	120794336	Slc25a18
ENSMUSG00000004929	280	311	292	284	347	324	449	318	356	350	247	377	387	419	286.652	267.26	264.18	340.806	325.267	381.406	421.76	415.187	304.804	307.487	316.623	333.509	355.158	380.3	335.743	5.69836e-05	0.0029606	0.420174	0.999869	335.743	-0.0459799	0.0771961	0.347983	0.726958	335.743	-0.0534905	0.0879	0.217845	0.749633	ENSMUSG00000004929	10	1	81070035	81082559	Thop1
ENSMUSG00000004931	867	1116	961	711	992	805	884	731	1179	982	686	1018	957	1121	887.597	959.041	869.443	853.216	929.87	947.629	830.37	954.407	1009.45	862.722	879.365	900.563	878.26	1017.46	912.814	4.20195e-05	0.00295989	0.661132	0.999869	912.814	0.0146883	0.0670736	0.765916	0.92733	912.814	-0.00474152	0.078185	0.920236	0.987989	ENSMUSG00000004931	10	1	81266960	81273246	Apba3
ENSMUSG00000004933	6	9	9	6	25	21	20	5	8	8	4	24	19	23	6.14254	7.7342	8.14254	7.20013	23.4342	24.7208	18.7867	6.52809	6.84954	7.02828	5.12749	21.2314	17.4367	20.8757	12.9456	-5.8656e-06	0.0029614	0.721907	0.999869	12.9456	0.00557838	0.100744	0.820911	0.946908	12.9456	0.00682189	0.105052	0.674446	NA	ENSMUSG00000004933	10	1	81252935	81263365	Matk
ENSMUSG00000004934	413	488	459	361	457	355	424	377	593	535	360	495	505	431	422.811	419.366	415.27	433.208	428.378	417.899	398.277	492.218	507.722	470.016	461.474	437.897	463.45	391.192	439.941	0.000174202	0.00296005	0.0546847	0.999869	439.941	-0.00365118	0.0693673	0.941241	0.984271	439.941	-0.0667227	0.0819556	0.159317	0.718793	ENSMUSG00000004934	10	-1	81153266	81167923	Pias4
ENSMUSG00000004936	963	1108	1108	870	1128	871	1121	880	1030	1086	681	1175	1198	1171	985.877	952.166	1002.44	1044.02	1057.35	1025.32	1052.99	1148.94	881.878	954.089	872.955	1039.45	1099.43	1062.84	1012.84	-0.000252239	0.00295875	0.0456347	0.999869	1012.84	-0.00271994	0.0560603	0.952972	0.988115	1012.84	0.0680921	0.0699341	0.16619	0.724792	ENSMUSG00000004936	9	-1	64185770	64253631	Map2k1
ENSMUSG00000004937	1548	1852	1729	1307	1786	1505	1771	1547	1873	1791	1239	1646	1707	1854	1584.77	1591.53	1564.27	1568.43	1674.14	1771.66	1663.56	2019.79	1603.65	1573.46	1588.24	1456.12	1566.55	1682.76	1636.35	1.40415e-05	0.0029594	0.898459	0.999869	1636.35	-0.112316	0.063015	0.0212666	0.300016	1636.35	-0.0848116	0.0761438	0.0861757	0.654695	ENSMUSG00000004937	10	-1	81044075	81060181	Sgta
ENSMUSG00000004939	0	0	1	0	0	0	0	0	0	0	0	0	0	0	0	0	0.904727	0	0	0	0	0	0	0	0	0	0	0	0.0646234	-3.26126e-07	0.00296144	0.869818	0.999869	0.0646234	-0.000210694	0.126451	0.953687	NA	0.0646234	0.000186273	0.124571	0.940358	NA	ENSMUSG00000004939	10	-1	81198170	81202051	Nmrk2
ENSMUSG00000004945	1060	1371	1321	885	1159	1036	1020	1057	1416	1131	901	1024	1116	1208	1085.18	1178.18	1195.14	1062.02	1086.41	1219.56	958.119	1380.04	1212.37	993.623	1154.97	905.871	1024.18	1096.43	1110.86	-7.55787e-06	0.00296062	0.91399	0.999869	1110.86	-0.078621	0.0795438	0.109122	0.493844	1110.86	-0.0452183	0.0879564	0.290466	0.790165	ENSMUSG00000004945	17	-1	5410870	5440259	Tmem242
ENSMUSG00000004947	177	198	217	127	201	199	221	199	214	228	152	287	263	241	181.205	170.152	196.326	152.403	188.411	234.259	207.593	259.818	183.225	200.306	194.845	253.892	241.361	218.741	205.895	6.12731e-05	0.00296077	0.33183	0.999869	205.895	0.037528	0.0803153	0.433153	0.780095	205.895	-0.00626326	0.0885266	0.877424	0.979459	ENSMUSG00000004947	5	1	135994800	136032872	Dtx2
ENSMUSG00000004948	0	1	0	0	0	0	0	0	0	0	0	0	0	0	0	0.859356	0	0	0	0	0	0	0	0	0	0	0	0	0.0613826	-3.26126e-07	0.00296144	0.869818	0.999869	0.0613826	-0.000210694	0.126451	0.953687	NA	0.0613826	0.000186273	0.124571	0.940358	NA	ENSMUSG00000004948	5	1	135980099	135988624	Zp3
ENSMUSG00000004951	98	79	93	67	848	998	1080	1059	160	187	81	2072	916	999	100.328	67.8891	84.1396	80.4015	794.889	1174.83	1014.48	1382.65	136.991	164.286	103.832	1832.97	840.633	906.731	620.361	7.98498e-05	0.00296128	0.0112475	0.999869	620.361	0.017217	0.0948266	0.617793	0.875705	620.361	-0.0402125	0.106251	0.129738	0.697084	ENSMUSG00000004951	5	1	135887919	135889563	Hspb1
ENSMUSG00000004952	94	97	103	103	208	165	113	86	107	133	94	223	220	207	96.2331	83.3575	93.1869	123.602	194.973	194.235	106.145	112.283	91.6125	116.845	120.496	197.275	201.899	187.881	137.145	2.35733e-05	0.00296121	0.528351	0.999869	137.145	0.0631171	0.0973284	0.105027	0.489449	137.145	0.0192374	0.0974013	0.506033	0.877438	ENSMUSG00000004952	5	1	136083916	136111860	Rasa4
ENSMUSG00000004961	3	3	4	3	1	3	3	4	2	4	3	5	2	6	3.07127	2.57807	3.61891	3.60007	0.937369	3.53154	2.818	5.22247	1.71238	3.51414	3.84562	4.4232	1.83544	5.44583	3.29674	-1.45097e-06	0.00296142	0.891132	0.999869	3.29674	0.00716915	0.111443	0.638096	NA	3.29674	0.00461831	0.112602	0.670622	NA	ENSMUSG00000004961	7	-1	4539765	4547541	Syt5
ENSMUSG00000004980	7616	8996	9273	6590	8519	6674	8437	5961	8403	8184	6141	7771	7239	8790	7796.93	7730.76	8389.53	7908.15	7985.45	7856.5	7925.15	7782.79	7194.58	7189.93	7871.98	6874.53	6643.39	7978.14	7651.99	-0.000175401	0.00295888	0.154198	0.999869	7651.99	-0.0917134	0.058224	0.0513377	0.391909	7651.99	-0.0180436	0.0700532	0.711087	0.942708	ENSMUSG00000004980	6	-1	51460932	51469894	Hnrnpa2b1
ENSMUSG00000004988	355	216	240	168	243	272	180	308	284	992	206	301	286	321	363.434	185.621	217.134	201.604	227.781	320.193	169.08	402.13	243.159	871.507	264.066	266.277	262.468	291.352	306.129	3.78633e-05	0.00296138	0.0454683	0.999869	306.129	-0.00155579	0.102118	0.944795	0.986158	306.129	-0.0261746	0.119752	0.143649	0.701918	ENSMUSG00000004988	6	-1	117933559	117937692	Fxyd4
ENSMUSG00000004994	87	135	133	89	144	104	152	103	122	123	88	154	140	150	89.0668	116.013	120.329	106.802	134.981	122.427	142.779	134.479	104.455	108.06	112.805	136.235	128.481	136.146	120.933	-1.56016e-06	0.00296086	0.978915	0.999869	120.933	-0.00106273	0.0814378	0.981985	0.996903	120.933	0.000142604	0.0897002	0.997105	0.999262	ENSMUSG00000004994	8	-1	84257795	84270380	Ccdc130
ENSMUSG00000004996	271	345	308	241	299	245	316	262	335	400	243	343	291	321	277.438	296.478	278.656	289.205	280.273	288.409	296.829	342.072	286.824	351.414	311.495	303.431	267.057	291.352	297.21	0.000108229	0.00296037	0.173851	0.999869	297.21	-0.0299688	0.0739802	0.544378	0.841281	297.21	-0.0631987	0.085708	0.164672	0.723511	ENSMUSG00000004996	8	-1	84249906	84257326	Mri1
ENSMUSG00000005034	1712	2078	1854	1459	1442	1192	1497	877	1958	1777	1176	1674	1627	1602	1752.67	1785.74	1677.36	1750.83	1351.69	1403.2	1406.18	1145.03	1676.42	1561.16	1507.48	1480.89	1493.13	1454.04	1531.84	-0.000200079	0.00295929	0.0760791	0.999869	1531.84	0.0940649	0.0621268	0.0521727	0.394237	1531.84	0.134246	0.0795037	0.00859236	0.345701	ENSMUSG00000005034	3	-1	146729574	146812990	Prkacb
ENSMUSG00000005043	484	640	528	452	488	396	401	230	597	563	387	429	480	434	495.498	549.988	477.696	542.41	457.436	466.163	376.672	300.292	511.147	494.615	496.085	379.51	440.507	393.915	455.852	-2.15815e-05	0.00296072	0.741502	0.999869	455.852	0.00454275	0.0804396	0.923875	0.978576	455.852	0.0122341	0.0883898	0.764548	0.95529	ENSMUSG00000005043	11	-1	119343425	119355536	Sgsh
ENSMUSG00000005045	21	7	5	4	6	1	12	8	4	20	12	6	2	6	21.4989	6.01549	4.52364	4.80009	5.62422	1.17718	11.272	10.4449	3.42477	17.5707	15.3825	5.30784	1.83544	5.44583	8.16596	5.87711e-06	0.00296142	0.609382	0.999869	8.16596	-0.0139741	0.117239	0.358626	NA	8.16596	-0.011691	0.119234	0.306645	NA	ENSMUSG00000005045	4	1	152338651	152390194	Chd5
ENSMUSG00000005054	699	888	878	554	1343	1418	1598	1399	883	821	606	1948	1317	1516	715.606	763.108	794.35	664.812	1258.89	1669.24	1501.05	1826.56	756.017	721.277	776.815	1723.28	1208.64	1375.98	1125.4	1.35667e-05	0.0029608	0.825664	0.999869	1125.4	-0.0414575	0.0815989	0.381747	0.748853	1125.4	-0.0308604	0.0898655	0.441684	0.854812	ENSMUSG00000005054	10	1	78425669	78427622	Cstb
ENSMUSG00000005057	17	29	35	17	48	40	59	36	31	24	18	75	48	51	17.4039	24.9213	31.6654	20.4004	44.9937	47.0872	55.4206	47.0023	26.5419	21.0848	23.0737	66.348	44.0507	46.2896	36.8774	-1.30691e-06	0.0029613	0.96417	0.999869	36.8774	0.0141466	0.0942869	0.686599	0.901381	36.8774	0.00728607	0.0989063	0.769024	0.955476	ENSMUSG00000005057	5	-1	136218147	136246556	Sh2b2
ENSMUSG00000005069	1887	2283	2086	1615	1803	1360	1630	1222	2328	2128	1586	1683	1759	1769	1931.83	1961.91	1887.26	1938.04	1690.08	1600.96	1531.11	1595.47	1993.21	1869.52	2033.05	1488.85	1614.27	1605.61	1767.23	6.17976e-05	0.00295782	0.672863	0.999869	1767.23	-0.0231675	0.0517885	0.598958	0.866783	1767.23	-0.0323122	0.0642174	0.502187	0.875835	ENSMUSG00000005069	6	-1	124396816	124415067	Pex5
ENSMUSG00000005078	647	805	739	546	632	506	611	485	757	715	527	628	585	627	662.37	691.781	668.593	655.212	592.417	595.653	573.932	633.225	648.137	628.153	675.547	555.554	536.867	569.089	620.467	-7.87696e-05	0.00295885	0.524294	0.999869	620.467	-0.0716592	0.0587234	0.129279	0.525374	620.467	-0.0312456	0.0704699	0.521923	0.882394	ENSMUSG00000005078	12	1	72085589	72101461	Jkamp
ENSMUSG00000005087	38	61	64	49	702	810	565	300	84	49	56	1887	834	633	38.9027	52.4207	57.9025	58.8011	658.033	953.515	530.723	391.686	71.9201	43.0482	71.7849	1669.32	765.38	574.535	424.141	1.70317e-05	0.00296135	0.480961	0.999869	424.141	0.0638876	0.123237	0.0476522	0.382842	424.141	0.0172781	0.10328	0.409423	0.842787	ENSMUSG00000005087	2	-1	102811141	102901665	Cd44
ENSMUSG00000005089	131	212	229	134	229	169	108	56	183	193	113	233	164	150	134.112	182.183	207.182	160.803	214.658	198.943	101.448	73.1146	156.683	169.557	144.852	206.121	150.506	136.146	159.736	-1.1929e-05	0.0029613	0.681778	0.999869	159.736	0.016141	0.0971776	0.60332	0.869145	159.736	0.0153777	0.100615	0.510911	0.879182	ENSMUSG00000005089	2	1	102658659	102790784	Slc1a2
ENSMUSG00000005102	256	323	276	237	273	197	366	190	296	351	214	364	288	322	262.082	277.572	249.705	284.405	255.902	231.904	343.796	248.068	253.433	308.366	274.321	322.009	264.304	292.26	276.295	2.33087e-05	0.00296082	0.700794	0.999869	276.295	0.0369194	0.08242	0.431244	0.778964	276.295	0.011154	0.0897163	0.777193	0.95671	ENSMUSG00000005102	2	1	118388618	118475234	Eif2ak4
ENSMUSG00000005103	2493	3181	2885	2316	3497	2870	3643	2633	2982	2841	1956	3816	3533	3400	2552.22	2733.61	2610.14	2779.25	3277.98	3378.51	3421.99	3437.69	2553.16	2495.92	2507.34	3375.78	3242.31	3085.97	2960.85	-0.000248842	0.002957	0.124387	0.999869	2960.85	-0.0485924	0.0467075	0.237152	0.645546	2960.85	0.012603	0.0595714	0.78809	0.95779	ENSMUSG00000005103	5	-1	38526813	38563221	Wdr1
ENSMUSG00000005107	389	547	704	467	561	378	360	230	530	552	322	363	402	417	398.241	470.068	636.928	560.41	525.864	444.974	338.16	300.292	453.782	484.951	412.763	321.124	368.924	378.485	435.355	-4.64253e-05	0.00296109	0.3086	0.999869	435.355	-0.0379208	0.0901492	0.359097	0.733336	435.355	0.00215056	0.0944773	0.947538	0.991936	ENSMUSG00000005107	5	-1	38349273	38503143	Slc2a9
ENSMUSG00000005124	109	150	164	80	120	104	214	79	119	108	69	235	226	199	111.589	128.903	148.375	96.0018	112.484	122.427	201.017	103.144	101.887	94.8818	88.4492	207.89	207.405	180.62	136.077	-5.96469e-05	0.00296119	0.121574	0.999869	136.077	0.110995	0.122344	0.0112984	0.237375	136.077	0.120014	0.19386	0.00409441	0.266075	ENSMUSG00000005124	15	1	66891320	66923201	Ccn4
ENSMUSG00000005125	24590	26349	36082	25059	69027	40265	75010	40063	26172	32685	19963	57298	61164	32950	25174.2	22643.2	32644.4	30071.4	64703.8	47399.1	70459.3	52307	22408.3	28714.9	25590	50688.1	56131.5	29906.7	39917.3	-2.38808e-05	0.00296113	0.580935	0.999869	39917.3	-0.0749072	0.0962083	0.0712292	0.434778	39917.3	-0.0281704	0.09634	0.376122	0.827065	ENSMUSG00000005125	15	-1	66929318	66969640	Ndrg1
ENSMUSG00000005131	43	51	71	28	56	53	73	51	61	59	46	59	49	46	44.0215	43.8271	64.2356	33.6006	52.4927	62.3905	68.5713	66.5865	52.2277	51.8336	58.9662	52.1937	44.9684	41.7514	52.6905	3.31509e-05	0.00296121	0.375954	0.999869	52.6905	-0.0718945	0.101596	0.0640702	0.420074	52.6905	-0.0589889	0.111534	0.0533901	0.597176	ENSMUSG00000005131	9	1	53402325	53434402	4930550C14Rik
ENSMUSG00000005142	3894	4537	4598	3616	4474	3285	3853	2874	4274	4243	2815	4015	3838	4186	3986.51	3898.9	4159.93	4339.28	4193.79	3867.03	3619.25	3752.35	3659.36	3727.62	3608.47	3551.83	3522.22	3799.37	3834.71	-0.000318636	0.00295849	0.0158769	0.999869	3834.71	-0.062377	0.0551829	0.172672	0.582122	3834.71	0.0360632	0.067746	0.458943	0.86104	ENSMUSG00000005142	8	1	85083270	85098282	Man2b1
ENSMUSG00000005148	43	27	40	18	74	43	80	85	21	171	24	107	69	68	44.0215	23.2026	36.1891	21.6004	69.3653	50.6187	75.1466	110.978	17.98	150.23	30.7649	94.6564	63.3228	61.7194	60.6996	3.32381e-05	0.0029614	0.0420652	0.999869	60.6996	-0.00239359	0.103796	0.906894	0.974496	60.6996	-0.0252782	0.126031	0.125196	0.695517	ENSMUSG00000005148	14	1	99298691	99315036	Klf5
ENSMUSG00000005150	298	342	323	228	367	314	349	269	378	318	248	346	347	349	305.079	293.9	292.227	273.605	344.014	369.634	327.827	351.211	323.641	279.374	317.904	306.085	318.45	316.766	315.694	6.63278e-05	0.00296008	0.460916	0.999869	315.694	-0.0772298	0.0694606	0.121201	0.512249	315.694	-0.0768917	0.082491	0.107169	0.673394	ENSMUSG00000005150	8	-1	85075035	85081306	Wdr83
ENSMUSG00000005161	2632	3037	3199	2167	3391	3058	3166	2807	3224	3012	1931	2905	3061	3523	2694.53	2609.86	2894.22	2600.45	3178.62	3599.81	2973.93	3664.87	2760.36	2646.15	2475.3	2569.88	2809.15	3197.61	2905.34	-3.51653e-05	0.0029601	0.692861	0.999869	2905.34	-0.11844	0.0721261	0.019055	0.287545	2905.34	-0.0648973	0.0822843	0.169119	0.726231	ENSMUSG00000005161	8	1	84969587	84974834	Prdx2
ENSMUSG00000005198	2352	3158	2696	2066	2733	1878	3010	1687	2515	2704	1827	2932	2420	2807	2407.88	2713.85	2439.14	2479.25	2561.83	2210.74	2827.39	2202.58	2153.32	2375.56	2341.98	2593.76	2220.89	2547.74	2433.99	-0.000112981	0.00296018	0.190965	0.999869	2433.99	0.000520371	0.070862	0.991624	0.999343	2433.99	0.0432451	0.0821137	0.350991	0.815468	ENSMUSG00000005198	11	-1	69733997	69758637	Polr2a
ENSMUSG00000005202	3	1	3	5	2	1	11	2	3	2	4	2	2	1	3.07127	0.859356	2.71418	6.00011	1.87474	1.17718	10.3327	2.61124	2.56858	1.75707	5.12749	1.76928	1.83544	0.907638	3.0433	-9.81019e-08	0.00296143	0.991353	0.999869	3.0433	-0.0187621	0.13104	0.167734	NA	3.0433	-0.00960447	0.1217	0.314563	NA	ENSMUSG00000005202	11	-1	69614804	69617905	Shbg
ENSMUSG00000005204	842	1077	1000	780	1068	901	1033	837	1193	1110	820	1064	988	1091	862.003	925.526	904.727	936.017	1001.11	1060.64	970.331	1092.8	1021.44	975.174	1051.14	941.257	906.709	990.233	974.222	0.000284475	0.00295884	0.0217115	0.999869	974.222	-0.0811335	0.0576652	0.083187	0.45451	974.222	-0.146432	0.0760049	0.0043866	0.269818	ENSMUSG00000005204	11	-1	69673115	69682084	Senp3
ENSMUSG00000005220	230	33	18	10	2	20	16	68	17	109	46	59	20	70	235.464	28.3587	16.2851	12.0002	1.87474	23.5436	15.0293	88.7821	14.5553	95.7603	58.9662	52.1937	18.3544	63.5347	51.7645	-2.34686e-06	0.00296143	0.752346	0.999869	51.7645	0.00457395	0.117095	0.689067	0.902307	51.7645	0.00414454	0.118016	0.612727	0.915092	ENSMUSG00000005220	5	-1	72300025	72504473	Corin
ENSMUSG00000005225	1173	1688	1622	1097	1471	937	943	522	1725	1467	957	1175	1118	1026	1200.87	1450.59	1467.47	1316.42	1378.87	1103.02	885.791	681.533	1476.93	1288.81	1226.75	1039.45	1026.01	931.237	1176.7	-7.98209e-06	0.00296105	0.869066	0.999869	1176.7	-0.00478846	0.0878917	0.910236	0.975153	1176.7	0.00124284	0.0935766	0.970944	0.995413	ENSMUSG00000005225	6	1	54595111	54645839	Plekha8
ENSMUSG00000005232	4	6	7	5	6	7	4	5	7	6	6	2	4	7	4.09503	5.15613	6.33309	6.00011	5.62422	8.24026	3.75733	6.52809	5.99334	5.27121	7.69124	1.76928	3.67089	6.35347	5.46312	4.81985e-06	0.00296141	0.735718	0.999869	5.46312	-0.0166429	0.112777	0.357457	NA	5.46312	-0.0120937	0.113581	0.367321	NA	ENSMUSG00000005232	2	1	69211073	69227841	G6pc2
ENSMUSG00000005233	304	557	450	272	371	277	559	303	468	275	231	368	414	359	311.222	478.661	407.127	326.406	347.764	326.079	525.087	395.602	400.698	241.597	296.113	325.547	379.937	325.842	363.406	-5.73077e-05	0.00296115	0.172452	0.999869	363.406	-0.0412043	0.0919778	0.301513	0.696585	363.406	0.00735206	0.0955648	0.812295	0.964342	ENSMUSG00000005233	2	-1	69193895	69206194	Spc25
ENSMUSG00000005237	27	29	19	21	13	14	26	11	22	39	41	26	29	28	27.6414	24.9213	17.1898	25.2005	12.1858	16.4805	24.4226	14.3618	18.8362	34.2629	52.5568	23.0006	26.6139	25.4139	24.5063	3.59419e-05	0.00296135	0.134477	0.999869	24.5063	0.0394068	0.110382	0.148289	0.550286	24.5063	0.000470597	0.101722	0.980693	0.99624	ENSMUSG00000005237	11	-1	69420809	69549110	Dnah2
ENSMUSG00000005251	481	519	525	494	698	587	675	464	517	499	318	526	515	649	492.427	446.006	474.982	592.811	654.284	691.004	634.05	605.807	442.651	438.389	407.636	465.32	472.627	589.057	529.075	-0.000134632	0.00296053	0.0671932	0.999869	529.075	-0.153196	0.0851378	0.00316754	0.138851	529.075	-0.0332236	0.0858617	0.447425	0.855184	ENSMUSG00000005251	16	-1	97741933	97763787	Ripk4
ENSMUSG00000005262	642	879	896	538	776	607	741	599	769	883	536	794	723	797	657.252	755.374	810.635	645.612	727.398	714.548	696.045	782.065	658.412	775.747	687.084	702.404	663.513	723.388	714.248	-1.92187e-05	0.00296017	0.825125	0.999869	714.248	-0.0328827	0.0707576	0.507614	0.823361	714.248	-0.0144	0.0811451	0.755143	0.952711	ENSMUSG00000005262	16	1	18811779	18835261	Ufd1
ENSMUSG00000005267	43	32	30	29	31	17	35	22	34	63	30	45	54	35	44.0215	27.4994	27.1418	34.8007	29.0584	20.0121	32.8766	28.7236	29.1105	55.3477	38.4562	39.8088	49.557	31.7673	34.8701	2.87692e-05	0.00296131	0.315639	0.999869	34.8701	0.0557377	0.109973	0.0845052	0.456016	34.8701	0.0120827	0.100457	0.597869	0.911532	ENSMUSG00000005267	11	-1	62700356	62731905	Zfp287
ENSMUSG00000005268	133	167	120	131	110	362	1045	623	355	282	327	481	1203	1598	136.16	143.512	108.567	157.203	103.111	426.139	981.603	813.4	303.948	247.747	419.172	425.512	1104.02	1450.41	487.179	2.88949e-05	0.00296141	0.0426942	0.999869	487.179	0.0248332	0.118451	0.205838	0.615834	487.179	-0.00733277	0.109256	0.585574	0.907389	ENSMUSG00000005268	15	1	10177238	10349180	Prlr
ENSMUSG00000005299	3694	4855	4244	3159	3636	2813	3113	2773	4872	3884	3104	3101	3209	3393	3781.76	4172.17	3839.66	3790.87	3408.27	3311.41	2924.14	3620.48	4171.37	3412.23	3978.93	2743.27	2944.97	3079.62	3512.8	-1.62911e-05	0.00295994	0.863051	0.999869	3512.8	-0.0974901	0.0691037	0.051043	0.391733	3512.8	-0.0601878	0.0802388	0.207387	0.744589	ENSMUSG00000005299	5	-1	33739673	33782817	Letm1
ENSMUSG00000005312	3035	3809	3242	2576	3019	2417	2996	2205	3603	3055	2379	3390	3434	3207	3107.1	3273.29	2933.13	3091.26	2829.92	2845.24	2814.24	2878.89	3084.86	2683.92	3049.58	2998.93	3151.46	2910.8	2975.19	-0.000157818	0.00295845	0.235608	0.999869	2975.19	0.0609574	0.0548975	0.181382	0.592266	2975.19	0.0880827	0.0690227	0.0744674	0.643353	ENSMUSG00000005312	13	-1	58176156	58215653	Ubqln1
ENSMUSG00000005320	811	964	1024	682	955	607	630	534	1017	929	794	988	999	786	830.266	828.419	926.44	818.415	895.188	714.548	591.78	697.2	870.747	816.159	1017.81	874.024	916.804	713.404	822.229	3.68571e-05	0.00296077	0.55858	0.999869	822.229	0.0695403	0.082728	0.145183	0.547939	822.229	0.0249346	0.0893955	0.535754	0.888354	ENSMUSG00000005320	13	1	55152640	55168759	Fgfr4
ENSMUSG00000005338	5	8	20	0	26	15	9	4	19	20	9	9	9	6	5.11878	6.87485	18.0945	0	24.3716	17.6577	8.45399	5.22247	16.2676	17.5707	11.5369	7.96176	8.2595	5.44583	10.9169	1.78222e-05	0.00296142	0.157822	0.999869	10.9169	-0.024534	0.124527	0.174366	0.583698	10.9169	-0.0295183	0.155662	0.0501271	NA	ENSMUSG00000005338	1	-1	173333258	173367695	Cadm3
ENSMUSG00000005339	0	0	0	0	0	0	0	0	0	0	0	0	0	0	0	0	0	0	0	0	0	0	0	0	0	0	0	0	0	0	0.00296144	NA	NA	0	0	0.127765	NA	NA	0	0	0.125479	NA	NA	ENSMUSG00000005339	1	-1	173221284	173227214	Fcer1a
ENSMUSG00000005354	3170	3999	3614	2492	3549	3126	2834	2831	4319	3506	2575	3003	3333	3583	3245.31	3436.56	3269.68	2990.46	3326.72	3679.86	2662.07	3696.21	3697.89	3080.14	3300.82	2656.57	3058.77	3252.07	3239.51	3.27001e-05	0.00296055	0.652976	0.999869	3239.51	-0.0653336	0.0776494	0.184174	0.595559	3239.51	-0.0549681	0.0876064	0.208714	0.7453	ENSMUSG00000005354	15	-1	77915047	77929006	Txn2
ENSMUSG00000005355	0	0	0	0	0	0	0	0	1	0	0	0	0	0	0	0	0	0	0	0	0	0	0.856192	0	0	0	0	0	0.0611566	4.33784e-07	0.00296144	0.827436	0.999869	0.0611566	-0.000210662	0.126451	0.953694	NA	0.0611566	-0.000486061	0.124599	0.845231	NA	ENSMUSG00000005355	10	-1	78711991	78718294	Casp14
ENSMUSG00000005357	0	1	1	0	0	0	0	1	0	0	0	4	2	2	0	0.859356	0.904727	0	0	0	0	1.30562	0	0	0	3.53856	1.83544	1.81528	0.732784	-2.69091e-06	0.00296144	0.510444	0.999869	0.732784	0.0128804	0.13392	0.125615	NA	0.732784	0.00813737	0.129573	0.13262	NA	ENSMUSG00000005357	10	1	78780496	78814765	Slc1a6
ENSMUSG00000005360	42	72	122	27	19	18	20	33	102	46	34	26	37	44	42.9978	61.8736	110.377	32.4006	17.81	21.1892	18.7867	43.0854	87.3316	40.4126	43.5837	23.0006	33.9557	39.9361	44.0529	-5.4618e-06	0.00296137	0.786867	0.999869	44.0529	0.0188321	0.104953	0.414813	0.769438	44.0529	0.0134396	0.106428	0.436584	0.853443	ENSMUSG00000005360	15	-1	8634124	8710764	Slc1a3
ENSMUSG00000005362	955	1219	1114	931	829	586	720	417	1179	1096	762	729	776	692	977.687	1047.55	1007.87	1117.22	777.079	689.827	676.319	544.443	1009.45	962.875	976.787	644.902	712.152	628.086	840.875	-6.04201e-05	0.00296028	0.465735	0.999869	840.875	-0.011662	0.0732639	0.813564	0.94377	840.875	0.0153991	0.0828797	0.733571	0.947174	ENSMUSG00000005362	6	-1	106780201	106800077	Crbn
ENSMUSG00000005364	85	77	155	173	78	52	73	36	96	117	89	62	76	92	87.0193	66.1704	140.233	207.604	73.1148	61.2133	68.5713	47.0023	82.1944	102.789	114.087	54.8477	69.7469	83.5027	89.8639	-2.74123e-05	0.00296132	0.312212	0.999869	89.8639	0.012509	0.0984128	0.664491	0.8919	89.8639	0.0224599	0.103859	0.310283	0.797826	ENSMUSG00000005364	6	-1	106710357	106749037	Il5ra
ENSMUSG00000005370	457	642	525	382	414	362	496	265	524	528	460	535	480	389	467.857	551.706	474.982	458.409	388.071	426.139	465.909	345.989	448.645	463.867	589.662	473.282	440.507	353.071	453.435	1.33745e-05	0.0029608	0.827959	0.999869	453.435	0.0171879	0.0821122	0.713343	0.911221	453.435	0.00428031	0.0894982	0.913816	0.987153	ENSMUSG00000005370	17	1	87975062	87990892	Msh6
ENSMUSG00000005371	949	1298	1125	844	953	765	996	594	1041	1129	674	1150	1009	1059	971.545	1115.44	1017.82	1012.82	893.313	900.542	935.575	775.537	891.296	991.866	863.982	1017.34	925.981	961.189	948.16	-0.000190041	0.00295977	0.0563005	0.999869	948.16	0.0795732	0.066491	0.107596	0.491901	948.16	0.125031	0.0839193	0.012874	0.400801	ENSMUSG00000005371	17	-1	87990859	88065291	Fbxo11
ENSMUSG00000005373	2169	2406	2460	2422	3437	1668	2247	1762	2642	2943	2780	2627	2025	1956	2220.53	2067.61	2225.63	2906.45	3221.74	1963.54	2110.68	2300.5	2262.06	2585.53	3563.61	2323.95	1858.39	1775.34	2384.68	5.88551e-05	0.0029611	0.194027	0.999869	2384.68	-0.0589162	0.0918237	0.158771	0.566917	2384.68	-0.0658069	0.104508	0.055509	0.601956	ENSMUSG00000005373	5	1	135089890	135138382	Mlxipl
ENSMUSG00000005374	362	394	399	290	366	288	439	318	413	426	246	502	481	418	370.6	338.586	360.986	348.007	343.077	339.028	412.367	415.187	353.607	374.256	315.341	444.089	441.424	379.393	373.996	-1.57876e-05	0.00296043	0.838718	0.999869	373.996	0.0721818	0.074947	0.146785	0.548231	373.996	0.0522628	0.0854108	0.24529	0.766059	ENSMUSG00000005374	5	1	135149657	135165760	Tbl2
ENSMUSG00000005378	402	536	509	377	541	403	517	450	561	495	356	501	500	494	411.55	460.615	460.506	452.408	507.117	474.403	485.635	587.528	480.324	434.875	456.347	443.204	458.861	448.373	468.696	3.36451e-05	0.00295999	0.716437	0.999869	468.696	-0.100041	0.0694113	0.0455272	0.37651	468.696	-0.0800616	0.0819242	0.0958709	0.666489	ENSMUSG00000005378	5	-1	135052957	135064959	Bud23
ENSMUSG00000005397	1450	1860	1829	1274	2444	1840	2844	1579	1769	1752	796	3475	3087	3580	1484.45	1598.4	1654.75	1528.83	2290.93	2166.01	2671.46	2061.57	1514.6	1539.19	1020.37	3074.12	2833.01	3249.35	2049.07	-9.66909e-05	0.00296074	0.133645	0.999869	2049.07	0.158681	0.0978734	0.00235068	0.120742	2049.07	0.162549	0.142498	0.00134746	0.145417	ENSMUSG00000005397	13	1	13437551	13512269	Nid1
ENSMUSG00000005410	115	138	144	115	146	138	461	195	110	106	89	265	174	234	117.732	118.591	130.281	138.003	136.856	162.451	433.032	254.596	94.1811	93.1247	114.087	234.43	159.684	212.387	171.388	-2.96405e-05	0.00296131	0.290236	0.999869	171.388	-0.0296578	0.0988548	0.342128	0.725818	171.388	0.00221767	0.0997815	0.922598	0.988172	ENSMUSG00000005410	8	1	75109569	75128439	Mcm5
ENSMUSG00000005413	475	737	687	387	688	620	1470	1598	734	495	344	1269	863	855	486.284	633.345	621.547	464.409	644.91	729.851	1380.82	2086.38	628.445	434.875	440.964	1122.61	791.994	776.031	803.033	-8.33362e-06	0.00296135	0.718255	0.999869	803.033	-0.0308582	0.104668	0.253108	0.659539	803.033	-0.0107228	0.102849	0.581749	0.904812	ENSMUSG00000005413	8	1	75093621	75100589	Hmox1
ENSMUSG00000005417	3619	3814	3867	2993	4330	3147	4344	3118	3936	4657	2990	4946	4364	4918	3704.97	3277.58	3498.58	3591.67	4058.81	3704.58	4080.46	4070.92	3369.97	4091.34	3832.8	4375.43	4004.94	4463.77	3866.13	0.000130395	0.00295947	0.227641	0.999869	3866.13	0.0635568	0.0628557	0.190756	0.602615	3866.13	0.00333843	0.0743578	0.944921	0.991373	ENSMUSG00000005417	11	1	59661305	59780860	Mprip
ENSMUSG00000005442	1437	1645	1362	1243	1844	1396	2085	1163	1587	1937	1233	2297	1917	1802	1471.14	1413.64	1232.24	1491.63	1728.51	1643.34	1958.51	1518.43	1358.78	1701.72	1580.55	2032.02	1759.27	1635.56	1608.95	8.86466e-05	0.00296052	0.230648	0.999869	1608.95	0.0326543	0.0762069	0.505864	0.822786	1608.95	-0.0165688	0.0854223	0.703549	0.94003	ENSMUSG00000005442	7	1	25267704	25294159	Cic
ENSMUSG00000005447	135	158	147	117	195	208	257	214	183	187	136	255	216	269	138.207	135.778	132.995	140.403	182.787	244.853	241.408	279.402	156.683	164.286	174.335	225.583	198.228	244.155	189.936	0.000101523	0.00296088	0.0778857	0.999869	189.936	-0.0276171	0.0820502	0.556289	0.848314	189.936	-0.0675342	0.0945687	0.0913867	0.661206	ENSMUSG00000005447	7	-1	25295049	25297986	Pafah1b3
ENSMUSG00000005465	18	37	18	19	43	37	48	26	29	26	14	63	64	75	18.4276	31.7962	16.2851	22.8004	40.3069	43.5556	45.088	33.9461	24.8296	22.8419	17.9462	55.7323	58.7342	68.0729	35.7402	-1.71554e-06	0.0029613	0.952657	0.999869	35.7402	0.0907455	0.120123	0.0219313	0.301687	35.7402	0.0388953	0.106832	0.132987	0.69747	ENSMUSG00000005465	8	-1	84030294	84042589	Il27ra
ENSMUSG00000005469	1678	1909	1891	1359	1618	1408	1517	1352	2101	1735	1342	1579	1688	1812	1717.86	1640.51	1710.84	1630.83	1516.66	1657.47	1424.97	1765.2	1798.86	1524.26	1720.27	1396.85	1549.11	1644.64	1621.31	4.88073e-06	0.00295995	0.958573	0.999869	1621.31	-0.0290099	0.0680619	0.55762	0.848415	1621.31	-0.021314	0.0790412	0.651394	0.925779	ENSMUSG00000005469	8	1	83972993	83996443	Prkaca
ENSMUSG00000005470	15	18	17	6	25	25	80	42	14	11	8	61	27	38	15.3563	15.4684	15.3804	7.20013	23.4342	29.4295	75.1466	54.836	11.9867	9.66389	10.255	53.963	24.7785	34.4903	27.2421	-1.18893e-05	0.00296139	0.49661	0.999869	27.2421	-0.0159504	0.102492	0.513073	0.826654	27.2421	0.00163859	0.103973	0.920847	0.988044	ENSMUSG00000005470	8	1	83955507	83970197	Asf1b
ENSMUSG00000005474	0	0	0	0	0	1	0	0	0	0	0	0	0	0	0	0	0	0	0	1.17718	0	0	0	0	0	0	0	0	0.0840842	-4.62037e-10	0.00296144	0.999815	0.999869	0.0840842	-0.00080465	0.126507	0.82452	NA	0.0840842	-0.000389984	0.124587	0.875535	NA	ENSMUSG00000005474	5	1	136693146	136701094	Myl10
ENSMUSG00000005481	345	406	445	287	451	406	545	391	424	391	306	483	433	479	353.196	348.898	402.604	344.406	422.753	477.935	511.936	510.497	363.025	343.507	392.253	427.281	397.374	434.759	409.316	8.07039e-06	0.00296026	0.92328	0.999869	409.316	-0.0958294	0.0724113	0.0562319	0.401684	409.316	-0.0651236	0.0837885	0.161963	0.722202	ENSMUSG00000005481	8	1	83715177	83726892	Ddx39
ENSMUSG00000005483	715	832	948	642	732	686	722	588	840	875	472	1071	1044	1518	731.986	714.984	857.681	770.414	686.154	807.545	678.198	767.704	719.201	768.718	605.044	947.449	958.102	1377.79	813.641	-5.86006e-05	0.00296081	0.336957	0.999869	813.641	0.294636	0.186546	5.34975e-05	0.0113663	813.641	0.212771	0.205583	0.000420552	0.0843697	ENSMUSG00000005483	8	1	83608193	83612653	Dnajb1
ENSMUSG00000005493	2	0	6	0	3	0	1	1	2	2	0	1	0	1	2.04751	0	5.42836	0	2.81211	0	0.939333	1.30562	1.71238	1.75707	0	0.88464	0	0.907638	1.27105	-2.38811e-06	0.00296144	0.675456	0.999869	1.27105	-0.00543755	0.122986	0.523538	NA	1.27105	-0.00124027	0.120137	0.841848	NA	ENSMUSG00000005493	3	-1	153857149	153906138	Msh4
ENSMUSG00000005501	540	772	585	499	592	501	733	372	810	681	473	762	621	586	552.828	663.423	529.265	598.811	554.923	589.767	688.531	485.69	693.515	598.282	606.326	674.095	569.905	531.876	595.517	5.49105e-05	0.00296071	0.404068	0.999869	595.517	0.0100466	0.0798689	0.833535	0.951046	595.517	-0.0181447	0.0882321	0.659329	0.926323	ENSMUSG00000005501	1	-1	87945119	88008551	Usp40
ENSMUSG00000005503	0	0	0	0	0	0	0	0	0	0	0	0	0	0	0	0	0	0	0	0	0	0	0	0	0	0	0	0	0	0	0.00296144	NA	NA	0	0	0.127765	NA	NA	0	0	0.125479	NA	NA	ENSMUSG00000005503	6	1	52313498	52318378	Evx1
ENSMUSG00000005505	341	417	446	316	368	258	375	301	461	418	313	384	381	411	349.101	358.351	403.508	379.207	344.952	303.712	352.25	392.991	394.704	367.228	401.226	339.702	349.652	373.039	364.973	4.64005e-05	0.00296021	0.587185	0.999869	364.973	0.0118454	0.0716663	0.811092	0.94324	364.973	-0.00971397	0.0817493	0.832091	0.968602	ENSMUSG00000005505	2	1	90904740	90911626	Kbtbd4
ENSMUSG00000005506	2275	2834	2615	2030	2374	1700	2608	1399	2716	2463	1783	2634	2574	2297	2329.05	2435.41	2365.86	2436.05	2225.31	2001.21	2449.78	1826.56	2325.42	2163.83	2285.58	2330.14	2362.22	2084.85	2258.66	-8.05788e-05	0.00296	0.382752	0.999869	2258.66	0.0450515	0.068794	0.363629	0.735734	2258.66	0.0598255	0.0809042	0.207818	0.744677	ENSMUSG00000005506	2	1	90940382	91019497	Celf1
ENSMUSG00000005510	2027	2446	2266	1625	2354	1946	1841	1854	2609	2115	1485	1824	2189	2169	2075.15	2101.98	2050.11	1950.04	2206.57	2290.79	1729.31	2420.62	2233.8	1858.1	1903.58	1613.58	2008.89	1968.67	2029.37	-1.94353e-05	0.00296056	0.788461	0.999869	2029.37	-0.0873034	0.0787161	0.0778348	0.446713	2029.37	-0.0459497	0.0871109	0.290467	0.790165	ENSMUSG00000005510	2	-1	90894634	90904827	Ndufs3
ENSMUSG00000005514	8640	9848	8975	6110	7639	5702	4677	5307	10729	8531	6947	6103	6233	7364	8845.26	8462.94	8119.93	7332.14	7160.56	6712.28	4393.26	6928.92	9186.08	7494.78	8905.17	5398.96	5720.16	6683.85	7238.88	2.19396e-05	0.00296089	0.702368	0.999869	7238.88	-0.0257577	0.0838805	0.574432	0.856383	7238.88	-0.0255205	0.0912637	0.504556	0.877438	ENSMUSG00000005514	5	1	135670033	135735326	Por
ENSMUSG00000005533	4125	4882	4851	4230	4922	3108	4232	2089	4755	4943	3403	4009	3388	4631	4223	4195.37	4388.83	5076.09	4613.73	3658.67	3975.26	2727.44	4071.19	4342.6	4362.21	3546.52	3109.24	4203.27	4035.25	-2.61732e-05	0.00296089	0.647448	0.999869	4035.25	-0.0146701	0.0838137	0.748553	0.922159	4035.25	0.00366725	0.090788	0.923168	0.988172	ENSMUSG00000005533	7	1	67952827	68233668	Igf1r
ENSMUSG00000005534	2002	2748	2490	2342	2386	1446	2326	1101	2482	2359	1760	2164	2095	2051	2049.56	2361.51	2252.77	2810.45	2236.56	1702.2	2184.89	1437.49	2125.07	2072.46	2256.1	1914.36	1922.63	1861.57	2084.83	-5.71583e-05	0.00296083	0.341478	0.999869	2084.83	0.00185378	0.0824646	0.968211	0.992106	2084.83	0.0274987	0.0904611	0.483827	0.870894	ENSMUSG00000005534	8	-1	3122061	3279617	Insr
ENSMUSG00000005540	10	7	6	10	5	5	10	7	4	3	9	2	5	1	10.2376	6.01549	5.42836	12.0002	4.68685	5.8859	9.39333	9.13933	3.42477	2.63561	11.5369	1.76928	4.58861	0.907638	6.2607	-1.14356e-05	0.00296141	0.382437	0.999869	6.2607	-0.041249	0.165369	0.0405688	NA	6.2607	-0.0119744	0.116972	0.328291	NA	ENSMUSG00000005540	8	-1	3681737	3694175	Fcer2a
ENSMUSG00000005547	1759	2569	2379	1128	2101	1103	854	782	2302	4163	1390	1744	1250	1055	1800.79	2207.68	2152.35	1353.63	1969.41	1298.43	802.19	1020.99	1970.95	3657.34	1781.8	1542.81	1147.15	957.558	1690.22	2.6573e-05	0.00296134	0.274008	0.999869	1690.22	-0.00496188	0.0990743	0.854813	0.959599	1690.22	-0.0184624	0.10434	0.366855	0.821224	ENSMUSG00000005547	7	1	26835305	26843548	Cyp2a5
ENSMUSG00000005553	698	758	1023	797	1333	914	793	664	948	894	475	895	1094	1047	714.582	651.392	925.536	956.418	1249.51	1075.94	744.891	866.931	811.67	785.41	608.89	791.752	1003.99	950.297	866.944	-3.45688e-05	0.00296108	0.456269	0.999869	866.944	-0.0233905	0.0889088	0.576129	0.857065	866.944	0.00444074	0.0941572	0.893723	0.984042	ENSMUSG00000005553	7	1	30712209	30725534	Atp4a
ENSMUSG00000005566	1296	1564	1557	1174	1646	1400	2163	1493	1604	1719	1049	1940	1810	1913	1326.79	1344.03	1408.66	1408.83	1542.91	1648.05	2031.78	1949.29	1373.33	1510.2	1344.68	1716.2	1661.08	1736.31	1571.58	3.60806e-05	0.0029601	0.686175	0.999869	1571.58	-0.0370997	0.0695374	0.454561	0.793919	1571.58	-0.0380591	0.0808126	0.416045	0.844722	ENSMUSG00000005566	7	1	12999114	13031035	Trim28
ENSMUSG00000005575	1567	2101	1834	1318	2149	1779	2002	1964	2076	1738	1243	1961	2150	2218	1604.23	1805.51	1659.27	1581.63	2014.41	2094.2	1880.54	2564.23	1777.45	1526.89	1593.37	1734.78	1973.1	2013.14	1844.48	-1.8875e-05	0.00296039	0.811224	0.999869	1844.48	-0.0741162	0.0747763	0.136623	0.536394	1844.48	-0.0395759	0.0844139	0.378844	0.827142	ENSMUSG00000005575	7	-1	13035120	13038275	Ube2m
ENSMUSG00000005580	376	540	391	402	261	230	314	127	566	450	370	411	351	342	384.932	464.052	353.748	482.409	244.653	270.751	294.95	165.814	484.605	395.341	474.293	363.587	322.12	310.412	357.976	2.96349e-05	0.002961	0.561379	0.999869	357.976	0.116434	0.102963	0.0125057	0.246582	357.976	0.0494486	0.0960007	0.167316	0.725265	ENSMUSG00000005580	16	-1	4287529	4420498	Adcy9
ENSMUSG00000005583	273	320	282	213	250	207	250	117	309	264	178	240	234	224	279.486	274.994	255.133	255.605	234.342	243.676	234.833	152.757	264.563	231.933	228.173	212.314	214.747	203.311	234.705	-6.11292e-05	0.00296079	0.325805	0.999869	234.705	-0.016183	0.0820503	0.729559	0.916947	234.705	0.0175414	0.0895865	0.659003	0.926323	ENSMUSG00000005583	13	1	83504034	83667080	Mef2c
ENSMUSG00000005609	1003	1252	1069	862	1011	930	1293	834	1164	1119	872	1305	1099	1310	1026.83	1075.91	967.153	1034.42	947.68	1094.78	1214.56	1088.89	996.607	983.081	1117.79	1154.45	1008.58	1189.01	1064.27	6.37492e-06	0.0029601	0.942955	0.999869	1064.27	0.0205837	0.0696804	0.677953	0.89728	1064.27	0.0112639	0.0803688	0.808648	0.963764	ENSMUSG00000005609	7	1	111028951	111056377	Ctr9
ENSMUSG00000005610	20709	29164	25731	19668	20110	14842	20250	11924	27147	23009	16267	20476	20621	19192	21201	25062.3	23279.5	23602	18850.5	17471.7	19021.5	15568.2	23243	20214.2	20852.2	18113.9	18924.3	17419.4	20201.7	-0.000133396	0.00295979	0.177562	0.999869	20201.7	0.0188686	0.0660421	0.701278	0.90761	20201.7	0.0589965	0.0785954	0.220808	0.750448	ENSMUSG00000005610	7	-1	111067750	111083030	Eif4g2
ENSMUSG00000005611	209	245	260	169	253	166	227	155	226	284	164	267	352	312	213.965	210.542	235.229	202.804	237.154	195.412	213.229	202.371	193.499	249.504	210.227	236.199	323.038	283.183	229.025	6.02501e-06	0.0029608	0.922521	0.999869	229.025	0.147413	0.0963501	0.0039327	0.15378	229.025	0.0812909	0.0955502	0.050936	0.585909	ENSMUSG00000005611	7	-1	110868266	110982461	Mrvi1
ENSMUSG00000005615	2175	3037	2658	1935	3020	1999	3492	1908	2889	2480	1843	2723	2565	2791	2226.67	2609.86	2404.76	2322.04	2830.85	2353.18	3280.15	2491.12	2473.54	2178.77	2362.49	2408.87	2353.96	2533.22	2487.82	-2.33965e-05	0.00296038	0.76851	0.999869	2487.82	-0.0780608	0.07483	0.117368	0.505784	2487.82	-0.0404463	0.0843428	0.369297	0.822289	ENSMUSG00000005615	16	1	32430921	32475070	Pcyt1a
ENSMUSG00000005621	991	1258	1324	964	1071	835	1232	781	1351	1268	867	1293	1317	1156	1014.54	1081.07	1197.86	1156.82	1003.92	982.945	1157.26	1019.69	1156.72	1113.98	1111.38	1143.84	1208.64	1049.23	1099.85	2.25774e-05	0.00295974	0.822212	0.999869	1099.85	0.0690554	0.0659123	0.161284	0.568981	1099.85	0.0399642	0.0773623	0.405319	0.841946	ENSMUSG00000005621	7	1	80993681	81045164	Zfp592
ENSMUSG00000005625	1339	1615	1637	1064	1674	1431	1514	1379	1569	1575	1126	1676	1526	1694	1370.81	1387.86	1481.04	1276.82	1569.16	1684.54	1422.15	1800.45	1343.37	1383.69	1443.39	1482.66	1400.44	1537.54	1470.28	1.08145e-05	0.00295979	0.91281	0.999869	1470.28	-0.075182	0.0663923	0.128134	0.523617	1470.28	-0.05536	0.0783687	0.250107	0.770944	ENSMUSG00000005625	3	-1	95032694	95042614	Psmd4
ENSMUSG00000005628	1	1	2	4	4	3	3	4	3	1	5	8	4	9	1.02376	0.859356	1.80945	4.80009	3.74948	3.53154	2.818	5.22247	2.56858	0.878535	6.40936	7.07712	3.67089	8.16874	3.75624	6.49697e-06	0.00296143	0.501849	0.999869	3.75624	0.0155256	0.116544	0.337059	NA	3.75624	0.00115113	0.11192	0.912891	NA	ENSMUSG00000005628	3	1	95124476	95129209	Tmod4
ENSMUSG00000005640	583	682	1041	696	1074	491	618	359	829	729	453	576	579	733	596.85	586.081	941.821	835.216	1006.73	577.995	580.508	468.717	709.783	640.452	580.688	509.552	531.361	665.299	659.361	-3.18216e-05	0.00296121	0.393884	0.999869	659.361	-0.0334635	0.0940794	0.365274	0.736557	659.361	-0.00108292	0.0969441	0.969435	0.995268	ENSMUSG00000005640	3	1	87796951	87816101	Insrr
ENSMUSG00000005649	0	0	0	0	0	0	0	0	0	0	0	0	0	0	0	0	0	0	0	0	0	0	0	0	0	0	0	0	0	0	0.00296144	NA	NA	0	0	0.127765	NA	NA	0	0	0.125479	NA	NA	ENSMUSG00000005649	7	1	13398132	13408887	Cabp5
ENSMUSG00000005656	2041	2880	2714	1873	2270	1803	1929	1435	2610	2227	1600	2094	2304	2290	2089.49	2474.94	2455.43	2247.64	2127.83	2122.45	1811.97	1873.56	2234.66	1956.5	2051	1852.44	2114.43	2078.49	2106.49	-0.000153983	0.00295998	0.0984374	0.999869	2106.49	0.0117149	0.0682807	0.812785	0.943545	2106.49	0.0636389	0.0808328	0.181922	0.731435	ENSMUSG00000005656	12	-1	54746349	54795703	Snx6
ENSMUSG00000005667	44	105	66	53	123	145	181	156	84	72	52	295	166	186	45.0453	90.2324	59.712	63.6012	115.296	170.691	170.019	203.676	71.9201	63.2545	66.6574	260.969	152.342	168.821	121.588	6.27757e-06	0.00296127	0.846073	0.999869	121.588	0.0342911	0.0953272	0.336875	0.723054	121.588	0.0132691	0.0985354	0.612541	0.915092	ENSMUSG00000005667	6	-1	83305691	83325908	Mthfd2
ENSMUSG00000005672	374	364	383	380	430	309	343	250	385	407	272	406	377	434	382.885	312.805	346.51	456.009	403.069	363.748	322.191	326.405	329.634	357.564	348.669	359.164	345.981	393.915	360.611	-5.54877e-05	0.00296072	0.397802	0.999869	360.611	0.0174548	0.0798856	0.715184	0.91201	360.611	0.0353977	0.0888954	0.391812	0.835046	ENSMUSG00000005672	5	1	75574916	75656722	Kit
ENSMUSG00000005674	633	847	837	593	752	661	676	578	802	756	535	722	743	785	648.038	727.874	757.257	711.613	704.902	778.116	634.989	754.647	686.666	664.173	685.802	638.71	681.867	712.496	699.082	-7.29911e-05	0.00295986	0.450456	0.999869	699.082	-0.044246	0.0669406	0.370221	0.739263	699.082	-0.00468655	0.07792	0.921306	0.988101	ENSMUSG00000005674	1	-1	171216011	171222514	Tomm40l
ENSMUSG00000005677	7	9	4	5	3	3	11	8	8	7	11	10	5	6	7.1663	7.7342	3.61891	6.00011	2.81211	3.53154	10.3327	10.4449	6.84954	6.14975	14.1006	8.8464	4.58861	5.44583	6.97296	1.19298e-05	0.00296141	0.401144	0.999869	6.97296	-0.00260603	0.106457	0.883976	NA	6.97296	-0.00921669	0.110789	0.489969	NA	ENSMUSG00000005677	1	1	171213970	171220701	Nr1i3
ENSMUSG00000005681	71	102	107	61	70	62	56	62	111	97	42	59	53	82	72.6867	87.6543	96.8058	73.2014	65.6158	72.9851	52.6026	80.9483	95.0373	85.2179	53.8387	52.1937	48.6393	74.4263	72.2752	-1.10463e-05	0.00296121	0.76612	0.999869	72.2752	-0.0310514	0.0946644	0.388881	0.753884	72.2752	-0.0115065	0.0974753	0.679356	0.930888	ENSMUSG00000005681	1	1	171225054	171226379	Apoa2
ENSMUSG00000005682	389	416	491	427	516	283	488	255	476	578	391	513	409	467	398.241	357.492	444.221	512.41	483.682	333.142	458.394	332.933	407.547	507.793	501.212	453.82	375.348	423.867	427.865	4.52015e-05	0.00296097	0.391719	0.999869	427.865	0.0135839	0.0859439	0.75879	0.92504	427.865	-0.0139942	0.0923998	0.698841	0.938269	ENSMUSG00000005682	10	1	128303335	128321358	Pan2
ENSMUSG00000005683	5913	7141	6900	5306	6602	5066	5951	4512	7264	6166	4333	5672	6405	6788	6053.47	6136.66	6242.62	6367.32	6188.51	5963.59	5589.97	5890.95	6219.38	5417.05	5554.36	5017.68	5878.01	6161.05	5905.76	-0.000153987	0.00295943	0.157972	0.999869	5905.76	-0.033426	0.0624026	0.489829	0.815862	5905.76	0.0247078	0.0743055	0.610043	0.914875	ENSMUSG00000005683	10	1	128337734	128362479	Cs
ENSMUSG00000005686	420	473	471	423	615	526	1176	610	417	689	278	1217	926	683	429.978	406.475	426.126	507.609	576.482	619.196	1104.66	796.427	357.032	605.311	356.361	1076.61	849.811	619.917	623.713	-1.06861e-06	0.00296123	0.975876	0.999869	623.713	0.0192963	0.0939992	0.589653	0.862259	623.713	0.0109323	0.0977584	0.688531	0.934495	ENSMUSG00000005686	7	1	110768206	110812405	Ampd3
ENSMUSG00000005687	652	836	822	548	789	565	655	545	850	797	527	736	717	810	667.489	718.421	743.686	657.612	739.584	665.106	615.263	711.562	727.763	700.193	675.547	651.095	658.007	735.187	690.465	9.60988e-06	0.00295983	0.921727	0.999869	690.465	-0.00135017	0.0664552	0.978126	0.996001	690.465	-0.00422278	0.0776268	0.929212	0.98879	ENSMUSG00000005687	3	1	103171655	103179166	Bcas2
ENSMUSG00000005696	3	0	1	1	1	5	3	3	3	2	2	4	5	2	3.07127	0	0.904727	1.20002	0.937369	5.8859	2.818	3.91686	2.56858	1.75707	2.56375	3.53856	4.58861	1.81528	2.54043	6.51615e-06	0.00296143	0.42196	0.999869	2.54043	6.28392e-05	0.111812	0.996376	NA	2.54043	-0.00576231	0.11677	0.539773	NA	ENSMUSG00000005696	X	1	42502453	42529330	Sh2d1a
ENSMUSG00000005698	1175	1337	1307	923	975	783	1175	706	1338	1267	914	1266	1284	1214	1202.91	1148.96	1182.48	1107.62	913.935	921.732	1103.72	921.767	1145.58	1113.1	1171.63	1119.95	1178.35	1101.87	1095.26	-3.13642e-05	0.00295939	0.775869	0.999869	1095.26	0.141509	0.0644887	0.00410098	0.156248	1095.26	0.112344	0.0783241	0.0252858	0.477193	ENSMUSG00000005698	8	1	105636568	105682922	Ctcf
ENSMUSG00000005699	111	114	91	87	121	94	103	71	124	88	66	106	98	108	113.637	97.9666	82.3302	104.402	113.422	110.655	96.7513	92.6989	106.168	77.3111	84.6036	93.7718	89.9368	98.0249	97.2627	-4.19941e-05	0.00296102	0.402332	0.999869	97.2627	-0.0357707	0.0872799	0.413215	0.768796	97.2627	0.000732069	0.0929113	0.983372	0.996407	ENSMUSG00000005699	8	1	105701148	105703496	Pard6a
ENSMUSG00000005705	1	2	0	0	0	1	1	1	1	2	4	3	1	1	1.02376	1.71871	0	0	0	1.17718	0.939333	1.30562	0.856192	1.75707	5.12749	2.65392	0.917722	0.907638	1.31319	8.18776e-06	0.00296144	0.197823	0.999869	1.31319	0.00615504	0.12085	0.539667	NA	1.31319	-0.00327113	0.119506	0.646525	NA	ENSMUSG00000005705	8	-1	105566698	105637393	Agrp
ENSMUSG00000005716	225	296	420	331	273	119	239	295	373	270	190	112	193	192	230.345	254.369	379.985	397.207	255.902	140.084	224.5	385.157	319.36	237.204	243.556	99.0796	177.12	174.267	251.296	-2.37169e-05	0.0029613	0.419964	0.999869	251.296	-0.0953155	0.151741	0.0139204	0.257543	251.296	-0.0283152	0.103984	0.236939	0.762465	ENSMUSG00000005716	15	-1	78191114	78206400	Pvalb
ENSMUSG00000005718	117	117	89	66	89	58	67	62	143	154	89	63	85	71	119.78	100.545	80.5207	79.2015	83.4259	68.2764	62.9353	80.9483	122.435	135.294	114.087	55.7323	78.0064	64.4423	88.9736	9.26108e-05	0.00296109	0.0436687	0.999869	88.9736	-0.0310589	0.0911962	0.43611	0.782585	88.9736	-0.065746	0.105959	0.052185	0.589699	ENSMUSG00000005718	16	-1	4544661	4559854	Tfap4
ENSMUSG00000005732	362	437	427	289	447	405	629	479	442	402	284	535	499	537	370.6	375.538	386.318	346.806	419.004	476.758	590.84	625.391	378.437	353.171	364.052	473.282	457.943	487.402	436.11	-9.81063e-06	0.00296068	0.883682	0.999869	436.11	-0.0599642	0.0792831	0.217865	0.627959	436.11	-0.0316809	0.0879498	0.450443	0.856323	ENSMUSG00000005732	16	-1	18239784	18248732	Ranbp1
ENSMUSG00000005763	6	11	7	10	15	9	20	6	10	11	9	11	28	22	6.14254	9.45291	6.33309	12.0002	14.0605	10.5946	18.7867	7.83371	8.56192	9.66389	11.5369	9.73104	25.6962	19.968	12.1687	7.54303e-06	0.00296139	0.65974	0.999869	12.1687	0.0257553	0.108019	0.274788	0.67778	12.1687	0.00636024	0.105207	0.690783	NA	ENSMUSG00000005763	1	1	165788681	165877277	Cd247
ENSMUSG00000005774	307	361	333	283	351	297	388	213	359	409	332	572	379	343	314.293	310.227	301.274	339.606	329.017	349.622	364.461	278.097	307.373	359.321	425.582	506.014	347.817	311.32	346.002	6.10457e-05	0.00296099	0.23818	0.999869	346.002	0.0613216	0.0880413	0.16884	0.57739	346.002	0.00483866	0.0924941	0.892393	0.983822	ENSMUSG00000005774	3	1	94954075	94961561	Rfx5
ENSMUSG00000005779	1938	2366	2454	1677	2555	2119	2046	2095	2551	2401	1597	2187	2271	2505	1984.04	2033.24	2220.2	2012.44	2394.98	2494.44	1921.87	2735.27	2184.15	2109.36	2047.15	1934.71	2084.15	2273.63	2173.54	2.60979e-05	0.00296035	0.745404	0.999869	2173.54	-0.0851225	0.0746857	0.0885349	0.460997	2173.54	-0.0655425	0.0855216	0.151852	0.710147	ENSMUSG00000005779	3	-1	94884093	94886961	Psmb4
ENSMUSG00000005800	0	0	1	0	13	0	23	11	1	0	2	4	6	5	0	0	0.904727	0	12.1858	0	21.6047	14.3618	0.856192	0	2.56375	3.53856	5.50633	4.53819	4.71857	6.25256e-06	0.00296144	0.259005	0.999869	4.71857	-0.0203017	0.132053	0.154236	NA	4.71857	-0.0140796	0.137393	0.0865414	NA	ENSMUSG00000005800	9	1	7558456	7568485	Mmp8
ENSMUSG00000005802	742	1011	887	688	677	545	782	388	836	854	567	809	717	667	759.627	868.809	802.493	825.615	634.599	641.563	734.558	506.58	715.776	750.269	726.822	715.673	658.007	605.395	710.413	-0.000107446	0.00296042	0.167122	0.999869	710.413	0.0279898	0.0749882	0.570068	0.855608	710.413	0.061906	0.0863909	0.168964	0.726231	ENSMUSG00000005802	2	-1	122681233	122702663	Slc30a4
ENSMUSG00000005803	2115	2920	2811	2127	2210	1681	1846	1589	2919	2569	1647	1559	1843	1851	2165.24	2509.32	2543.19	2552.45	2071.59	1978.84	1734.01	2074.63	2499.22	2256.96	2111.24	1379.15	1691.36	1680.04	2089.09	-7.4486e-05	0.00296026	0.374378	0.999869	2089.09	-0.152779	0.0788152	0.00315377	0.138851	2089.09	-0.0681719	0.084571	0.141604	0.701918	ENSMUSG00000005803	2	1	122765237	122809569	Sqor
ENSMUSG00000005804	580	728	744	544	584	468	607	456	816	652	513	557	605	566	593.779	625.611	673.117	652.812	547.424	550.92	570.175	595.362	698.653	572.805	657.601	492.744	555.222	513.723	592.853	1.51945e-05	0.00295988	0.874604	0.999869	592.853	-0.064125	0.0681321	0.196195	0.607475	592.853	-0.0492362	0.0793443	0.301651	0.795465	ENSMUSG00000005804	2	1	122738503	122749475	Bloc1s6
ENSMUSG00000005813	931	1328	1117	825	986	780	1068	744	1250	1039	749	1155	986	1031	953.117	1141.22	1010.58	990.018	924.246	918.2	1003.21	971.38	1070.24	912.798	960.123	1021.76	904.874	935.775	979.824	-6.79256e-05	0.00295982	0.488425	0.999869	979.824	-8.77211e-05	0.0664046	0.998578	0.999966	979.824	0.0232482	0.0777656	0.625505	0.91844	ENSMUSG00000005813	3	-1	138458956	138489515	Metap1
ENSMUSG00000005823	572	594	638	443	761	611	579	536	682	701	438	573	681	665	585.589	510.457	577.216	531.61	713.338	719.257	543.874	699.811	583.923	615.853	561.46	506.899	624.969	603.579	598.417	5.8454e-05	0.0029605	0.432944	0.999869	598.417	-0.0888477	0.0774821	0.0741639	0.44051	598.417	-0.0817002	0.0893844	0.0695789	0.633021	ENSMUSG00000005823	17	-1	57234635	57248446	Gpr108
ENSMUSG00000005824	5	11	1	11	11	7	8	5	7	8	10	18	17	8	5.11878	9.45291	0.904727	13.2002	10.3111	8.24026	7.51466	6.52809	5.99334	7.02828	12.8187	15.9235	15.6013	7.26111	8.99264	5.72979e-06	0.00296141	0.681474	0.999869	8.99264	0.0215402	0.114105	0.271029	NA	8.99264	0.00618006	0.108692	0.644946	NA	ENSMUSG00000005824	17	-1	57189492	57194177	Tnfsf14
ENSMUSG00000005836	31	18	42	21	62	48	61	39	40	40	26	82	74	88	31.7364	15.4684	37.9985	25.2005	58.1169	56.5046	57.2993	50.9191	34.2477	35.1414	33.3287	72.5405	67.9114	79.8722	46.8775	3.81576e-05	0.00296127	0.240342	0.999869	46.8775	0.0664577	0.0992197	0.0855106	0.456772	46.8775	0.0059413	0.097729	0.825331	0.967271	ENSMUSG00000005836	18	1	11052064	11085635	Gata6
ENSMUSG00000005846	782	951	932	590	959	748	954	755	892	862	619	982	873	1002	800.578	817.247	843.206	708.013	898.937	880.53	896.123	985.742	763.723	757.297	793.479	868.716	801.171	909.454	837.444	-5.37641e-05	0.00295955	0.611412	0.999869	837.444	-0.0530177	0.0631164	0.275561	0.67778	837.444	-0.019471	0.0749832	0.686759	0.933852	ENSMUSG00000005846	16	-1	11192970	11203331	Rsl1d1
ENSMUSG00000005864	0	0	0	0	1	0	0	0	0	0	0	0	0	0	0	0	0	0	0.937369	0	0	0	0	0	0	0	0	0	0.0669549	-4.62037e-10	0.00296144	0.999815	0.999869	0.0669549	-0.00080465	0.126507	0.82452	NA	0.0669549	-0.000389984	0.124587	0.875535	NA	ENSMUSG00000005864	X	1	71991849	72010218	Cnga2
ENSMUSG00000005871	1424	1878	1551	1303	1368	979	1734	709	1519	1623	1040	1670	1550	1479	1457.83	1613.87	1403.23	1563.63	1282.32	1152.46	1628.8	925.683	1300.56	1425.86	1333.15	1477.35	1422.47	1342.4	1380.69	-6.50695e-05	0.00296083	0.279301	0.999869	1380.69	0.0576567	0.0835112	0.219302	0.629353	1380.69	0.0656692	0.0938915	0.102331	0.669266	ENSMUSG00000005871	18	1	34220924	34322552	Apc
ENSMUSG00000005873	2798	3840	2753	1880	2078	2129	1944	2111	3556	3043	2468	2594	2546	2597	2864.47	3299.93	2490.71	2256.04	1947.85	2506.22	1826.06	2756.16	3044.62	2673.38	3163.66	2294.76	2336.52	2357.14	2558.39	4.35384e-05	0.0029609	0.444851	0.999869	2558.39	0.0133725	0.0839438	0.769668	0.929234	2558.39	-0.0126159	0.0909968	0.739545	0.94765	ENSMUSG00000005873	18	-1	34344885	34374070	Reep5
ENSMUSG00000005881	2260	2746	2546	1861	2693	2202	2354	2059	2948	2624	1845	2256	2383	2633	2313.69	2359.79	2303.44	2233.24	2524.34	2592.15	2211.19	2688.27	2524.05	2305.28	2365.06	1995.75	2186.93	2389.81	2356.64	7.29551e-05	0.0029596	0.484556	0.999869	2356.64	-0.113003	0.0653682	0.0221574	0.302004	2356.64	-0.105107	0.0797411	0.0347058	0.534284	ENSMUSG00000005881	2	1	156008045	156018279	Ergic3
ENSMUSG00000005882	1493	1801	1719	1211	1292	988	1106	943	1752	1453	1114	1181	1271	1360	1528.47	1547.7	1555.23	1453.23	1211.08	1163.05	1038.9	1231.2	1500.05	1276.51	1428.01	1044.76	1166.42	1234.39	1312.79	-0.000134127	0.00295977	0.177112	0.999869	1312.79	-0.00814006	0.0662872	0.868641	0.96426	1312.79	0.0397696	0.077899	0.406133	0.842366	ENSMUSG00000005882	2	-1	155846894	155930310	Uqcc1
ENSMUSG00000005883	2	2	2	2	1	2	6	1	8	6	6	4	3	2	2.04751	1.71871	1.80945	2.40004	0.937369	2.35436	5.636	1.30562	6.84954	5.27121	7.69124	3.53856	2.75317	1.81528	3.29486	2.2873e-05	0.00296142	0.033524	0.999869	3.29486	0.000696078	0.111087	0.961197	NA	3.29486	-0.0165209	0.129784	0.154206	NA	ENSMUSG00000005883	2	1	172977700	172993576	Spo11
ENSMUSG00000005886	1830	2289	1806	1577	1417	1103	1428	620	2216	2038	1407	1657	1488	1598	1873.47	1967.07	1633.94	1892.44	1328.25	1298.43	1341.37	809.483	1897.32	1790.45	1803.6	1465.85	1365.57	1450.41	1565.55	-3.64111e-06	0.00296082	0.95214	0.999869	1565.55	0.083441	0.0850668	0.0789932	0.447011	1565.55	0.0513798	0.0919476	0.197716	0.742503	ENSMUSG00000005886	1	-1	13139105	13374083	Ncoa2
ENSMUSG00000005891	0	0	0	0	0	0	0	0	0	0	0	0	0	0	0	0	0	0	0	0	0	0	0	0	0	0	0	0	0	0	0.00296144	NA	NA	0	0	0.127765	NA	NA	0	0	0.125479	NA	NA	ENSMUSG00000005891	13	1	28016212	28023559	Prl4a1
ENSMUSG00000005892	0	0	0	0	0	0	0	0	0	0	0	0	0	1	0	0	0	0	0	0	0	0	0	0	0	0	0	0.907638	0.0648313	-4.44564e-10	0.00296144	0.999822	0.999869	0.0648313	0.000581062	0.126478	0.872766	NA	0.0648313	0.000282335	0.124577	0.909712	NA	ENSMUSG00000005892	6	-1	92242061	92244650	Trh
ENSMUSG00000005893	1029	1347	1166	1085	1083	781	1079	424	1261	1290	816	1021	1056	1031	1053.45	1157.55	1054.91	1302.02	1015.17	919.377	1013.54	553.582	1079.66	1133.31	1046.01	903.217	969.114	935.775	1009.76	-2.25287e-05	0.00296098	0.66848	0.999869	1009.76	0.0249572	0.0861985	0.572629	0.856039	1009.76	0.0254181	0.0928984	0.48272	0.870192	ENSMUSG00000005893	6	1	92091390	92174294	Nr2c2
ENSMUSG00000005897	198	213	191	166	178	147	197	129	216	214	165	205	202	186	202.704	183.043	172.803	199.204	166.852	173.045	185.049	168.425	184.937	188.007	211.509	181.351	185.38	168.821	183.652	2.33715e-05	0.00296051	0.752766	0.999869	183.652	0.0165656	0.0766639	0.734682	0.918983	183.652	0.000901543	0.0854549	0.983405	0.996407	ENSMUSG00000005897	10	1	94148023	94197211	Nr2c1
ENSMUSG00000005899	563	630	599	481	532	390	587	349	684	663	459	550	561	521	576.375	541.394	541.932	577.211	498.68	459.1	551.388	455.661	585.635	582.469	588.38	486.552	514.842	472.88	530.893	8.12194e-05	0.00295966	0.428866	0.999869	530.893	-0.00236474	0.0653918	0.961561	0.990433	530.893	-0.0282182	0.0767021	0.556596	0.897133	ENSMUSG00000005899	16	1	17619354	17644828	Smpd4
ENSMUSG00000005907	565	746	656	524	536	411	451	281	677	651	544	470	519	493	578.422	641.079	593.501	628.812	502.43	483.821	423.639	366.879	579.642	571.926	697.339	415.781	476.298	447.466	529.074	6.47248e-06	0.00296049	0.931403	0.999869	529.074	0.00183961	0.0764465	0.969991	0.992501	529.074	-0.00144344	0.085233	0.973538	0.99624	ENSMUSG00000005907	5	1	3596066	3637232	Pex1
ENSMUSG00000005917	0	0	0	0	0	1	0	0	0	0	0	0	0	0	0	0	0	0	0	1.17718	0	0	0	0	0	0	0	0	0.0840842	-4.62037e-10	0.00296144	0.999815	0.999869	0.0840842	-0.00080465	0.126507	0.82452	NA	0.0840842	-0.000389984	0.124587	0.875535	NA	ENSMUSG00000005917	11	-1	21994764	22002897	Otx1
ENSMUSG00000005936	904	1032	1061	759	990	704	966	681	1032	1066	742	1015	979	810	925.476	886.855	959.915	910.817	927.995	828.734	907.395	889.126	883.59	936.518	951.15	897.909	898.45	735.187	895.651	4.22509e-06	0.00295967	0.967096	0.999869	895.651	-0.0428461	0.0650158	0.382309	0.749395	895.651	-0.031163	0.076567	0.516828	0.880622	ENSMUSG00000005936	17	1	28951950	28969549	Kctd20
ENSMUSG00000005947	27	24	26	14	68	49	28	20	35	40	28	63	64	51	27.6414	20.6245	23.5229	16.8003	63.7411	57.6818	26.3013	26.1124	29.9667	35.1414	35.8924	55.7323	58.7342	46.2896	37.4416	4.24333e-05	0.00296134	0.0897722	0.999869	37.4416	0.0274985	0.0997025	0.358049	0.73249	37.4416	-0.0134354	0.101781	0.530467	0.886411	ENSMUSG00000005947	11	1	73090583	73147446	Itgae
ENSMUSG00000005949	511	632	625	561	537	375	696	420	637	672	381	653	661	567	523.14	543.113	565.454	673.213	503.367	441.442	653.776	548.36	545.394	590.376	488.394	577.67	606.614	514.631	555.353	-3.9323e-05	0.00296077	0.534085	0.999869	555.353	0.0259556	0.0811262	0.583733	0.859136	555.353	0.0335017	0.0896433	0.408162	0.842787	ENSMUSG00000005949	11	-1	73183596	73199042	Ctns
ENSMUSG00000005950	203	232	137	115	125	133	185	186	190	221	195	253	216	217	207.823	199.371	123.948	138.003	117.171	156.565	173.777	242.845	162.676	194.156	249.965	223.814	198.228	196.958	184.664	3.96623e-05	0.00296122	0.271133	0.999869	184.664	0.0394168	0.0953633	0.278677	0.679426	184.664	-0.000372577	0.0973144	0.989209	0.997794	ENSMUSG00000005950	11	1	73160421	73172685	P2rx5
ENSMUSG00000005951	534	690	515	441	364	324	298	275	647	533	423	349	395	373	546.686	592.955	465.934	529.21	341.202	381.406	279.921	359.045	553.956	468.259	542.232	308.739	362.5	338.549	433.614	-1.97402e-05	0.0029606	0.779864	0.999869	433.614	-0.00476893	0.0788293	0.921168	0.978364	433.614	0.00516649	0.0868825	0.902488	0.985319	ENSMUSG00000005951	11	1	73199460	73224511	Shpk
ENSMUSG00000005952	0	0	0	0	1	0	0	0	4	3	0	0	2	0	0	0	0	0	0.937369	0	0	0	3.42477	2.63561	0	0	1.83544	0	0.630942	4.07577e-06	0.00296144	0.202754	0.999869	0.630942	0.00170884	0.12507	0.753777	NA	0.630942	-0.00252115	0.124158	0.513022	NA	ENSMUSG00000005952	11	1	73234292	73261242	Trpv1
ENSMUSG00000005958	133	178	205	125	108	98	145	62	122	219	129	225	217	124	136.16	152.965	185.469	150.003	101.236	115.364	136.203	80.9483	104.455	192.399	165.362	199.044	199.146	112.547	145.093	-3.17561e-06	0.00296124	0.927781	0.999869	145.093	0.108403	0.140571	0.0104393	0.23073	145.093	0.0543478	0.112959	0.0598129	0.616863	ENSMUSG00000005958	16	1	21204755	21223305	Ephb3
ENSMUSG00000005968	350	526	575	374	721	570	564	581	571	393	263	701	488	670	358.315	452.021	520.218	448.808	675.843	670.992	529.784	758.564	488.886	345.264	337.133	620.132	447.848	608.118	518.709	-5.03352e-05	0.00296104	0.301257	0.999869	518.709	-0.0580244	0.0892198	0.182721	0.594032	518.709	-0.00685011	0.0933955	0.842546	0.970847	ENSMUSG00000005968	3	-1	94612757	94658872	Tuft1
ENSMUSG00000005973	256	276	303	199	462	454	723	434	296	294	193	767	558	610	262.082	237.182	274.132	238.804	433.065	534.439	679.137	566.638	253.433	258.289	247.401	678.519	512.089	553.659	409.205	5.1595e-08	0.0029609	0.999272	0.999869	409.205	0.0228447	0.0826276	0.62372	0.877002	409.205	0.0129074	0.0906075	0.736975	0.947243	ENSMUSG00000005973	2	-1	105386291	105399319	Rcn1
ENSMUSG00000005980	16444	15278	24399	7621	8872	3858	1481	1511	21128	21963	12308	2765	4407	4947	16834.7	13129.2	22074.4	9145.37	8316.34	4541.56	1391.15	1972.79	18089.6	19295.3	15777.3	2446.03	4044.4	4490.09	10110.6	6.40775e-06	0.0029614	0.6937	0.999869	10110.6	-0.00552576	0.104436	0.783705	0.934274	10110.6	-0.00698128	0.106956	0.636523	0.922474	ENSMUSG00000005980	16	1	4036942	4040024	Dnase1
ENSMUSG00000005981	5351	6751	5296	4301	4560	3584	3931	3716	6757	5857	4628	4243	4404	4600	5478.12	5801.51	4791.43	5161.3	4274.4	4219.01	3692.52	4851.68	5785.29	5145.58	5932.51	3753.53	4041.65	4175.14	4793.12	7.09089e-05	0.00296017	0.414238	0.999869	4793.12	-0.0460256	0.0711166	0.354353	0.730044	4793.12	-0.0575064	0.0827233	0.217815	0.749633	ENSMUSG00000005981	16	-1	4039971	4077827	Trap1
ENSMUSG00000005982	1250	1559	1534	1081	1626	1173	1265	1137	1597	1401	959	1366	1627	1416	1279.7	1339.74	1387.85	1297.22	1524.16	1380.83	1188.26	1484.49	1367.34	1230.83	1229.32	1208.42	1493.13	1285.22	1335.46	-4.60516e-05	0.00296021	0.589378	0.999869	1335.46	-0.0334039	0.0713952	0.5009	0.819938	1335.46	-0.00427159	0.081578	0.925814	0.988172	ENSMUSG00000005982	16	1	3872375	3904770	Naa60
ENSMUSG00000005983	109	152	99	106	126	129	119	101	156	163	95	100	143	140	111.589	130.622	89.568	127.202	118.109	151.856	111.781	131.867	133.566	143.201	121.778	88.464	131.234	127.069	122.708	5.44665e-05	0.00296107	0.244873	0.999869	122.708	-0.0330134	0.0891579	0.431765	0.778995	122.708	-0.0469515	0.0973785	0.168224	0.725456	ENSMUSG00000005983	16	-1	3895179	3908689	1700037C18Rik
ENSMUSG00000005986	19	18	20	18	32	18	34	21	25	37	20	51	25	42	19.4514	15.4684	18.0945	21.6004	29.9958	21.1892	31.9373	27.418	21.4048	32.5058	25.6375	45.1166	22.943	38.1208	26.4917	4.09966e-05	0.00296133	0.118874	0.999869	26.4917	0.0351605	0.100411	0.257619	0.663166	26.4917	-0.00828456	0.100528	0.707963	0.941084	ENSMUSG00000005986	19	-1	4270180	4283137	Ankrd13d
ENSMUSG00000005994	0	0	0	0	0	0	0	0	0	0	0	0	0	0	0	0	0	0	0	0	0	0	0	0	0	0	0	0	0	0	0.00296144	NA	NA	0	0	0.127765	NA	NA	0	0	0.125479	NA	NA	ENSMUSG00000005994	4	1	80834123	80851719	Tyrp1
ENSMUSG00000006005	2031	2924	2375	2018	2257	1715	2818	1374	2368	2424	1631	2864	2358	2519	2079.25	2512.76	2148.73	2421.65	2115.64	2018.86	2647.04	1793.92	2027.46	2129.57	2090.73	2533.61	2163.99	2286.34	2212.11	-7.99669e-05	0.00296058	0.262933	0.999869	2212.11	0.0470108	0.077719	0.336122	0.722957	2212.11	0.0642228	0.088853	0.14108	0.701918	ENSMUSG00000006005	1	1	150392838	150449935	Tpr
ENSMUSG00000006007	0	0	0	0	0	0	0	0	0	0	0	0	0	0	0	0	0	0	0	0	0	0	0	0	0	0	0	0	0	0	0.00296144	NA	NA	0	0	0.127765	NA	NA	0	0	0.125479	NA	NA	ENSMUSG00000006007	1	1	150319417	150333906	Pdc
ENSMUSG00000006010	1065	1504	1299	949	1065	795	933	631	1366	1254	857	1044	1028	1071	1090.3	1292.47	1175.24	1138.82	998.298	935.858	876.397	823.845	1169.56	1101.68	1098.57	923.564	943.418	972.081	1038.58	-7.96303e-05	0.00295961	0.444018	0.999869	1038.58	0.032623	0.0647801	0.505336	0.822353	1038.58	0.0489249	0.0767542	0.311694	0.798594	ENSMUSG00000006010	1	-1	150361305	150393080	Odr4
ENSMUSG00000006014	0	3	6	0	35	8	18	3	14	1	0	5	16	5	0	2.57807	5.42836	0	32.8079	9.41744	16.908	3.91686	11.9867	0.878535	0	4.4232	14.6836	4.53819	7.68334	6.8775e-06	0.00296143	0.355511	0.999869	7.68334	-0.0124825	0.121495	0.335	NA	7.68334	-0.012115	0.128596	0.183144	NA	ENSMUSG00000006014	1	-1	150449412	150466165	Prg4
ENSMUSG00000006019	357	356	341	278	368	292	313	224	418	420	293	395	355	332	365.481	305.931	308.512	333.606	344.952	343.736	294.011	292.459	357.888	368.985	375.589	349.433	325.791	301.336	333.408	0.000124084	0.00296032	0.12814	0.999869	333.408	0.0132968	0.0732831	0.788021	0.936013	333.408	-0.0398872	0.0837818	0.379233	0.827142	ENSMUSG00000006019	7	-1	16197147	16222037	Dhx34
ENSMUSG00000006021	199	261	284	197	292	245	218	203	262	295	183	235	274	256	203.728	224.292	256.942	236.404	273.712	288.409	204.775	265.041	224.322	259.168	234.583	207.89	251.456	232.355	240.22	2.47864e-05	0.00296078	0.691552	0.999869	240.22	-0.054213	0.082018	0.253908	0.660236	240.22	-0.0439505	0.0905009	0.277554	0.783497	ENSMUSG00000006021	7	1	16119895	16127516	Kptn
ENSMUSG00000006024	1553	1787	1840	1427	2097	1736	2041	1810	1984	1934	1180	1932	1997	2060	1589.89	1535.67	1664.7	1712.43	1965.66	2043.58	1917.18	2363.17	1698.68	1699.09	1512.61	1709.12	1832.69	1869.73	1793.87	1.36648e-05	0.00295973	0.89189	0.999869	1793.87	-0.114371	0.0666401	0.021351	0.300016	1793.87	-0.0840192	0.0793431	0.0858976	0.654695	ENSMUSG00000006024	7	1	16098458	16117975	Napa
ENSMUSG00000006050	838	1014	1063	665	1047	889	938	930	1100	912	662	966	948	1057	857.908	871.387	961.725	798.015	981.426	1046.51	881.094	1214.23	941.811	801.224	848.6	854.562	870	959.374	920.562	-9.71855e-06	0.00296045	0.899145	0.999869	920.562	-0.0887479	0.0764652	0.0752488	0.442618	920.562	-0.0520207	0.0858867	0.244233	0.76509	ENSMUSG00000006050	18	-1	36666681	36670815	Sra1
ENSMUSG00000006056	0	0	0	0	0	0	0	0	0	0	0	0	0	0	0	0	0	0	0	0	0	0	0	0	0	0	0	0	0	0	0.00296144	NA	NA	0	0	0.127765	NA	NA	0	0	0.125479	NA	NA	ENSMUSG00000006056	11	-1	96099326	96111964	Calcoco2
ENSMUSG00000006057	3101	3550	3414	2735	3701	3237	3416	3358	3974	3252	2168	2987	3650	3827	3174.67	3050.71	3088.74	3282.06	3469.2	3810.53	3208.76	4384.27	3402.51	2857	2779.1	2642.42	3349.69	3473.53	3283.8	-3.59232e-05	0.0029606	0.610751	0.999869	3283.8	-0.0942939	0.0800782	0.0566543	0.402331	3283.8	-0.0423379	0.0875455	0.323857	0.805088	ENSMUSG00000006057	11	-1	96068852	96075670	Atp5g1
ENSMUSG00000006058	750	908	933	631	905	737	813	727	967	857	612	780	784	945	767.817	780.295	844.11	757.214	848.319	867.581	763.677	949.185	827.938	752.905	784.506	690.019	719.494	857.718	800.77	1.28247e-06	0.00296015	0.988293	0.999869	800.77	-0.0900016	0.071647	0.0723825	0.437	800.77	-0.0599246	0.0825802	0.200766	0.743332	ENSMUSG00000006058	11	1	96034885	96047430	Snf8
ENSMUSG00000006095	688	858	766	528	894	844	882	843	910	795	581	822	916	985	704.344	737.327	693.021	633.612	838.008	993.539	828.491	1100.64	779.135	698.435	744.768	727.174	840.633	894.024	800.939	6.15495e-05	0.0029605	0.409431	0.999869	800.939	-0.08292	0.0769873	0.0951558	0.472013	800.939	-0.0791733	0.0889675	0.0784412	0.647085	ENSMUSG00000006095	7	-1	30224131	30232272	Tbcb
ENSMUSG00000006127	844	953	1039	796	921	760	816	590	1039	1121	712	798	833	910	864.05	818.966	940.011	955.218	863.317	894.656	766.495	770.315	889.583	984.838	912.693	705.942	764.462	825.951	854.036	5.65754e-05	0.00295995	0.547295	0.999869	854.036	-0.0559304	0.0685953	0.259685	0.665166	854.036	-0.058305	0.0803905	0.220787	0.750448	ENSMUSG00000006127	11	1	75630988	75648871	Inpp5k
ENSMUSG00000006134	822	1011	992	825	774	536	1009	533	968	1014	569	1004	1064	825	841.528	868.809	897.489	990.018	725.524	630.968	947.787	695.895	828.794	890.835	729.386	888.178	976.456	748.802	832.891	-6.07997e-05	0.00296079	0.328293	0.999869	832.891	0.0722884	0.0832228	0.129267	0.525374	832.891	0.0726064	0.0940164	0.0777091	0.645885	ENSMUSG00000006134	16	1	17451987	17487434	Crkl
ENSMUSG00000006143	0	2	0	1	2	2	0	3	0	4	1	3	4	4	0	1.71871	0	1.20002	1.87474	2.35436	0	3.91686	0	3.51414	1.28187	2.65392	3.67089	3.63055	1.844	5.0273e-06	0.00296144	0.41921	0.999869	1.844	0.00772965	0.118718	0.5116	NA	1.844	-0.00158283	0.117743	0.834751	NA	ENSMUSG00000006143	5	1	136054492	136064326	Upk3bl
ENSMUSG00000006154	169	211	123	118	228	246	184	126	170	325	103	158	175	153	173.015	181.324	111.281	141.603	213.72	289.586	172.837	164.508	145.553	285.524	132.033	139.773	160.601	138.869	175.016	3.65501e-05	0.00296127	0.255277	0.999869	175.016	-0.0682364	0.109739	0.0559566	0.40167	175.016	-0.0621828	0.130443	0.0311045	0.515147	ENSMUSG00000006154	7	1	4460674	4480487	Eps8l1
ENSMUSG00000006169	2811	3618	3042	2505	3011	2469	2776	1805	3552	3360	2275	2896	2713	2925	2877.78	3109.15	2752.18	3006.06	2822.42	2906.46	2607.59	2356.64	3041.19	2951.88	2916.26	2561.92	2489.78	2654.84	2789.58	2.37311e-05	0.00295933	0.831773	0.999869	2789.58	-0.035562	0.0616306	0.460486	0.7975	2789.58	-0.032704	0.0736984	0.501098	0.875308	ENSMUSG00000006169	11	1	45851964	45910625	Clint1
ENSMUSG00000006179	0	3	0	1	1	6	6	3	1	1	1	8	1	1	0	2.57807	0	1.20002	0.937369	7.06308	5.636	3.91686	0.856192	0.878535	1.28187	7.07712	0.917722	0.907638	2.37503	1.27787e-07	0.00296144	0.983311	0.999869	2.37503	-0.00620371	0.116504	0.612854	NA	2.37503	-0.00246992	0.117934	0.747795	NA	ENSMUSG00000006179	13	-1	22002173	22009742	Prss16
ENSMUSG00000006191	330	357	346	248	300	281	357	251	379	342	204	294	335	330	337.84	306.79	313.036	297.606	281.211	330.787	335.342	327.71	324.497	300.459	261.502	260.084	307.437	299.521	305.987	-5.43076e-05	0.00296044	0.480495	0.999869	305.987	-0.0608498	0.0755074	0.219094	0.629353	305.987	-0.016339	0.0844659	0.71184	0.942708	ENSMUSG00000006191	13	-1	29191746	29855674	Cdkal1
ENSMUSG00000006200	25	15	1	2	0	6	2	4	8	11	24	16	5	3	25.5939	12.8903	0.904727	2.40004	0	7.06308	1.87867	5.22247	6.84954	9.66389	30.7649	14.1542	4.58861	2.72291	8.90695	5.26179e-06	0.00296143	0.557038	0.999869	8.90695	0.0129688	0.122274	0.315643	NA	8.90695	0.00308089	0.115263	0.736277	NA	ENSMUSG00000006200	X	1	37826910	37829857	Rhox6
ENSMUSG00000006204	0	0	0	0	0	0	1	0	0	0	0	0	1	0	0	0	0	0	0	0	0.939333	0	0	0	0	0	0.917722	0	0.132647	-4.53602e-10	0.00296144	0.999818	0.999869	0.132647	-1.27578e-05	0.126447	0.997194	NA	0.132647	-5.78967e-06	0.124566	0.998144	NA	ENSMUSG00000006204	7	1	131174402	131306451	Cdcp3
ENSMUSG00000006205	1761	2661	2613	1520	2877	2171	2307	1823	2649	2378	1808	2529	2525	2545	1802.84	2286.75	2364.05	1824.03	2696.81	2555.66	2167.04	2380.14	2268.05	2089.16	2317.63	2237.25	2317.25	2309.94	2258.33	7.19049e-05	0.00296041	0.35729	0.999869	2258.33	-0.0435428	0.0746135	0.378561	0.746099	2258.33	-0.0574109	0.0857639	0.202807	0.743332	ENSMUSG00000006205	7	1	130936111	130985660	Htra1
ENSMUSG00000006215	307	367	355	252	353	295	403	334	381	396	234	439	401	407	314.293	315.384	321.178	302.406	330.891	347.268	378.551	436.077	326.209	347.9	299.958	388.357	368.006	369.409	346.135	4.08898e-05	0.00296034	0.613182	0.999869	346.135	0.00590145	0.0723324	0.905135	0.974228	346.135	-0.0126134	0.0828028	0.780437	0.957137	ENSMUSG00000006215	4	1	141444654	141467930	Zbtb17
ENSMUSG00000006216	3094	3543	4479	3133	4650	3422	4178	3389	3836	3873	2656	3338	4813	4465	3167.5	3044.7	4052.27	3759.67	4358.77	4028.31	3924.53	4424.74	3284.35	3402.57	3404.65	2952.93	4417	4052.6	3733.9	-2.88634e-05	0.00296073	0.657591	0.999869	3733.9	-0.0485188	0.080683	0.31143	0.704325	3733.9	-0.0164456	0.0883883	0.688016	0.934495	ENSMUSG00000006216	4	-1	141404353	141416014	Clcnkb
ENSMUSG00000006218	69	73	31	32	64	98	53	78	53	72	58	128	69	113	70.6392	62.733	28.0465	38.4007	59.9916	115.364	49.7846	101.838	45.3782	63.2545	74.3486	113.234	63.3228	102.563	70.6356	1.83173e-05	0.00296135	0.444887	0.999869	70.6356	0.0152112	0.0995493	0.582168	0.858743	70.6356	-0.00333642	0.101366	0.868485	0.97733	ENSMUSG00000006218	4	1	141368220	141384175	Fam131c
ENSMUSG00000006219	262	261	242	191	516	526	847	467	233	323	192	1062	744	785	268.224	224.292	218.944	229.204	483.682	619.196	795.615	609.724	199.493	283.767	246.12	939.487	682.785	712.496	465.216	1.24078e-05	0.00296106	0.794322	0.999869	465.216	0.0791297	0.091226	0.0748922	0.44223	465.216	0.036014	0.0949878	0.299609	0.79428	ENSMUSG00000006219	4	-1	141576062	141606096	Fblim1
ENSMUSG00000006221	68	87	109	64	96	70	96	86	110	99	80	86	113	108	69.6154	74.7639	98.6152	76.8014	89.9874	82.4026	90.1759	112.283	94.1811	86.975	102.55	76.079	103.703	98.0249	89.7255	5.81064e-05	0.00296107	0.214099	0.999869	89.7255	-0.00289041	0.0882576	0.945281	0.986328	89.7255	-0.0315291	0.0952193	0.351022	0.815468	ENSMUSG00000006221	4	1	141420779	141425311	Hspb7
ENSMUSG00000006235	41	37	45	23	53	44	31	68	46	166	47	37	39	42	41.974	31.7962	40.7127	27.6005	49.6806	51.7959	29.1193	88.7821	39.3848	145.837	60.248	32.7317	35.7912	38.1208	50.9696	6.06614e-05	0.00296137	0.0038837	0.999869	50.9696	-0.0374195	0.113358	0.14567	0.548231	50.9696	-0.146984	0.38044	0.00218887	0.189681	ENSMUSG00000006235	9	-1	21958897	21963506	Epor
ENSMUSG00000006241	40	43	49	55	54	35	57	30	47	61	51	66	39	55	40.9503	36.9523	44.3316	66.0012	50.6179	41.2013	53.542	39.1686	40.241	53.5906	65.3755	58.3862	35.7912	49.9201	48.2907	2.05687e-05	0.00296127	0.524771	0.999869	48.2907	0.00606494	0.0952783	0.855212	0.959834	48.2907	-0.00805209	0.0987055	0.749869	0.951302	ENSMUSG00000006241	9	1	21927471	21935872	Ccdc159
ENSMUSG00000006262	1551	2219	1644	1423	1254	814	1277	641	1580	1494	1060	1292	1345	1225	1587.85	1906.91	1487.37	1707.63	1175.46	958.224	1199.53	836.901	1352.78	1312.53	1358.79	1142.95	1234.34	1111.86	1312.37	-0.000176599	0.00296062	0.0113044	0.999869	1312.37	0.0597315	0.079141	0.220008	0.629642	1312.37	0.122585	0.103376	0.00793554	0.333125	ENSMUSG00000006262	5	1	88720855	88764220	Mob1b
ENSMUSG00000006269	2123	2300	3126	2180	3195	1949	2183	1662	2563	2500	1626	1653	2345	2566	2173.43	1976.52	2828.18	2616.05	2994.89	2294.32	2050.56	2169.94	2194.42	2196.34	2084.33	1462.31	2152.06	2329	2251.6	-4.4013e-05	0.00296101	0.382453	0.999869	2251.6	-0.0667874	0.0894635	0.13014	0.526898	2251.6	-0.0159233	0.0931906	0.650634	0.925683	ENSMUSG00000006269	6	1	83742990	83758855	Atp6v1b1
ENSMUSG00000006270	2	0	0	0	0	0	0	0	0	0	0	0	0	0	2.04751	0	0	0	0	0	0	0	0	0	0	0	0	0	0.146251	-6.94545e-07	0.00296144	0.727677	0.999869	0.146251	-0.000210712	0.126451	0.953683	NA	0.146251	0.000510588	0.1246	0.837712	NA	ENSMUSG00000006270	19	-1	59166187	59170056	Vax1
ENSMUSG00000006273	7761	10174	10495	7575	9142	6584	7576	5372	11173	8897	6281	7144	7452	7879	7945.37	8743.09	9495.11	9090.17	8569.43	7750.55	7116.38	7013.78	9566.23	7816.33	8051.44	6319.87	6838.86	7151.28	7961.99	-4.86621e-05	0.00296017	0.574859	0.999869	7961.99	-0.083781	0.0718696	0.0939781	0.470826	7961.99	-0.036525	0.0817737	0.430329	0.8501	ENSMUSG00000006273	8	1	69088646	69113711	Atp6v1b2
ENSMUSG00000006276	575	665	612	529	724	573	762	498	624	727	516	828	753	827	588.66	571.472	553.693	634.812	678.655	674.524	715.771	650.198	534.264	638.695	661.446	732.482	691.045	750.617	648.31	5.87581e-05	0.00295991	0.537238	0.999869	648.31	0.0498437	0.0669314	0.312938	0.705408	648.31	0.0126109	0.0781868	0.790153	0.957791	ENSMUSG00000006276	8	-1	72340999	72421460	Eps15l1
ENSMUSG00000006281	511	641	500	431	672	505	658	368	558	529	414	757	644	723	523.14	550.847	452.364	517.21	629.912	594.476	618.081	480.468	477.755	464.745	530.695	669.672	591.013	656.222	554.043	-4.11326e-05	0.00296043	0.595928	0.999869	554.043	0.0602516	0.0745987	0.224676	0.63315	554.043	0.0553656	0.085593	0.219116	0.75037	ENSMUSG00000006281	14	-1	50824059	50870560	Tep1
ENSMUSG00000006288	369	420	367	334	440	296	381	281	432	442	323	409	396	445	377.766	360.929	332.035	400.807	412.442	348.445	357.886	366.879	369.875	388.313	414.045	361.818	363.418	403.899	375.611	7.27874e-05	0.0029602	0.395745	0.999869	375.611	0.00821444	0.0711988	0.868373	0.96426	375.611	-0.0222315	0.0817128	0.628908	0.918942	ENSMUSG00000006288	14	-1	50765415	50785519	Ttc5
ENSMUSG00000006289	268	346	345	252	361	310	380	287	315	368	222	344	348	364	274.367	297.337	312.131	302.406	338.39	364.926	356.946	374.712	269.7	323.301	284.576	304.316	319.367	330.38	318.061	-1.59022e-05	0.00296018	0.853935	0.999869	318.061	-0.0869145	0.0710483	0.08235	0.452081	318.061	-0.0503772	0.0820587	0.280267	0.784101	ENSMUSG00000006289	14	-1	50906478	50924893	Osgep
ENSMUSG00000006299	3285	3943	3727	2678	3438	2880	3118	2861	4023	3735	2596	3058	3172	3514	3363.04	3388.44	3371.92	3213.66	3222.68	3390.28	2928.84	3735.37	3444.46	3281.33	3327.74	2705.23	2911.01	3189.44	3248.1	8.58999e-06	0.00295968	0.933054	0.999869	3248.1	-0.101789	0.0659316	0.0395995	0.360647	3248.1	-0.0738932	0.0782607	0.129632	0.697084	ENSMUSG00000006299	1	-1	74279840	74284738	Aamp
ENSMUSG00000006301	458	618	545	388	598	597	799	646	591	647	374	1034	786	714	468.88	531.082	493.076	465.609	560.547	702.776	750.527	843.43	506.009	568.412	479.42	914.717	721.329	648.054	618.134	3.21592e-05	0.00296086	0.584401	0.999869	618.134	0.0298905	0.0827815	0.521115	0.829074	618.134	0.00230814	0.090104	0.952614	0.993239	ENSMUSG00000006301	1	-1	74288247	74305622	Tmbim1
ENSMUSG00000006304	3100	3801	3606	2414	3674	3059	3756	2894	3609	3385	2479	3960	3735	3576	3173.64	3266.41	3262.45	2896.85	3443.89	3600.99	3528.13	3778.46	3090	2973.84	3177.76	3503.17	3427.69	3245.71	3312.07	-7.37477e-05	0.00295819	0.594966	0.999869	3312.07	-0.0572084	0.0530329	0.200615	0.611412	3312.07	-0.025413	0.0656936	0.599461	0.911757	ENSMUSG00000006304	1	1	74236084	74268209	Arpc2
ENSMUSG00000006307	841	956	869	707	990	589	1132	586	978	1083	684	1300	1097	986	860.979	821.544	786.208	848.416	927.995	693.359	1063.32	765.092	837.356	951.454	876.801	1150.03	1006.74	894.931	891.731	4.61039e-05	0.00296076	0.46827	0.999869	891.731	0.0827607	0.0830163	0.0860061	0.458377	891.731	0.0283228	0.0892612	0.48516	0.871371	ENSMUSG00000006307	7	-1	30568858	30588726	Kmt2b
ENSMUSG00000006310	8	5	7	7	8	5	5	9	9	10	8	8	8	10	8.19005	4.29678	6.33309	8.40016	7.49895	5.8859	4.69666	11.7506	7.70573	8.78535	10.255	7.07712	7.34178	9.07638	7.66382	1.25734e-05	0.0029614	0.449895	0.999869	7.66382	0.0038652	0.103987	0.84961	NA	7.66382	-0.00597036	0.106317	0.690073	NA	ENSMUSG00000006310	7	-1	30589681	30598909	Zbtb32
ENSMUSG00000006311	0	0	0	0	0	0	0	0	0	0	0	0	0	0	0	0	0	0	0	0	0	0	0	0	0	0	0	0	0	0	0.00296144	NA	NA	0	0	0.127765	NA	NA	0	0	0.125479	NA	NA	ENSMUSG00000006311	7	-1	30633616	30635852	Etv2
ENSMUSG00000006313	27	14	2	3	11	18	13	84	10	130	48	40	15	22	27.6414	12.031	1.80945	3.60007	10.3111	21.1892	12.2113	109.672	8.56192	114.21	61.5299	35.3856	13.7658	19.968	32.2776	1.8782e-05	0.00296143	0.0221108	0.999869	32.2776	-0.00862616	0.117849	0.492394	0.816953	32.2776	-0.0228953	0.158155	0.0350817	0.534284	ENSMUSG00000006313	7	-1	30603092	30612847	Upk1a
ENSMUSG00000006315	1510	1790	1910	1344	1783	1399	1709	1710	1992	1754	1232	1563	1791	1780	1545.87	1538.25	1728.03	1612.83	1671.33	1646.87	1605.32	2232.61	1705.53	1540.95	1579.27	1382.69	1643.64	1615.6	1646.34	1.44763e-06	0.00296051	0.984452	0.999869	1646.34	-0.0877975	0.0777702	0.0772255	0.445311	1646.34	-0.0557383	0.0870662	0.206767	0.744211	ENSMUSG00000006315	7	-1	30727701	30729540	Tmem147
ENSMUSG00000006333	4205	4516	4426	3233	5854	5046	5840	5056	4976	4699	3287	5518	5215	6035	4304.9	3880.85	4004.32	3879.67	5487.36	5940.05	5485.7	6601.21	4260.41	4128.24	4213.52	4881.44	4785.92	5477.6	4809.37	8.40241e-05	0.00295951	0.432065	0.999869	4809.37	-0.132828	0.0648572	0.00713152	0.199573	4809.37	-0.124157	0.0804729	0.0141136	0.415882	ENSMUSG00000006333	7	1	3703993	3706897	Rps9
ENSMUSG00000006335	167	175	171	147	162	154	188	163	201	173	126	180	169	215	170.967	150.387	154.708	176.403	151.854	181.286	176.595	212.816	172.095	151.987	161.516	159.235	155.095	195.142	169.292	-2.69447e-06	0.00296084	0.964188	0.999869	169.292	-0.0265523	0.0822482	0.570644	0.855969	169.292	-0.0143913	0.089895	0.71425	0.942708	ENSMUSG00000006335	7	-1	3620324	3629929	Tfpt
ENSMUSG00000006342	5628	7750	7976	4197	5907	3548	2784	2622	8188	6618	4854	3151	4435	4625	5761.7	6660.01	7216.1	5036.49	5537.04	4176.63	2615.1	3423.33	7010.5	5814.15	6222.21	2787.5	4070.1	4197.83	5037.76	7.85392e-06	0.00296116	0.847114	0.999869	5037.76	-0.0172414	0.0915555	0.656501	0.889704	5037.76	-0.0136437	0.0962045	0.652039	0.925989	ENSMUSG00000006342	10	-1	75636706	75644008	Susd2
ENSMUSG00000006344	93	99	159	82	198	149	192	173	105	128	73	210	215	218	95.2093	85.0762	143.852	98.4018	185.599	175.4	180.352	225.872	89.9002	112.453	93.5767	185.774	197.31	197.865	147.617	-2.45213e-05	0.00296108	0.599666	0.999869	147.617	0.00431004	0.0866079	0.921288	0.978364	147.617	0.0155981	0.093717	0.649998	0.925683	ENSMUSG00000006344	10	1	75589340	75617200	Ggt5
ENSMUSG00000006345	23170	30839	27036	19515	18911	14913	13399	16249	32251	24842	22241	16221	17048	19044	23720.4	26501.7	24460.2	23418.4	17726.6	17555.3	12586.1	21215	27613	21824.6	28510.1	14349.7	15645.3	17285.1	20886.5	3.24553e-05	0.00296087	0.57884	0.999869	20886.5	-0.0407262	0.0837085	0.379049	0.746661	20886.5	-0.0394386	0.0916962	0.310311	0.797826	ENSMUSG00000006345	10	1	75561604	75586200	Ggt1
ENSMUSG00000006356	837	687	684	507	794	799	1031	961	791	1041	568	928	1029	1114	856.884	590.377	618.833	608.411	744.271	940.566	968.452	1254.7	677.248	914.555	728.104	820.946	944.336	1011.11	834.199	5.63413e-05	0.00296105	0.244749	0.999869	834.199	-0.0182812	0.0877913	0.668921	0.89308	834.199	-0.0390772	0.0954027	0.259934	0.77264	ENSMUSG00000006356	12	1	113140236	113145506	Crip2
ENSMUSG00000006360	105	136	148	90	277	258	258	194	190	150	105	252	292	283	107.494	116.872	133.9	108.002	259.651	303.712	242.348	253.29	162.676	131.78	134.597	222.929	267.975	256.862	193.006	0.000116403	0.00296086	0.0477787	0.999869	193.006	-0.0308575	0.0799738	0.51965	0.828889	193.006	-0.0789005	0.0952752	0.0566798	0.602534	ENSMUSG00000006360	12	1	113146316	113153879	Crip1
ENSMUSG00000006362	250	311	278	237	350	242	261	257	338	396	222	377	381	357	255.939	267.26	251.514	284.405	328.079	284.877	245.166	335.544	289.393	347.9	284.576	333.509	349.652	324.027	298.703	0.000119276	0.00296064	0.0837738	0.999869	298.703	0.0674667	0.0790467	0.167704	0.576223	298.703	-0.0110771	0.0868823	0.793139	0.958336	ENSMUSG00000006362	8	-1	122625141	122699109	Cbfa2t3
ENSMUSG00000006369	184	157	191	119	398	535	678	680	271	261	203	913	784	851	188.371	134.919	172.803	142.803	373.073	629.791	636.868	887.821	232.028	229.298	260.22	807.676	719.494	772.4	441.969	0.000102858	0.00296119	0.00858741	0.999869	441.969	0.0518796	0.0937591	0.189197	0.601631	441.969	-0.029965	0.0978552	0.320318	0.802713	ENSMUSG00000006369	15	1	85205949	85286535	Fbln1
ENSMUSG00000006373	3406	4466	4101	2821	3807	2854	3259	2598	3979	3679	2595	3239	3494	3547	3486.91	3837.88	3710.29	3385.26	3568.56	3359.67	3061.29	3392	3406.79	3232.13	3326.46	2865.35	3206.52	3219.39	3361.32	-0.000186514	0.00295911	0.111948	0.999869	3361.32	-0.0709226	0.0599252	0.136871	0.536754	3361.32	0.00341816	0.0716696	0.943963	0.991373	ENSMUSG00000006373	X	1	36598206	36606079	Pgrmc1
ENSMUSG00000006378	170	183	239	169	222	153	178	164	223	203	108	124	182	205	174.039	157.262	216.23	202.804	208.096	180.108	167.201	214.121	190.931	178.343	138.442	109.695	167.025	186.066	177.883	-3.31521e-05	0.00296109	0.466503	0.999869	177.883	-0.0695108	0.0932146	0.0997058	0.479966	177.883	-0.021389	0.0950411	0.514968	0.879571	ENSMUSG00000006378	15	1	79030874	79038353	Gcat
ENSMUSG00000006386	987	1115	878	876	734	577	914	557	1117	1236	684	892	917	853	1010.45	958.182	794.35	1051.22	688.029	679.233	858.55	727.229	956.366	1085.87	876.801	789.099	841.551	774.215	863.653	1.95163e-05	0.00296054	0.789658	0.999869	863.653	0.0476811	0.0773051	0.330398	0.719084	863.653	0.0217895	0.0859856	0.614267	0.915506	ENSMUSG00000006386	4	1	94739289	94874976	Tek
ENSMUSG00000006389	0	1	0	1	0	0	2	2	3	0	0	0	0	1	0	0.859356	0	1.20002	0	0	1.87867	2.61124	2.56858	0	0	0	0	0.907638	0.716107	1.49196e-06	0.00296144	0.701785	0.999869	0.716107	-0.00524805	0.125583	0.436969	NA	0.716107	-0.00387747	0.124192	0.410927	NA	ENSMUSG00000006389	4	-1	118442415	118457513	Mpl
ENSMUSG00000006390	1737	2203	2149	1712	2055	1722	2050	1690	2382	2054	1450	2010	1971	2112	1778.26	1893.16	1944.26	2054.44	1926.29	2027.1	1925.63	2206.5	2039.45	1804.51	1858.72	1778.13	1808.83	1916.93	1925.87	-1.6651e-05	0.00295931	0.882112	0.999869	1925.87	-0.0859871	0.0617473	0.0750774	0.442618	1925.87	-0.0564137	0.0741038	0.248906	0.770164	ENSMUSG00000006390	4	1	118428093	118432953	Elovl1
ENSMUSG00000006392	444	656	613	395	644	491	552	445	634	581	416	619	555	628	454.548	563.737	554.598	474.009	603.666	577.995	518.512	581	542.826	510.429	533.259	547.592	509.336	569.997	538.679	3.78593e-05	0.00296017	0.66331	0.999869	538.679	-0.0356458	0.070531	0.472688	0.806416	538.679	-0.0378311	0.0816084	0.415206	0.844552	ENSMUSG00000006392	4	1	118409337	118415782	Med8
ENSMUSG00000006395	1079	1168	911	684	709	733	474	651	1074	1096	1073	689	741	858	1104.63	1003.73	824.206	820.815	664.595	862.873	445.244	849.958	919.55	962.875	1375.45	609.517	680.032	778.754	850.159	4.07657e-05	0.00296116	0.323967	0.999869	850.159	-0.00581879	0.0911718	0.881224	0.967563	850.159	-0.0245846	0.0967714	0.422898	0.847942	ENSMUSG00000006395	4	1	118359990	118362744	Hyi
ENSMUSG00000006398	60	45	73	51	55	63	298	174	45	27	35	158	85	116	61.4254	38.671	66.0451	61.2011	51.5553	74.1623	279.921	227.178	38.5286	23.7204	44.8655	139.773	78.0064	105.286	92.1671	-2.59296e-05	0.00296139	0.157424	0.999869	92.1671	-0.0287888	0.110062	0.225836	0.634099	92.1671	0.00301302	0.104195	0.853984	0.97389	ENSMUSG00000006398	4	-1	118432901	118437352	Cdc20
ENSMUSG00000006403	18	21	26	13	65	71	170	78	23	18	15	241	76	190	18.4276	18.0465	23.5229	15.6003	60.929	83.5797	159.687	101.838	19.6924	15.8136	19.2281	213.198	69.7469	172.451	70.8401	-2.80799e-06	0.00296137	0.88955	0.999869	70.8401	0.0458494	0.112084	0.11166	0.497603	70.8401	0.0216571	0.108663	0.258617	0.77264	ENSMUSG00000006403	1	1	171250421	171260637	Adamts4
ENSMUSG00000006411	49	43	49	45	68	79	64	63	62	74	42	79	68	72	50.1641	36.9523	44.3316	54.001	63.7411	92.9972	60.1173	82.254	53.0839	65.0116	53.8387	69.8865	62.4051	65.35	61.0096	5.55946e-05	0.00296119	0.153038	0.999869	61.0096	-0.0316012	0.0917431	0.421816	0.774667	61.0096	-0.0492526	0.102513	0.111481	0.676522	ENSMUSG00000006411	1	1	171370099	171388598	Nectin4
ENSMUSG00000006412	1108	1342	1267	848	1084	964	868	846	1474	1104	925	957	998	1188	1134.32	1153.26	1146.29	1017.62	1016.11	1134.8	815.341	1104.55	1262.03	969.903	1185.73	846.6	915.886	1078.27	1055.77	1.63381e-05	0.00296071	0.804683	0.999869	1055.77	-0.0369435	0.0801395	0.440935	0.785462	1055.77	-0.0297802	0.0885567	0.47121	0.865567	ENSMUSG00000006412	1	1	171345670	171359254	Pfdn2
ENSMUSG00000006418	1155	1360	1327	1051	1130	1097	1249	878	1487	1443	901	1588	1449	1367	1182.44	1168.72	1200.57	1261.22	1059.23	1291.37	1173.23	1146.33	1273.16	1267.73	1154.97	1404.81	1329.78	1240.74	1225.31	4.7995e-05	0.0029595	0.654501	0.999869	1225.31	0.110692	0.0640738	0.0240468	0.312138	1225.31	0.0623305	0.0759298	0.201774	0.743332	ENSMUSG00000006418	2	1	167492645	167516173	Rnf114
ENSMUSG00000006423	710	996	813	658	678	534	666	399	954	790	596	673	634	678	726.867	855.918	735.543	789.615	635.536	628.614	625.596	520.942	816.807	694.043	763.996	595.362	581.836	615.379	684.718	-3.30946e-05	0.00296007	0.713406	0.999869	684.718	-0.00756016	0.0701583	0.878767	0.967345	684.718	0.00687861	0.0803836	0.882341	0.980527	ENSMUSG00000006423	X	-1	36823737	36874111	C330007P06Rik
ENSMUSG00000006435	11	10	10	7	26	27	33	23	12	15	10	41	33	39	11.2613	8.59356	9.04727	8.40016	24.3716	31.7838	30.998	30.0292	10.2743	13.178	12.8187	36.2702	30.2848	35.3979	20.9078	2.07741e-05	0.00296136	0.351367	0.999869	20.9078	0.0251684	0.0969661	0.439232	0.784531	20.9078	-0.00634062	0.101064	0.762395	0.954545	ENSMUSG00000006435	19	1	47178820	47259441	Neurl1a
ENSMUSG00000006442	322	395	393	276	332	302	411	392	413	386	240	450	424	422	329.65	339.446	355.558	331.206	311.207	355.508	386.066	511.802	353.607	339.115	307.649	398.088	389.114	383.023	363.646	-9.30642e-06	0.0029608	0.879801	0.999869	363.646	0.000385467	0.0813588	0.993471	0.999343	363.646	0.00451458	0.0892628	0.909714	0.98692	ENSMUSG00000006442	4	1	148591503	148594993	Srm
ENSMUSG00000006445	134	96	123	109	395	465	361	272	117	249	76	543	291	569	137.183	82.4981	111.281	130.802	370.261	547.388	339.099	355.128	100.174	218.755	97.4223	480.359	267.057	516.446	268.133	2.55354e-05	0.00296131	0.371991	0.999869	268.133	0.00688528	0.0964502	0.826589	0.948805	268.133	-0.0114518	0.100094	0.623734	0.917979	ENSMUSG00000006445	4	1	141301240	141329384	Epha2
ENSMUSG00000006456	363	360	404	338	353	346	482	311	449	449	255	552	517	531	371.624	309.368	365.51	405.608	330.891	407.304	452.758	406.047	384.43	394.462	326.878	488.321	474.462	481.956	399.973	1.62359e-05	0.00296063	0.814592	0.999869	399.973	0.10879	0.0813933	0.0290378	0.329684	399.973	0.0586351	0.0889667	0.173238	0.729073	ENSMUSG00000006456	19	-1	4800569	4811634	Rbm14
ENSMUSG00000006457	14	7	4	2	6	6	12	10	10	15	7	11	9	18	14.3326	6.01549	3.61891	2.40004	5.62422	7.06308	11.272	13.0562	8.56192	13.178	8.97311	9.73104	8.2595	16.3375	9.17311	1.59e-05	0.00296141	0.28233	0.999869	9.17311	0.0109445	0.106525	0.575184	NA	9.17311	-0.00541055	0.107553	0.697722	NA	ENSMUSG00000006457	19	-1	4861216	4877909	Actn3
ENSMUSG00000006462	6	6	1	2	4	11	3	10	6	1	4	5	5	7	6.14254	5.15613	0.904727	2.40004	3.74948	12.949	2.818	13.0562	5.13715	0.878535	5.12749	4.4232	4.58861	6.35347	5.26318	-1.21448e-07	0.00296143	0.990563	0.999869	5.26318	-0.0131357	0.114409	0.410784	NA	5.26318	-0.00591606	0.113408	0.587687	NA	ENSMUSG00000006462	2	1	167691177	167729172	A530013C23Rik
ENSMUSG00000006463	292	326	297	263	237	200	276	195	341	323	245	309	309	225	298.937	280.15	268.704	315.606	222.156	235.436	259.256	254.596	291.961	283.767	314.059	273.354	283.576	204.219	270.413	1.54221e-05	0.00296063	0.823914	0.999869	270.413	0.0239882	0.0789942	0.618879	0.875869	270.413	0.00838181	0.0871327	0.841737	0.970847	ENSMUSG00000006463	19	1	4878668	4885397	Zdhhc24
ENSMUSG00000006464	404	436	377	337	373	265	334	246	471	413	298	439	387	398	413.598	374.679	341.082	404.408	349.639	311.953	313.737	321.182	403.266	362.835	381.998	388.357	355.158	361.24	363.081	5.21251e-07	0.00296012	0.995301	0.999869	363.081	0.0912173	0.0718518	0.0687334	0.429547	363.081	0.0606117	0.0824938	0.19631	0.741959	ENSMUSG00000006464	19	-1	4886878	4906628	Bbs1
ENSMUSG00000006469	1222	1271	1442	1501	1010	669	885	526	1476	1264	753	508	581	816	1251.03	1092.24	1304.62	1801.23	946.743	787.533	831.309	686.755	1263.74	1110.47	965.25	449.397	533.196	740.633	983.153	-6.95371e-05	0.00296109	0.129558	0.999869	983.153	-0.119733	0.114425	0.00930218	0.222142	983.153	-0.025816	0.0952795	0.433909	0.852079	ENSMUSG00000006469	2	-1	25228898	25234364	Slc34a3
ENSMUSG00000006471	129	136	145	116	170	91	157	81	128	132	96	150	122	139	132.065	116.872	131.185	139.203	159.353	107.123	147.475	105.755	109.593	115.967	123.06	132.696	111.962	126.162	125.605	-4.90246e-05	0.00296099	0.343072	0.999869	125.605	-0.0221219	0.0862289	0.616334	0.875152	125.605	0.0115113	0.0925656	0.748086	0.95095	ENSMUSG00000006471	2	-1	25244821	25256022	Ndor1
ENSMUSG00000006476	629	832	758	592	1061	713	1110	724	819	821	590	1169	957	963	643.943	714.984	685.783	710.413	994.549	839.329	1042.66	945.268	701.221	721.277	756.305	1034.14	878.26	874.056	824.442	6.98193e-05	0.00296006	0.439617	0.999869	824.442	-0.0220737	0.0684966	0.655632	0.889398	824.442	-0.0406864	0.0803433	0.3873	0.832634	ENSMUSG00000006476	2	1	25054355	25062881	Nsmf
ENSMUSG00000006488	0	0	0	0	0	0	0	0	0	0	0	0	0	0	0	0	0	0	0	0	0	0	0	0	0	0	0	0	0	0	0.00296144	NA	NA	0	0	0.127765	NA	NA	0	0	0.125479	NA	NA	ENSMUSG00000006488	13	-1	27633366	27642493	Prl7a1
ENSMUSG00000006490	0	0	0	0	0	0	0	0	0	0	0	0	0	0	0	0	0	0	0	0	0	0	0	0	0	0	0	0	0	0	0.00296144	NA	NA	0	0	0.127765	NA	NA	0	0	0.125479	NA	NA	ENSMUSG00000006490	13	-1	27557995	27564606	Prl8a9
ENSMUSG00000006494	944	1006	1076	835	921	722	864	635	911	1130	677	807	980	801	966.426	864.512	973.486	1002.02	863.317	849.924	811.583	829.068	779.991	992.745	867.828	713.904	899.368	727.018	867.228	-8.48202e-05	0.00296032	0.298825	0.999869	867.228	-0.0479417	0.0734464	0.33389	0.721608	867.228	0.00211843	0.0828938	0.962553	0.994408	ENSMUSG00000006494	2	1	71873224	71903858	Pdk1
ENSMUSG00000006498	2889	3027	3118	2568	3188	2513	3657	2483	3155	3446	2153	3871	3895	3449	2957.63	2601.27	2820.94	3081.66	2988.33	2958.25	3435.14	3241.85	2701.29	3027.43	2759.87	3424.44	3574.53	3130.44	3050.22	-2.04043e-05	0.0029597	0.840931	0.999869	3050.22	0.0557077	0.065092	0.256467	0.661776	3050.22	0.045462	0.0770692	0.345708	0.813132	ENSMUSG00000006498	10	1	79854427	79864771	Ptbp1
ENSMUSG00000006517	916	1191	1020	728	898	740	617	601	1133	826	720	796	939	944	937.761	1023.49	922.822	873.616	841.758	871.113	579.568	784.677	970.065	725.67	922.948	704.173	861.741	856.811	848.301	-4.35877e-05	0.00296084	0.465477	0.999869	848.301	0.0223729	0.0828281	0.630034	0.879134	848.301	0.0335731	0.0909105	0.391802	0.835046	ENSMUSG00000006517	8	-1	122433601	122443422	Mvd
ENSMUSG00000006519	5099	6192	6369	4456	7096	5732	5447	5291	6827	5626	3947	5492	5642	6096	5220.13	5321.13	5762.21	5347.3	6651.57	6747.59	5116.54	6908.03	5845.22	4942.64	5059.55	4858.44	5177.79	5532.96	5606.51	-2.6475e-05	0.00296032	0.745058	0.999869	5606.51	-0.13929	0.0781087	0.0065932	0.195495	5606.51	-0.0782418	0.0862277	0.0909779	0.660571	ENSMUSG00000006519	8	-1	122424776	122432930	Cyba
ENSMUSG00000006522	15	22	14	8	36	46	65	36	20	20	29	80	56	66	15.3563	18.9058	12.6662	9.60018	33.7453	54.1503	61.0566	47.0023	17.1238	17.5707	37.1743	70.7712	51.3924	59.9041	36.1728	4.49289e-05	0.00296135	0.0586488	0.999869	36.1728	0.0319153	0.0993058	0.307268	0.701661	36.1728	-0.0173733	0.102756	0.418206	0.845939	ENSMUSG00000006522	14	-1	30908572	30923760	Itih3
ENSMUSG00000006526	278	293	293	183	254	235	273	220	317	333	189	316	305	246	284.604	251.791	265.085	219.604	238.092	276.637	256.438	287.236	271.413	292.552	242.274	279.546	279.905	223.279	262.033	3.94091e-05	0.00296068	0.557377	0.999869	262.033	-0.00595297	0.0791602	0.901441	0.972942	262.033	-0.0209289	0.0878247	0.615201	0.91564	ENSMUSG00000006526	14	1	30825590	30877210	Stimate
ENSMUSG00000006527	482	686	613	471	529	365	490	295	670	644	352	529	548	430	493.451	589.518	554.598	565.211	495.868	429.671	460.273	385.157	573.649	565.777	451.219	467.974	502.912	390.284	494.683	-2.78003e-05	0.00296064	0.687711	0.999869	494.683	0.0120751	0.0787145	0.802385	0.940165	494.683	0.0193783	0.0872801	0.645152	0.924388	ENSMUSG00000006527	14	1	30714849	30822721	Sfmbt1
ENSMUSG00000006529	130	119	66	58	126	135	111	100	94	125	124	168	130	168	133.088	102.263	59.712	69.6013	118.109	158.919	104.266	130.562	80.482	109.817	158.952	148.619	119.304	152.483	117.584	3.80719e-05	0.00296128	0.22323	0.999869	117.584	0.016112	0.0957616	0.626367	0.878195	117.584	-0.0131334	0.0993149	0.597651	0.911532	ENSMUSG00000006529	14	-1	30929180	30943289	Itih1
ENSMUSG00000006538	267	245	292	299	281	492	466	387	507	238	254	681	587	344	273.343	210.542	264.18	358.807	263.401	579.172	437.729	505.274	434.089	209.091	325.596	602.44	538.703	312.228	379.614	2.25853e-05	0.00296129	0.44689	0.999869	379.614	0.01293	0.0965349	0.68326	0.90004	379.614	-0.00599886	0.0994307	0.800405	0.961256	ENSMUSG00000006538	1	-1	74945315	74951672	Ihh
ENSMUSG00000006542	86	113	131	76	294	114	181	101	119	127	72	137	137	204	88.0431	97.1072	118.519	91.2017	275.587	134.198	170.019	131.867	101.887	111.574	92.2948	121.196	125.728	185.158	131.741	6.07186e-06	0.00296125	0.856942	0.999869	131.741	-0.0442038	0.0969296	0.216364	0.626508	131.741	-0.026512	0.100027	0.322824	0.804279	ENSMUSG00000006542	1	-1	74738922	74749221	Prkag3
ENSMUSG00000006546	0	0	0	0	0	0	1	1	0	0	0	1	0	0	0	0	0	0	0	0	0.939333	1.30562	0	0	0	0.88464	0	0	0.223542	-4.62715e-10	0.00296144	0.999814	0.999869	0.223542	-0.00061373	0.126477	0.865912	NA	0.223542	-0.000296855	0.124577	0.905173	NA	ENSMUSG00000006546	1	-1	74889934	74893143	Cryba2
ENSMUSG00000006567	181	168	65	76	23	51	45	52	146	116	127	94	87	71	185.3	144.372	58.8073	91.2017	21.5595	60.0362	42.27	67.8922	125.004	101.91	162.798	83.1561	79.8418	64.4423	92.0422	7.16401e-06	0.00296135	0.76268	0.999869	92.0422	0.0503	0.119783	0.078841	0.447001	92.0422	0.0210961	0.106538	0.291025	0.790296	ENSMUSG00000006567	8	-1	21992785	22060305	Atp7b
ENSMUSG00000006570	3	4	2	4	4	6	4	7	4	4	3	6	5	4	3.07127	3.43742	1.80945	4.80009	3.74948	7.06308	3.75733	9.13933	3.42477	3.51414	3.84562	5.30784	4.58861	3.63055	4.36707	2.38944e-06	0.00296142	0.838731	0.999869	4.36707	-0.00916445	0.108855	0.598312	NA	4.36707	-0.00606767	0.111068	0.615278	NA	ENSMUSG00000006570	8	1	21839926	21843482	Defb2
ENSMUSG00000006574	906	812	862	1481	683	525	727	753	743	1209	561	621	811	846	927.523	697.797	779.875	1777.23	640.223	618.019	682.895	983.131	636.151	1062.15	719.131	549.361	744.272	767.862	827.544	-4.02288e-05	0.00296128	0.189998	0.999869	827.544	-0.00997485	0.0960789	0.756536	0.923939	827.544	0.01725	0.100171	0.479968	0.86911	ENSMUSG00000006574	11	-1	102348824	102366203	Slc4a1
ENSMUSG00000006575	74	63	78	61	197	195	98	104	81	99	89	182	165	179	75.758	54.1394	70.5687	73.2014	184.662	229.55	92.0546	135.784	69.3515	86.975	114.087	161.004	151.424	162.467	118.645	4.52565e-05	0.00296127	0.155116	0.999869	118.645	-0.00238271	0.0945573	0.944567	0.986119	118.645	-0.0280305	0.101276	0.280119	0.784101	ENSMUSG00000006575	11	1	102393403	102402555	Rundc3a
ENSMUSG00000006576	204	234	319	263	489	257	451	206	253	276	210	458	414	366	208.846	201.089	288.608	315.606	458.374	302.535	423.639	268.957	216.617	242.476	269.193	405.165	379.937	332.196	308.088	-1.27914e-05	0.00296114	0.762156	0.999869	308.088	0.00623914	0.0902503	0.876152	0.966799	308.088	0.0101779	0.0954515	0.745013	0.950636	ENSMUSG00000006576	1	1	75546266	75562172	Slc4a3
ENSMUSG00000006585	117	142	137	111	139	140	232	129	154	137	110	192	149	165	119.78	122.029	123.948	133.202	130.294	164.805	217.925	168.425	131.854	120.359	141.006	169.851	136.741	149.76	144.998	2.00465e-05	0.00296101	0.691379	0.999869	144.998	-0.0433494	0.0868371	0.328507	0.718203	144.998	-0.0345754	0.0939046	0.334802	0.809557	ENSMUSG00000006585	8	1	122568015	122573554	Cdt1
ENSMUSG00000006586	32	36	26	29	32	25	19	17	45	37	47	27	29	32	32.7602	30.9368	23.5229	34.8007	29.9958	29.4295	17.8473	22.1955	38.5286	32.5058	60.248	23.8853	26.6139	29.0444	30.8796	5.0926e-05	0.00296129	0.087294	0.999869	30.8796	0.00881641	0.0974449	0.76858	0.928679	30.8796	-0.0221936	0.10227	0.342093	0.810214	ENSMUSG00000006586	4	1	13743436	13893649	Runx1t1
ENSMUSG00000006587	13	11	9	7	5	4	8	6	12	9	6	4	11	2	13.3088	9.45291	8.14254	8.40016	4.68685	4.70872	7.51466	7.83371	10.2743	7.90682	7.69124	3.53856	10.0949	1.81528	7.52639	-5.21006e-06	0.0029614	0.745272	0.999869	7.52639	-0.00779804	0.107013	0.670225	NA	7.52639	-0.00142646	0.106789	0.917796	NA	ENSMUSG00000006587	8	-1	122454208	122460733	Snai3
ENSMUSG00000006589	715	910	869	620	1056	957	897	790	967	868	652	869	942	1169	731.986	782.014	786.208	744.014	989.862	1126.56	842.581	1031.44	827.938	762.569	835.781	768.752	864.494	1061.03	868.23	5.17533e-05	0.00296056	0.474554	0.999869	868.23	-0.0616802	0.0773674	0.209877	0.621824	868.23	-0.0610047	0.088081	0.164385	0.723511	ENSMUSG00000006589	8	-1	122574635	122576909	Aprt
ENSMUSG00000006599	831	1152	1137	803	741	611	915	631	1032	992	674	933	842	832	850.742	989.978	1028.67	963.618	694.591	719.257	859.489	823.845	883.59	871.507	863.982	825.369	772.722	755.155	850.18	-0.000129785	0.00296002	0.157728	0.999869	850.18	0.00987566	0.0690978	0.841939	0.953952	850.18	0.0536643	0.0808969	0.256199	0.772175	ENSMUSG00000006599	7	1	46796103	46823800	Gtf2h1
ENSMUSG00000006611	403	494	457	344	492	473	596	387	408	440	319	498	590	607	412.574	424.522	413.46	412.808	461.186	556.806	559.842	505.274	349.326	386.555	408.917	440.551	541.456	550.936	458.872	-9.08778e-05	0.00296039	0.249307	0.999869	458.872	-0.0125607	0.0730078	0.799595	0.939551	458.872	0.0292841	0.0837511	0.515355	0.879647	ENSMUSG00000006611	13	-1	23702034	23710854	Hfe
ENSMUSG00000006638	72	77	91	59	115	70	74	60	100	100	55	78	78	107	73.7105	66.1704	82.3302	70.8013	107.797	82.4026	69.5106	78.3371	85.6192	87.8535	70.503	69.0019	71.5823	97.1173	79.4812	3.32995e-05	0.00296113	0.436772	0.999869	79.4812	-0.0193291	0.0903826	0.630519	0.87957	79.4812	-0.028265	0.0964313	0.372864	0.825129	ENSMUSG00000006638	5	1	30950066	30955091	Abhd1
ENSMUSG00000006641	895	1047	754	744	445	437	383	437	929	830	732	456	437	599	916.262	899.745	682.164	892.817	417.129	514.427	359.764	570.555	795.402	729.184	938.331	403.396	401.044	543.675	647.421	-1.39707e-05	0.00296101	0.783678	0.999869	647.421	-0.011704	0.0871497	0.786509	0.935385	647.421	-3.75434e-05	0.0929267	0.999147	0.999897	ENSMUSG00000006641	5	-1	31036036	31048924	Slc5a6
ENSMUSG00000006642	5	8	7	5	22	19	48	40	9	12	11	25	17	28	5.11878	6.87485	6.33309	6.00011	20.6221	22.3664	45.088	52.2247	7.70573	10.5424	14.1006	22.116	15.6013	25.4139	18.5791	2.58008e-05	0.0029614	0.127308	0.999869	18.5791	-0.0498198	0.124015	0.0731891	0.439134	18.5791	-0.0531938	0.183951	0.0211221	0.451581	ENSMUSG00000006642	5	1	30968662	30977018	Tcf23
ENSMUSG00000006649	552	711	769	710	853	612	916	479	804	634	472	482	697	798	565.114	611.002	695.735	852.016	799.576	720.434	860.429	625.391	688.378	556.991	605.044	426.396	639.652	724.295	669.318	-3.60283e-05	0.00296107	0.445913	0.999869	669.318	-0.0781228	0.0932585	0.0715004	0.435909	669.318	-0.0248161	0.0946322	0.462779	0.861759	ENSMUSG00000006649	7	1	30458315	30487223	Nphs1
ENSMUSG00000006651	127	168	183	153	271	241	345	245	211	157	95	302	258	314	130.017	144.372	165.565	183.603	254.027	283.7	324.07	319.877	180.656	137.93	121.778	267.161	236.772	284.998	216.752	-2.26746e-05	0.00296099	0.662737	0.999869	216.752	-0.0482504	0.0852977	0.28996	0.687793	216.752	-0.0147664	0.092069	0.68703	0.933961	ENSMUSG00000006651	7	-1	30434982	30445535	Aplp1
ENSMUSG00000006673	1151	1297	1330	1080	1169	1028	1310	819	1342	1328	847	1392	1262	1374	1178.34	1114.58	1203.29	1296.02	1095.78	1210.14	1230.53	1069.3	1149.01	1166.69	1085.75	1231.42	1158.17	1247.1	1174.01	-0.000108693	0.00295934	0.3295	0.999869	1174.01	0.0451681	0.0615218	0.348337	0.726958	1174.01	0.0663819	0.0747316	0.176154	0.729982	ENSMUSG00000006673	9	1	108516806	108560163	Qrich1
ENSMUSG00000006675	32	43	41	26	57	46	43	49	34	66	25	58	59	48	32.7602	36.9523	37.0938	31.2006	53.43	54.1503	40.3913	63.9753	29.1105	57.9833	32.0468	51.3091	54.1456	43.5666	44.1511	2.35777e-05	0.00296128	0.452485	0.999869	44.1511	-0.0108487	0.0948448	0.75027	0.922443	44.1511	-0.0194847	0.0997662	0.444258	0.854812	ENSMUSG00000006675	9	-1	108578862	108597667	P4htm
ENSMUSG00000006676	2167	2536	2293	1931	2561	1941	2381	1540	2647	2469	1843	2576	2316	2695	2218.48	2179.33	2074.54	2317.24	2400.6	2284.91	2236.55	2010.65	2266.34	2169.1	2362.49	2278.83	2125.44	2446.09	2240.76	6.27101e-05	0.00295934	0.573749	0.999869	2240.76	0.019118	0.0614637	0.691151	0.902941	2240.76	-0.00568411	0.0733699	0.906652	0.985976	ENSMUSG00000006676	9	1	108490602	108502337	Usp19
ENSMUSG00000006678	113	148	115	107	125	124	222	81	108	127	99	204	137	155	115.684	127.185	104.044	128.402	117.171	145.97	208.532	105.755	92.4687	111.574	126.905	180.466	125.728	140.684	130.755	-1.86096e-05	0.0029612	0.625391	0.999869	130.755	0.00678042	0.0921072	0.857571	0.9609	130.755	0.0138041	0.0969033	0.634936	0.921741	ENSMUSG00000006678	X	-1	93304767	93632155	Pola1
ENSMUSG00000006699	4362	5527	5325	3866	5061	4276	5281	3810	5293	4829	3284	5233	5145	5208	4465.63	4749.66	4817.67	4639.29	4744.03	5033.62	4960.62	4974.41	4531.82	4242.45	4209.67	4629.32	4721.68	4726.98	4674.77	-0.000387427	0.00295617	0.0280911	0.999869	4674.77	-0.0562737	0.0441373	0.153588	0.559589	4674.77	0.0252013	0.0566488	0.58245	0.905278	ENSMUSG00000006699	4	-1	137319696	137357720	Cdc42
ENSMUSG00000006705	569	700	596	463	516	452	524	397	694	663	456	650	591	629	582.517	601.549	539.217	555.61	483.682	532.085	492.21	518.331	594.197	582.469	584.534	575.016	542.374	570.904	553.907	6.42567e-05	0.00295921	0.575775	0.999869	553.907	0.0967357	0.0615863	0.0451177	0.374774	553.907	0.0504772	0.0733553	0.30186	0.795465	ENSMUSG00000006705	17	1	31564734	31607693	Pknox1
ENSMUSG00000006711	53	87	46	44	24	18	39	33	63	39	59	24	35	27	54.2591	74.7639	41.6174	52.801	22.4969	21.1892	36.634	43.0854	53.9401	34.2629	75.6305	21.2314	32.1203	24.5062	42.0384	-4.19882e-06	0.00296132	0.876241	0.999869	42.0384	-0.0189386	0.100079	0.493951	0.816953	42.0384	-0.00843812	0.101183	0.689589	0.934495	ENSMUSG00000006711	13	1	24845135	24901270	D130043K22Rik
ENSMUSG00000006715	201	203	190	145	192	180	228	188	218	193	143	179	180	182	205.775	174.449	171.898	174.003	179.975	211.892	214.168	245.456	186.65	169.557	183.308	158.35	165.19	165.19	186.133	-7.00847e-06	0.00296069	0.916304	0.999869	186.133	-0.149348	0.0920382	0.00372394	0.150909	186.133	-0.0850209	0.093788	0.0486522	0.580221	ENSMUSG00000006715	13	-1	24751845	24761923	Gmnn
ENSMUSG00000006717	1867	2380	2016	1575	1826	1598	1563	1540	2179	1757	1458	1342	1558	1844	1911.35	2045.27	1823.93	1890.04	1711.64	1881.13	1468.18	2010.65	1865.64	1543.59	1868.97	1187.19	1429.81	1673.69	1736.5	-6.3075e-05	0.0029607	0.343303	0.999869	1736.5	-0.114464	0.0847691	0.0209233	0.299402	1736.5	-0.0402377	0.0888907	0.334076	0.809557	ENSMUSG00000006717	13	-1	24817948	24831540	Acot13
ENSMUSG00000006720	24	16	15	21	31	24	30	12	22	20	22	29	32	28	24.5702	13.7497	13.5709	25.2005	29.0584	28.2523	28.18	15.6674	18.8362	17.5707	28.2012	25.6545	29.3671	25.4139	23.0924	1.09127e-05	0.00296134	0.658164	0.999869	23.0924	0.00586614	0.098114	0.838066	0.952284	23.0924	-0.00379175	0.100963	0.855643	0.97389	ENSMUSG00000006720	13	1	21945094	21960779	Zfp184
ENSMUSG00000006724	84	128	79	313	814	423	429	329	220	140	88	308	306	484	85.9955	109.998	71.4734	375.607	763.019	497.947	402.974	429.548	188.362	122.995	112.805	272.469	280.823	439.297	296.665	-5.48594e-06	0.0029614	0.736696	0.999869	296.665	-0.0267084	0.114477	0.214042	0.624075	296.665	-0.00950734	0.10793	0.524912	0.884448	ENSMUSG00000006724	10	1	127048250	127053006	Cyp27b1
ENSMUSG00000006728	977	1059	1156	957	1339	1205	1721	1119	1263	1277	776	1572	1431	1447	1000.21	910.058	1045.86	1148.42	1255.14	1418.5	1616.59	1460.99	1081.37	1121.89	994.733	1390.65	1313.26	1313.35	1219.36	4.84155e-05	0.00296021	0.571704	0.999869	1219.36	-0.0504952	0.0710624	0.309829	0.70382	1219.36	-0.0518533	0.0825892	0.264539	0.774044	ENSMUSG00000006728	10	1	127063534	127067920	Cdk4
ENSMUSG00000006731	200	187	193	155	442	499	656	501	187	264	166	760	644	562	204.751	160.7	174.612	186.003	414.317	587.413	616.202	654.115	160.108	231.933	212.791	672.326	591.013	510.093	384.027	3.95405e-05	0.00296106	0.409025	0.999869	384.027	0.0151773	0.0865808	0.728627	0.916394	384.027	-0.0127147	0.0933835	0.714175	0.942708	ENSMUSG00000006731	10	1	127165225	127172330	B4galnt1
ENSMUSG00000006732	408	483	562	392	526	348	487	356	558	534	353	484	476	409	417.693	415.069	508.457	470.409	493.056	409.658	457.455	464.8	477.755	469.138	452.501	428.166	436.836	371.224	448.015	3.46928e-05	0.00296029	0.674993	0.999869	448.015	-0.0693881	0.0734006	0.163778	0.570885	448.015	-0.0589901	0.0843126	0.199439	0.743332	ENSMUSG00000006732	10	1	127041414	127046365	Mettl1
ENSMUSG00000006736	1473	1918	1923	1426	2181	1864	2079	1806	2063	1795	1214	1913	1944	2145	1507.99	1648.24	1739.79	1711.23	2044.4	2194.26	1952.87	2357.95	1766.32	1576.97	1556.19	1692.32	1784.05	1946.88	1819.96	-1.6478e-05	0.00295987	0.864498	0.999869	1819.96	-0.134634	0.0693567	0.00753233	0.205699	1819.96	-0.0856533	0.0809254	0.0782177	0.646947	ENSMUSG00000006736	10	-1	127067280	127070264	Tspan31
ENSMUSG00000006740	3025	4216	3250	2651	2593	2156	2881	1526	3541	3293	2312	3460	2959	2957	3096.86	3623.04	2940.36	3181.26	2430.6	2538	2706.22	1992.37	3031.78	2893.02	2963.69	3060.85	2715.54	2683.89	2846.96	-8.86796e-05	0.00296031	0.278789	0.999869	2846.96	0.10406	0.0750283	0.0386724	0.355967	2846.96	0.105652	0.0895463	0.0258281	0.481238	ENSMUSG00000006740	18	-1	6201002	6242174	Kif5b
ENSMUSG00000006763	163	179	156	121	144	115	175	131	169	208	126	148	145	152	166.872	153.825	141.137	145.203	134.981	135.376	164.383	171.036	144.696	182.735	161.516	130.927	133.07	137.961	150.266	4.52564e-05	0.00296079	0.465996	0.999869	150.266	-0.0569452	0.083073	0.226872	0.634479	150.266	-0.0554041	0.0919613	0.169695	0.727514	ENSMUSG00000006763	7	-1	46686108	46710680	Saal1
ENSMUSG00000006764	0	0	0	0	0	0	0	0	1	0	0	0	0	0	0	0	0	0	0	0	0	0	0.856192	0	0	0	0	0	0.0611566	4.33784e-07	0.00296144	0.827436	0.999869	0.0611566	-0.000210662	0.126451	0.953694	NA	0.0611566	-0.000486061	0.124599	0.845231	NA	ENSMUSG00000006764	10	-1	115078641	115185022	Tph2
ENSMUSG00000006777	34	21	20	19	17	29	18	53	25	96	17	35	27	37	34.8077	18.0465	18.0945	22.8004	15.9353	34.1382	16.908	69.1978	21.4048	84.3394	21.7918	30.9624	24.7785	33.5826	31.9134	2.49659e-05	0.0029614	0.115326	0.999869	31.9134	-0.00634137	0.104925	0.748605	0.922159	31.9134	-0.0208237	0.120324	0.180088	0.730739	ENSMUSG00000006777	11	-1	99477974	99493137	Krt23
ENSMUSG00000006782	153	156	153	109	215	225	232	174	162	190	120	350	275	284	156.635	134.059	138.423	130.802	201.534	264.865	217.925	227.178	138.703	166.922	153.825	309.624	252.374	257.769	196.474	5.29102e-05	0.00296084	0.378095	0.999869	196.474	0.0972241	0.0832797	0.0466162	0.379746	196.474	0.0279291	0.0896184	0.487132	0.871816	ENSMUSG00000006782	11	1	100574904	100591729	Cnp
ENSMUSG00000006784	40	45	36	25	23	33	20	16	38	38	29	31	30	21	40.9503	38.671	32.5702	30.0006	21.5595	38.8469	18.7867	20.8899	32.5353	33.3843	37.1743	27.4238	27.5317	19.0604	29.9561	-6.27507e-06	0.00296129	0.836123	0.999869	29.9561	-0.000639755	0.0970743	0.983126	0.996903	29.9561	0.00291755	0.099541	0.900367	0.985118	ENSMUSG00000006784	11	1	100545607	100572568	Ttc25
ENSMUSG00000006800	482	608	529	445	747	691	808	661	648	456	459	971	970	821	493.451	522.488	478.601	534.01	700.215	813.431	758.981	863.014	554.812	400.612	588.38	858.985	890.19	745.171	657.31	9.09319e-06	0.0029607	0.891258	0.999869	657.31	0.0325685	0.0789186	0.500411	0.819867	657.31	0.0155015	0.0876359	0.709758	0.942287	ENSMUSG00000006800	2	-1	166073089	166155663	Sulf2
ENSMUSG00000006818	6761	8398	7518	6145	6509	4899	4888	4255	8297	6985	4958	4849	5647	5740	6921.62	7216.87	6801.74	7374.14	6101.34	5767	4591.46	5555.41	7103.82	6136.57	6355.53	4289.62	5182.38	5209.84	6043.38	-9.09801e-05	0.00296028	0.272892	0.999869	6043.38	-0.0799423	0.0734652	0.109592	0.494109	6043.38	-0.0162868	0.0825304	0.720134	0.944492	ENSMUSG00000006818	17	1	13006846	13040063	Sod2
ENSMUSG00000006850	168	170	162	155	188	163	139	94	160	207	156	221	190	167	171.991	146.09	146.566	186.003	176.225	191.88	130.567	122.728	136.991	181.857	199.972	195.505	174.367	151.576	165.166	2.08911e-05	0.00296108	0.650603	0.999869	165.166	0.0352951	0.0895703	0.397661	0.760956	165.166	0.00919077	0.094355	0.781034	0.957137	ENSMUSG00000006850	18	1	36735039	36742397	Tmco6
ENSMUSG00000006906	391	437	438	303	403	323	374	234	447	440	334	382	363	438	400.289	375.538	396.27	363.607	377.76	380.229	351.31	305.515	382.718	386.555	428.146	337.932	333.133	397.546	372.611	3.995e-05	0.00296029	0.628467	0.999869	372.611	0.00316643	0.0728978	0.948969	0.987483	372.611	-0.0133419	0.0827546	0.768295	0.955394	ENSMUSG00000006906	6	-1	83543211	83572729	Stambp
ENSMUSG00000006920	1233	1448	1386	1140	1296	998	1149	775	1509	1832	1045	1303	1260	1167	1262.29	1244.35	1253.95	1368.03	1214.83	1174.83	1079.29	1011.85	1291.99	1609.48	1339.56	1152.69	1156.33	1059.21	1229.91	0.000136706	0.00296002	0.136006	0.999869	1229.91	0.00118472	0.069099	0.980913	0.996903	1229.91	-0.0486923	0.0807029	0.301891	0.795465	ENSMUSG00000006920	11	-1	101191115	101226463	Ezh1
ENSMUSG00000006930	55	60	62	42	91	101	123	78	76	90	80	183	118	139	56.3066	51.5613	56.0931	50.4009	85.3006	118.895	115.538	101.838	65.0706	79.0682	102.55	161.889	108.291	126.162	91.3546	0.000110575	0.00296117	0.00594271	0.999869	91.3546	0.0686985	0.0941476	0.0985849	0.478813	91.3546	-0.0286482	0.096881	0.358086	0.817612	ENSMUSG00000006930	11	-1	100347327	100356128	Hap1
ENSMUSG00000006931	102	86	82	47	108	108	140	114	107	131	77	138	105	142	104.423	73.9046	74.1876	56.4011	101.236	127.135	131.507	148.841	91.6125	115.088	98.7042	122.08	96.3608	128.885	105.026	7.73463e-05	0.00296115	0.0616408	0.999869	105.026	-0.0257036	0.0906457	0.522213	0.829856	105.026	-0.0582382	0.104294	0.07319	0.642329	ENSMUSG00000006931	11	-1	100408456	100414836	P3h4
ENSMUSG00000006932	8964	11142	10014	7825	9091	7313	9666	5870	10713	10082	6771	10178	9754	9531	9176.95	9574.94	9059.94	9390.18	8521.62	8608.71	9079.59	7663.98	9172.38	8857.39	8679.56	9003.86	8951.46	8650.7	8885.09	-0.00014781	0.00295796	0.302966	0.999869	8885.09	0.0478938	0.0519467	0.277885	0.679238	8885.09	0.0727539	0.0654814	0.134741	0.69855	ENSMUSG00000006932	9	1	120929216	120960507	Ctnnb1
ENSMUSG00000006941	459	560	644	336	504	404	525	449	606	529	328	535	587	618	469.904	481.239	582.644	403.208	472.434	475.581	493.15	586.223	518.852	464.745	420.454	473.282	538.703	560.92	495.81	-2.35771e-05	0.00296073	0.716966	0.999869	495.81	0.0180864	0.0800381	0.705009	0.908895	495.81	0.0214946	0.0884935	0.600288	0.911757	ENSMUSG00000006941	9	1	120492232	120495330	Eif1b
ENSMUSG00000006948	0	0	0	0	0	0	0	0	0	0	0	0	0	0	0	0	0	0	0	0	0	0	0	0	0	0	0	0	0	0	0.00296144	NA	NA	0	0	0.127765	NA	NA	0	0	0.125479	NA	NA	ENSMUSG00000006948	7	1	43881160	43885804	Klk4
ENSMUSG00000006958	127	179	143	110	213	149	148	99	183	137	134	228	182	174	130.017	153.825	129.376	132.002	199.66	175.4	139.021	129.256	156.683	120.359	171.771	201.698	167.025	157.929	154.573	3.27281e-05	0.00296106	0.493324	0.999869	154.573	0.0292414	0.0880393	0.494879	0.817064	154.573	-0.000398933	0.0935914	0.990665	0.998076	ENSMUSG00000006958	16	1	20733127	20742384	Chrd
ENSMUSG00000006998	3391	4658	4153	3058	3786	3149	3782	2896	4601	4034	2854	3820	3759	3811	3471.56	4002.88	3757.33	3669.67	3548.88	3706.94	3552.56	3781.07	3939.34	3544.01	3658.47	3379.32	3449.72	3459.01	3637.2	-1.00126e-05	0.00295823	0.942107	0.999869	3637.2	-0.0625643	0.0535799	0.164204	0.571444	3637.2	-0.0453322	0.0663502	0.350801	0.815342	ENSMUSG00000006998	16	1	20651652	20663414	Psmd2
ENSMUSG00000007021	15	12	8	15	9	13	13	6	16	8	8	18	10	11	15.3563	10.3123	7.23782	18.0003	8.43632	15.3033	12.2113	7.83371	13.6991	7.02828	10.255	15.9235	9.17722	9.98402	11.4828	-1.04035e-05	0.00296139	0.568157	0.999869	11.4828	0.00447036	0.102659	0.838851	0.952444	11.4828	0.0088741	0.105799	0.583595	NA	ENSMUSG00000007021	17	-1	24685092	24689955	Syngr3
ENSMUSG00000007029	817	946	827	684	1078	1026	1381	1042	929	1024	637	1684	1217	1217	836.409	812.951	748.209	820.815	1010.48	1207.79	1297.22	1360.45	795.402	899.62	816.553	1489.73	1116.87	1104.6	1022.65	3.07091e-05	0.00296066	0.652174	0.999869	1022.65	0.00851934	0.0782995	0.860221	0.961803	1022.65	-0.00829944	0.0871102	0.843343	0.970847	ENSMUSG00000007029	17	1	35000987	35016322	Vars
ENSMUSG00000007030	14	2	6	9	9	14	8	4	5	20	4	24	8	10	14.3326	1.71871	5.42836	10.8002	8.43632	16.4805	7.51466	5.22247	4.28096	17.5707	5.12749	21.2314	7.34178	9.07638	9.61161	3.34916e-06	0.00296142	0.782684	0.999869	9.61161	0.0100678	0.110246	0.549976	0.844763	9.61161	0.00260251	0.109757	0.827289	NA	ENSMUSG00000007030	17	1	35016579	35026741	Vwa7
ENSMUSG00000007033	3	5	3	2	7	6	7	6	1	3	1	2	3	10	3.07127	4.29678	2.71418	2.40004	6.56158	7.06308	6.57533	7.83371	0.856192	2.63561	1.28187	1.76928	2.75317	9.07638	4.20632	-9.91754e-06	0.00296143	0.295101	0.999869	4.20632	-0.015283	0.113704	0.372907	NA	4.20632	0.00318207	0.112097	0.767024	NA	ENSMUSG00000007033	17	1	34972703	34979285	Hspa1l
ENSMUSG00000007034	2376	2840	2748	2063	2425	1836	1666	1342	2840	2397	1977	1843	1887	2082	2432.45	2440.57	2486.19	2475.65	2273.12	2161.3	1564.93	1752.14	2431.59	2105.85	2534.26	1630.39	1731.74	1889.7	2136.42	-3.56834e-05	0.00296058	0.617442	0.999869	2136.42	-0.0582608	0.0781814	0.23383	0.641944	2136.42	-0.0210455	0.0864745	0.623072	0.91772	ENSMUSG00000007034	17	1	34914466	34930436	Slc44a4
ENSMUSG00000007035	20	9	13	14	26	20	15	18	16	15	11	19	21	17	20.4751	7.7342	11.7615	16.8003	24.3716	23.5436	14.09	23.5011	13.6991	13.178	14.1006	16.8082	19.2722	15.4299	16.7689	-1.78113e-06	0.00296137	0.934085	0.999869	16.7689	-0.0217932	0.101678	0.413607	0.768929	16.7689	-0.00935024	0.103025	0.621137	0.917132	ENSMUSG00000007035	17	-1	35028605	35046745	Msh5
ENSMUSG00000007036	1365	1480	1495	1070	1501	1227	1356	1150	1726	1598	1003	1444	1421	1499	1397.43	1271.85	1352.57	1284.02	1406.99	1444.4	1273.74	1501.46	1477.79	1403.9	1285.72	1277.42	1304.08	1360.55	1360.14	9.9362e-05	0.0029593	0.377335	0.999869	1360.14	-0.059888	0.0613452	0.213397	0.623506	1360.14	-0.0740753	0.0747748	0.132586	0.69747	ENSMUSG00000007036	17	1	35089263	35102987	Abhd16a
ENSMUSG00000007038	8621	9820	10246	10704	7432	5430	6373	4435	10081	10588	7521	5553	5799	7016	8825.8	8438.87	9269.83	12845	6966.53	6392.08	5986.37	5790.42	8631.27	9301.93	9640.97	4912.4	5321.87	6367.99	7763.67	-4.31669e-05	0.0029608	0.485109	0.999869	7763.67	-0.061169	0.0828465	0.196625	0.607607	7763.67	-0.0167455	0.0895118	0.67397	0.92972	ENSMUSG00000007038	17	1	34931253	34935953	Neu1
ENSMUSG00000007039	257	243	272	178	316	375	352	279	250	299	176	421	431	435	263.105	208.823	246.086	213.604	296.209	441.442	330.645	364.268	214.048	262.682	225.61	372.433	395.538	394.823	302.094	3.4087e-06	0.00296085	0.953997	0.999869	302.094	0.0392024	0.0820049	0.40583	0.765131	302.094	0.0209447	0.090067	0.594648	0.911532	ENSMUSG00000007039	17	1	35059035	35062095	Ddah2
ENSMUSG00000007041	1237	1498	1425	997	2042	2066	2610	2086	1680	1474	986	2850	2041	2340	1266.39	1287.31	1289.24	1196.42	1914.11	2432.05	2451.66	2723.52	1438.4	1294.96	1263.93	2521.22	1873.07	2123.87	1791.15	4.49369e-05	0.00296062	0.519035	0.999869	1791.15	-0.0514477	0.0782334	0.291804	0.689204	1791.15	-0.0515292	0.0883045	0.230346	0.756034	ENSMUSG00000007041	17	1	35049966	35058749	Clic1
[truncated: 54,403 more rows]
[truncated: 5 more columns]
