# Supplementary material for: The renal response to FGF23 shifts from phosphaturia toward inflammation in kidney disease
Source: J Cell Commun Signal. 2026 Feb 23;20(1):e70061. doi: 10.1002/ccs3.70061 (PMC12929185; doi:10.1002/ccs3.70061)
Supplement: Supplementary file 6 — Table S5 [file CCS3-20-e70061-s007.xlsx]

## Sheet: total
Supplementary Table 5: Renal RNAseq analyses of FGF23 treatment in mice with Adriamycin nephropathy
	Raw Counts (Aligner: STAR, Ref.genome: Ensembl Mus_musculus.GRCm38, Gene quantification method: featureCounts, Gene ref: Ensembl Mus_musculus.GRCm38.102.gtf)																Normalized Counts (Application: DESeq2)
Exp	II	II	II	II	II	II	II	II	II	II	II	II	II	II	II	II	II	II	II	II	II	II	II	II	II	II	II	II	II	II	II	II
Label	Ad1.1	Ad2.2	Ad3.3	Ad4.4	Ad5.9	Ad6.10	Ad7.11	Ad8.12	Ad9.5	Ad10.6	Ad11.7	Ad12.8	Ad13.13	Ad14.14	Ad15.15	Ad16.16	Ad1.1	Ad2.2	Ad3.3	Ad4.4	Ad5.9	Ad6.10	Ad7.11	Ad8.12	Ad9.5	Ad10.6	Ad11.7	Ad12.8	Ad13.13	Ad14.14	Ad15.15	Ad16.16
Group	control.vehicle	control.vehicle	control.vehicle	control.vehicle	Adriamycin.vehicle	Adriamycin.vehicle	Adriamycin.vehicle	Adriamycin.vehicle	control.FGF23	control.FGF23	control.FGF23	control.FGF23	Adriamycin.FGF23	Adriamycin.FGF23	Adriamycin.FGF23	Adriamycin.FGF23	control.vehicle	control.vehicle	control.vehicle	control.vehicle	Adriamycin.vehicle	Adriamycin.vehicle	Adriamycin.vehicle	Adriamycin.vehicle	control.FGF23	control.FGF23	control.FGF23	control.FGF23	Adriamycin.FGF23	Adriamycin.FGF23	Adriamycin.FGF23	Adriamycin.FGF23
Group.org	Female_Kidney_control_vehicle	Female_Kidney_control_vehicle	Female_Kidney_control_vehicle	Female_Kidney_control_vehicle	Female_Kidney_Adriamycin_vehicle	Female_Kidney_Adriamycin_vehicle	Female_Kidney_Adriamycin_vehicle	Female_Kidney_Adriamycin_vehicle	Female_Kidney_control_FGF23	Female_Kidney_control_FGF23	Female_Kidney_control_FGF23	Female_Kidney_control_FGF23	Female_Kidney_Adriamycin_FGF23	Female_Kidney_Adriamycin_FGF23	Female_Kidney_Adriamycin_FGF23	Female_Kidney_Adriamycin_FGF23	Female_Kidney_control_vehicle	Female_Kidney_control_vehicle	Female_Kidney_control_vehicle	Female_Kidney_control_vehicle	Female_Kidney_Adriamycin_vehicle	Female_Kidney_Adriamycin_vehicle	Female_Kidney_Adriamycin_vehicle	Female_Kidney_Adriamycin_vehicle	Female_Kidney_control_FGF23	Female_Kidney_control_FGF23	Female_Kidney_control_FGF23	Female_Kidney_control_FGF23	Female_Kidney_Adriamycin_FGF23	Female_Kidney_Adriamycin_FGF23	Female_Kidney_Adriamycin_FGF23	Female_Kidney_Adriamycin_FGF23
Group.short	E	E	E	E	F	F	F	F	G	G	G	G	H	H	H	H	E	E	E	E	F	F	F	F	G	G	G	G	H	H	H	H	Comparisons (Application: DESeq2, Method: Wald test, Multiple testing adjustment: Benjamini&Hochberg, Log Fold Change shrinkage method: ashr)
Type	control	control	control	control	Adriamycin	Adriamycin	Adriamycin	Adriamycin	control	control	control	control	Adriamycin	Adriamycin	Adriamycin	Adriamycin	control	control	control	control	Adriamycin	Adriamycin	Adriamycin	Adriamycin	control	control	control	control	Adriamycin	Adriamycin	Adriamycin	Adriamycin	c1. control.FGF23 vs control.vehicle					c2. Adriamycin.FGF23 vs NTS.vehicle					c3. (Adriamycin.FGF23-Adriamycin.vehicle)-(control.FGF23-control.vehicle)
Treatment	vehicle	vehicle	vehicle	vehicle	vehicle	vehicle	vehicle	vehicle	FGF23	FGF23	FGF23	FGF23	FGF23	FGF23	FGF23	FGF23	vehicle	vehicle	vehicle	vehicle	vehicle	vehicle	vehicle	vehicle	FGF23	FGF23	FGF23	FGF23	FGF23	FGF23	FGF23	FGF23	G vs E					H vs F					(H vs F) x (G vs E)
	17_Ad1	18_Ad2	19_Ad3	20_Ad4	21_Ad5	22_Ad6	23_Ad7	24_Ad8	25_Ad9	26_Ad10	27_Ad11	28_Ad12	29_Ad13	30_Ad14	31_Ad15	32_Ad16	17_Ad1	18_Ad2	19_Ad3	20_Ad4	21_Ad5	22_Ad6	23_Ad7	24_Ad8	25_Ad9	26_Ad10	27_Ad11	28_Ad12	29_Ad13	30_Ad14	31_Ad15	32_Ad16	baseMean	log2FoldChange	lfcSE	pvalue	padj	baseMean	log2FoldChange	lfcSE	pvalue	padj	baseMean	log2FoldChange	lfcSE	pvalue	padj	ensembl_gene_id	chromosome_name
ENSMUSG00000000001	3184	2577	2385	2863	2524	2608	2679	2011	2338	2917	2406	2128	2319	2818	2461	1827	2452.87	2427.99	2464.78	2544.99	2506.62	2510.86	2423.49	2539.05	2362.16	2425.36	2747.15	2105.07	2539.13	2632.22	2472.36	2473.23	2476.71	-0.00014099	0.0038608	0.549655	0.998924	2476.71	4.62113e-05	0.00307934	0.749351	0.997307	2476.71	0.000118655	0.0042543	0.516636	0.999314	ENSMUSG00000000001	3
ENSMUSG00000000003	0	0	0	0	0	0	0	0	0	0	0	0	0	0	0	0	0	0	0	0	0	0	0	0	0	0	0	0	0	0	0	0	0	0	0.00386802	NA	NA	0	0	0.0378377	NA	NA	0	0	0.0281349	NA	NA	ENSMUSG00000000003	X
ENSMUSG00000000028	52	31	30	35	41	55	42	30	36	52	26	57	38	40	64	39	40.0594	29.2075	31.0035	31.1123	40.7177	52.9514	37.9942	37.8774	36.3721	43.2358	29.6866	56.3857	41.6071	37.3629	64.2953	52.7946	41.4165	8.20432e-05	0.00386754	0.175374	0.998924	41.4165	0.000537608	0.0154618	0.403672	0.997307	41.4165	-0.000150018	0.0121566	0.701134	0.999314	ENSMUSG00000000028	16
ENSMUSG00000000031	27	6	16	9	10	5	9	11	30	21	7	9	8	20	7	9	20.8001	5.65306	16.5352	8.00032	9.93114	4.81376	8.14162	13.8884	30.3101	17.4606	7.99254	8.90301	8.75939	18.6815	7.0323	12.1834	12.4429	1.90534e-05	0.00386791	0.509393	0.998924	12.4429	0.000741453	0.0271832	0.505027	0.997307	12.4429	1.98152e-05	0.0203432	0.971014	NA	ENSMUSG00000000031	7
ENSMUSG00000000037	15	14	8	13	11	9	20	10	18	10	6	10	4	10	6	5	11.5556	13.1905	8.26761	11.556	10.9243	8.66477	18.0925	12.6258	18.186	8.31458	6.85075	9.89224	4.3797	9.34073	6.02769	6.76854	10.2898	-4.27397e-06	0.00386785	0.904875	0.998924	10.2898	-0.00533428	0.0623601	0.0464568	NA	10.2898	-0.00111666	0.0302409	0.16359	NA	ENSMUSG00000000037	X
ENSMUSG00000000049	8	23	4	5	27	14	13	8	5	1	5	7	16	13	11	14	6.16298	21.6701	4.1338	4.44462	26.8141	13.4785	11.7601	10.1006	5.05168	0.831458	5.70896	6.92457	17.5188	12.1429	11.0508	18.9519	11.0466	-3.8388e-05	0.00386794	0.108604	0.980828	11.0466	-0.00013697	0.0235395	0.891726	NA	11.0466	0.000734721	0.0274492	0.263143	NA	ENSMUSG00000000049	11
ENSMUSG00000000056	1668	1470	1243	1554	1746	1605	1744	1362	1295	1704	1230	1456	1382	1578	1362	1092	1284.98	1385	1284.58	1381.39	1733.98	1545.22	1577.66	1719.63	1308.38	1416.8	1404.4	1440.31	1513.19	1473.97	1368.28	1478.25	1457.25	0.000289687	0.00385901	0.271088	0.998924	1457.25	-0.0100834	0.0417619	0.00230404	0.381913	1457.25	-0.00618859	0.0380324	0.00336243	0.598571	ENSMUSG00000000056	11
ENSMUSG00000000058	1462	1073	937	1127	956	1041	1152	902	1198	1419	1029	887	984	1298	1036	950	1126.28	1010.96	968.343	1001.82	949.417	1002.23	1042.13	1138.85	1210.38	1179.84	1174.9	877.441	1077.41	1212.43	1040.78	1286.02	1081.2	0.000161757	0.00386523	0.269913	0.998924	1081.2	0.000644049	0.0112122	0.11836	0.997307	1081.2	5.94808e-05	0.00525017	0.742815	0.999314	ENSMUSG00000000058	6
ENSMUSG00000000078	1343	1135	977	1219	986	1089	1210	811	1023	1119	926	1122	854	995	993	759	1034.61	1069.37	1009.68	1083.6	979.21	1048.44	1094.59	1023.95	1033.57	930.401	1057.3	1109.91	935.065	929.403	997.582	1027.46	1022.76	-9.61948e-05	0.00386056	0.688063	0.998924	1022.76	-0.000343255	0.00572266	0.135019	0.997307	1022.76	-0.000147691	0.00440073	0.432055	0.999314	ENSMUSG00000000078	13
ENSMUSG00000000085	702	624	549	656	520	667	597	355	540	627	434	533	477	524	520	383	540.802	587.918	567.364	583.134	516.419	642.156	540.06	448.215	545.581	521.324	495.537	527.256	522.279	489.454	522.399	518.47	535.523	-0.000247132	0.00386416	0.151987	0.998924	535.523	-0.000145522	0.00471101	0.42722	0.997307	535.523	7.63941e-05	0.00482624	0.662206	0.999314	ENSMUSG00000000085	4
ENSMUSG00000000088	8096	5828	5667	6357	5737	5586	5761	4502	6149	7263	5464	5946	5050	6450	5898	4121	6236.94	5491	5856.56	5650.89	5697.49	5377.93	5211.54	5684.13	6212.55	6038.88	6238.75	5881.92	5529.37	6024.77	5925.22	5578.63	5789.79	0.000414973	0.00385628	0.166823	0.998924	5789.79	0.000281105	0.00413891	0.157081	0.997307	5789.79	5.73423e-06	0.00372655	0.976847	0.999314	ENSMUSG00000000088	9
ENSMUSG00000000093	2149	1974	1842	1931	1716	1684	1961	1498	1970	2079	1513	1386	1473	1946	1638	1405	1655.53	1859.86	1903.62	1716.51	1704.18	1621.27	1773.97	1891.34	1990.36	1728.6	1727.53	1371.06	1612.82	1817.71	1645.56	1901.96	1745.12	-0.000104352	0.00386493	0.499163	0.998924	1745.12	-4.37865e-06	0.00398945	0.978684	0.998489	1745.12	8.31586e-05	0.00522941	0.646874	0.999314	ENSMUSG00000000093	11
ENSMUSG00000000094	5	1	2	1	4	1	2	0	3	3	2	0	0	3	1	0	3.85186	0.942176	2.0669	0.888924	3.97246	0.962752	1.80925	0	3.03101	2.49437	2.28358	0	0	2.80222	1.00461	0	1.63188	-1.44376e-07	0.00386799	0.991717	NA	1.63188	-0.000567207	0.0347123	0.540694	NA	1.63188	-0.000187108	0.0262425	0.650232	NA	ENSMUSG00000000094	11
ENSMUSG00000000103	0	0	0	0	0	0	0	0	0	0	0	0	0	0	0	0	0	0	0	0	0	0	0	0	0	0	0	0	0	0	0	0	0	0	0.00386802	NA	NA	0	0	0.0378377	NA	NA	0	0	0.0281349	NA	NA	ENSMUSG00000000103	Y
ENSMUSG00000000120	12	16	17	19	17	31	20	16	65	22	14	14	6	19	18	29	9.24447	15.0748	17.5687	16.8896	16.8829	29.8453	18.0925	20.2013	65.6718	18.2921	15.9851	13.8491	6.56955	17.7474	18.0831	39.2575	21.2034	5.26941e-05	0.00386791	0.0661057	0.926147	21.2034	-0.000144599	0.0229186	0.88404	0.997307	21.2034	-0.00107496	0.0310374	0.161697	0.999314	ENSMUSG00000000120	11
ENSMUSG00000000125	0	0	1	0	0	1	0	0	0	0	0	0	0	0	0	0	0	0	1.03345	0	0	0.962752	0	0	0	0	0	0	0	0	0	0	0.124763	-4.74574e-07	0.00386801	0.89081	NA	0.124763	-4.7373e-05	0.0374146	0.883517	NA	0.124763	-8.3377e-07	0.0279514	0.994789	NA	ENSMUSG00000000125	11
ENSMUSG00000000126	52	63	45	52	29	42	46	37	41	56	41	25	53	52	38	20	40.0594	59.3571	46.5053	46.2241	28.8003	40.4356	41.6127	46.7154	41.4238	46.5616	46.8135	24.7306	58.031	48.5718	38.1753	27.0742	42.5682	-6.1793e-05	0.00386756	0.296024	0.998924	42.5682	0.00033383	0.013913	0.581725	0.997307	42.5682	0.000650344	0.0194914	0.26138	0.999314	ENSMUSG00000000126	11
ENSMUSG00000000127	311	318	236	284	252	278	308	181	225	297	257	265	234	274	233	173	239.586	299.612	243.894	252.454	250.265	267.645	278.624	228.527	227.326	246.943	293.44	262.144	256.212	255.936	234.075	234.192	254.43	-1.39507e-05	0.0038653	0.92328	0.998924	254.43	-0.000127632	0.005196	0.524816	0.997307	254.43	-7.19353e-05	0.00542984	0.697916	0.999314	ENSMUSG00000000127	17
ENSMUSG00000000131	1472	1187	1147	1301	1145	1187	1196	889	1153	1363	942	1149	1030	1189	1162	812	1133.99	1118.36	1185.37	1156.49	1137.12	1142.79	1081.93	1122.43	1164.92	1133.28	1075.57	1136.62	1127.77	1110.61	1167.36	1099.21	1130.86	-0.000178879	0.00385401	0.58514	0.998924	1130.86	2.75882e-05	0.00272048	0.861647	0.997307	1130.86	0.000106737	0.00375337	0.613045	0.999314	ENSMUSG00000000131	7
ENSMUSG00000000134	948	812	743	772	654	814	789	556	694	854	651	694	676	747	695	562	730.313	765.047	767.854	686.25	649.497	783.68	713.748	701.994	701.173	710.065	743.306	686.521	740.169	697.753	698.207	760.784	721.023	-0.000185231	0.00386134	0.413928	0.998924	721.023	4.48491e-05	0.0031634	0.756224	0.997307	721.023	0.000148017	0.00455182	0.427321	0.999314	ENSMUSG00000000134	X
ENSMUSG00000000142	72	128	49	86	49	72	97	37	59	83	64	68	51	51	46	31	55.4668	120.599	50.6391	76.4475	48.6626	69.3182	87.7485	46.7154	59.6098	69.011	73.0747	67.2672	55.8411	47.6377	46.2123	41.965	63.5135	-3.79749e-05	0.00386759	0.508944	0.998924	63.5135	-0.0019095	0.0304197	0.137848	0.997307	63.5135	-0.000277559	0.0144626	0.537939	0.999314	ENSMUSG00000000142	11
ENSMUSG00000000148	509	454	393	491	426	465	434	346	437	566	297	416	388	454	421	324	392.12	427.748	406.146	436.462	423.067	447.68	392.607	436.852	441.517	470.605	339.112	411.517	424.831	424.069	422.943	438.602	420.992	1.18643e-05	0.00386433	0.943897	0.998924	420.992	1.58244e-05	0.00375074	0.91912	0.997307	420.992	3.86328e-06	0.00461719	0.981762	0.999314	ENSMUSG00000000148	5
ENSMUSG00000000149	3816	3309	2646	3281	3451	3208	3765	2946	3799	3810	2747	2870	2907	3608	3204	2399	2939.74	3117.66	2734.51	2916.56	3427.24	3088.51	3405.91	3719.56	3838.27	3167.85	3136.5	2839.07	3182.94	3370.14	3218.78	3247.55	3209.42	0.000334727	0.00386366	0.0677989	0.927182	3209.42	-0.000143705	0.00442087	0.412805	0.997307	3209.42	-0.000797484	0.0130928	0.0614559	0.999314	ENSMUSG00000000149	5
ENSMUSG00000000154	8744	6581	6489	7601	7076	6048	6457	5900	6780	7694	5757	6238	5958	7922	6911	5284	6736.14	6200.46	6706.06	6756.71	7027.27	5822.73	5841.16	7449.21	6850.08	6397.24	6573.29	6170.78	6523.56	7399.73	6942.89	7153	6659.39	-5.70329e-05	0.00386312	0.769068	0.998924	6659.39	0.000298429	0.00602726	0.19062	0.997307	6659.39	0.000241946	0.00605391	0.257046	0.999314	ENSMUSG00000000154	7
ENSMUSG00000000157	2	0	0	0	1	0	0	0	0	0	0	0	0	0	1	0	1.54075	0	0	0	0.993114	0	0	0	0	0	0	0	0	0	1.00461	0	0.221155	-1.04715e-06	0.00386801	0.769515	NA	0.221155	6.94184e-06	0.0373772	0.983391	NA	0.221155	2.92455e-05	0.0279486	0.824435	NA	ENSMUSG00000000157	16
ENSMUSG00000000159	675	577	503	588	528	551	617	422	505	643	481	592	506	605	561	335	520.001	543.636	519.826	522.687	524.364	530.477	558.153	532.808	510.22	534.627	549.202	585.62	554.032	565.114	563.589	453.492	535.491	0.000142837	0.00386241	0.49197	0.998924	535.491	-1.21323e-06	0.00324003	0.993249	0.998545	535.491	-8.48551e-05	0.00437508	0.626196	0.999314	ENSMUSG00000000159	16
ENSMUSG00000000167	90	67	43	61	58	81	58	43	61	69	59	74	56	73	64	52	69.3335	63.1258	44.4384	54.2244	57.6006	77.9829	52.4682	54.2909	61.6305	57.3706	67.3657	73.2025	61.3158	68.1873	64.2953	70.3928	62.3266	6.90066e-05	0.00386714	0.400575	0.998924	62.3266	0.000260741	0.0100215	0.522773	0.997307	62.3266	-3.78151e-05	0.0086681	0.894628	0.999314	ENSMUSG00000000167	9
ENSMUSG00000000168	4790	3534	3320	3964	3540	3559	3786	2982	3267	4130	3364	3318	3078	3872	3609	2552	3690.08	3329.65	3431.06	3523.7	3515.62	3426.44	3424.91	3765.01	3300.77	3433.92	3840.99	3282.24	3370.18	3616.73	3625.65	3454.66	3501.98	-5.9746e-05	0.00385914	0.819124	0.998924	3501.98	-1.40803e-05	0.00288639	0.922733	0.997307	3501.98	1.69018e-05	0.00384301	0.926225	0.999314	ENSMUSG00000000168	9
ENSMUSG00000000171	8023	6212	5767	6924	6541	5789	6723	5055	5984	7518	5685	5839	5447	7180	6253	4439	6180.7	5852.8	5959.91	6154.91	6495.96	5573.37	6081.79	6382.34	6045.85	6250.9	6491.08	5776.08	5964.05	6706.64	6281.85	6009.11	6137.96	0.000112749	0.00385907	0.66739	0.998924	6137.96	6.71438e-05	0.0029873	0.652207	0.997307	6137.96	2.85508e-06	0.00383403	0.987544	0.999314	ENSMUSG00000000171	9
ENSMUSG00000000182	0	0	0	0	0	0	0	0	0	0	0	0	0	0	0	0	0	0	0	0	0	0	0	0	0	0	0	0	0	0	0	0	0	0	0.00386802	NA	NA	0	0	0.0378377	NA	NA	0	0	0.0281349	NA	NA	ENSMUSG00000000182	6
ENSMUSG00000000183	0	0	0	0	0	0	0	0	0	0	0	0	0	0	0	0	0	0	0	0	0	0	0	0	0	0	0	0	0	0	0	0	0	0	0.00386802	NA	NA	0	0	0.0378377	NA	NA	0	0	0.0281349	NA	NA	ENSMUSG00000000183	6
ENSMUSG00000000184	727	562	604	687	569	642	549	355	810	854	523	531	363	560	546	457	560.061	529.503	624.204	610.691	565.082	618.087	496.639	448.215	818.372	710.065	597.157	525.278	397.458	523.081	548.519	618.645	574.441	0.000133601	0.00386666	0.192047	0.998924	574.441	-5.32996e-05	0.00629469	0.837512	0.997307	574.441	-0.000354897	0.0111666	0.287832	0.999314	ENSMUSG00000000184	6
ENSMUSG00000000194	1517	1371	1271	1485	1353	1371	1463	984	1238	1405	1152	1221	1165	1404	1226	900	1168.66	1291.72	1313.52	1320.05	1343.68	1319.93	1323.46	1242.38	1250.8	1168.2	1315.34	1207.84	1275.59	1311.44	1231.66	1218.34	1268.91	-0.00021281	0.00385864	0.427949	0.998924	1268.91	-0.000160412	0.00348255	0.333832	0.997307	1268.91	-2.40087e-05	0.0038241	0.896687	0.999314	ENSMUSG00000000194	2
ENSMUSG00000000197	14	9	6	8	7	2	5	5	6	7	6	7	4	9	11	4	10.7852	8.47959	6.2007	7.11139	6.9518	1.9255	4.52312	6.31289	6.06201	5.82021	6.85075	6.92457	4.3797	8.40666	11.0508	5.41483	6.69998	-2.29652e-05	0.00386789	0.454004	0.998924	6.69998	0.00157024	0.0343363	0.24717	NA	6.69998	0.0010317	0.030305	0.173982	NA	ENSMUSG00000000197	14
ENSMUSG00000000202	2	3	1	0	0	1	1	1	1	1	0	0	1	1	0	0	1.54075	2.82653	1.03345	0	0	0.962752	0.904624	1.26258	1.01034	0.831458	0	0	1.09492	0.934073	0	0	0.775092	-9.55578e-06	0.003868	0.332435	NA	0.775092	-0.000239397	0.035277	0.752743	NA	0.775092	0.000140694	0.0270476	0.665677	NA	ENSMUSG00000000202	11
ENSMUSG00000000204	11	10	5	3	10	6	16	2	19	6	2	8	5	6	7	8	8.4741	9.42176	5.16725	2.66677	9.93114	5.77651	14.474	2.52516	19.1964	4.98875	2.28358	7.91379	5.47462	5.60444	7.0323	10.8297	7.61001	1.5511e-05	0.00386794	0.51262	0.998924	7.61001	-0.00037229	0.0267408	0.727357	NA	7.61001	-0.000407068	0.0242384	0.478897	NA	ENSMUSG00000000204	11
ENSMUSG00000000214	1	0	0	0	0	1	0	0	0	0	0	0	0	0	0	0	0.770373	0	0	0	0	0.962752	0	0	0	0	0	0	0	0	0	0	0.10832	-4.74574e-07	0.00386801	0.89081	NA	0.10832	-4.7373e-05	0.0374146	0.883517	NA	0.10832	-8.3377e-07	0.0279514	0.994789	NA	ENSMUSG00000000214	7
ENSMUSG00000000215	1	0	0	1	0	0	0	0	0	0	0	0	0	1	0	0	0.770373	0	0	0.888924	0	0	0	0	0	0	0	0	0	0.934073	0	0	0.162086	-1.02207e-06	0.00386801	0.767694	NA	0.162086	6.04109e-05	0.0374203	0.851805	NA	0.162086	4.35624e-05	0.0279724	0.733144	NA	ENSMUSG00000000215	7
ENSMUSG00000000216	1446	1403	1118	1327	1180	1180	1356	1016	1251	1282	1019	1020	1005	1520	1119	846	1113.96	1321.87	1155.4	1179.6	1171.87	1136.05	1226.67	1282.78	1263.93	1065.93	1163.49	1009.01	1100.4	1419.79	1124.16	1145.24	1180.01	-0.000147166	0.00386462	0.363377	0.998924	1180.01	-1.09881e-05	0.00383832	0.944795	0.997307	1180.01	0.000109086	0.00528712	0.553553	0.999314	ENSMUSG00000000216	7
ENSMUSG00000000223	1	7	1	2	1	1	0	0	2	6	4	3	0	2	2	1	0.770373	6.59524	1.03345	1.77785	0.993114	0.962752	0	0	2.02067	4.98875	4.56717	2.96767	0	1.86815	2.00923	1.35371	1.99426	1.00108e-05	0.00386798	0.549219	NA	1.99426	0.000907123	0.0374061	0.314567	NA	1.99426	0.000212747	0.0263771	0.606475	NA	ENSMUSG00000000223	X
ENSMUSG00000000244	16	17	11	11	17	15	13	12	9	13	7	8	11	11	13	14	12.326	16.017	11.368	9.77817	16.8829	14.4413	11.7601	15.1509	9.09302	10.809	7.99254	7.91379	12.0442	10.2748	13.06	18.9519	12.3665	-4.71553e-05	0.00386781	0.232307	0.998924	12.3665	-0.000271472	0.0174438	0.731662	0.997307	12.3665	0.000347913	0.0185216	0.526457	NA	ENSMUSG00000000244	7
ENSMUSG00000000247	0	1	0	0	1	0	0	0	1	0	0	0	0	0	0	0	0	0.942176	0	0	0.993114	0	0	0	1.01034	0	0	0	0	0	0	0	0.184102	1.01599e-07	0.00386801	0.976554	NA	0.184102	-4.7372e-05	0.0374146	0.883519	NA	0.184102	-1.58786e-05	0.0279542	0.901012	NA	ENSMUSG00000000247	2
ENSMUSG00000000248	0	0	0	0	0	0	0	0	0	0	0	0	0	0	0	0	0	0	0	0	0	0	0	0	0	0	0	0	0	0	0	0	0	0	0.00386802	NA	NA	0	0	0.0378377	NA	NA	0	0	0.0281349	NA	NA	ENSMUSG00000000248	6
ENSMUSG00000000253	1056	920	743	935	757	842	814	570	838	889	688	801	691	871	774	541	813.513	866.802	767.854	831.144	751.787	810.637	736.364	719.67	846.661	739.166	785.553	792.368	756.593	813.578	777.571	732.356	783.851	-0.000204452	0.00386064	0.390778	0.998924	783.851	6.9592e-05	0.00319051	0.636954	0.997307	783.851	0.000182185	0.00467607	0.348837	0.999314	ENSMUSG00000000253	13
ENSMUSG00000000263	0	0	0	0	0	0	0	0	0	0	0	0	0	0	0	0	0	0	0	0	0	0	0	0	0	0	0	0	0	0	0	0	0	0	0.00386802	NA	NA	0	0	0.0378377	NA	NA	0	0	0.0281349	NA	NA	ENSMUSG00000000263	11
ENSMUSG00000000266	1006	837	734	895	784	724	783	707	731	941	752	841	682	864	853	589	774.995	788.602	758.553	795.587	778.601	697.033	708.321	892.643	738.555	782.402	858.627	831.937	746.738	807.039	856.936	797.334	788.369	0.00010203	0.00386327	0.593895	0.998924	788.369	0.000142135	0.0043006	0.410058	0.997307	788.369	3.56092e-05	0.0043541	0.832432	0.999314	ENSMUSG00000000266	X
ENSMUSG00000000275	3131	2548	2391	2623	2736	2427	2561	1828	2669	2787	1981	2540	1994	2335	2227	1529	2412.04	2400.67	2470.98	2331.65	2717.16	2336.6	2316.74	2307.99	2696.59	2317.27	2261.89	2512.63	2183.28	2181.06	2237.28	2069.82	2359.6	9.08538e-05	0.00386122	0.691225	0.998924	2359.6	-0.00213666	0.018724	0.0161629	0.82797	2359.6	-0.000802972	0.011542	0.0468228	0.999314	ENSMUSG00000000275	11
ENSMUSG00000000276	178	180	117	158	111	160	134	105	145	159	126	150	175	143	119	113	137.126	169.592	120.914	140.45	110.236	154.04	121.22	132.571	146.499	132.202	143.866	148.384	191.612	133.572	119.549	152.969	140.925	3.19275e-06	0.00386678	0.973892	0.998924	140.925	0.000701887	0.014267	0.195425	0.997307	140.925	0.00028448	0.0104	0.367025	0.999314	ENSMUSG00000000276	11
ENSMUSG00000000278	3556	2951	2856	3224	2901	2546	3060	2280	2708	3521	2510	2316	2459	2923	2572	2047	2739.44	2780.36	2951.54	2865.89	2881.02	2451.17	2768.15	2878.68	2735.99	2927.56	2865.9	2291.04	2692.42	2730.3	2583.87	2771.04	2744.65	-0.000185741	0.00386265	0.36116	0.998924	2744.65	-5.30963e-05	0.00338297	0.718673	0.997307	2744.65	6.67941e-05	0.00432094	0.697328	0.999314	ENSMUSG00000000278	11
ENSMUSG00000000282	1193	1059	946	1255	1037	931	1092	824	900	1183	539	926	759	817	730	617	919.054	997.765	977.644	1115.6	1029.86	896.322	987.849	1040.36	909.302	983.615	615.426	916.021	831.048	763.138	733.368	835.238	909.476	-0.000253408	0.00386584	0.050534	0.908768	909.476	-0.0142599	0.0685479	0.00545939	0.599595	909.476	-0.000124045	0.00641792	0.552584	0.999314	ENSMUSG00000000282	11
ENSMUSG00000000290	154	102	77	99	112	114	104	81	118	119	97	100	58	80	91	74	118.637	96.102	79.5757	88.0035	111.229	109.754	94.0809	102.269	119.22	98.9435	110.754	98.9224	63.5056	74.7258	91.4199	100.174	97.3322	9.05282e-05	0.00386686	0.338752	0.998924	97.3322	-0.00400771	0.0390204	0.0350893	0.964561	97.3322	-0.00325042	0.0405348	0.0289724	0.999314	ENSMUSG00000000290	10
ENSMUSG00000000295	221	155	166	161	190	151	196	128	140	208	118	161	159	180	171	120	170.252	146.037	171.553	143.117	188.692	145.376	177.306	161.61	141.447	172.943	134.731	159.265	174.093	168.133	171.789	162.445	161.799	-4.89329e-05	0.00386596	0.698136	0.998924	161.799	1.20405e-05	0.00486373	0.951534	0.997307	161.799	6.26508e-05	0.00592792	0.75156	0.999314	ENSMUSG00000000295	10
ENSMUSG00000000296	381	339	261	345	318	321	297	228	274	285	240	340	389	373	280	211	293.512	319.398	269.731	306.679	315.81	309.043	268.673	287.868	276.832	236.966	274.03	336.336	425.926	348.409	281.292	285.632	302.259	-6.9686e-05	0.0038664	0.532895	0.998924	302.259	0.000662467	0.0129087	0.167891	0.997307	302.259	0.000590922	0.0140228	0.156585	0.999314	ENSMUSG00000000296	10
ENSMUSG00000000301	33	30	25	24	25	26	40	28	25	40	15	17	26	24	21	14	25.4223	28.2653	25.8363	21.3342	24.8278	25.0316	36.185	35.3522	25.2584	33.2583	17.1269	16.8168	28.468	22.4178	21.0969	18.9519	25.3531	-1.94866e-05	0.00386765	0.714998	0.998924	25.3531	-0.0018146	0.0299846	0.15123	0.997307	25.3531	-0.000381622	0.0163955	0.445051	0.999314	ENSMUSG00000000301	11
ENSMUSG00000000303	4637	4636	3232	4153	3742	4313	4434	2420	3093	3032	2812	4233	4008	3503	3339	2361	3572.22	4367.93	3340.11	3691.7	3716.23	4152.35	4011.1	3055.44	3124.97	2520.98	3210.72	4187.38	4388.46	3272.06	3354.41	3196.11	3572.64	-0.000143816	0.00386662	0.16643	0.998924	3572.64	-0.000136035	0.00683359	0.617159	0.997307	3572.64	0.000158792	0.00806307	0.532175	0.999314	ENSMUSG00000000303	8
ENSMUSG00000000305	94	67	63	62	41	55	58	40	58	67	40	48	45	74	51	34	72.415	63.1258	65.1074	55.1133	40.7177	52.9514	52.4682	50.5032	58.5995	55.7077	45.6717	47.4827	49.2716	69.1214	51.2353	46.0261	54.7199	-0.000133871	0.00386715	0.101568	0.980409	54.7199	0.00035058	0.0114202	0.4472	0.997307	54.7199	0.0013238	0.0255114	0.0935064	0.999314	ENSMUSG00000000305	2
ENSMUSG00000000308	1852	1369	1380	1461	1431	1692	1759	1086	1416	1320	1239	1323	1173	1620	1453	1105	1426.73	1289.84	1426.16	1298.72	1421.15	1628.98	1591.23	1371.16	1430.64	1097.52	1414.68	1308.74	1284.35	1513.2	1459.7	1495.85	1403.67	-9.96451e-05	0.00386436	0.55305	0.998924	1403.67	-0.000130044	0.00456637	0.467584	0.997307	1403.67	-1.5994e-05	0.00462111	0.924686	0.999314	ENSMUSG00000000308	2
ENSMUSG00000000317	345	230	298	303	159	218	163	126	282	298	168	261	118	134	154	107	265.779	216.701	307.968	269.344	157.905	209.88	147.454	159.085	284.915	247.774	191.821	258.187	129.201	125.166	154.711	144.847	204.421	-7.69491e-05	0.00386661	0.460498	0.998924	204.421	-0.00208816	0.0263351	0.0640679	0.997307	204.421	-0.000253131	0.00968212	0.391658	0.999314	ENSMUSG00000000317	11
ENSMUSG00000000318	4	2	6	9	4	2	5	2	32	14	2	5	3	5	4	2	3.08149	1.88435	6.2007	8.00032	3.97246	1.9255	4.52312	2.52516	32.3307	11.6404	2.28358	4.94612	3.28477	4.67036	4.01846	2.70742	6.12469	4.2132e-05	0.00386796	0.0447835	0.902485	6.12469	0.000235305	0.029639	0.822267	NA	6.12469	-0.000662092	0.02838	0.254425	NA	ENSMUSG00000000318	11
ENSMUSG00000000320	172	153	133	169	139	184	156	103	115	140	120	152	104	114	132	84	132.504	144.153	137.449	150.228	138.043	177.146	141.121	130.046	116.189	116.404	137.015	150.362	113.872	106.484	132.609	113.712	133.584	-0.000105615	0.00386633	0.355066	0.998924	133.584	-0.0074686	0.0512717	0.0136987	0.797202	133.584	-0.000358813	0.0106377	0.259227	0.999314	ENSMUSG00000000320	11
ENSMUSG00000000325	1091	934	1056	1105	790	982	1231	888	1345	1434	985	780	679	1048	897	899	840.476	879.993	1091.32	982.261	784.56	945.423	1113.59	1121.17	1358.9	1192.31	1124.66	771.594	743.454	978.908	901.139	1216.98	1002.92	0.000120266	0.003867	0.174053	0.998924	1002.92	-8.68095e-05	0.00753276	0.783548	0.997307	1002.92	-0.000478491	0.0139461	0.248396	0.999314	ENSMUSG00000000325	16
ENSMUSG00000000326	3450	2759	2533	2822	3187	2915	3795	2508	3630	3889	2552	2723	2819	3547	2872	2427	2657.79	2599.46	2617.73	2508.54	3165.05	2806.42	3433.05	3166.55	3667.52	3233.54	2913.85	2693.66	3086.59	3313.16	2885.25	3285.45	3002.1	0.00053243	0.00386418	0.00196274	0.481465	3002.1	-4.9236e-07	0.00363948	0.997424	0.999402	3002.1	-0.00165826	0.0213708	0.0284512	0.999314	ENSMUSG00000000326	16
ENSMUSG00000000339	778	643	565	625	658	619	637	471	607	683	515	621	547	636	669	475	599.35	605.819	583.9	555.578	653.469	595.944	576.245	594.675	613.274	567.886	588.023	614.308	598.924	594.07	672.087	643.012	603.535	7.90528e-05	0.00386121	0.729869	0.998924	603.535	0.00012033	0.00357605	0.445605	0.997307	603.535	5.2349e-05	0.00406145	0.763784	0.999314	ENSMUSG00000000339	3
ENSMUSG00000000340	4536	3641	3205	4288	3962	3363	3799	3121	3391	4083	3539	3663	3147	4077	3615	2750	3494.41	3430.46	3312.21	3811.71	3934.72	3237.74	3436.67	3940.51	3426.05	3394.84	4040.8	3623.53	3445.73	3808.22	3631.68	3722.7	3605.75	0.000112401	0.00386302	0.567051	0.998924	3605.75	1.21333e-05	0.00332696	0.933263	0.997307	3605.75	-5.8817e-05	0.00436318	0.730088	0.999314	ENSMUSG00000000340	3
ENSMUSG00000000346	7722	6292	5820	6740	6443	5897	6750	4930	5768	7089	4964	5736	5609	6713	6054	4482	5948.82	5928.17	6014.68	5991.35	6398.63	5677.35	6106.21	6224.51	5827.62	5894.21	5667.85	5674.19	6141.43	6270.43	6081.93	6067.32	5994.67	-0.000556532	0.00384643	0.170194	0.998924	5994.67	4.90583e-05	0.00261327	0.79131	0.997307	5994.67	0.000301464	0.00389746	0.247998	0.999314	ENSMUSG00000000346	15
ENSMUSG00000000355	523	391	383	399	409	380	379	320	375	544	352	358	343	407	408	257	402.905	368.391	395.812	354.681	406.184	365.846	342.852	404.025	378.876	452.313	401.911	354.142	375.559	380.168	409.883	347.903	383.841	0.000112892	0.00386454	0.490628	0.998924	383.841	1.76394e-06	0.00385131	0.991157	0.998545	383.841	-8.47806e-05	0.00506398	0.63537	0.999314	ENSMUSG00000000355	X
ENSMUSG00000000359	150	199	209	288	139	252	243	104	219	232	216	110	105	190	181	163	115.556	187.493	215.991	256.01	138.043	242.614	219.824	131.308	221.264	192.898	246.627	108.815	114.967	177.474	181.835	220.654	185.711	-1.87033e-06	0.00386764	0.972176	0.998924	185.711	-0.000171176	0.0134502	0.778787	0.997307	185.711	-7.36784e-05	0.0130365	0.861292	0.999314	ENSMUSG00000000359	2
ENSMUSG00000000365	1	1	0	1	0	1	0	0	0	0	0	0	1	0	0	1	0.770373	0.942176	0	0.888924	0	0.962752	0	0	0	0	0	0	1.09492	0	0	1.35371	0.375804	-5.64004e-06	0.00386801	0.402644	NA	0.375804	0.000223207	0.0365407	0.701791	NA	0.375804	0.000206289	0.027945	0.390511	NA	ENSMUSG00000000365	14
ENSMUSG00000000374	2384	1978	1745	1946	1967	1935	2033	1439	1725	2004	1602	2017	1885	2095	1899	1296	1836.57	1863.63	1803.37	1729.85	1953.46	1862.93	1839.1	1816.85	1742.83	1666.24	1829.15	1995.26	2063.93	1956.88	1907.76	1754.41	1851.39	-2.90061e-06	0.00386054	0.990352	0.998924	1851.39	0.000100327	0.00330477	0.511099	0.997307	1851.39	8.52599e-05	0.00407663	0.635314	0.999314	ENSMUSG00000000374	10
ENSMUSG00000000378	456	351	369	394	304	339	403	256	368	448	304	379	304	379	290	267	351.29	330.704	381.343	350.236	301.907	326.373	364.563	323.22	371.804	372.493	347.105	374.916	332.857	354.014	291.338	361.44	345.975	0.000115558	0.00386399	0.512163	0.998924	345.975	3.6308e-05	0.00375571	0.815755	0.997307	345.975	-4.89271e-05	0.00463891	0.774425	0.999314	ENSMUSG00000000378	11
ENSMUSG00000000381	0	0	0	0	0	0	0	0	0	0	0	0	0	0	0	0	0	0	0	0	0	0	0	0	0	0	0	0	0	0	0	0	0	0	0.00386802	NA	NA	0	0	0.0378377	NA	NA	0	0	0.0281349	NA	NA	ENSMUSG00000000381	11
ENSMUSG00000000384	1461	1261	1135	1244	1214	1212	1253	938	1087	1283	1048	1083	1074	1225	1151	873	1125.51	1188.08	1172.97	1105.82	1205.64	1166.86	1133.49	1184.3	1098.23	1066.76	1196.6	1071.33	1175.95	1144.24	1156.31	1181.79	1148.37	-0.000321276	0.00385614	0.287391	0.998924	1148.37	-3.07697e-05	0.00277357	0.840649	0.997307	1148.37	0.000122331	0.00386059	0.545785	0.999314	ENSMUSG00000000384	11
ENSMUSG00000000385	4901	4209	3409	4010	3643	3709	3951	3066	3464	4474	2946	3677	3657	3901	3411	2598	3775.6	3965.62	3523.03	3564.59	3617.91	3570.85	3574.17	3871.07	3499.8	3719.94	3363.72	3637.38	4004.14	3643.82	3426.74	3516.93	3642.21	-0.000264822	0.00385948	0.301385	0.998924	3642.21	-8.73081e-06	0.00290471	0.951778	0.997307	3642.21	0.000129704	0.00413559	0.492524	0.999314	ENSMUSG00000000385	16
ENSMUSG00000000386	10	7	13	11	18	14	18	7	13	10	14	26	13	12	12	10	7.70373	6.59524	13.4349	9.77817	17.8761	13.4785	16.2832	8.83805	13.1344	8.31458	15.9851	25.7198	14.234	11.2089	12.0554	13.5371	13.0111	6.84985e-05	0.00386784	0.0632762	0.926147	13.0111	-0.000376589	0.0199211	0.672149	0.997307	13.0111	-0.00152789	0.0347223	0.106257	NA	ENSMUSG00000000386	16
ENSMUSG00000000392	6	4	6	9	5	5	7	2	23	10	7	10	3	9	4	7	4.62224	3.76871	6.2007	8.00032	4.96557	4.81376	6.33237	2.52516	23.2377	8.31458	7.99254	9.89224	3.28477	8.40666	4.01846	9.47596	7.24073	6.06871e-05	0.00386791	0.032202	0.867	7.24073	0.000730226	0.0280612	0.515581	NA	7.24073	-0.000583549	0.0252458	0.350985	NA	ENSMUSG00000000392	2
ENSMUSG00000000394	0	0	0	0	0	0	0	0	0	0	0	0	0	0	0	0	0	0	0	0	0	0	0	0	0	0	0	0	0	0	0	0	0	0	0.00386802	NA	NA	0	0	0.0378377	NA	NA	0	0	0.0281349	NA	NA	ENSMUSG00000000394	2
ENSMUSG00000000399	6137	4487	4366	5133	4851	4532	4969	3788	4579	5376	3743	4448	4071	5054	4842	3326	4727.78	4227.55	4512.05	4562.85	4817.6	4363.19	4495.08	4782.65	4626.33	4469.92	4273.73	4400.07	4457.44	4720.8	4864.34	4502.43	4550.24	-0.000129932	0.00385608	0.667785	0.998924	4550.24	2.39813e-05	0.00275831	0.875996	0.997307	4550.24	8.30515e-05	0.00377799	0.679265	0.999314	ENSMUSG00000000399	6
ENSMUSG00000000402	1437	1322	703	1238	1225	1948	1588	506	689	635	546	1582	976	899	1264	375	1107.03	1245.56	726.516	1100.49	1216.56	1875.44	1436.54	638.865	696.121	527.976	623.418	1564.95	1068.65	839.732	1269.83	507.641	1027.83	-2.777e-05	0.00386783	0.461071	0.998924	1027.83	-0.00160595	0.0314633	0.219623	0.997307	1027.83	-0.000183178	0.0176954	0.728783	0.999314	ENSMUSG00000000402	X
ENSMUSG00000000409	35	21	33	29	38	41	33	28	32	34	17	22	20	28	24	26	26.963	19.7857	34.1039	25.7788	37.7383	39.4728	29.8526	35.3522	32.3307	28.2696	19.4105	21.7629	21.8985	26.154	24.1107	35.1964	28.6363	-1.16655e-05	0.00386759	0.839596	0.998924	28.6363	-0.00243918	0.034199	0.0997805	0.997307	28.6363	-0.000546371	0.0180272	0.310914	0.999314	ENSMUSG00000000409	4
ENSMUSG00000000411	2	0	2	2	0	0	1	1	1	1	0	1	1	0	0	1	1.54075	0	2.0669	1.77785	0	0	0.904624	1.26258	1.01034	0.831458	0	0.989224	1.09492	0	0	1.35371	0.802022	-6.87734e-06	0.003868	0.522021	NA	0.802022	5.15539e-05	0.0352288	0.944125	NA	0.802022	0.000152397	0.0270489	0.644274	NA	ENSMUSG00000000411	4
ENSMUSG00000000416	572	507	445	521	506	480	500	453	419	736	460	493	451	500	458	396	440.653	477.683	459.886	463.13	502.516	462.121	452.312	571.948	423.331	611.953	525.224	487.687	493.811	467.036	460.113	536.069	489.717	0.000211964	0.00386539	0.136578	0.998924	489.717	-3.78207e-05	0.00441181	0.832328	0.997307	489.717	-0.000323576	0.0087895	0.230892	0.999314	ENSMUSG00000000416	6
ENSMUSG00000000420	3199	2433	2246	2650	2477	2472	2822	2266	2516	2816	2333	2245	2312	2831	2458	1843	2464.42	2292.32	2321.13	2355.65	2459.94	2379.92	2552.85	2861	2542	2341.39	2663.8	2220.81	2531.47	2644.36	2469.34	2494.88	2474.71	0.000168499	0.00386139	0.455938	0.998924	2474.71	-3.17769e-05	0.00310337	0.824464	0.997307	2474.71	-0.000124674	0.00438258	0.494253	0.999314	ENSMUSG00000000420	18
ENSMUSG00000000435	0	0	0	0	0	0	0	0	0	0	0	0	0	0	0	0	0	0	0	0	0	0	0	0	0	0	0	0	0	0	0	0	0	0	0.00386802	NA	NA	0	0	0.0378377	NA	NA	0	0	0.0281349	NA	NA	ENSMUSG00000000435	10
ENSMUSG00000000439	828	613	581	679	616	646	696	475	562	698	517	586	662	603	603	464	637.868	577.554	600.435	603.58	611.758	621.938	629.618	599.725	567.809	580.358	590.306	579.685	724.84	563.246	605.782	628.121	607.664	-0.000185045	0.00386235	0.37587	0.998924	607.664	6.31117e-05	0.00338635	0.670218	0.997307	607.664	0.000178692	0.00506235	0.354598	0.999314	ENSMUSG00000000439	6
ENSMUSG00000000440	95	54	54	74	45	72	68	24	90	151	70	75	45	58	52	26	73.1854	50.8775	55.8063	65.7804	44.6901	69.3182	61.5144	30.3019	90.9302	125.55	79.9254	74.1918	49.2716	54.1762	52.2399	35.1964	63.3097	0.000160949	0.00386749	0.0114397	0.71342	63.3097	-0.000250878	0.0127943	0.655748	0.997307	63.3097	-0.00306945	0.044825	0.0406194	0.999314	ENSMUSG00000000440	6
ENSMUSG00000000441	2509	2107	1938	2174	1929	1981	2125	1514	1872	2384	1691	2007	1786	1984	1946	1303	1932.86	1985.17	2002.83	1932.52	1915.72	1907.21	1922.33	1911.54	1891.35	1982.2	1930.77	1985.37	1955.53	1853.2	1954.98	1763.88	1926.72	-9.72762e-05	0.00385012	0.792609	0.998924	1926.72	-9.64635e-05	0.00271865	0.578668	0.997307	1926.72	-4.88899e-05	0.00362998	0.831056	0.999314	ENSMUSG00000000441	6
ENSMUSG00000000486	204	177	133	175	138	185	161	70	142	133	98	198	92	100	137	83	157.156	166.765	137.449	155.562	137.05	178.109	145.644	88.3805	143.468	110.584	111.896	195.866	100.733	93.4073	137.632	112.358	135.754	-4.78376e-05	0.00386734	0.509405	0.998924	135.754	-0.00147058	0.0241674	0.138568	0.997307	135.754	-0.000217889	0.0115381	0.548262	0.999314	ENSMUSG00000000486	7
ENSMUSG00000000489	620	533	407	564	467	580	553	419	538	569	444	533	459	469	439	342	477.631	502.18	420.614	501.353	463.784	558.396	500.257	529.021	543.561	473.1	506.955	527.256	502.57	438.08	441.026	462.968	490.547	0.000235241	0.00386372	0.196364	0.998924	490.547	-0.000849016	0.0120132	0.0655939	0.997307	490.547	-0.00166563	0.020964	0.026468	0.998081	ENSMUSG00000000489	15
ENSMUSG00000000530	654	561	575	638	493	575	613	418	645	657	537	499	367	660	572	450	503.824	528.561	594.234	567.134	489.605	553.583	554.534	527.758	651.667	546.268	613.142	493.623	401.837	616.488	574.639	609.169	551.629	7.23792e-05	0.00386605	0.557114	0.998924	551.629	8.96132e-05	0.00545539	0.679056	0.997307	551.629	-2.344e-05	0.00584356	0.905096	0.999314	ENSMUSG00000000530	15
ENSMUSG00000000531	218	161	178	210	169	213	193	110	167	174	140	160	188	221	258	151	167.941	151.69	183.954	186.674	167.836	205.066	174.592	138.884	168.726	144.674	159.851	158.276	205.846	206.43	259.19	204.41	180.253	-0.00011944	0.00386624	0.30829	0.998924	180.253	0.0146641	0.071966	0.00598863	0.607403	180.253	0.00829263	0.062834	0.00786737	0.796147	ENSMUSG00000000531	15
ENSMUSG00000000532	1819	1480	1235	1684	1509	1492	1634	1146	1290	1544	1114	1553	1397	1442	1427	1069	1401.31	1394.42	1276.31	1496.95	1498.61	1436.43	1478.16	1446.92	1303.33	1283.77	1271.96	1536.26	1529.61	1346.93	1433.58	1447.11	1411.35	-0.000147782	0.00386185	0.497944	0.998924	1411.35	-5.61811e-05	0.0032528	0.70055	0.997307	1411.35	3.52107e-05	0.00409479	0.837007	0.999314	ENSMUSG00000000532	15
ENSMUSG00000000538	4802	4136	3684	4331	3988	4167	4313	3098	3274	4226	3756	4036	3636	4069	3901	2649	3699.33	3896.84	3807.23	3849.93	3960.54	4011.79	3901.64	3911.47	3307.84	3513.74	4288.57	3992.51	3981.14	3800.74	3919	3585.97	3839.27	-4.76573e-05	0.0038618	0.82758	0.998924	3839.27	-0.000104148	0.00353473	0.501033	0.997307	3839.27	-5.57042e-05	0.00413652	0.747006	0.999314	ENSMUSG00000000538	11
ENSMUSG00000000544	2	0	0	2	0	1	0	0	0	13	2	0	1	0	0	0	1.54075	0	0	1.77785	0	0.962752	0	0	0	10.809	2.28358	0	1.09492	0	0	0	1.1543	8.06801e-06	0.00386801	0.303564	NA	1.1543	2.29339e-05	0.0362899	0.968906	NA	1.1543	-0.000163553	0.0276652	0.523642	NA	ENSMUSG00000000544	1
ENSMUSG00000000552	251	187	175	223	198	222	191	158	194	243	154	175	169	212	163	127	193.364	176.187	180.854	198.23	196.637	213.731	172.783	199.487	196.005	202.044	175.836	173.114	185.042	198.023	163.752	171.921	187.313	-2.16141e-06	0.00386537	0.987942	0.998924	187.313	-0.000294873	0.00739754	0.274527	0.997307	187.313	-0.000162664	0.00649013	0.439832	0.999314	ENSMUSG00000000552	15
ENSMUSG00000000555	340	278	299	330	259	342	299	204	299	334	242	293	243	248	241	171	261.927	261.925	309.002	293.345	257.217	329.261	270.483	257.566	302.09	277.707	276.314	289.843	266.067	231.65	242.112	231.484	272.374	4.3588e-05	0.00386496	0.776606	0.998924	272.374	-0.00152891	0.0186074	0.0467764	0.985441	272.374	-0.000629219	0.0125438	0.103157	0.999314	ENSMUSG00000000555	15
ENSMUSG00000000560	4	2	1	2	1	0	1	2	1	4	1	1	1	4	2	1	3.08149	1.88435	1.03345	1.77785	0.993114	0	0.904624	2.52516	1.01034	3.32583	1.14179	0.989224	1.09492	3.73629	2.00923	1.35371	1.67884	-3.96356e-06	0.00386798	0.798715	NA	1.67884	0.000993155	0.0363465	0.342168	NA	1.67884	0.000408027	0.0271993	0.379707	NA	ENSMUSG00000000560	5
ENSMUSG00000000561	432	349	344	405	327	354	363	315	362	410	333	326	322	367	321	262	332.801	328.82	355.507	360.014	324.748	340.814	328.378	397.712	365.742	340.898	380.217	322.487	352.566	342.805	322.481	354.672	346.916	6.85855e-05	0.00386383	0.702865	0.998924	346.916	-2.80509e-05	0.00363138	0.853835	0.997307	346.916	-6.87024e-05	0.00466514	0.69048	0.999314	ENSMUSG00000000561	3
ENSMUSG00000000562	1	1	1	2	0	1	2	2	4	3	3	2	0	1	2	2	0.770373	0.942176	1.03345	1.77785	0	0.962752	1.80925	2.52516	4.04134	2.49437	3.42537	1.97845	0	0.934073	2.00923	2.70742	1.7132	2.19193e-05	0.00386799	0.152643	NA	1.7132	7.69828e-05	0.0323034	0.935789	NA	1.7132	-0.000412278	0.0272933	0.371413	NA	ENSMUSG00000000562	3
ENSMUSG00000000563	12156	9108	8879	10477	9559	8687	9952	7167	9100	11219	8561	9047	7725	10327	9348	6772	9364.65	8581.34	9176.01	9313.26	9493.18	8363.43	9002.82	9048.9	9194.05	9328.13	9774.88	8949.51	8458.29	9646.17	9391.13	9167.31	9140.82	0.00017116	0.00385752	0.546655	0.998924	9140.82	8.88856e-05	0.0029551	0.565181	0.997307	9140.82	-3.52094e-06	0.00376552	0.985297	0.999314	ENSMUSG00000000563	3
ENSMUSG00000000567	17	16	11	17	16	28	18	13	9	17	10	11	15	19	23	13	13.0963	15.0748	11.368	15.1117	15.8898	26.9571	16.2832	16.4135	9.09302	14.1348	11.4179	10.8815	16.4239	17.7474	23.1061	17.5982	15.6623	-3.13905e-05	0.00386778	0.464525	0.998924	15.6623	-3.01173e-05	0.0146739	0.964573	0.997307	15.6623	0.00025828	0.0164732	0.609262	NA	ENSMUSG00000000567	11
ENSMUSG00000000568	2644	2059	1878	2123	2191	1938	2207	1648	1937	2419	1616	1929	1888	2093	1941	1752	2036.87	1939.94	1940.82	1887.19	2175.91	1865.81	1996.51	2080.73	1957.02	2011.3	1845.14	1908.21	2067.22	1955.01	1949.96	2371.7	1999.33	-5.11288e-05	0.00386149	0.819652	0.998924	1999.33	8.52424e-05	0.00334942	0.570751	0.997307	1999.33	0.00010038	0.00426668	0.573788	0.999314	ENSMUSG00000000568	5
ENSMUSG00000000579	22	26	23	28	25	17	21	11	9	24	20	28	20	21	14	16	16.9482	24.4966	23.7694	24.8899	24.8278	16.3668	18.9971	13.8884	9.09302	19.955	22.8358	27.6983	21.8985	19.6155	14.0646	21.6593	20.0628	-2.54205e-05	0.00386773	0.587483	0.998924	20.0628	8.77762e-05	0.0156606	0.903311	0.997307	20.0628	0.000228185	0.0159847	0.644323	0.999314	ENSMUSG00000000579	17
ENSMUSG00000000581	1013	693	709	845	725	703	783	622	751	1011	735	650	636	844	730	658	780.387	652.928	732.717	751.141	720.008	676.815	708.321	785.324	758.762	840.604	839.217	642.995	696.372	788.358	733.368	890.74	749.879	0.000124046	0.00386496	0.419579	0.998924	749.879	0.000254217	0.00648031	0.286185	0.997307	749.879	3.30162e-05	0.00495206	0.850192	0.999314	ENSMUSG00000000581	11
ENSMUSG00000000594	11008	7622	7571	7781	7598	6708	7661	6280	7549	9134	6253	6168	6332	8601	7019	5190	8480.26	7181.27	7824.25	6916.72	7545.68	6458.14	6930.32	7928.99	7627.02	7594.54	7139.62	6101.53	6933.06	8033.96	7051.39	7025.75	7298.28	-0.000179281	0.00386437	0.285195	0.998924	7298.28	1.63454e-05	0.00372989	0.916119	0.997307	7298.28	0.000162963	0.00572996	0.40666	0.999314	ENSMUSG00000000594	11
ENSMUSG00000000600	885	750	653	774	671	698	657	467	612	926	729	699	647	701	644	441	681.78	706.632	674.843	688.027	666.379	672.001	594.338	589.624	618.325	769.93	832.366	691.467	708.416	654.785	646.972	596.985	674.555	0.000163239	0.00386413	0.34569	0.998924	674.555	9.11402e-05	0.0041368	0.58432	0.997307	674.555	-4.5867e-05	0.00465229	0.788131	0.999314	ENSMUSG00000000600	5
ENSMUSG00000000605	2570	2047	1786	2070	1832	1955	1944	1377	1885	2108	1735	1781	1574	1968	1690	1336	1979.86	1928.64	1845.74	1840.07	1819.38	1882.18	1758.59	1738.57	1904.48	1752.71	1981.01	1761.81	1723.41	1838.26	1697.8	1808.55	1828.82	-0.000216285	0.0038574	0.448832	0.998924	1828.82	-7.86903e-05	0.00293077	0.607016	0.997307	1828.82	3.1451e-05	0.00377677	0.869391	0.999314	ENSMUSG00000000605	7
ENSMUSG00000000606	0	0	0	0	0	0	0	0	0	0	0	0	0	0	0	0	0	0	0	0	0	0	0	0	0	0	0	0	0	0	0	0	0	0	0.00386802	NA	NA	0	0	0.0378377	NA	NA	0	0	0.0281349	NA	NA	ENSMUSG00000000606	14
ENSMUSG00000000617	0	0	0	0	0	0	0	0	0	0	0	0	0	0	0	0	0	0	0	0	0	0	0	0	0	0	0	0	0	0	0	0	0	0	0.00386802	NA	NA	0	0	0.0378377	NA	NA	0	0	0.0281349	NA	NA	ENSMUSG00000000617	11
ENSMUSG00000000627	8	1	1	1	1	2	4	1	3	6	1	2	5	1	1	1	6.16298	0.942176	1.03345	0.888924	0.993114	1.9255	3.6185	1.26258	3.03101	4.98875	1.14179	1.97845	5.47462	0.934073	1.00461	1.35371	2.29589	4.78795e-06	0.00386798	0.765055	NA	2.29589	0.000124872	0.0316148	0.89936	NA	2.29589	-5.01427e-05	0.0250339	0.912261	NA	ENSMUSG00000000627	6
ENSMUSG00000000628	30	15	18	15	11	17	13	8	55	61	26	9	29	8	9	10	23.1112	14.1326	18.6021	13.3339	10.9243	16.3668	11.7601	10.1006	55.5685	50.7189	29.6866	8.90301	31.7528	7.47258	9.04153	13.5371	20.3133	6.52849e-05	0.0038679	0.0309746	0.852724	20.3133	0.000641133	0.0258437	0.551798	0.997307	20.3133	-0.000679534	0.0257099	0.301884	0.999314	ENSMUSG00000000628	6
ENSMUSG00000000631	8200	6424	6171	6438	6000	6473	6628	4495	5814	6818	5119	6794	5382	6149	5868	4134	6317.06	6052.54	6377.42	5722.89	5958.68	6231.9	5995.85	5675.29	5874.09	5668.88	5844.83	6720.79	5892.88	5743.61	5895.08	5596.23	5973	-0.000101729	0.00385886	0.701431	0.998924	5973	-0.000127187	0.0032621	0.422626	0.997307	5973	-5.5116e-05	0.0038658	0.766011	0.999314	ENSMUSG00000000631	11
ENSMUSG00000000632	4	6	6	5	3	3	4	1	3	9	3	8	4	3	5	4	3.08149	5.65306	6.2007	4.44462	2.97934	2.88826	3.6185	1.26258	3.03101	7.48312	3.42537	7.91379	4.3797	2.80222	5.02307	5.41483	4.3501	9.81905e-06	0.00386793	0.703647	0.998924	4.3501	0.00117539	0.0334093	0.340966	NA	4.3501	0.000266217	0.0229804	0.631165	NA	ENSMUSG00000000632	11
ENSMUSG00000000673	4040	3002	3011	3474	3536	2818	3038	2719	2908	3608	2785	2799	2908	3710	3389	2455	3112.31	2828.41	3111.72	3088.12	3511.65	2713.04	2748.25	3432.95	2938.06	2999.9	3179.89	2768.84	3184.04	3465.41	3404.64	3323.35	3113.16	-6.78991e-05	0.00386374	0.708601	0.998924	3113.16	0.000330519	0.00668829	0.182356	0.997307	3113.16	0.000276475	0.00681945	0.227213	0.999314	ENSMUSG00000000673	17
ENSMUSG00000000682	79	58	50	69	70	48	60	52	61	85	41	58	33	45	40	56	60.8594	54.6462	51.6725	61.3358	69.518	46.2121	54.2774	65.6541	61.6305	70.6739	46.8135	57.375	36.1325	42.0333	40.1846	75.8077	55.9267	1.70328e-05	0.00386741	0.803582	0.998924	55.9267	-0.00117222	0.0219134	0.189346	0.997307	55.9267	-0.000581408	0.0174087	0.263108	0.999314	ENSMUSG00000000682	4
ENSMUSG00000000686	109	105	88	105	138	102	126	72	105	129	45	95	118	139	101	98	83.9706	98.9285	90.9437	93.337	137.05	98.2007	113.983	90.9057	106.085	107.258	51.3806	93.9762	129.201	129.836	101.466	132.663	103.699	-8.90611e-06	0.00386724	0.908228	0.998924	103.699	0.000390947	0.0117876	0.406253	0.997307	103.699	0.000227814	0.010999	0.506724	0.999314	ENSMUSG00000000686	11
ENSMUSG00000000690	831	783	564	722	556	710	700	382	559	659	474	719	666	528	555	373	640.18	737.724	582.866	641.803	552.171	683.554	633.237	482.305	564.778	547.931	541.209	711.252	729.22	493.191	557.561	504.933	600.245	-0.000109463	0.00386648	0.314602	0.998924	600.245	-7.61217e-05	0.00602524	0.755441	0.997307	600.245	0.000113307	0.00722625	0.626214	0.999314	ENSMUSG00000000690	11
ENSMUSG00000000693	89	70	77	98	55	74	74	54	101	117	75	54	44	84	53	76	68.5632	65.9524	79.5757	87.1146	54.6213	71.2437	66.9422	68.1793	102.044	97.2806	85.6344	53.4181	48.1767	78.4621	53.2446	102.882	73.9584	4.71882e-05	0.00386748	0.463252	0.998924	73.9584	0.000231417	0.0120676	0.66093	0.997307	73.9584	-7.11251e-05	0.0112101	0.846187	0.999314	ENSMUSG00000000693	6
ENSMUSG00000000701	0	0	0	0	0	0	0	0	0	0	0	0	0	0	0	0	0	0	0	0	0	0	0	0	0	0	0	0	0	0	0	0	0	0	0.00386802	NA	NA	0	0	0.0378377	NA	NA	0	0	0.0281349	NA	NA	ENSMUSG00000000701	12
ENSMUSG00000000706	1	0	1	1	1	1	1	0	0	0	0	1	1	0	0	0	0.770373	0	1.03345	0.888924	0.993114	0.962752	0.904624	0	0	0	0	0.989224	1.09492	0	0	0	0.477337	-5.30903e-06	0.00386801	0.519531	NA	0.477337	-0.00045172	0.0364177	0.522091	NA	0.477337	3.80529e-07	0.0271354	0.99894	NA	ENSMUSG00000000706	13
ENSMUSG00000000708	1908	1619	1443	1707	1622	1475	1613	1344	1477	1879	1353	1466	1308	1606	1508	1089	1469.87	1525.38	1491.27	1517.39	1610.83	1420.06	1459.16	1696.91	1492.27	1562.31	1544.84	1450.2	1432.16	1500.12	1514.96	1474.19	1510.12	5.43307e-05	0.00385874	0.8388	0.998924	1510.12	-0.000183868	0.0036864	0.284963	0.997307	1510.12	-0.0001796	0.00431077	0.36625	0.999314	ENSMUSG00000000708	17
ENSMUSG00000000711	3354	2823	2531	2984	2761	2797	3034	2009	2430	3067	2373	2646	2320	2888	2604	1828	2583.83	2659.76	2615.66	2652.55	2741.99	2692.82	2744.63	2536.52	2455.12	2550.08	2709.47	2617.49	2540.22	2697.6	2616.02	2474.58	2618.02	-0.000206258	0.00385225	0.552712	0.998924	2618.02	-0.000230015	0.00329838	0.220399	0.997307	2618.02	-0.000100131	0.00369439	0.650068	0.999314	ENSMUSG00000000711	10
ENSMUSG00000000724	0	0	0	0	0	0	0	0	0	0	0	0	0	0	0	0	0	0	0	0	0	0	0	0	0	0	0	0	0	0	0	0	0	0	0.00386802	NA	NA	0	0	0.0378377	NA	NA	0	0	0.0281349	NA	NA	ENSMUSG00000000724	11
ENSMUSG00000000730	2	1	1	3	0	1	0	0	2	4	4	1	1	1	2	4	1.54075	0.942176	1.03345	2.66677	0	0.962752	0	0	2.02067	3.32583	4.56717	0.989224	1.09492	0.934073	2.00923	5.41483	1.71887	1.25733e-05	0.00386799	0.413778	NA	1.71887	0.00258096	0.0511311	0.0307002	NA	1.71887	0.000555742	0.0291218	0.208995	NA	ENSMUSG00000000730	10
ENSMUSG00000000731	0	2	4	4	2	6	5	0	1	2	0	1	1	0	1	2	0	1.88435	4.1338	3.5557	1.98623	5.77651	4.52312	0	1.01034	1.66292	0	0.989224	1.09492	0	1.00461	2.70742	1.89557	-1.36838e-05	0.003868	0.276916	NA	1.89557	-0.00136814	0.0398127	0.199643	NA	1.89557	-4.75261e-05	0.0259144	0.906283	NA	ENSMUSG00000000731	10
ENSMUSG00000000732	340	374	326	462	284	363	354	199	359	378	252	284	238	334	278	249	261.927	352.374	336.905	410.683	282.044	349.479	320.237	251.253	362.711	314.291	287.731	280.94	260.592	311.98	279.283	337.073	312.469	-9.56048e-05	0.00386655	0.368402	0.998924	312.469	-3.83815e-05	0.00600135	0.876756	0.997307	312.469	0.000125495	0.00753851	0.602813	0.999314	ENSMUSG00000000732	10
ENSMUSG00000000738	3235	2428	2289	2508	2408	2284	2473	1842	2386	2657	2053	2461	2259	2650	2440	1644	2492.16	2287.6	2365.57	2229.42	2391.42	2198.93	2237.14	2325.67	2410.66	2209.18	2344.1	2434.48	2473.43	2475.29	2451.26	2225.5	2346.99	1.40567e-05	0.00385768	0.960215	0.998924	2346.99	0.000277551	0.00435063	0.162518	0.997307	2346.99	0.000196168	0.00426658	0.338695	0.999314	ENSMUSG00000000738	8
ENSMUSG00000000739	28	25	42	37	26	20	30	5	46	26	26	22	14	48	25	32	21.5704	23.5544	43.4049	32.8902	25.821	19.255	27.1387	6.31289	46.4754	21.6179	29.6866	21.7629	15.3289	44.8355	25.1154	43.3187	28.0056	-1.8563e-06	0.00386784	0.960018	0.998924	28.0056	0.00311523	0.0451657	0.100035	0.997307	28.0056	0.000885673	0.0266337	0.223391	0.999314	ENSMUSG00000000739	8
ENSMUSG00000000740	4277	3730	3266	3757	3622	3437	3946	2722	3627	4250	2718	3367	3356	4098	3518	2536	3294.88	3514.32	3375.25	3339.69	3597.06	3308.98	3569.65	3436.74	3664.49	3533.7	3103.39	3330.72	3674.57	3827.83	3534.23	3433	3471.16	6.02677e-05	0.00385854	0.823345	0.998924	3471.16	0.000175445	0.00356387	0.301257	0.997307	3471.16	0.000109567	0.00396963	0.565578	0.999314	ENSMUSG00000000740	8
ENSMUSG00000000743	1605	1331	1281	1315	1211	1179	1309	900	1314	1440	1048	1179	1136	1318	1201	883	1236.45	1254.04	1323.85	1168.94	1202.66	1135.08	1184.15	1136.32	1327.58	1197.3	1196.6	1166.29	1243.83	1231.11	1206.54	1195.32	1212.88	-0.000141128	0.00385792	0.612458	0.998924	1212.88	0.000219537	0.00389594	0.226657	0.997307	1212.88	0.000265058	0.0047927	0.223125	0.999314	ENSMUSG00000000743	8
ENSMUSG00000000751	1416	1200	990	1357	1146	1288	1310	875	1078	1180	1065	1218	1117	1278	1201	773	1090.85	1130.61	1023.12	1206.27	1138.11	1240.02	1185.06	1104.76	1089.14	981.12	1216.01	1204.87	1223.03	1193.75	1206.54	1046.42	1142.48	2.60057e-05	0.00386337	0.890723	0.998924	1142.48	2.44619e-06	0.00340685	0.986674	0.998545	1142.48	-1.42288e-05	0.00432909	0.932202	0.999314	ENSMUSG00000000751	11
ENSMUSG00000000753	72	43	65	42	32	61	26	22	112	85	25	47	26	77	32	43	55.4668	40.5136	67.1743	37.3348	31.7796	58.7279	23.5202	27.7767	113.158	70.6739	28.5448	46.4935	28.468	71.9236	32.1477	58.2095	49.4945	3.51832e-05	0.00386783	0.349	0.998924	49.4945	0.00121084	0.0279369	0.300199	0.997307	49.4945	4.70653e-05	0.0172435	0.927635	0.999314	ENSMUSG00000000753	11
ENSMUSG00000000759	900	726	694	664	642	688	662	481	617	900	472	728	682	635	649	513	693.335	684.02	717.215	590.246	637.579	662.374	598.861	607.3	623.377	748.312	538.926	720.155	746.738	593.136	651.995	694.452	656.751	-3.74329e-05	0.00386526	0.797552	0.998924	656.751	0.000221065	0.00627646	0.342058	0.997307	656.751	0.000183652	0.00663838	0.392169	0.999314	ENSMUSG00000000759	8
ENSMUSG00000000766	1	4	2	0	2	0	1	0	0	0	0	0	0	0	0	0	0.770373	3.76871	2.0669	0	1.98623	0	0.904624	0	0	0	0	0	0	0	0	0	0.593552	-9.08365e-06	0.00386801	0.164899	NA	0.593552	-0.000446919	0.0372745	0.430198	NA	0.593552	9.03497e-05	0.0276101	0.694233	NA	ENSMUSG00000000766	10
ENSMUSG00000000776	441	306	365	349	279	325	377	246	325	384	318	330	358	564	450	299	339.734	288.306	377.209	310.235	277.079	312.894	341.043	310.594	328.359	319.28	363.09	326.444	391.983	526.817	452.076	404.759	354.369	2.80236e-05	0.00386563	0.836407	0.998924	354.369	0.483253	0.128211	2.45787e-06	0.00285188	354.369	0.0326676	0.123694	0.00143848	0.371839	ENSMUSG00000000776	14
ENSMUSG00000000782	60	45	42	56	38	46	40	25	41	36	34	39	32	36	35	37	46.2224	42.3979	43.4049	49.7798	37.7383	44.2866	36.185	31.5645	41.4238	29.9325	38.8209	38.5797	35.0376	33.6266	35.1615	50.0872	39.6406	-0.000106803	0.00386733	0.142358	0.998924	39.6406	2.04902e-05	0.00963629	0.961797	0.997307	39.6406	0.000489918	0.0156525	0.29642	0.999314	ENSMUSG00000000782	11
ENSMUSG00000000787	10556	8711	7705	9297	7508	7904	8805	6790	7938	9064	8172	7384	7580	8668	7748	6162	8132.05	8207.3	7962.74	8264.33	7456.3	7609.59	7965.21	8572.91	8020.04	7536.34	9330.72	7304.43	8299.53	8096.54	7783.75	8341.55	8055.21	-5.41222e-05	0.00386188	0.803455	0.998924	8055.21	9.17403e-05	0.0034571	0.5467	0.997307	8055.21	0.000107596	0.00437301	0.546925	0.999314	ENSMUSG00000000787	X
ENSMUSG00000000791	8	0	5	6	7	3	2	1	4	8	2	5	5	4	6	2	6.16298	0	5.16725	5.33355	6.9518	2.88826	1.80925	1.26258	4.04134	6.65166	2.28358	4.94612	5.47462	3.73629	6.02769	2.70742	4.09027	3.53333e-06	0.00386796	0.868573	0.998924	4.09027	0.000708813	0.0306705	0.527186	NA	4.09027	0.000182802	0.023522	0.728687	NA	ENSMUSG00000000791	8
ENSMUSG00000000792	4	3	2	1	0	3	0	0	1	2	1	2	5	3	3	0	3.08149	2.82653	2.0669	0.888924	0	2.88826	0	0	1.01034	1.66292	1.14179	1.97845	5.47462	2.80222	3.01384	0	1.80227	-8.53223e-06	0.00386799	0.55578	NA	1.80227	0.00187501	0.0442879	0.1014	NA	1.80227	0.000789571	0.0315889	0.104802	NA	ENSMUSG00000000792	8
ENSMUSG00000000794	64	70	54	68	55	74	57	35	65	55	58	54	51	62	48	48	49.3038	65.9524	55.8063	60.4468	54.6213	71.2437	51.5636	44.1903	65.6718	45.7302	66.2239	53.4181	55.8411	57.9125	48.2215	64.978	56.9453	-3.83063e-06	0.00386723	0.960898	0.998924	56.9453	3.43242e-05	0.00868414	0.92785	0.997307	56.9453	2.98585e-05	0.00913234	0.921014	0.999314	ENSMUSG00000000794	3
ENSMUSG00000000804	2432	2130	1803	2211	2018	1926	2103	1610	1793	2348	1930	1976	1778	2020	1779	1377	1873.55	2006.84	1863.31	1965.41	2004.1	1854.26	1902.42	2032.75	1811.53	1952.26	2203.66	1954.71	1946.78	1886.83	1787.21	1864.06	1931.85	0.000164546	0.00385973	0.51467	0.998924	1931.85	-0.000160644	0.00364339	0.334027	0.997307	1931.85	-0.000239238	0.00492606	0.252223	0.999314	ENSMUSG00000000804	11
ENSMUSG00000000805	2038	1455	1650	1614	1489	1569	1486	1179	1625	1852	1492	1310	1335	1546	1513	918	1570.02	1370.87	1705.19	1434.72	1478.75	1510.56	1344.27	1488.58	1641.8	1539.86	1703.55	1295.88	1461.72	1444.08	1519.98	1242.7	1484.53	4.07668e-05	0.00386464	0.800694	0.998924	1484.53	-6.60749e-05	0.00411116	0.691247	0.997307	1484.53	-8.21331e-05	0.00506672	0.645723	0.999314	ENSMUSG00000000805	11
ENSMUSG00000000811	920	635	606	736	654	638	712	518	579	828	426	612	529	637	575	524	708.743	598.282	626.271	654.248	649.497	614.236	644.092	654.016	584.984	688.447	486.403	605.405	579.215	595.004	577.653	709.343	623.49	-0.000201332	0.00386496	0.190176	0.998924	623.49	-0.000114401	0.00474545	0.537084	0.997307	623.49	8.86656e-05	0.00530347	0.628309	0.999314	ENSMUSG00000000811	6
ENSMUSG00000000817	1	4	5	1	3	0	0	2	0	4	1	1	0	2	2	1	0.770373	3.76871	5.16725	0.888924	2.97934	0	0	2.52516	0	3.32583	1.14179	0.989224	0	1.86815	2.00923	1.35371	1.67423	-9.80152e-06	0.00386799	0.448515	NA	1.67423	4.48137e-06	0.033538	0.995952	NA	1.67423	0.000204698	0.0265263	0.607689	NA	ENSMUSG00000000817	1
ENSMUSG00000000823	1449	1131	1140	1180	1052	1214	1123	911	983	1414	821	1147	974	1042	982	819	1116.27	1065.6	1178.13	1048.93	1044.76	1168.78	1015.89	1150.21	993.16	1175.68	937.411	1134.64	1066.46	973.304	986.531	1108.69	1072.78	-0.000125676	0.00386349	0.501221	0.998924	1072.78	-0.000202975	0.00507179	0.299112	0.997307	1072.78	-4.47202e-05	0.00443339	0.791378	0.999314	ENSMUSG00000000823	2
ENSMUSG00000000826	3852	3204	2858	3243	3002	3175	3317	2401	2622	3157	2577	2958	2776	3161	2916	2054	2967.48	3018.73	2953.6	2882.78	2981.33	3056.74	3000.64	3031.45	2649.1	2624.91	2942.4	2926.12	3039.51	2952.6	2929.46	2780.52	2921.09	-0.000621886	0.00385409	0.0570214	0.917226	2921.09	-0.000165121	0.00306582	0.338869	0.997307	2921.09	0.000142048	0.00380923	0.507326	0.999314	ENSMUSG00000000826	2
ENSMUSG00000000827	1616	1349	1251	1508	1228	1283	1395	1040	1273	1637	1139	1201	1127	1339	1215	915	1244.92	1271	1292.85	1340.5	1219.54	1235.21	1261.95	1313.08	1286.16	1361.1	1300.5	1188.06	1233.98	1250.72	1220.61	1238.64	1266.18	-1.41948e-05	0.00385621	0.962397	0.998924	1266.18	-7.1754e-05	0.00285622	0.642865	0.997307	1266.18	-5.91284e-05	0.0037608	0.765151	0.999314	ENSMUSG00000000827	2
ENSMUSG00000000838	1683	1236	1049	1387	1194	1215	1322	966	1202	1495	1222	1152	1071	1331	1234	1058	1296.54	1164.53	1084.09	1232.94	1185.78	1169.74	1195.91	1219.65	1214.42	1243.03	1395.27	1139.59	1172.66	1243.25	1239.69	1432.22	1226.83	0.000156816	0.00386304	0.423312	0.998924	1226.83	0.000246717	0.00540823	0.234921	0.997307	1226.83	4.72417e-05	0.00433211	0.780248	0.999314	ENSMUSG00000000838	X
ENSMUSG00000000861	1	3	5	8	3	7	4	0	3	4	0	2	4	2	4	2	0.770373	2.82653	5.16725	7.11139	2.97934	6.73927	3.6185	0	3.03101	3.32583	0	1.97845	4.3797	1.86815	4.01846	2.70742	3.1576	-1.74081e-05	0.00386798	0.316306	0.998924	3.1576	-0.000106293	0.0296394	0.918436	NA	3.1576	0.000325262	0.0255675	0.51955	NA	ENSMUSG00000000861	11
ENSMUSG00000000869	0	0	0	0	0	0	1	0	0	0	0	0	0	0	0	0	0	0	0	0	0	0	0.904624	0	0	0	0	0	0	0	0	0	0.056539	1.01589e-07	0.00386801	0.976557	NA	0.056539	-4.73715e-05	0.0374146	0.883521	NA	0.056539	-1.58782e-05	0.0279542	0.901015	NA	ENSMUSG00000000869	11
ENSMUSG00000000876	4420	2955	3652	3584	3399	3014	4148	2499	3040	3826	1828	2753	3011	3856	3387	2144	3405.05	2784.13	3774.16	3185.9	3375.59	2901.74	3752.38	3155.18	3071.42	3181.16	2087.19	2723.33	3296.82	3601.79	3402.63	2902.35	3162.55	-0.000237375	0.00386617	0.0469054	0.902485	3162.55	3.75632e-06	0.00511483	0.98566	0.998545	3162.55	0.000551255	0.0130438	0.156269	0.999314	ENSMUSG00000000876	2
ENSMUSG00000000881	950	800	643	854	730	782	823	536	605	803	551	716	593	644	675	494	731.854	753.741	664.509	759.141	724.973	752.872	744.506	676.742	611.253	667.661	629.127	708.284	649.29	601.543	678.115	668.732	688.896	-0.000494398	0.00386177	0.0242618	0.814635	688.896	-0.00200027	0.0184413	0.0189387	0.870951	688.896	-1.64452e-05	0.00407071	0.92312	0.999314	ENSMUSG00000000881	X
ENSMUSG00000000884	93	83	73	92	84	78	101	61	94	104	50	83	90	65	86	55	71.6446	78.2006	75.4419	81.781	83.4216	75.0947	91.367	77.0173	94.9716	86.4716	57.0896	82.1056	98.5432	60.7147	86.3968	74.454	79.6697	3.51548e-05	0.00386706	0.68236	0.998924	79.6697	-6.78028e-05	0.00778135	0.837672	0.997307	79.6697	-0.000124942	0.00898294	0.665028	0.999314	ENSMUSG00000000884	16
ENSMUSG00000000889	1	1	0	1	1	0	1	0	0	0	1	0	1	1	0	0	0.770373	0.942176	0	0.888924	0.993114	0	0.904624	0	0	0	1.14179	0	1.09492	0.934073	0	0	0.479375	-5.16549e-06	0.00386801	0.529467	NA	0.479375	3.17785e-05	0.0357014	0.962543	NA	0.479375	0.000133358	0.0273747	0.637708	NA	ENSMUSG00000000889	2
ENSMUSG00000000901	232	213	179	260	137	204	179	107	161	232	117	167	144	134	147	121	178.726	200.684	184.988	231.12	136.057	196.401	161.928	135.096	162.664	192.898	133.59	165.2	157.669	125.166	147.678	163.799	167.104	-0.000193062	0.00386666	0.0591818	0.922928	167.104	-0.000188842	0.00777615	0.538454	0.997307	167.104	0.000256642	0.00972928	0.386965	0.999314	ENSMUSG00000000901	10
ENSMUSG00000000902	933	753	672	820	691	893	922	523	716	837	606	797	711	813	763	534	718.758	709.459	694.479	728.918	686.242	859.738	834.063	660.329	723.4	695.93	691.926	788.411	778.491	759.401	766.521	722.88	738.684	5.31449e-05	0.00386368	0.771282	0.998924	738.684	-1.5838e-05	0.00350648	0.915288	0.997307	738.684	-4.75264e-05	0.0044926	0.779181	0.999314	ENSMUSG00000000902	10
ENSMUSG00000000903	1	1	2	4	2	2	0	0	0	0	0	3	0	2	0	0	0.770373	0.942176	2.0669	3.5557	1.98623	1.9255	0	0	0	0	0	2.96767	0	1.86815	0	0	1.00517	-7.56284e-06	0.003868	0.417481	NA	1.00517	-0.000371965	0.0360436	0.603124	NA	1.00517	4.79531e-05	0.0270167	0.874885	NA	ENSMUSG00000000903	10
ENSMUSG00000000915	2185	1803	1569	1923	1688	1816	1746	1279	1548	1831	1492	1759	1552	1771	1652	1139	1683.26	1698.74	1621.48	1709.4	1676.38	1748.36	1579.47	1614.84	1564	1522.4	1703.55	1740.04	1699.32	1654.24	1659.62	1541.87	1651.06	-0.000209656	0.00385823	0.444677	0.998924	1651.06	-3.49816e-05	0.00286661	0.812808	0.997307	1651.06	6.95919e-05	0.00385811	0.712333	0.999314	ENSMUSG00000000915	5
ENSMUSG00000000916	299	229	248	269	223	259	212	171	224	316	194	218	211	245	205	159	230.341	215.758	256.296	239.121	221.464	249.353	191.78	215.901	226.315	262.741	221.508	215.651	231.029	228.848	205.946	215.24	226.706	-2.50409e-05	0.00386526	0.863817	0.998924	226.706	9.36164e-06	0.00432969	0.957688	0.997307	226.706	2.82064e-05	0.00517239	0.875027	0.999314	ENSMUSG00000000916	5
ENSMUSG00000000934	922	633	624	678	769	662	714	526	631	846	547	647	612	816	695	503	710.284	596.398	644.873	602.691	763.705	637.342	645.901	664.116	637.522	703.413	624.56	640.028	670.094	762.204	698.207	680.915	667.641	6.78276e-05	0.00386348	0.716829	0.998924	667.641	0.00011114	0.004033	0.498838	0.997307	667.641	3.76838e-05	0.0044036	0.823003	0.999314	ENSMUSG00000000934	15
ENSMUSG00000000938	1071	881	780	993	770	895	927	620	882	992	744	861	692	881	792	654	825.069	830.057	806.092	882.702	764.698	861.663	838.586	782.799	891.116	824.806	849.493	851.722	757.688	822.918	795.655	885.325	829.399	0.000121716	0.00386019	0.619994	0.998924	829.399	4.49123e-06	0.00298013	0.974893	0.998348	829.399	-5.77372e-05	0.00397923	0.746117	0.999314	ENSMUSG00000000938	6
ENSMUSG00000000942	47	57	50	54	53	55	60	47	45	57	32	54	44	42	48	34	36.2075	53.7041	51.6725	48.0019	52.635	52.9514	54.2774	59.3412	45.4651	47.3931	36.5373	53.4181	48.1767	39.2311	48.2215	46.0261	48.3287	-1.37503e-05	0.00386723	0.859898	0.998924	48.3287	-0.00112584	0.020209	0.163678	0.997307	48.3287	-0.000333867	0.0126446	0.385615	0.999314	ENSMUSG00000000942	6
ENSMUSG00000000948	47	28	30	45	34	40	35	26	30	85	37	36	34	28	55	45	36.2075	26.3809	31.0035	40.0016	33.7659	38.5101	31.6618	32.827	30.3101	70.6739	42.2463	35.6121	37.2274	26.154	55.2538	60.9169	39.2971	7.21715e-05	0.00386769	0.150896	0.998924	39.2971	0.00140182	0.0267323	0.210189	0.997307	39.2971	-5.06542e-05	0.0137435	0.908712	0.999314	ENSMUSG00000000948	7
ENSMUSG00000000957	362	333	302	364	342	423	381	237	427	414	307	264	204	382	300	276	278.875	313.745	312.102	323.568	339.645	407.244	344.662	299.231	431.413	344.224	350.53	261.155	223.365	356.816	301.384	373.624	328.849	0.000103989	0.00386687	0.268556	0.998924	328.849	-0.000381941	0.0105654	0.345386	0.997307	328.849	-0.00075113	0.0173578	0.147289	0.999314	ENSMUSG00000000957	14
ENSMUSG00000000958	8563	7730	6980	8131	7991	6222	7514	7263	7939	9476	6713	6310	5917	8458	6903	5504	6596.7	7283.02	7213.49	7227.84	7935.97	5990.24	6797.34	9170.11	8021.05	7878.9	7664.85	6242	6478.67	7900.39	6934.85	7450.81	7299.14	8.57121e-05	0.00386577	0.515221	0.998924	7299.14	-9.92173e-05	0.0051895	0.626585	0.997307	7299.14	-0.000180525	0.00707132	0.421318	0.999314	ENSMUSG00000000958	14
ENSMUSG00000000959	2350	2172	1837	2155	2066	2035	2228	1686	1920	2362	1464	1945	1774	2089	2046	1482	1810.38	2046.41	1898.45	1915.63	2051.77	1959.2	2015.5	2128.71	1939.84	1963.9	1671.58	1924.04	1942.4	1951.28	2055.44	2006.2	1955.05	-0.000141164	0.0038591	0.589844	0.998924	1955.05	-9.37969e-05	0.00310194	0.538319	0.997307	1955.05	-1.01692e-05	0.00383803	0.955606	0.999314	ENSMUSG00000000959	14
ENSMUSG00000000976	482	469	417	467	368	482	444	341	403	525	378	413	401	430	412	280	371.32	441.881	430.949	415.128	365.466	464.047	401.653	430.539	407.165	436.515	431.597	408.549	439.065	401.651	413.901	379.038	414.904	5.07283e-05	0.00386399	0.773435	0.998924	414.904	-3.86709e-05	0.00371704	0.802579	0.997307	414.904	-6.55806e-05	0.00469901	0.703911	0.999314	ENSMUSG00000000976	11
ENSMUSG00000000982	2	0	1	2	1	1	0	1	1	0	1	6	1	3	0	0	1.54075	0	1.03345	1.77785	0.993114	0.962752	0	1.26258	1.01034	0	1.14179	5.93534	1.09492	2.80222	0	0	1.22219	7.49086e-06	0.003868	0.511057	NA	1.22219	0.000211251	0.0348297	0.791417	NA	1.22219	-8.19251e-05	0.02661	0.816407	NA	ENSMUSG00000000982	11
ENSMUSG00000000983	0	0	0	0	0	0	0	0	0	0	0	0	0	0	0	0	0	0	0	0	0	0	0	0	0	0	0	0	0	0	0	0	0	0	0.00386802	NA	NA	0	0	0.0378377	NA	NA	0	0	0.0281349	NA	NA	ENSMUSG00000000983	11
ENSMUSG00000001014	7	6	4	8	2	5	8	3	6	7	3	5	6	6	3	8	5.39261	5.65306	4.1338	7.11139	1.98623	4.81376	7.23699	3.78774	6.06201	5.82021	3.42537	4.94612	6.56955	5.60444	3.01384	10.8297	5.39917	-6.21674e-06	0.00386792	0.816082	0.998924	5.39917	0.000977722	0.0297599	0.40813	NA	5.39917	0.000450519	0.0237947	0.449322	NA	ENSMUSG00000001014	9
ENSMUSG00000001016	1073	949	824	968	868	921	976	676	782	1002	758	779	833	956	841	635	826.61	894.125	851.563	860.479	862.023	886.695	882.913	853.503	790.082	833.121	865.478	770.605	912.072	892.974	844.881	859.605	855.421	-0.000389494	0.00385791	0.162344	0.998924	855.421	2.64505e-05	0.00283986	0.858225	0.997307	855.421	0.000234087	0.00454255	0.267571	0.999314	ENSMUSG00000001016	3
ENSMUSG00000001017	2029	1522	1436	1701	1490	1579	1656	1099	1469	1749	1326	1469	1398	1606	1519	1171	1563.09	1433.99	1484.04	1512.06	1479.74	1520.19	1498.06	1387.57	1484.18	1454.22	1514.02	1453.17	1530.7	1500.12	1526.01	1585.19	1495.4	-0.000177953	0.00385318	0.597674	0.998924	1495.4	0.000245261	0.00349853	0.196281	0.997307	1495.4	0.000306875	0.00440127	0.196519	0.999314	ENSMUSG00000001017	3
ENSMUSG00000001018	698	553	533	597	542	554	558	412	535	668	446	503	445	576	520	430	537.72	521.024	550.829	530.688	538.268	533.365	504.78	520.182	540.53	555.414	509.239	497.579	487.241	538.026	522.399	582.095	529.336	-7.98974e-05	0.00386128	0.725688	0.998924	529.336	4.18072e-05	0.00315688	0.771833	0.997307	529.336	7.96902e-05	0.00416696	0.650865	0.999314	ENSMUSG00000001018	3
ENSMUSG00000001020	11	9	7	5	13	9	9	4	11	3	3	7	6	4	3	7	8.4741	8.47959	7.23415	4.44462	12.9105	8.66477	8.14162	5.05032	11.1137	2.49437	3.42537	6.92457	6.56955	3.73629	3.01384	9.47596	6.88458	-1.33756e-05	0.00386792	0.622684	0.998924	6.88458	-0.00167436	0.0358279	0.22933	NA	6.88458	-0.000291594	0.0220143	0.608107	NA	ENSMUSG00000001020	3
ENSMUSG00000001021	0	1	0	2	0	1	0	0	0	0	0	0	2	1	0	0	0	0.942176	0	1.77785	0	0.962752	0	0	0	0	0	0	2.18985	0.934073	0	0	0.425419	-4.47964e-06	0.00386801	0.450117	NA	0.425419	0.000284354	0.036941	0.593983	NA	0.425419	0.00019639	0.0280336	0.362398	NA	ENSMUSG00000001021	3
ENSMUSG00000001023	0	0	0	0	0	0	0	0	0	0	0	0	0	0	0	0	0	0	0	0	0	0	0	0	0	0	0	0	0	0	0	0	0	0	0.00386802	NA	NA	0	0	0.0378377	NA	NA	0	0	0.0281349	NA	NA	ENSMUSG00000001023	3
ENSMUSG00000001025	232	276	155	243	113	214	161	65	166	303	97	159	637	155	127	105	178.726	260.041	160.185	216.009	112.222	206.029	145.644	82.0676	167.716	251.932	110.754	157.287	697.467	144.781	127.586	142.139	197.537	-1.33839e-05	0.00386791	0.640377	0.998924	197.537	0.00484988	0.0608804	0.0499491	0.996632	197.537	0.00157513	0.0373605	0.0859456	0.999314	ENSMUSG00000001025	3
ENSMUSG00000001027	19	21	11	16	20	9	21	14	9	26	20	17	17	18	9	16	14.6371	19.7857	11.368	14.2228	19.8623	8.66477	18.9971	17.6761	9.09302	21.6179	22.8358	16.8168	18.6137	16.8133	9.04153	21.6593	16.3566	2.48774e-05	0.00386781	0.537922	0.998924	16.3566	1.27934e-05	0.0174657	0.987299	0.998545	16.3566	-0.000219227	0.0173565	0.675335	NA	ENSMUSG00000001027	11
ENSMUSG00000001029	230	180	186	219	183	185	189	131	194	228	149	204	142	204	173	145	177.186	169.592	192.222	194.674	181.74	178.109	170.974	165.398	196.005	189.572	170.127	201.802	155.479	190.551	173.798	196.288	181.47	7.21631e-05	0.00386523	0.622767	0.998924	181.47	6.2154e-05	0.00457645	0.73461	0.997307	181.47	-1.70448e-05	0.00513916	0.923958	0.999314	ENSMUSG00000001029	11
ENSMUSG00000001034	265	238	224	231	203	278	224	140	210	263	180	247	233	200	199	138	204.149	224.238	231.493	205.341	201.602	267.645	202.636	176.761	212.17	218.673	205.522	244.338	255.117	186.815	199.918	186.812	213.952	2.49742e-05	0.00386632	0.827412	0.998924	213.952	-6.73049e-05	0.00572993	0.771706	0.997307	213.952	-7.7871e-05	0.00660061	0.718967	0.999314	ENSMUSG00000001034	11
ENSMUSG00000001036	1181	1031	882	1098	818	963	1045	695	930	1094	738	916	875	968	856	685	909.81	971.384	911.503	976.039	812.367	927.13	945.332	877.492	939.612	909.615	842.642	906.129	958.059	904.183	859.95	927.29	911.159	-0.000262129	0.00386028	0.28263	0.998924	911.159	7.77897e-05	0.00317408	0.601015	0.997307	911.159	0.000232757	0.00501707	0.260308	0.999314	ENSMUSG00000001036	11
ENSMUSG00000001039	245	188	189	199	194	203	221	138	161	215	141	165	154	192	176	135	188.741	177.129	195.322	176.896	192.664	195.439	199.922	174.236	162.664	178.763	160.993	163.222	168.618	179.342	176.812	182.751	179.595	-0.000228761	0.00386495	0.137044	0.998924	179.595	-0.00029725	0.00706702	0.248762	0.997307	179.595	3.8458e-05	0.00498638	0.826601	0.999314	ENSMUSG00000001039	11
ENSMUSG00000001052	1561	1211	1163	1418	1061	1239	1318	962	1119	1345	1076	1303	1129	1242	1114	776	1202.55	1140.98	1201.9	1260.49	1053.69	1192.85	1192.29	1214.6	1130.57	1118.31	1228.57	1288.96	1236.17	1160.12	1119.14	1050.48	1174.48	-4.25208e-05	0.0038617	0.847169	0.998924	1174.48	-5.39897e-05	0.0032398	0.711101	0.997307	1174.48	-2.19471e-05	0.00406442	0.897808	0.999314	ENSMUSG00000001052	3
ENSMUSG00000001053	468	434	371	459	387	412	483	281	389	397	296	394	298	455	349	288	360.534	408.905	383.41	408.016	384.335	396.654	436.933	354.785	393.021	330.089	337.97	389.754	326.287	425.003	350.61	389.868	379.761	-0.000161719	0.00386504	0.285907	0.998924	379.761	-0.000161426	0.00536764	0.428763	0.997307	379.761	3.28653e-05	0.0050076	0.85177	0.999314	ENSMUSG00000001053	11
ENSMUSG00000001054	627	488	437	510	414	469	466	280	420	488	363	438	399	494	412	295	483.024	459.782	451.618	453.351	411.149	451.531	421.555	353.522	424.341	405.751	414.47	433.28	436.875	461.432	413.901	399.344	429.683	-0.000365429	0.003863	0.0630343	0.926147	429.683	0.000132151	0.0041677	0.433694	0.997307	429.683	0.000735771	0.0120385	0.0634505	0.999314	ENSMUSG00000001054	11
ENSMUSG00000001056	525	370	410	395	399	368	413	228	368	410	342	394	321	413	368	255	404.446	348.605	423.715	351.125	396.252	354.293	373.61	287.868	371.804	340.898	390.493	389.754	351.471	385.772	369.698	345.196	367.812	-5.39169e-05	0.00386505	0.721636	0.998924	367.812	6.5207e-05	0.00439325	0.711344	0.997307	367.812	9.57414e-05	0.00545535	0.607485	0.999314	ENSMUSG00000001056	11
ENSMUSG00000001062	1113	764	786	829	794	857	801	608	806	976	664	763	713	835	802	616	857.425	719.823	812.292	736.918	788.532	825.079	724.604	767.648	814.331	811.503	758.15	754.778	780.681	779.951	805.701	833.884	785.706	1.83079e-05	0.00386162	0.934292	0.998924	785.706	9.37689e-05	0.00345373	0.538517	0.997307	785.706	6.61462e-05	0.00415432	0.7037	0.999314	ENSMUSG00000001062	8
ENSMUSG00000001065	552	489	460	457	400	460	458	343	431	546	372	431	383	476	472	319	425.246	460.724	475.387	406.238	397.246	442.866	414.318	433.065	435.455	453.976	424.746	426.355	419.356	444.619	474.178	431.833	435.35	-5.02497e-05	0.0038625	0.807492	0.998924	435.35	0.000172616	0.00443325	0.333179	0.997307	435.35	0.000163629	0.00499577	0.387894	0.999314	ENSMUSG00000001065	8
ENSMUSG00000001076	21	17	9	10	8	7	15	6	14	11	11	9	10	16	14	17	16.1778	16.017	9.30106	8.88924	7.94491	6.73927	13.5694	7.57547	14.1447	9.14604	12.5597	8.90301	10.9492	14.9452	14.0646	23.013	12.1212	-1.86339e-05	0.00386783	0.623189	0.998924	12.1212	0.00466095	0.0561614	0.0579652	NA	12.1212	0.00173524	0.0371152	0.0880388	NA	ENSMUSG00000001076	15
ENSMUSG00000001082	292	309	246	273	231	273	268	158	250	315	147	263	251	265	261	180	224.949	291.133	254.229	242.676	229.409	262.831	242.439	199.487	252.584	261.909	167.843	260.166	274.826	247.529	262.204	243.668	244.868	-8.26931e-05	0.00386636	0.464147	0.998924	244.868	0.00033723	0.00900558	0.313326	0.997307	244.868	0.000427358	0.0116694	0.218032	0.999314	ENSMUSG00000001082	5
ENSMUSG00000001089	2453	2159	1839	2262	1815	2198	2237	1341	1870	2157	2046	2242	1749	1938	1849	1211	1889.72	2034.16	1900.52	2010.75	1802.5	2116.13	2023.64	1693.12	1889.33	1793.45	2336.11	2217.84	1915.02	1810.23	1857.53	1639.34	1933.09	0.00013084	0.00386446	0.429377	0.998924	1933.09	-0.000174682	0.00516553	0.37492	0.997307	1933.09	-0.000283169	0.00739743	0.235457	0.999314	ENSMUSG00000001089	4
ENSMUSG00000001095	3898	3223	3360	3735	3863	3125	3238	2316	2587	3501	2059	2916	2822	3479	3054	2404	3002.91	3036.63	3472.39	3320.13	3836.4	3008.6	2929.17	2924.13	2613.74	2910.93	2350.95	2884.58	3089.88	3249.64	3068.09	3254.32	3059.53	-0.000450536	0.00386457	0.00570736	0.623482	3059.53	-7.55612e-06	0.003803	0.961748	0.997307	3059.53	0.000997518	0.016041	0.0548509	0.999314	ENSMUSG00000001095	11
ENSMUSG00000001098	1309	1069	895	1172	943	989	1103	641	974	1137	888	1006	961	989	914	678	1008.42	1007.19	924.938	1041.82	936.506	952.162	997.8	809.313	984.067	945.368	1013.91	995.159	1052.22	923.798	918.217	917.814	964.294	-5.54346e-05	0.00386196	0.79748	0.998924	964.294	8.9822e-05	0.00349741	0.555698	0.997307	964.294	0.00010695	0.00440485	0.548367	0.999314	ENSMUSG00000001098	5
ENSMUSG00000001100	3768	2967	2789	3290	3135	3008	3280	2431	2952	3459	2406	2933	2662	3256	3019	2144	2902.76	2795.44	2882.29	2924.56	3113.41	2895.96	2967.17	3069.33	2982.51	2876.01	2747.15	2901.39	2914.69	3041.34	3032.93	2902.35	2934.33	5.57601e-06	0.00384849	0.98848	0.998924	2934.33	-7.89917e-05	0.00265907	0.659526	0.997307	2934.33	-7.72264e-05	0.00362041	0.746681	0.999314	ENSMUSG00000001100	11
ENSMUSG00000001103	0	0	0	0	0	0	0	0	0	0	0	0	0	0	0	0	0	0	0	0	0	0	0	0	0	0	0	0	0	0	0	0	0	0	0.00386802	NA	NA	0	0	0.0378377	NA	NA	0	0	0.0281349	NA	NA	ENSMUSG00000001103	11
ENSMUSG00000001105	762	591	560	627	625	559	563	420	551	662	519	552	504	625	544	417	587.024	556.826	578.732	557.355	620.696	538.179	509.303	530.283	556.695	550.425	592.59	546.051	551.842	583.796	546.51	564.496	560.675	-7.86624e-05	0.00386163	0.722929	0.998924	560.675	6.76184e-05	0.003316	0.647385	0.997307	560.675	0.00010238	0.00432498	0.565291	0.999314	ENSMUSG00000001105	11
ENSMUSG00000001119	689	555	897	836	509	922	704	464	1280	883	826	351	309	841	630	622	530.787	522.908	927.005	743.141	505.495	887.658	636.855	585.837	1293.23	734.177	943.12	347.217	338.332	785.555	632.907	842.007	703.514	2.96409e-05	0.00386781	0.452654	0.998924	703.514	-2.06645e-05	0.0174701	0.979491	0.998489	703.514	-0.000297537	0.0182496	0.583092	0.999314	ENSMUSG00000001119	10
ENSMUSG00000001120	525	440	399	426	427	452	490	306	438	506	363	379	409	501	441	319	404.446	414.558	412.347	378.682	424.06	435.164	443.266	386.349	442.527	420.718	414.47	374.916	447.824	467.971	443.035	431.833	421.385	0.000109254	0.00386254	0.594731	0.998924	421.385	0.000216756	0.00488667	0.261283	0.997307	421.385	7.31589e-05	0.00433371	0.671646	0.999314	ENSMUSG00000001120	10
ENSMUSG00000001123	387	339	367	414	349	424	454	226	423	382	318	338	223	369	327	293	298.134	319.398	379.276	368.015	346.597	408.207	410.699	285.343	427.372	317.617	363.09	334.358	244.168	344.673	328.509	396.637	348.256	5.36935e-05	0.00386672	0.591859	0.998924	348.256	-0.000379175	0.0101753	0.324305	0.997307	348.256	-0.000371512	0.0115501	0.281285	0.999314	ENSMUSG00000001123	11
ENSMUSG00000001127	2689	2158	2026	2213	2133	2134	2125	1718	1906	2591	1501	2037	1953	2234	1990	1550	2071.53	2033.22	2093.77	1967.19	2118.31	2054.51	1922.33	2169.11	1925.7	2154.31	1713.83	2015.05	2138.39	2086.72	1999.18	2098.25	2035.09	-0.000232931	0.00386083	0.322201	0.998924	2035.09	2.42348e-05	0.00302992	0.865407	0.997307	2035.09	0.000154583	0.00447506	0.413072	0.999314	ENSMUSG00000001127	X
ENSMUSG00000001128	70	85	70	52	44	45	45	47	99	64	35	46	35	32	43	34	53.9261	80.085	72.3415	46.2241	43.697	43.3239	40.7081	59.3412	100.023	53.2133	39.9627	45.5043	38.3224	29.8903	43.1984	46.0261	52.2367	-1.50619e-05	0.00386763	0.782226	0.998924	52.2367	-0.000682105	0.0188434	0.394601	0.997307	52.2367	-0.000191922	0.0140759	0.666647	0.999314	ENSMUSG00000001128	X
ENSMUSG00000001131	10	1	10	4	2	13	4	1	3	7	1	4	3	4	5	16	7.70373	0.942176	10.3345	3.5557	1.98623	12.5158	3.6185	1.26258	3.03101	5.82021	1.14179	3.95689	3.28477	3.73629	5.02307	21.6593	5.59828	-1.3234e-05	0.00386798	0.444165	0.998924	5.59828	0.00102486	0.0342807	0.375656	NA	5.59828	0.000641523	0.0286821	0.243686	NA	ENSMUSG00000001131	X
ENSMUSG00000001134	347	259	236	274	256	250	276	215	250	311	246	247	240	320	239	192	267.319	244.024	243.894	243.565	254.237	240.688	249.676	271.454	252.584	258.583	280.881	244.338	262.782	298.903	240.103	259.912	257.059	9.0229e-05	0.00386443	0.587622	0.998924	257.059	0.000141948	0.00481093	0.446117	0.997307	257.059	2.81966e-05	0.00470525	0.868716	0.999314	ENSMUSG00000001134	X
ENSMUSG00000001138	1025	870	709	894	876	830	912	742	722	915	620	902	767	862	831	605	789.632	819.694	732.717	794.698	869.968	799.084	825.017	936.833	729.462	760.784	707.911	892.28	839.807	805.171	834.834	818.994	809.805	-5.64947e-05	0.00386285	0.777051	0.998924	809.805	-0.000117344	0.00389634	0.46863	0.997307	809.805	-5.33451e-05	0.00430938	0.753795	0.999314	ENSMUSG00000001138	1
ENSMUSG00000001143	1359	1153	1149	1040	973	996	1134	796	1079	1251	962	1049	945	1073	1038	711	1046.94	1086.33	1187.43	924.481	966.3	958.901	1025.84	1005.01	1090.15	1040.15	1098.4	1037.7	1034.7	1002.26	1042.79	962.487	1031.87	2.67826e-05	0.00386159	0.90419	0.998924	1031.87	6.99617e-05	0.00330994	0.636527	0.997307	1031.87	4.35556e-05	0.00409095	0.800276	0.999314	ENSMUSG00000001143	1
ENSMUSG00000001150	1001	824	798	783	785	792	888	659	753	959	732	806	728	796	775	572	771.143	776.353	824.694	696.028	779.594	762.5	803.306	832.039	760.783	797.368	835.791	797.314	797.105	743.522	778.576	774.321	783.152	0.000237897	0.00385999	0.338512	0.998924	783.152	-9.37871e-05	0.0032244	0.535862	0.997307	783.152	-0.000229284	0.00491535	0.266083	0.999314	ENSMUSG00000001150	10
ENSMUSG00000001151	1284	1234	1023	1157	1108	1107	1084	909	985	1180	896	1177	949	1077	1054	823	989.158	1162.65	1057.22	1028.49	1100.37	1065.77	980.612	1147.68	995.181	981.12	1023.05	1164.32	1039.08	1006	1058.86	1114.1	1057.1	-7.08186e-05	0.00386251	0.731115	0.998924	1057.1	-5.14164e-05	0.00335659	0.726297	0.997307	1057.1	-1.14045e-06	0.00415959	0.994591	0.999314	ENSMUSG00000001151	10
ENSMUSG00000001155	143	98	104	127	131	111	72	94	68	136	91	93	115	151	141	52	110.163	92.3333	107.479	112.893	130.098	106.866	65.1329	118.682	68.7028	113.078	103.903	91.9978	125.916	141.045	141.651	70.3928	106.271	-4.59706e-05	0.00386747	0.480448	0.998924	106.271	0.000540447	0.0150409	0.382334	0.997307	106.271	0.000592525	0.0177859	0.264167	0.999314	ENSMUSG00000001155	10
ENSMUSG00000001156	473	482	406	525	463	459	508	447	445	531	418	440	390	442	411	299	364.386	454.129	419.581	466.685	459.812	441.903	459.549	564.373	449.599	441.504	477.269	435.258	427.02	412.86	412.896	404.759	443.224	0.000147927	0.00386453	0.36693	0.998924	443.224	-0.00268373	0.024825	0.0223139	0.901298	443.224	-0.00208223	0.025106	0.0238008	0.973206	ENSMUSG00000001156	6
ENSMUSG00000001157	906	750	617	744	656	747	748	508	695	764	624	698	569	724	682	501	697.958	706.632	637.639	661.36	651.483	719.176	676.659	641.39	702.183	635.234	712.478	690.478	623.012	676.269	685.147	678.208	674.707	5.8718e-05	0.00386074	0.804118	0.998924	674.707	-3.53313e-05	0.00307202	0.80564	0.997307	674.707	-6.16158e-05	0.00404086	0.726847	0.999314	ENSMUSG00000001157	6
ENSMUSG00000001158	799	644	585	670	602	574	696	508	636	715	603	552	552	626	661	474	615.528	606.762	604.569	595.579	597.855	552.62	629.618	641.39	642.573	594.492	688.5	546.051	604.398	584.73	664.05	641.658	613.148	6.82345e-05	0.00386299	0.728953	0.998924	613.148	8.78234e-05	0.00370984	0.57291	0.997307	613.148	2.66298e-05	0.00427563	0.874014	0.999314	ENSMUSG00000001158	6
ENSMUSG00000001166	107	71	60	77	94	78	84	64	62	68	59	66	84	57	65	59	82.4299	66.8945	62.007	68.4472	93.3527	75.0947	75.9884	80.805	62.6408	56.5391	67.3657	65.2888	91.9736	53.2422	65.2999	79.8688	71.7024	-7.66232e-05	0.00386711	0.359621	0.998924	71.7024	-0.000474723	0.0123715	0.324164	0.997307	71.7024	-1.2206e-05	0.00833014	0.96461	0.999314	ENSMUSG00000001166	5
ENSMUSG00000001168	0	0	0	0	0	0	0	0	0	0	0	0	0	0	0	0	0	0	0	0	0	0	0	0	0	0	0	0	0	0	0	0	0	0	0.00386802	NA	NA	0	0	0.0378377	NA	NA	0	0	0.0281349	NA	NA	ENSMUSG00000001168	5
ENSMUSG00000001173	913	797	667	773	738	743	847	584	738	856	669	814	627	734	743	429	703.35	750.915	689.312	687.138	732.918	715.325	766.216	737.346	745.628	711.728	763.858	805.228	686.518	685.61	746.428	580.741	719.266	0.00029053	0.00386212	0.172847	0.998924	719.266	-0.000574806	0.00864973	0.0817524	0.997307	719.266	-0.00131077	0.0166979	0.0279934	0.998081	ENSMUSG00000001173	X
ENSMUSG00000001175	6059	4957	4588	5174	4555	5083	5295	3308	4688	5316	4499	4717	4264	4803	4497	3080	4667.69	4670.37	4741.47	4599.29	4523.63	4893.67	4789.98	4176.61	4736.45	4420.03	5136.92	4666.17	4668.76	4486.35	4517.75	4169.42	4616.54	9.3829e-05	0.00385937	0.715921	0.998924	4616.54	-0.000116757	0.00325885	0.454715	0.997307	4616.54	-0.000151347	0.00422908	0.431498	0.999314	ENSMUSG00000001175	12
ENSMUSG00000001211	13505	10078	9820	11329	10646	10552	11565	8199	9828	11680	8321	10340	9389	11246	10521	7220	10403.9	9495.25	10148.5	10070.6	10572.7	10159	10462	10351.9	9929.58	9711.43	9500.85	10228.6	10280.2	10504.6	10569.5	9773.78	10135.1	-0.000271854	0.00384865	0.47974	0.998924	10135.1	-6.55365e-05	0.00264585	0.714288	0.997307	10135.1	5.72273e-05	0.00361275	0.810402	0.999314	ENSMUSG00000001211	10
ENSMUSG00000001225	1	2	0	1	0	0	0	0	4	1	0	1	1	5	0	0	0.770373	1.88435	0	0.888924	0	0	0	0	4.04134	0.831458	0	0.989224	1.09492	4.67036	0	0	0.948185	4.04301e-06	0.00386801	0.658951	NA	0.948185	0.0013132	0.0415948	0.0952196	NA	0.948185	0.000288231	0.0279466	0.349455	NA	ENSMUSG00000001225	12
ENSMUSG00000001227	140	118	86	115	88	116	128	74	98	94	68	115	120	131	131	99	107.852	111.177	88.8768	102.226	87.394	111.679	115.792	93.4308	99.0129	78.157	77.6418	113.761	131.391	122.364	131.604	134.017	106.649	-0.000107198	0.00386671	0.286294	0.998924	106.649	0.00561097	0.0451251	0.0208578	0.890373	106.649	0.00475097	0.0487046	0.017234	0.929053	ENSMUSG00000001227	17
ENSMUSG00000001228	127	78	61	72	114	125	90	103	141	110	73	91	84	135	164	71	97.8373	73.4898	63.0405	64.0025	113.215	120.344	81.4162	130.046	142.457	91.4604	83.3508	90.0193	91.9736	126.1	164.757	96.1133	101.851	0.000123261	0.00386748	0.0558969	0.917226	101.851	0.000256363	0.0117503	0.61163	0.997307	101.851	-0.000495716	0.0163801	0.313718	0.999314	ENSMUSG00000001228	17
ENSMUSG00000001229	1205	1070	942	1030	891	1013	994	737	895	1066	878	956	889	985	905	693	928.299	1008.13	973.511	915.592	884.865	975.268	899.196	930.521	904.25	886.334	1002.49	945.698	973.388	920.062	909.176	938.12	937.181	-0.000158179	0.00385907	0.546484	0.998924	937.181	4.90047e-05	0.00295819	0.738204	0.997307	937.181	0.000125151	0.00408784	0.508807	0.999314	ENSMUSG00000001229	17
ENSMUSG00000001240	485	304	337	412	364	373	375	256	382	467	357	342	305	378	324	271	373.631	286.422	348.273	366.237	361.493	359.107	339.234	323.22	385.948	388.291	407.62	338.314	333.952	353.08	325.495	366.855	353.573	0.00025241	0.00386458	0.121218	0.989294	353.573	-1.32649e-05	0.00389648	0.934174	0.997307	353.573	-0.000268665	0.0073315	0.254178	0.999314	ENSMUSG00000001240	11
ENSMUSG00000001247	1254	946	865	934	908	1023	1001	638	804	995	640	988	872	923	796	638	966.047	891.299	893.935	830.255	901.747	984.896	905.529	805.525	812.31	827.301	730.747	977.353	954.774	862.149	799.673	863.666	875.45	-0.00017882	0.00386445	0.281255	0.998924	875.45	-9.34976e-05	0.00424947	0.582206	0.997307	875.45	6.43444e-05	0.00485119	0.711997	0.999314	ENSMUSG00000001247	7
ENSMUSG00000001248	805	588	615	627	510	630	545	425	479	716	477	564	474	579	525	423	620.15	554	635.572	557.355	506.488	606.534	493.02	536.596	483.951	595.324	544.635	557.922	518.994	540.828	527.423	572.619	553.213	-0.000245027	0.00386392	0.168056	0.998924	553.213	1.83557e-05	0.00362609	0.903951	0.997307	553.213	0.000223428	0.00627797	0.293496	0.999314	ENSMUSG00000001248	7
ENSMUSG00000001249	11007	8257	8106	8528	8588	8215	8869	6851	7861	9548	6435	8412	7542	9471	8603	6187	8479.49	7779.55	8377.15	7580.75	8528.86	7909.01	8023.11	8649.93	7942.25	7938.76	7347.43	8321.35	8257.92	8846.61	8642.7	8375.39	8187.52	-0.00016645	0.00385728	0.562168	0.998924	8187.52	0.000137412	0.00315767	0.39762	0.997307	8187.52	0.000210702	0.00429051	0.3134	0.999314	ENSMUSG00000001249	7
ENSMUSG00000001260	8	6	10	10	20	15	8	14	11	12	9	20	15	16	10	7	6.16298	5.65306	10.3345	8.88924	19.8623	14.4413	7.23699	17.6761	11.1137	9.9775	10.2761	19.7845	16.4239	14.9452	10.0461	9.47596	12.0187	5.85336e-05	0.00386786	0.0903743	0.965969	12.0187	-0.000425679	0.0204416	0.639114	NA	12.0187	-0.00139434	0.0334146	0.120194	NA	ENSMUSG00000001260	5
ENSMUSG00000001270	3339	2011	1550	2458	2372	3667	2368	1025	1521	1342	2042	3708	1972	1716	2278	819	2572.27	1894.72	1601.85	2184.98	2355.67	3530.41	2142.15	1294.14	1536.72	1115.82	2331.54	3668.04	2159.19	1602.87	2288.51	1108.69	2086.72	7.62752e-06	0.0038678	0.852507	0.998924	2086.72	-0.00114439	0.0260098	0.296399	0.997307	2086.72	-0.000520215	0.0206343	0.38435	0.999314	ENSMUSG00000001270	12
ENSMUSG00000001280	2384	2132	1741	2370	1954	1989	2216	1552	1914	2216	1880	2151	1702	1974	1954	1544	1836.57	2008.72	1799.24	2106.75	1940.54	1914.91	2004.65	1959.52	1933.78	1842.51	2146.57	2127.82	1863.56	1843.86	1963.02	2090.13	1961.38	0.000183015	0.00386141	0.417209	0.998924	1961.38	-2.60335e-05	0.00310207	0.855431	0.997307	1961.38	-0.000128135	0.00441489	0.483436	0.999314	ENSMUSG00000001280	15
ENSMUSG00000001281	76	36	29	56	41	45	28	36	34	45	32	26	23	39	33	39	58.5483	33.9184	29.9701	49.7798	40.7177	43.3239	25.3295	45.4528	34.3514	37.4156	36.5373	25.7198	25.1833	36.4288	33.1523	52.7946	38.039	-7.19535e-05	0.00386764	0.180686	0.998924	38.039	-0.000161547	0.0135351	0.792725	0.997307	38.039	0.000371378	0.0162293	0.453623	0.999314	ENSMUSG00000001281	15
ENSMUSG00000001285	759	624	617	628	635	539	623	469	572	705	494	530	486	598	577	433	584.713	587.918	637.639	558.244	630.627	518.923	563.581	592.149	577.912	586.178	564.045	524.289	532.133	558.576	579.662	586.156	573.922	-0.000203407	0.00386241	0.327762	0.998924	573.922	-6.15226e-05	0.00341464	0.678633	0.997307	573.922	6.68396e-05	0.00429254	0.697527	0.999314	ENSMUSG00000001285	15
ENSMUSG00000001288	657	669	597	679	484	658	714	402	518	568	457	550	480	536	517	378	506.135	630.316	616.97	603.58	480.667	633.491	645.901	507.557	523.354	472.268	521.799	544.073	525.564	500.663	519.386	511.702	546.464	-0.000285607	0.00386515	0.054999	0.917226	546.464	-0.000482705	0.00942688	0.158013	0.997307	546.464	6.22969e-05	0.00522613	0.730445	0.999314	ENSMUSG00000001288	15
ENSMUSG00000001289	2921	2407	2092	2464	2345	2156	2376	1756	2257	2720	1938	2162	2085	2529	2329	1697	2250.26	2267.82	2161.98	2190.31	2328.85	2075.69	2149.39	2217.09	2280.33	2261.57	2212.79	2138.7	2282.92	2362.27	2339.75	2297.24	2238.56	3.04049e-05	0.00385174	0.931352	0.998924	2238.56	0.00053921	0.00570276	0.0514676	0.997307	2238.56	0.000324762	0.0043468	0.185171	0.999314	ENSMUSG00000001289	15
ENSMUSG00000001300	957	880	685	948	813	831	907	659	731	986	706	892	722	771	680	550	737.247	829.115	707.914	842.7	807.402	800.047	820.494	832.039	738.555	819.818	806.105	882.387	790.535	720.17	683.138	744.54	785.138	0.000166236	0.00386257	0.417339	0.998924	785.138	-0.00107213	0.0130599	0.0420853	0.980071	785.138	-0.000949338	0.0138324	0.0435596	0.999314	ENSMUSG00000001300	8
ENSMUSG00000001305	321	256	218	274	225	214	259	194	242	260	232	225	247	286	247	211	247.29	241.197	225.292	243.565	223.451	206.029	234.298	244.94	244.501	216.179	264.896	222.575	270.446	267.145	248.14	285.632	242.849	-3.85424e-05	0.00386463	0.811527	0.998924	242.849	0.00510027	0.0359549	0.0116983	0.747701	242.849	0.00111715	0.0173529	0.0492716	0.999314	ENSMUSG00000001305	1
ENSMUSG00000001313	275	232	202	193	207	202	193	181	216	272	154	179	184	238	229	157	211.852	218.585	208.757	171.562	205.575	194.476	174.592	228.527	218.233	226.157	175.836	177.071	201.466	222.309	230.057	212.532	204.849	-2.01014e-05	0.00386596	0.873414	0.998924	204.849	0.000276287	0.00766661	0.328709	0.997307	204.849	0.00018879	0.00744323	0.419577	0.999314	ENSMUSG00000001313	11
ENSMUSG00000001323	3720	2947	2873	3178	3249	2813	3188	2458	2831	3665	2696	2760	2570	3336	2823	2281	2865.79	2776.59	2969.1	2825	3226.63	2708.22	2883.94	3103.42	2860.26	3047.29	3078.27	2730.26	2813.96	3116.07	2836.03	3087.81	2933.04	0.000135477	0.00386051	0.572995	0.998924	2933.04	-1.82693e-05	0.00299089	0.898353	0.997307	2933.04	-8.79808e-05	0.00408218	0.625354	0.999314	ENSMUSG00000001323	11
ENSMUSG00000001333	30	32	26	37	32	30	25	21	34	34	23	26	27	25	34	23	23.1112	30.1496	26.8697	32.8902	31.7796	28.8826	22.6156	26.5142	34.3514	28.2696	26.2612	25.7198	29.563	23.3518	34.1569	31.1353	28.4764	6.67071e-06	0.00386752	0.914212	0.998924	28.4764	0.000221227	0.0123748	0.685355	0.997307	28.4764	8.22049e-05	0.0116592	0.828797	0.999314	ENSMUSG00000001333	4
ENSMUSG00000001334	77	68	63	72	44	55	72	48	91	79	57	62	46	84	58	45	59.3187	64.068	65.1074	64.0025	43.697	52.9514	65.1329	60.6038	91.9405	65.6852	65.0821	61.3319	50.3665	78.4621	58.2676	60.9169	62.9334	7.40879e-05	0.00386718	0.357419	0.998924	62.9334	0.000418687	0.0123593	0.39839	0.997307	62.9334	-5.86239e-06	0.00892306	0.984129	0.999314	ENSMUSG00000001334	4
ENSMUSG00000001348	1499	1158	1010	1113	1116	1020	1033	904	1287	1487	846	1058	942	1419	1108	822	1154.79	1091.04	1043.79	989.373	1108.32	982.007	934.477	1141.37	1300.3	1236.38	965.956	1046.6	1031.42	1325.45	1113.11	1112.75	1098.57	0.000122288	0.00386536	0.393426	0.998924	1098.57	0.000435042	0.00902627	0.183011	0.997307	1098.57	6.29061e-05	0.00536574	0.732208	0.999314	ENSMUSG00000001348	9
ENSMUSG00000001349	51	85	48	41	27	40	24	17	38	173	19	25	21	43	30	16	39.289	80.085	49.6056	36.4459	26.8141	38.5101	21.711	21.4638	38.3928	143.842	21.694	24.7306	22.9934	40.1651	30.1384	21.6593	41.0963	1.06753e-05	0.00386789	0.730832	0.998924	41.0963	0.00016943	0.0223334	0.862181	0.997307	41.0963	-6.11519e-05	0.0195136	0.910434	0.999314	ENSMUSG00000001349	9
ENSMUSG00000001366	1778	1411	1247	1417	1512	1355	1551	1110	1308	1688	1167	1171	1267	1560	1388	913	1369.72	1329.41	1288.71	1259.61	1501.59	1304.53	1403.07	1401.46	1321.52	1403.5	1332.47	1158.38	1387.27	1457.15	1394.4	1235.94	1346.8	-2.69312e-05	0.00386196	0.900758	0.998924	1346.8	-7.11064e-05	0.00334823	0.632137	0.997307	1346.8	-4.30209e-05	0.00412737	0.801626	0.999314	ENSMUSG00000001366	9
ENSMUSG00000001376	950	730	675	784	772	763	837	600	705	876	597	713	639	775	725	511	731.854	687.789	697.579	696.917	766.684	734.58	757.17	757.547	712.287	728.357	681.65	705.316	699.657	723.907	728.345	691.745	718.836	4.00756e-05	0.0038574	0.888423	0.998924	718.836	-0.000340856	0.00494824	0.120216	0.997307	718.836	-0.000263581	0.00468551	0.227274	0.999314	ENSMUSG00000001376	6
ENSMUSG00000001380	1546	1249	1210	1299	1263	1180	1313	941	1253	1399	1071	1182	1152	1351	1267	888	1191	1176.78	1250.48	1154.71	1254.3	1136.05	1187.77	1188.09	1265.95	1163.21	1222.86	1169.26	1261.35	1261.93	1272.85	1202.09	1209.92	8.7829e-05	0.00385603	0.772118	0.998924	1209.92	0.000279108	0.004119	0.158787	0.997307	1209.92	0.000165801	0.00398458	0.423009	0.999314	ENSMUSG00000001380	18
ENSMUSG00000001383	1743	1402	1303	1464	1416	1341	1471	1105	1372	1480	1215	1212	1277	1507	1307	1020	1342.76	1320.93	1346.59	1301.39	1406.25	1291.05	1330.7	1395.15	1386.18	1230.56	1387.28	1198.94	1398.22	1407.65	1313.03	1380.78	1339.84	-0.000149488	0.00385886	0.573169	0.998924	1339.84	5.49758e-05	0.00294344	0.710156	0.997307	1339.84	0.000126054	0.00405967	0.508885	0.999314	ENSMUSG00000001383	18
ENSMUSG00000001403	40	11	34	19	17	21	20	11	30	23	21	18	9	19	21	17	30.8149	10.3639	35.1373	16.8896	16.8829	20.2178	18.0925	13.8884	30.3101	19.1235	23.9776	17.806	9.85432	17.7474	21.0969	23.013	20.326	-4.13783e-06	0.00386779	0.920377	0.998924	20.326	8.09092e-05	0.0178762	0.921397	0.997307	20.326	7.07005e-05	0.0164155	0.888393	0.999314	ENSMUSG00000001403	2
ENSMUSG00000001415	2317	1959	1766	1883	1676	1847	1844	1300	1755	2004	1620	1676	1638	1694	1556	1095	1784.95	1845.72	1825.07	1673.84	1664.46	1778.2	1668.13	1641.35	1773.14	1666.24	1849.7	1657.94	1793.49	1582.32	1563.18	1482.31	1703.13	-0.000149366	0.00386042	0.5367	0.998924	1703.13	-0.000209708	0.00424851	0.248882	0.997307	1703.13	-6.91386e-05	0.00402163	0.698536	0.999314	ENSMUSG00000001415	3
ENSMUSG00000001416	2682	2191	2031	2186	2127	2006	2362	1635	2080	2477	1939	2117	2019	2314	2119	1521	2066.14	2064.31	2098.94	1943.19	2112.35	1931.28	2136.72	2064.32	2101.5	2059.52	2213.93	2094.19	2210.65	2161.44	2128.78	2058.99	2090.39	0.000369175	0.00385392	0.261414	0.998924	2090.39	0.000220267	0.00338429	0.229883	0.997307	2090.39	1.35984e-05	0.00367439	0.948353	0.999314	ENSMUSG00000001416	3
ENSMUSG00000001418	3583	2994	2741	3122	2687	2666	3012	2349	3099	3386	2228	2744	2424	3184	2741	2065	2760.24	2820.88	2832.69	2775.22	2668.5	2566.7	2724.73	2965.8	3131.03	2815.32	2543.91	2714.43	2654.1	2974.09	2753.65	2795.41	2781.04	9.46007e-06	0.00386083	0.96791	0.998924	2781.04	7.93794e-05	0.00322531	0.594116	0.997307	2781.04	6.1701e-05	0.00403749	0.726692	0.999314	ENSMUSG00000001418	3
ENSMUSG00000001419	2273	1937	1912	2084	1641	1785	1934	1304	1599	1997	1512	1863	1497	1779	1760	1210	1751.06	1825	1975.96	1852.52	1629.7	1718.51	1749.54	1646.4	1615.53	1660.42	1726.39	1842.92	1639.1	1661.72	1768.12	1637.99	1731.3	-0.000573636	0.00385815	0.0372572	0.879475	1731.3	-2.15811e-05	0.00285037	0.883378	0.997307	1731.3	0.000309372	0.00521542	0.175115	0.999314	ENSMUSG00000001419	3
ENSMUSG00000001420	206	147	142	142	140	147	162	95	126	161	112	157	145	137	146	104	158.697	138.5	146.75	126.227	139.036	141.525	146.549	119.945	127.302	133.865	127.881	155.308	158.764	127.968	146.674	140.786	139.736	-6.97947e-05	0.00386602	0.573649	0.998924	139.736	0.000110832	0.0057149	0.621838	0.997307	139.736	0.000172667	0.00733201	0.455677	0.999314	ENSMUSG00000001420	3
ENSMUSG00000001424	2238	1891	1715	1858	1748	1730	1985	1356	1649	1945	1424	1667	1575	1906	1654	1247	1724.09	1781.66	1772.37	1651.62	1735.96	1665.56	1795.68	1712.06	1666.04	1617.19	1625.91	1649.04	1724.51	1780.34	1661.63	1688.07	1703.23	-0.000657889	0.00385188	0.0612246	0.925913	1703.23	-4.34604e-05	0.00268217	0.794098	0.997307	1703.23	0.000265821	0.00407848	0.259327	0.999314	ENSMUSG00000001424	6
ENSMUSG00000001435	5609	5221	4265	5245	4524	5640	5483	3793	5633	5253	4503	4625	3727	5080	4684	3690	4321.02	4919.1	4407.67	4662.41	4492.85	5429.92	4960.05	4788.96	5691.22	4367.65	5141.49	4575.16	4080.78	4745.09	4705.61	4995.18	4767.76	0.000211516	0.00386432	0.210181	0.998924	4767.76	-0.000199288	0.00537848	0.327358	0.997307	4767.76	-0.000516129	0.0104008	0.114456	0.999314	ENSMUSG00000001435	10
ENSMUSG00000001436	2730	2192	2125	2448	2882	2321	2723	2106	2121	2659	1878	2069	2428	3256	2996	2201	2103.12	2065.25	2196.08	2176.09	2862.15	2234.55	2463.29	2658.99	2142.92	2210.85	2144.28	2046.7	2658.48	3041.34	3009.82	2979.51	2437.09	3.18794e-06	0.00386209	0.988097	0.998924	2437.09	0.00688809	0.0372746	0.00504087	0.571703	2437.09	0.000816278	0.0121264	0.0492444	0.999314	ENSMUSG00000001436	10
ENSMUSG00000001440	4033	3458	3058	3802	3323	3546	3669	2624	3256	3541	3242	3207	3139	3419	3147	2376	3106.91	3258.05	3160.29	3379.69	3300.12	3413.92	3319.07	3313.01	3289.65	2944.19	3701.69	3172.44	3436.97	3193.6	3161.52	3216.41	3272.97	8.70233e-05	0.00386017	0.723257	0.998924	3272.97	-9.21737e-05	0.00320786	0.542212	0.997307	3272.97	-0.000126913	0.00420681	0.495404	0.999314	ENSMUSG00000001440	11
ENSMUSG00000001441	2198	1908	1692	1857	1739	1837	1778	1437	1685	2089	1683	1836	1892	1741	1742	1279	1693.28	1797.67	1748.6	1650.73	1727.03	1768.58	1608.42	1814.33	1702.42	1736.92	1921.64	1816.21	2071.6	1626.22	1750.04	1731.39	1760.32	0.000171421	0.00386235	0.412151	0.998924	1760.32	0.000120333	0.00379838	0.453556	0.997307	1760.32	-7.83156e-06	0.00413432	0.962976	0.999314	ENSMUSG00000001441	11
ENSMUSG00000001444	4	5	2	4	4	8	6	3	9	5	1	7	1	3	3	3	3.08149	4.71088	2.0669	3.5557	3.97246	7.70202	5.42774	3.78774	9.09302	4.15729	1.14179	6.92457	1.09492	2.80222	3.01384	4.06113	4.16211	2.3869e-05	0.00386795	0.299671	0.998924	4.16211	-0.00199276	0.0411274	0.170385	NA	4.16211	-0.00130954	0.035801	0.0871001	NA	ENSMUSG00000001444	11
ENSMUSG00000001445	2101	1584	1509	1773	1710	1621	1819	1302	1608	1952	1413	1518	1458	1843	1651	1210	1618.55	1492.41	1559.48	1576.06	1698.22	1560.62	1645.51	1643.88	1624.62	1623.01	1613.35	1501.64	1596.4	1721.5	1658.62	1637.99	1610.74	0.000178146	0.00385467	0.577594	0.998924	1610.74	5.31126e-05	0.0027524	0.737774	0.997307	1610.74	-3.17435e-05	0.00369442	0.87768	0.999314	ENSMUSG00000001445	11
ENSMUSG00000001467	8270	5011	5586	6301	5335	5906	5259	3497	4728	5589	5900	6081	4645	5115	5729	3288	6370.98	4721.25	5772.86	5601.11	5298.26	5686.01	4757.42	4415.24	4776.87	4647.02	6736.57	6015.47	5085.92	4777.78	5755.44	4450.99	5304.32	-1.79518e-05	0.0038662	0.879668	0.998924	5304.32	-1.0397e-05	0.00516772	0.960738	0.997307	5304.32	1.45157e-05	0.00600011	0.942486	0.999314	ENSMUSG00000001467	5
ENSMUSG00000001472	7080	5812	5579	5844	5186	5406	5701	4099	4912	6498	4145	5022	4884	5158	5025	3881	5454.24	5475.93	5765.62	5194.87	5150.29	5204.64	5157.26	5175.31	4962.77	5402.81	4732.73	4967.88	5347.61	4817.95	5048.19	5253.74	5194.49	-0.000791167	0.00385572	0.0100097	0.70003	5194.49	-5.10826e-05	0.0027787	0.74293	0.997307	5194.49	0.000404391	0.00552746	0.113279	0.999314	ENSMUSG00000001472	8
ENSMUSG00000001473	154	125	178	127	105	120	185	106	228	167	151	104	159	186	117	114	118.637	117.772	183.954	112.893	104.277	115.53	167.355	133.833	230.357	138.853	172.411	102.879	174.093	173.738	117.54	154.323	144.903	7.59499e-05	0.00386748	0.237577	0.998924	144.903	0.000779528	0.0179894	0.288026	0.997307	144.903	-2.74233e-05	0.0109092	0.93907	0.999314	ENSMUSG00000001473	18
ENSMUSG00000001482	4153	3063	3163	3352	3120	2949	3719	2386	3057	3467	2478	2733	2922	3588	3325	2113	3199.36	2885.89	3268.8	2979.67	3098.52	2839.16	3364.3	3012.51	3088.6	2882.66	2829.36	2703.55	3199.37	3351.45	3340.34	2860.39	3056.5	-0.000316608	0.00386191	0.144318	0.998924	3056.5	0.000116952	0.00365815	0.459465	0.997307	3056.5	0.000416409	0.00763257	0.119985	0.999314	ENSMUSG00000001482	8
ENSMUSG00000001493	154	114	134	146	160	94	155	108	130	155	129	101	123	106	108	98	118.637	107.408	138.482	129.783	158.898	90.4987	140.217	136.359	131.344	128.876	147.291	99.9116	134.676	99.0117	108.498	132.663	125.16	1.86748e-05	0.00386704	0.829437	0.998924	125.16	-0.000378531	0.0110865	0.383562	0.997307	125.16	-0.000253656	0.0106796	0.440004	0.999314	ENSMUSG00000001493	11
ENSMUSG00000001494	2	2	2	3	5	4	9	6	5	3	8	0	3	2	2	3	1.54075	1.88435	2.0669	2.66677	4.96557	3.85101	8.14162	7.57547	5.05168	2.49437	9.13433	0	3.28477	1.86815	2.00923	4.06113	3.78726	2.39398e-05	0.00386797	0.20692	0.998924	3.78726	-0.00240977	0.045428	0.119959	NA	3.78726	-0.00153054	0.0392785	0.0470904	NA	ENSMUSG00000001494	11
ENSMUSG00000001496	0	0	0	0	0	0	0	0	0	0	0	0	0	0	0	0	0	0	0	0	0	0	0	0	0	0	0	0	0	0	0	0	0	0	0.00386802	NA	NA	0	0	0.0378377	NA	NA	0	0	0.0281349	NA	NA	ENSMUSG00000001496	12
ENSMUSG00000001497	0	0	0	0	0	0	0	0	0	0	0	0	1	0	0	0	0	0	0	0	0	0	0	0	0	0	0	0	1.09492	0	0	0	0.0684328	1.01616e-07	0.00386801	0.97655	NA	0.0684328	6.04139e-05	0.0374203	0.851797	NA	0.0684328	1.42115e-05	0.0279537	0.911358	NA	ENSMUSG00000001497	12
ENSMUSG00000001504	809	514	488	598	459	722	581	300	396	431	422	673	409	457	570	317	623.231	484.279	504.324	531.577	455.839	695.107	525.587	378.774	400.093	358.358	481.836	665.747	447.824	426.871	572.63	429.126	498.825	-7.03332e-05	0.00386722	0.370136	0.998924	498.825	-0.000302378	0.0107484	0.488882	0.997307	498.825	4.21468e-05	0.00900917	0.886995	0.999314	ENSMUSG00000001504	13
ENSMUSG00000001506	833	468	859	664	300	813	427	253	1124	781	561	341	179	580	407	506	641.72	440.939	887.734	590.246	297.934	782.718	386.274	319.432	1135.62	649.369	640.545	337.325	195.991	541.762	408.878	684.976	558.841	8.20746e-06	0.00386787	0.806173	0.998924	558.841	7.1637e-05	0.0202351	0.937272	0.997307	558.841	-6.28858e-05	0.018456	0.906403	0.999314	ENSMUSG00000001506	11
ENSMUSG00000001507	1647	1585	1290	1447	1298	1481	1559	1059	1280	1383	1182	1402	2040	1359	1228	1025	1268.8	1493.35	1333.15	1286.27	1289.06	1425.84	1410.31	1337.07	1293.23	1149.91	1349.6	1386.89	2233.65	1269.41	1233.67	1387.55	1384.23	-3.9265e-05	0.00386664	0.702974	0.998924	1384.23	0.000471609	0.0111368	0.256921	0.997307	1384.23	0.000355958	0.0111147	0.284005	0.999314	ENSMUSG00000001507	11
ENSMUSG00000001508	1	4	1	7	1	3	3	1	4	5	2	7	1	5	3	4	0.770373	3.76871	1.03345	6.22247	0.993114	2.88826	2.71387	1.26258	4.04134	4.15729	2.28358	6.92457	1.09492	4.67036	3.01384	5.41483	3.20335	1.51306e-05	0.00386797	0.445283	0.998924	3.20335	0.00111757	0.035167	0.339956	NA	3.20335	0.000102794	0.0239674	0.837827	NA	ENSMUSG00000001508	11
ENSMUSG00000001510	3	3	0	0	0	0	0	0	0	0	0	0	2	0	0	1	2.31112	2.82653	0	0	0	0	0	0	0	0	0	0	2.18985	0	0	1.35371	0.542575	-5.41533e-06	0.00386801	0.311514	NA	0.542575	0.000375049	0.0374294	0.436671	NA	0.542575	0.00024716	0.028377	0.206191	NA	ENSMUSG00000001510	11
ENSMUSG00000001517	79	64	87	77	71	81	73	60	84	99	42	75	58	64	95	49	60.8594	60.2993	89.9102	68.4472	70.5111	77.9829	66.0375	75.7547	84.8682	82.3143	47.9552	74.1918	63.5056	59.7807	95.4384	66.3317	71.5118	2.3421e-05	0.00386732	0.750336	0.998924	71.5118	-4.21707e-05	0.00916701	0.916673	0.997307	71.5118	-9.68484e-05	0.00999227	0.765956	0.999314	ENSMUSG00000001517	6
ENSMUSG00000001518	511	434	392	451	372	396	461	351	428	443	304	412	391	434	416	297	393.66	408.905	405.113	400.905	369.438	381.25	417.032	443.165	432.424	368.336	347.105	407.56	428.115	405.388	417.92	402.051	401.773	-0.000109744	0.00386352	0.555859	0.998924	401.773	8.04099e-05	0.00380441	0.609667	0.997307	401.773	0.000145294	0.00515539	0.437129	0.999314	ENSMUSG00000001518	6
ENSMUSG00000001520	150	99	103	100	99	114	116	69	85	151	86	112	90	111	118	71	115.556	93.2755	106.445	88.8924	98.3183	109.754	104.936	87.1179	85.8785	125.55	98.1941	110.793	98.5432	103.682	118.544	96.1133	102.6	4.24677e-05	0.00386669	0.675427	0.998924	102.6	0.000105776	0.00685152	0.704653	0.997307	102.6	-4.76299e-06	0.00700248	0.98362	0.999314	ENSMUSG00000001520	6
ENSMUSG00000001521	1229	938	873	1059	982	815	857	806	962	1174	864	989	759	899	855	679	946.788	883.762	902.202	941.371	975.238	784.643	775.263	1017.64	971.943	976.132	986.508	978.342	831.048	839.732	858.945	919.168	911.795	0.000208505	0.00386354	0.261567	0.998924	911.795	-7.85117e-05	0.00380309	0.61792	0.997307	911.795	-0.000250225	0.00640739	0.253122	0.999314	ENSMUSG00000001521	6
ENSMUSG00000001524	244	223	205	220	216	232	220	138	237	249	171	189	221	244	226	166	187.971	210.105	211.857	195.563	214.513	223.359	199.017	174.236	239.45	207.033	195.246	186.963	241.978	227.914	227.043	224.716	210.435	6.3391e-05	0.00386529	0.662236	0.998924	210.435	0.000892854	0.0137213	0.0862575	0.997307	210.435	0.000202477	0.00693051	0.36132	0.999314	ENSMUSG00000001524	17
ENSMUSG00000001525	2086	1746	1506	1795	1660	1778	1861	1280	1753	2110	1275	1448	1603	1785	1587	1267	1607	1645.04	1556.38	1595.62	1648.57	1711.77	1683.51	1616.1	1771.12	1754.38	1455.78	1432.4	1755.16	1667.32	1594.32	1715.15	1638.1	1.05511e-05	0.0038619	0.961231	0.998924	1638.1	3.02134e-05	0.00317144	0.833152	0.997307	1638.1	1.9589e-05	0.0040798	0.908442	0.999314	ENSMUSG00000001525	17
ENSMUSG00000001542	1425	1147	1098	1270	1007	925	1227	816	1073	1309	1125	886	976	1465	1223	896	1097.78	1080.68	1134.73	1128.93	1000.07	890.546	1109.97	1030.26	1084.09	1088.38	1284.52	876.452	1068.65	1368.42	1228.64	1212.92	1105.31	-5.15005e-05	0.00386529	0.722717	0.998924	1105.31	0.00886004	0.05061	0.00759494	0.650921	1105.31	0.00183969	0.0245376	0.032173	0.999314	ENSMUSG00000001542	13
ENSMUSG00000001552	4809	4255	3861	4604	3969	4310	4644	3223	4246	4331	3454	3950	3794	4541	4037	3018	3704.72	4008.96	3990.15	4092.61	3941.67	4149.46	4201.07	4069.29	4289.89	3601.04	3943.75	3907.43	4154.14	4241.63	4055.63	4085.49	4027.31	-2.86955e-05	0.0038573	0.920349	0.998924	4027.31	4.47924e-05	0.00282827	0.766861	0.997307	4027.31	5.42227e-05	0.0037875	0.779032	0.999314	ENSMUSG00000001552	11
ENSMUSG00000001555	178	154	211	215	103	172	174	83	205	174	123	110	97	172	141	110	137.126	145.095	218.058	191.119	102.291	165.593	157.405	104.794	207.119	144.674	140.44	108.815	106.208	160.661	141.651	148.908	148.747	-6.27884e-05	0.00386741	0.359801	0.998924	148.747	0.000141493	0.0104733	0.757999	0.997307	148.747	0.000372746	0.0142089	0.389196	0.999314	ENSMUSG00000001555	11
ENSMUSG00000001558	4	3	4	6	1	1	3	1	1	2	0	4	3	3	4	1	3.08149	2.82653	4.1338	5.33355	0.993114	0.962752	2.71387	1.26258	1.01034	1.66292	0	3.95689	3.28477	2.80222	4.01846	1.35371	2.46231	-2.55327e-05	0.00386797	0.15717	NA	2.46231	0.00124762	0.036791	0.288741	NA	2.46231	0.00109553	0.0343646	0.0820264	NA	ENSMUSG00000001558	11
ENSMUSG00000001566	0	0	0	0	0	0	0	0	0	0	0	0	0	1	0	0	0	0	0	0	0	0	0	0	0	0	0	0	0	0.934073	0	0	0.0583796	1.01616e-07	0.00386801	0.97655	NA	0.0583796	6.04139e-05	0.0374203	0.851797	NA	0.0583796	1.42115e-05	0.0279537	0.911358	NA	ENSMUSG00000001566	5
ENSMUSG00000001569	941	729	626	812	684	738	743	560	648	751	626	680	670	724	683	465	724.921	686.847	646.94	721.806	679.29	710.511	672.136	707.044	654.698	624.425	714.761	672.672	733.599	676.269	686.152	629.474	683.847	-0.000236181	0.00386101	0.309327	0.998924	683.847	-4.34928e-05	0.00311568	0.76304	0.997307	683.847	8.85778e-05	0.00415766	0.618974	0.999314	ENSMUSG00000001569	5
ENSMUSG00000001576	2077	1736	1579	1825	1583	1656	1922	1450	1675	2033	1467	1623	1645	2019	1672	1211	1600.06	1635.62	1631.82	1622.29	1572.1	1594.32	1738.69	1830.74	1692.31	1690.35	1675.01	1605.51	1801.15	1885.89	1679.72	1639.34	1680.93	0.000173223	0.00385927	0.504326	0.998924	1680.93	0.000175889	0.00368587	0.300872	0.997307	1680.93	4.81009e-05	0.00388134	0.792411	0.999314	ENSMUSG00000001576	17
ENSMUSG00000001583	604	482	437	388	351	441	367	213	298	391	222	472	391	335	345	247	465.305	454.129	451.618	344.903	348.583	424.574	331.997	268.929	301.08	325.1	253.478	466.914	428.115	312.914	346.592	334.366	366.162	-0.000171399	0.00386706	0.0456578	0.902485	366.162	8.8683e-05	0.00784854	0.789141	0.997307	366.162	0.00107273	0.0220424	0.110259	0.999314	ENSMUSG00000001583	11
ENSMUSG00000001588	77	49	44	36	41	33	36	25	28	45	29	31	26	43	48	34	59.3187	46.1666	45.4718	32.0013	40.7177	31.7708	32.5665	31.5645	28.2894	37.4156	33.112	30.6659	28.468	40.1651	48.2215	46.0261	38.2463	-0.000133954	0.0038675	0.0343345	0.876812	38.2463	0.000758792	0.01805	0.30607	0.997307	38.2463	0.00418149	0.053168	0.0272155	0.998081	ENSMUSG00000001588	11
ENSMUSG00000001604	1811	1330	1287	1402	1551	1396	1449	1257	1359	1706	1099	1316	1232	1624	1419	1210	1395.14	1253.09	1330.05	1246.27	1540.32	1344	1310.8	1587.06	1373.05	1418.47	1254.83	1301.82	1348.95	1516.93	1425.55	1637.99	1392.77	8.37547e-05	0.00386328	0.661278	0.998924	1392.77	7.20745e-05	0.00363352	0.638097	0.997307	1392.77	3.84073e-06	0.00429664	0.981664	0.999314	ENSMUSG00000001604	4
ENSMUSG00000001622	0	0	0	0	0	0	0	0	0	0	0	0	0	0	0	0	0	0	0	0	0	0	0	0	0	0	0	0	0	0	0	0	0	0	0.00386802	NA	NA	0	0	0.0378377	NA	NA	0	0	0.0281349	NA	NA	ENSMUSG00000001622	5
ENSMUSG00000001627	346	307	237	287	262	302	304	183	343	341	268	300	647	334	284	253	266.549	289.248	244.928	255.121	260.196	290.751	275.006	231.052	346.545	283.527	306	296.767	708.416	311.98	285.31	342.488	312.118	7.25939e-05	0.00386739	0.298164	0.998924	312.118	0.0449884	0.159283	0.00284656	0.420955	312.118	0.000859867	0.0209833	0.169641	0.999314	ENSMUSG00000001627	12
ENSMUSG00000001630	431	353	298	376	309	370	353	301	362	400	363	330	311	366	326	261	332.031	332.588	307.968	334.236	306.872	356.218	319.332	380.036	365.742	332.583	414.47	326.444	340.521	341.871	327.504	353.318	341.983	0.000245636	0.00386445	0.138468	0.998924	341.983	6.35377e-06	0.00381406	0.967906	0.997307	341.983	-0.000216949	0.00651762	0.313706	0.999314	ENSMUSG00000001630	6
ENSMUSG00000001632	805	796	657	803	673	742	796	582	761	782	616	737	640	672	677	529	620.15	749.972	678.977	713.806	668.366	714.362	720.081	734.821	768.865	650.2	703.344	729.058	700.752	627.697	680.124	716.112	698.543	0.000124367	0.00386274	0.537354	0.998924	698.543	-0.000133787	0.00406015	0.422305	0.997307	698.543	-0.000200658	0.0054416	0.315094	0.999314	ENSMUSG00000001632	6
ENSMUSG00000001642	600	1303	367	857	408	468	479	276	361	562	335	495	5374	381	387	228	462.224	1227.66	379.276	761.808	405.191	450.568	433.315	348.472	364.731	467.279	382.5	489.666	5884.12	355.882	388.786	308.646	819.383	-1.75131e-05	0.00386797	NA	NA	819.383	0.00790438	0.0866687	NA	NA	819.383	0.0024103	0.0497975	NA	NA	ENSMUSG00000001642	6
ENSMUSG00000001655	0	0	0	0	0	0	0	0	0	0	0	0	0	0	0	0	0	0	0	0	0	0	0	0	0	0	0	0	0	0	0	0	0	0	0.00386802	NA	NA	0	0	0.0378377	NA	NA	0	0	0.0281349	NA	NA	ENSMUSG00000001655	15
ENSMUSG00000001656	8	10	24	26	25	16	15	11	5	35	7	5	30	10	11	2	6.16298	9.42176	24.8028	23.112	24.8278	15.404	13.5694	13.8884	5.05168	29.101	7.99254	4.94612	32.8477	9.34073	11.0508	2.70742	14.6392	-1.36485e-05	0.00386795	0.544086	0.998924	14.6392	-0.000437068	0.0275762	0.685727	0.997307	14.6392	7.6414e-05	0.0224499	0.886095	NA	ENSMUSG00000001656	15
ENSMUSG00000001657	147	118	94	135	74	109	101	76	181	142	104	90	78	121	93	92	113.245	111.177	97.1444	120.005	73.4904	104.94	91.367	95.956	182.871	118.067	118.746	89.0301	85.4041	113.023	93.4291	124.541	108.277	8.05127e-05	0.00386724	0.29757	0.998924	108.277	0.000493112	0.0134536	0.360003	0.997307	108.277	-1.91274e-05	0.00923331	0.949951	0.999314	ENSMUSG00000001657	15
ENSMUSG00000001661	369	360	305	340	263	278	275	178	264	389	274	318	202	257	293	191	284.267	339.184	315.202	302.234	261.189	267.645	248.772	224.739	266.729	323.437	312.851	314.573	221.175	240.057	294.352	258.558	279.685	-3.55939e-05	0.00386516	0.810531	0.998924	279.685	2.23752e-05	0.00436067	0.899596	0.997307	279.685	4.63012e-05	0.00522128	0.797564	0.999314	ENSMUSG00000001661	15
ENSMUSG00000001663	3434	3092	2533	3290	3650	2966	3642	2833	3143	3558	2338	2711	2865	3973	3224	2521	2645.46	2913.21	2617.73	2924.56	3624.87	2855.52	3294.64	3576.89	3175.49	2958.33	2669.51	2681.79	3136.96	3711.07	3238.88	3412.7	3089.85	0.000102778	0.00386398	0.560103	0.998924	3089.85	2.9477e-05	0.0036158	0.846069	0.997307	3089.85	-4.67676e-05	0.004573	0.783206	0.999314	ENSMUSG00000001663	10
ENSMUSG00000001665	1644	1228	1151	1336	1436	1237	1545	1192	1144	1409	974	1134	1265	1606	1194	989	1266.49	1156.99	1189.5	1187.6	1426.11	1190.92	1397.64	1504.99	1155.82	1171.52	1112.1	1121.78	1385.08	1500.12	1199.51	1338.82	1269.06	-0.000185697	0.00386315	0.337653	0.998924	1269.06	-4.55433e-05	0.00344109	0.758318	0.997307	1269.06	7.99366e-05	0.0044916	0.644194	0.999314	ENSMUSG00000001665	10
ENSMUSG00000001666	1796	1402	1359	1565	1687	1287	1648	1348	1390	1772	1384	1371	1436	1760	1511	1243	1383.59	1320.93	1404.46	1391.17	1675.38	1239.06	1490.82	1701.96	1404.37	1473.34	1580.24	1356.23	1572.31	1643.97	1517.97	1682.66	1489.9	0.0001619	0.00386409	0.352403	0.998924	1489.9	0.000154629	0.00472018	0.399962	0.997307	1489.9	-1.04306e-05	0.0045179	0.950494	0.999314	ENSMUSG00000001666	10
ENSMUSG00000001670	0	5	1	0	0	0	0	1	1	0	0	0	0	0	0	0	0	4.71088	1.03345	0	0	0	0	1.26258	1.01034	0	0	0	0	0	0	0	0.501078	-4.10499e-06	0.00386801	0.431495	NA	0.501078	-9.6998e-05	0.0369852	0.831951	NA	0.501078	7.2837e-05	0.0277978	0.695445	NA	ENSMUSG00000001670	8
ENSMUSG00000001672	648	496	459	498	390	446	469	313	435	508	411	521	431	460	470	247	499.201	467.32	474.354	442.684	387.314	429.388	424.269	395.187	439.496	422.381	469.276	515.386	471.912	429.674	472.169	334.366	442.148	-4.71957e-05	0.00386502	0.756306	0.998924	442.148	0.000127176	0.00499541	0.510526	0.997307	442.148	0.000134952	0.00586148	0.491555	0.999314	ENSMUSG00000001672	8
ENSMUSG00000001674	509	418	415	455	389	423	432	311	409	510	376	379	409	438	411	249	392.12	393.83	428.882	404.461	386.321	407.244	390.798	392.662	413.227	424.044	429.314	374.916	447.824	409.124	412.896	337.073	402.796	4.86272e-05	0.00386355	0.793422	0.998924	402.796	6.15074e-05	0.00370676	0.690659	0.997307	402.796	1.71e-05	0.00439873	0.918649	0.999314	ENSMUSG00000001674	1
ENSMUSG00000001687	3115	2707	2197	2799	2403	2582	2957	1944	2503	2895	2183	2521	2474	2637	2401	1764	2399.71	2550.47	2270.49	2488.1	2386.45	2485.83	2674.97	2454.45	2528.87	2407.07	2492.53	2493.83	2708.84	2463.15	2412.08	2387.94	2475.3	0.000159005	0.00385802	0.56622	0.998924	2475.3	-1.24817e-05	0.00282798	0.932654	0.997307	2475.3	-8.87735e-05	0.00388159	0.642511	0.999314	ENSMUSG00000001687	5
ENSMUSG00000001700	754	658	633	723	580	569	660	478	601	728	424	535	550	645	618	415	580.861	619.952	654.174	642.692	576.006	547.806	597.052	603.513	607.212	605.301	484.12	529.235	602.208	602.477	620.852	561.789	589.703	-0.00041044	0.00386309	0.0352882	0.877295	589.703	8.29099e-05	0.00369963	0.593302	0.997307	589.703	0.000737712	0.0120624	0.0632753	0.999314	ENSMUSG00000001700	18
ENSMUSG00000001707	291	219	231	236	218	198	272	171	226	264	200	212	192	251	249	180	224.178	206.337	238.727	209.786	216.499	190.625	246.058	215.901	228.336	219.505	228.358	209.715	210.225	234.452	250.149	243.668	223.282	1.7333e-05	0.00386502	0.909202	0.998924	223.282	0.000268311	0.00675779	0.278509	0.997307	223.282	0.000136288	0.00586708	0.487681	0.999314	ENSMUSG00000001707	13
ENSMUSG00000001729	2846	2300	2182	2554	2102	2417	2499	1705	2324	2651	1961	2297	2144	2302	2066	1551	2192.48	2167.01	2254.99	2270.31	2087.53	2326.97	2260.66	2152.7	2348.02	2204.2	2239.05	2272.25	2347.52	2150.24	2075.53	2099.6	2215.57	0.00017684	0.00385607	0.559265	0.998924	2215.57	-8.21595e-05	0.00286625	0.599985	0.997307	2215.57	-0.000161778	0.00397058	0.433373	0.999314	ENSMUSG00000001729	12
ENSMUSG00000001739	369	366	344	434	265	392	417	185	244	310	283	345	357	281	339	204	284.267	344.837	355.507	385.793	263.175	377.399	377.228	233.577	246.522	257.752	323.127	341.282	390.888	262.475	340.564	276.157	316.284	-0.000114274	0.00386706	0.184851	0.998924	316.284	3.34616e-05	0.00751081	0.916845	0.997307	316.284	0.000384304	0.0126991	0.313016	0.999314	ENSMUSG00000001739	5
ENSMUSG00000001741	165	130	101	135	114	110	115	77	83	157	109	127	58	85	93	91	127.111	122.483	104.379	120.005	113.215	105.903	104.032	97.2186	83.8579	130.539	124.455	125.631	63.5056	79.3962	93.4291	123.187	107.397	-1.51179e-05	0.00386704	0.861581	0.998924	107.397	-0.000910595	0.0174843	0.183913	0.997307	107.397	-0.00029227	0.0113827	0.399898	0.999314	ENSMUSG00000001741	7
ENSMUSG00000001750	602	523	513	521	484	567	534	350	459	574	359	509	410	435	442	344	463.764	492.758	530.16	463.13	480.667	545.881	483.069	441.903	463.744	477.257	409.903	503.515	448.919	406.322	444.04	465.676	470.044	-0.000143932	0.00386391	0.418793	0.998924	470.044	-0.000745666	0.011225	0.0783117	0.997307	470.044	-0.000127576	0.00515333	0.488799	0.999314	ENSMUSG00000001750	19
ENSMUSG00000001751	1660	1184	1240	1299	1354	1337	1239	1013	1243	1328	924	1271	1099	1473	1340	893	1278.82	1115.54	1281.48	1154.71	1344.68	1287.2	1120.83	1278.99	1255.85	1104.18	1055.02	1257.3	1203.32	1375.89	1346.18	1208.86	1229.3	-0.000108369	0.00386364	0.555146	0.998924	1229.3	5.84187e-05	0.00365626	0.703019	0.997307	1229.3	0.000125222	0.00499112	0.492321	0.999314	ENSMUSG00000001751	11
ENSMUSG00000001755	5880	3960	3961	4729	4284	4024	3933	3456	4061	4798	3521	4217	3707	4973	4399	3011	4529.79	3731.02	4093.5	4203.72	4254.5	3874.12	3557.89	4363.47	4102.97	3989.34	4020.25	4171.56	4058.88	4645.14	4419.3	4076.02	4130.72	-6.81262e-05	0.00386261	0.738544	0.998924	4130.72	0.000318811	0.00606291	0.168684	0.997307	4130.72	0.000264765	0.0061031	0.226211	0.999314	ENSMUSG00000001755	11
ENSMUSG00000001761	2569	2103	1948	2271	2037	1918	2017	1471	1950	2243	1597	1862	1599	2175	1886	1386	1979.09	1981.4	2013.16	2018.75	2022.97	1846.56	1824.63	1857.25	1970.15	1864.96	1823.44	1841.93	1750.78	2031.61	1894.7	1876.24	1912.35	-0.000521307	0.00385696	0.0735832	0.945257	1912.35	4.05838e-06	0.00278735	0.978426	0.998489	1912.35	0.000286045	0.00477451	0.202066	0.999314	ENSMUSG00000001761	6
ENSMUSG00000001763	792	719	548	618	595	615	702	468	598	661	504	603	606	656	596	365	610.135	677.425	566.331	549.355	590.903	592.093	635.046	590.887	604.181	549.594	575.463	596.502	663.524	612.752	598.75	494.104	594.19	-9.61592e-05	0.00386416	0.577145	0.998924	594.19	-3.71956e-05	0.00374451	0.810932	0.997307	594.19	3.76966e-05	0.00461736	0.824378	0.999314	ENSMUSG00000001763	6
ENSMUSG00000001767	663	563	470	655	495	580	625	449	507	598	496	528	484	577	530	383	510.757	530.445	485.722	582.245	491.591	558.396	565.39	566.898	512.24	497.212	566.329	522.31	529.943	538.96	532.446	518.47	531.835	-3.13872e-05	0.00386256	0.878329	0.998924	531.835	-8.2843e-05	0.00356926	0.587622	0.997307	531.835	-4.74195e-05	0.00424594	0.780186	0.999314	ENSMUSG00000001767	2
ENSMUSG00000001768	2421	1946	1639	2188	1981	1936	2110	1691	1857	2210	1725	1974	1666	2188	1897	1368	1865.07	1833.48	1693.83	1944.97	1967.36	1863.89	1908.76	2135.02	1876.19	1837.52	1969.59	1952.73	1824.14	2043.75	1905.75	1851.87	1904.62	0.000248254	0.00385946	0.333261	0.998924	1904.62	-0.000117326	0.00327495	0.452675	0.997307	1904.62	-0.000260619	0.00504767	0.224481	0.999314	ENSMUSG00000001768	2
ENSMUSG00000001773	3355	2863	2315	2968	3593	2828	4395	3505	3090	4089	4399	2651	3399	4015	3012	2720	2584.6	2697.45	2392.44	2638.33	3568.26	2722.66	3975.82	4425.34	3121.94	3399.83	5022.74	2622.43	3721.65	3750.3	3025.9	3682.09	3334.49	0.00025251	0.00386695	0.00543001	0.616112	3334.49	-9.4927e-05	0.00736049	0.756506	0.997307	3334.49	-0.00331224	0.0412386	0.0288434	0.999314	ENSMUSG00000001773	7
ENSMUSG00000001774	981	735	725	749	579	685	749	538	750	861	964	689	633	757	789	519	755.735	692.5	749.252	665.804	575.013	659.485	677.563	679.267	757.752	715.885	1100.69	681.575	693.087	707.093	792.641	702.575	725.37	0.000179698	0.00386612	0.137822	0.998924	725.37	0.000507526	0.0107512	0.197325	0.997307	725.37	-2.54336e-05	0.00594241	0.898486	0.999314	ENSMUSG00000001774	9
ENSMUSG00000001783	3218	2615	2363	2978	2707	2551	2982	2054	2544	2922	2154	2350	2330	2886	2489	1817	2479.06	2463.79	2442.04	2647.22	2688.36	2455.98	2697.59	2593.34	2570.29	2429.52	2459.42	2324.68	2551.17	2695.73	2500.48	2459.69	2528.65	-0.000228693	0.00385589	0.453435	0.998924	2528.65	-0.000101115	0.00290719	0.526282	0.997307	2528.65	1.58017e-05	0.00371752	0.936949	0.999314	ENSMUSG00000001783	10
ENSMUSG00000001785	514	426	367	464	418	434	541	335	428	518	320	355	366	478	383	289	395.972	401.367	379.276	412.461	415.122	417.834	489.402	422.964	432.424	430.695	365.373	351.174	400.742	446.487	384.767	391.222	408.58	-1.2067e-05	0.00386436	0.942728	0.998924	408.58	-0.000272056	0.00633612	0.244792	0.997307	408.58	-0.000149255	0.00557914	0.438247	0.999314	ENSMUSG00000001785	10
ENSMUSG00000001786	1821	1410	1312	1501	1567	1313	1435	1278	1326	1682	1126	1322	1192	1561	1382	1010	1402.85	1328.47	1355.89	1334.28	1556.21	1264.09	1298.14	1613.58	1339.71	1398.51	1285.66	1307.75	1305.15	1458.09	1388.38	1367.25	1375.25	-6.37241e-05	0.00386282	0.750312	0.998924	1375.25	-0.000111092	0.00383045	0.487666	0.997307	1375.25	-4.53011e-05	0.0042759	0.789189	0.999314	ENSMUSG00000001786	10
ENSMUSG00000001794	5290	4262	3882	4579	3992	4268	4395	3272	4004	4315	3200	4126	3823	4414	3924	3027	4075.27	4015.56	4011.86	4070.38	3964.51	4109.03	3975.82	4131.16	4045.38	3587.74	3653.73	4081.54	4185.9	4123	3942.11	4097.68	4004.42	-0.000540708	0.00385385	0.100836	0.980409	4004.42	5.3912e-05	0.00272772	0.738715	0.997307	4004.42	0.000337606	0.00465873	0.163388	0.999314	ENSMUSG00000001794	7
ENSMUSG00000001802	890	663	707	650	550	580	631	478	805	857	479	555	499	756	601	551	685.632	624.663	730.65	577.801	546.213	558.396	570.818	603.513	813.32	712.559	546.918	549.019	546.367	706.159	603.773	745.893	632.606	2.81561e-06	0.00386628	0.980599	0.998924	632.606	0.000750137	0.0136792	0.142704	0.997307	632.606	0.000293945	0.00949361	0.305797	0.999314	ENSMUSG00000001802	7
ENSMUSG00000001804	0	0	0	0	0	0	0	0	0	0	0	0	0	0	0	0	0	0	0	0	0	0	0	0	0	0	0	0	0	0	0	0	0	0	0.00386802	NA	NA	0	0	0.0378377	NA	NA	0	0	0.0281349	NA	NA	ENSMUSG00000001804	18
ENSMUSG00000001815	0	0	0	0	1	0	0	0	0	0	0	0	0	0	0	0	0	0	0	0	0.993114	0	0	0	0	0	0	0	0	0	0	0	0.0620696	1.01589e-07	0.00386801	0.976557	NA	0.0620696	-4.73715e-05	0.0374146	0.883521	NA	0.0620696	-1.58782e-05	0.0279542	0.901015	NA	ENSMUSG00000001815	2
ENSMUSG00000001819	0	0	0	0	0	0	0	0	0	0	0	0	0	1	0	0	0	0	0	0	0	0	0	0	0	0	0	0	0	0.934073	0	0	0.0583796	1.01616e-07	0.00386801	0.97655	NA	0.0583796	6.04139e-05	0.0374203	0.851797	NA	0.0583796	1.42115e-05	0.0279537	0.911358	NA	ENSMUSG00000001819	2
ENSMUSG00000001823	0	0	0	0	0	0	0	0	0	0	0	0	0	0	0	0	0	0	0	0	0	0	0	0	0	0	0	0	0	0	0	0	0	0	0.00386802	NA	NA	0	0	0.0378377	NA	NA	0	0	0.0281349	NA	NA	ENSMUSG00000001823	2
ENSMUSG00000001827	8646	6379	7013	7158	7079	5948	7795	6213	7325	8829	5945	6327	6500	7773	6658	5200	6660.64	6010.14	7247.59	6362.92	7030.25	5726.45	7051.54	7844.4	7400.71	7340.94	6787.95	6258.82	7117.01	7260.55	6688.72	7039.28	6864.25	0.000158537	0.00386421	0.354956	0.998924	6864.25	4.23907e-05	0.00375627	0.785555	0.997307	6864.25	-8.09934e-05	0.00485044	0.644551	0.999314	ENSMUSG00000001827	7
ENSMUSG00000001829	2524	1913	1796	2069	2017	1970	2045	1491	1829	2250	1638	1932	1675	2097	1842	1359	1944.42	1802.38	1856.08	1839.18	2003.11	1896.62	1849.96	1882.5	1847.9	1870.78	1870.25	1911.18	1834	1958.75	1850.5	1839.69	1878.58	8.75921e-05	0.00385163	0.804664	0.998924	1878.58	-0.000110002	0.00277574	0.52031	0.997307	1878.58	-0.000142384	0.0037349	0.527662	0.999314	ENSMUSG00000001829	7
ENSMUSG00000001833	1776	1463	1165	1600	1237	1388	1513	986	1418	1655	1496	1250	1312	1451	1318	1067	1368.18	1378.4	1203.97	1422.28	1228.48	1336.3	1368.7	1244.9	1432.66	1376.06	1708.12	1236.53	1436.54	1355.34	1324.08	1444.41	1366.56	0.000195134	0.00386412	0.260456	0.998924	1366.56	0.000265951	0.00612693	0.24251	0.997307	1366.56	6.18733e-06	0.00453417	0.970639	0.999314	ENSMUSG00000001833	9
ENSMUSG00000001844	835	678	545	685	703	655	729	531	597	662	494	618	561	704	575	457	643.261	638.796	563.231	608.913	698.159	630.603	659.471	670.429	603.17	550.425	564.045	611.34	614.253	657.587	577.653	618.645	619.374	-0.000260792	0.00386158	0.241463	0.998924	619.374	-0.000406402	0.00666963	0.115929	0.997307	619.374	-5.02721e-05	0.00409646	0.771212	0.999314	ENSMUSG00000001844	5
ENSMUSG00000001847	5457	4252	3982	4854	4310	4285	4835	3473	4282	4908	3688	4090	3871	4887	4186	3385	4203.92	4006.13	4115.2	4314.84	4280.32	4125.39	4373.86	4384.94	4326.26	4080.8	4210.93	4045.92	4238.45	4564.81	4205.32	4582.3	4253.71	1.26211e-05	0.00385213	0.971129	0.998924	4253.71	0.000143637	0.00287358	0.409429	0.997307	4253.71	0.000124619	0.00371816	0.576091	0.999314	ENSMUSG00000001847	5
ENSMUSG00000001855	1347	1191	980	1128	1027	1287	1154	719	901	1038	820	1309	973	1036	1016	715	1037.69	1122.13	1012.78	1002.71	1019.93	1239.06	1043.94	907.794	910.312	863.053	936.269	1294.89	1065.36	967.7	1020.69	967.902	1025.76	-6.71e-05	0.00386587	0.602158	0.998924	1025.76	-0.000125208	0.00559255	0.564073	0.997307	1025.76	-7.73975e-06	0.00559087	0.967475	0.999314	ENSMUSG00000001855	2
ENSMUSG00000001864	6960	6339	4729	5437	4911	5987	6316	3777	5071	4949	5092	5448	4587	5757	4889	3406	5361.79	5972.46	4887.19	4833.08	4877.18	5764	5713.6	4768.76	5123.41	4114.89	5814	5389.29	5022.42	5377.46	4911.56	4610.73	5158.86	-6.02891e-05	0.0038653	0.676952	0.998924	5158.86	-0.000175218	0.00568248	0.413653	0.997307	5158.86	-5.14183e-05	0.00524519	0.776441	0.999314	ENSMUSG00000001864	2
ENSMUSG00000001865	3	12	3	0	2	2	0	1	3	2	2	0	4	2	0	3	2.31112	11.3061	3.10035	0	1.98623	1.9255	0	1.26258	3.03101	1.66292	2.28358	0	4.3797	1.86815	0	4.06113	2.44865	-1.52931e-05	0.00386799	0.256139	NA	2.44865	0.000770544	0.0357171	0.420302	NA	2.44865	0.000610814	0.0297048	0.173304	NA	ENSMUSG00000001865	3
ENSMUSG00000001870	544	693	478	640	384	539	553	298	429	476	392	538	339	391	415	283	419.083	652.928	493.989	568.912	381.356	518.923	500.257	376.248	433.434	395.774	447.582	532.202	371.179	365.223	416.915	383.099	453.569	-0.000179406	0.00386656	0.0905261	0.965969	453.569	-0.000880354	0.0156055	0.139113	0.997307	453.569	2.96132e-05	0.0067347	0.894379	0.999314	ENSMUSG00000001870	17
ENSMUSG00000001891	7831	6074	5517	6962	6813	5239	6139	5824	5598	8305	5748	5566	5619	7198	6004	5090	6032.79	5722.78	5701.55	6188.69	6766.09	5043.86	5553.49	7353.26	5655.86	6905.26	6563.02	5506.02	6152.38	6723.46	6031.7	6890.38	6174.41	7.84791e-05	0.00386544	0.578237	0.998924	6174.41	0.000115305	0.00506075	0.558008	0.997307	6174.41	3.82792e-06	0.0051873	0.983002	0.999314	ENSMUSG00000001891	11
ENSMUSG00000001901	1	0	0	1	0	2	0	0	0	0	0	0	0	1	0	0	0.770373	0	0	0.888924	0	1.9255	0	0	0	0	0	0	0	0.934073	0	0	0.28243	-1.82975e-06	0.00386801	0.692365	NA	0.28243	-8.26909e-05	0.0371005	0.845864	NA	0.28243	2.40941e-05	0.027815	0.886709	NA	ENSMUSG00000001901	11
ENSMUSG00000001909	1082	929	899	994	880	887	820	702	833	1163	649	877	825	855	821	609	833.543	875.282	929.072	883.591	873.94	853.961	741.792	886.33	841.61	966.986	741.023	867.549	903.313	798.632	824.788	824.408	852.864	-8.95315e-05	0.00386366	0.625315	0.998924	852.864	-1.45666e-06	0.00350367	0.992188	0.998545	852.864	5.7317e-05	0.00453632	0.736837	0.999314	ENSMUSG00000001909	8
ENSMUSG00000001910	2822	2309	2140	2410	2256	2373	2277	1696	2189	2479	1983	2109	2174	2416	2148	1599	2173.99	2175.49	2211.58	2142.31	2240.47	2284.61	2059.83	2141.33	2211.62	2061.18	2264.17	2086.27	2380.37	2256.72	2157.91	2164.58	2188.28	-8.91696e-05	0.00385591	0.769916	0.998924	2188.28	0.000127159	0.00301331	0.434946	0.997307	2188.28	0.000157387	0.00394209	0.447007	0.999314	ENSMUSG00000001910	8
ENSMUSG00000001911	1380	1302	1052	1271	947	1279	1254	678	1168	1117	788	1186	851	1114	1017	791	1063.11	1226.71	1087.19	1129.82	940.479	1231.36	1134.4	856.028	1180.07	928.739	899.732	1173.22	931.781	1040.56	1021.69	1070.78	1057.23	-0.000121718	0.00386583	0.348689	0.998924	1057.23	-6.18337e-05	0.00495	0.755338	0.997307	1057.23	8.75569e-05	0.00600443	0.660202	0.999314	ENSMUSG00000001911	8
ENSMUSG00000001918	1327	830	973	1093	1017	1107	1008	602	1236	1246	772	974	717	990	863	650	1022.28	782.006	1005.55	971.594	1010	1065.77	911.861	760.072	1248.77	1036	881.463	963.504	785.061	924.732	866.982	879.911	944.722	0.000129927	0.00386604	0.292814	0.998924	944.722	-0.000276526	0.00774438	0.334055	0.997307	944.722	-0.000542847	0.0127407	0.153679	0.999314	ENSMUSG00000001918	7
ENSMUSG00000001924	6258	5565	4840	5465	5299	5259	5564	3960	4896	5606	4651	4777	4757	5397	4801	3651	4820.99	5243.21	5001.9	4857.97	5262.51	5063.11	5033.33	4999.81	4946.6	4661.15	5310.47	4725.52	5208.55	5041.19	4823.15	4942.39	4996.37	-0.000140261	0.00385502	0.656943	0.998924	4996.37	-8.34798e-05	0.00281556	0.602257	0.997307	4996.37	-1.14405e-05	0.00369452	0.955408	0.999314	ENSMUSG00000001924	X
ENSMUSG00000001930	79	105	70	110	59	82	84	34	69	81	39	73	85	60	45	49	60.8594	98.9285	72.3415	97.7817	58.5937	78.9457	75.9884	42.9277	69.7132	67.3481	44.5299	72.2133	93.0686	56.0444	45.2076	66.3317	68.8015	-8.90755e-05	0.00386755	0.136795	0.998924	68.8015	1.82505e-05	0.011661	0.97255	0.998027	68.8015	0.000584601	0.0184261	0.287558	0.999314	ENSMUSG00000001930	6
ENSMUSG00000001942	1155	976	856	1110	943	962	1031	802	839	1038	852	924	849	1000	881	638	889.78	919.564	884.634	986.706	936.506	926.168	932.667	1012.59	847.672	863.053	972.806	914.043	929.591	934.073	885.065	863.666	918.661	-0.000145318	0.00386	0.55855	0.998924	918.661	-0.000218821	0.00424819	0.233889	0.997307	918.661	-7.91307e-05	0.00400913	0.662167	0.999314	ENSMUSG00000001942	9
ENSMUSG00000001943	66	43	47	43	12	37	21	20	30	67	20	39	30	23	30	30	50.8446	40.5136	48.5722	38.2237	11.9174	35.6218	18.9971	25.2516	30.3101	55.7077	22.8358	38.5797	32.8477	21.4837	30.1384	40.6113	33.9035	-4.07916e-05	0.00386771	0.400453	0.998924	33.9035	0.0016356	0.0299939	0.193779	0.997307	33.9035	0.00134557	0.0305269	0.127121	0.999314	ENSMUSG00000001943	9
ENSMUSG00000001946	930	781	591	822	559	860	789	337	549	616	553	864	610	601	684	343	716.446	735.84	610.769	730.696	555.151	827.967	713.748	425.489	554.674	512.178	631.411	854.689	667.904	561.378	687.156	464.322	640.614	-5.52894e-05	0.0038672	0.486872	0.998924	640.614	-0.000170977	0.00916183	0.656268	0.997307	640.614	5.14522e-05	0.00893985	0.860987	0.999314	ENSMUSG00000001946	9
ENSMUSG00000001948	186	143	152	161	113	158	135	69	114	129	94	164	113	132	143	77	143.289	134.731	157.084	143.117	112.222	152.115	122.124	87.1179	115.178	107.258	107.328	162.233	123.726	123.298	143.66	104.236	127.42	-0.000123304	0.00386699	0.166465	0.998924	127.42	0.000115614	0.00789713	0.725785	0.997307	127.42	0.000534471	0.014807	0.223903	0.999314	ENSMUSG00000001948	9
ENSMUSG00000001962	912	718	679	769	717	702	736	548	679	836	676	711	633	711	620	530	702.58	676.483	701.713	683.583	712.063	675.852	665.803	691.893	686.018	695.099	771.851	703.338	693.087	664.126	622.861	717.465	691.488	0.000189745	0.00385981	0.450174	0.998924	691.488	-6.84177e-05	0.0030981	0.642965	0.997307	691.488	-0.00016555	0.00440533	0.390567	0.999314	ENSMUSG00000001962	X
ENSMUSG00000001964	659	558	552	565	495	508	590	377	521	585	451	481	484	578	523	401	507.676	525.734	570.465	502.242	491.591	489.078	533.728	475.992	526.385	486.403	514.948	475.817	529.943	539.894	525.413	542.837	514.884	-0.000244771	0.00386134	0.280353	0.998924	514.884	0.000352945	0.00608195	0.137567	0.997307	514.884	0.00060732	0.00962019	0.0692942	0.999314	ENSMUSG00000001964	X
ENSMUSG00000001983	674	561	494	523	528	534	552	424	537	618	479	513	455	536	556	383	519.231	528.561	510.525	464.907	524.364	514.11	499.352	535.333	542.55	513.841	546.918	507.472	498.191	500.663	558.566	518.47	517.691	0.00020541	0.00386133	0.365283	0.998924	517.691	8.49375e-06	0.00309565	0.952371	0.997307	517.691	-0.000105705	0.00429129	0.555374	0.999314	ENSMUSG00000001983	11
ENSMUSG00000001985	40	24	24	23	17	28	20	22	34	37	34	41	28	30	37	13	30.8149	22.6122	24.8028	20.4453	16.8829	26.9571	18.0925	27.7767	34.3514	30.7639	38.8209	40.5582	30.6579	28.0222	37.1707	17.5982	27.8955	0.000118498	0.00386759	0.0391549	0.882676	27.8955	0.00150474	0.0269816	0.182022	0.997307	27.8955	-0.000184432	0.0135048	0.66758	0.999314	ENSMUSG00000001985	4
ENSMUSG00000001986	401	436	362	342	402	398	449	317	428	555	275	388	304	448	429	311	308.919	410.789	374.109	304.012	399.232	383.175	406.176	400.237	432.424	461.459	313.993	383.819	332.857	418.465	430.98	421.003	386.353	0.000181243	0.0038662	0.126152	0.9926	386.353	2.22475e-05	0.00520839	0.916655	0.997307	386.353	-0.000277952	0.00910096	0.314737	0.999314	ENSMUSG00000001986	X
ENSMUSG00000001988	0	0	0	0	0	0	0	1	0	1	0	0	0	0	0	0	0	0	0	0	0	0	0	1.26258	0	0.831458	0	0	0	0	0	0	0.130877	6.77762e-07	0.00386801	0.844568	NA	0.130877	-4.73705e-05	0.0374146	0.883523	NA	0.130877	-3.09287e-05	0.0279621	0.808601	NA	ENSMUSG00000001988	7
ENSMUSG00000001995	1119	882	838	967	1035	1006	937	807	997	1097	769	997	944	1138	1063	872	862.047	831	866.032	859.59	1027.87	968.529	847.633	1018.9	1007.3	912.109	878.038	986.256	1033.61	1062.98	1067.9	1180.43	963.14	0.000443198	0.00386216	0.0368955	0.879475	963.14	0.00245836	0.0209374	0.0154573	0.82797	963.14	3.98275e-05	0.00414378	0.815357	0.999314	ENSMUSG00000001995	8
ENSMUSG00000001998	642	470	448	525	471	465	496	421	393	578	374	506	466	475	439	340	494.579	442.823	462.986	466.685	467.757	447.68	448.693	531.546	397.062	480.583	427.03	500.547	510.235	443.685	441.026	460.261	463.949	-9.38894e-05	0.00386419	0.584558	0.998924	463.949	-5.06607e-05	0.00383151	0.748413	0.997307	463.949	2.63469e-05	0.0045984	0.876256	0.999314	ENSMUSG00000001998	2
ENSMUSG00000001999	2051	1452	1439	1632	1580	1268	1769	1516	1633	2266	1265	1471	1342	1656	1447	1209	1580.03	1368.04	1487.14	1450.72	1569.12	1220.77	1600.28	1914.07	1649.88	1884.08	1444.37	1455.15	1469.39	1546.82	1453.68	1636.63	1545.64	0.000147768	0.0038658	0.258979	0.998924	1545.64	-7.90311e-05	0.00503588	0.692877	0.997307	1545.64	-0.000285383	0.00866235	0.281593	0.999314	ENSMUSG00000001999	2
ENSMUSG00000002006	42	43	32	42	19	33	25	17	47	38	27	34	31	43	39	23	32.3556	40.5136	33.0704	37.3348	18.8692	31.7708	22.6156	21.4638	47.4858	31.5954	30.8284	33.6336	33.9427	40.1651	39.18	31.1353	32.8725	8.84085e-07	0.00386746	0.989234	0.998924	32.8725	0.0127707	0.0856933	0.0142132	0.811006	32.8725	0.00193693	0.0342707	0.0716578	0.999314	ENSMUSG00000002006	X
ENSMUSG00000002007	20	16	10	20	13	11	6	7	11	24	11	15	8	13	10	8	15.4075	15.0748	10.3345	17.7785	12.9105	10.5903	5.42774	8.83805	11.1137	19.955	12.5597	14.8384	8.75939	12.1429	10.0461	10.8297	12.2879	5.69611e-07	0.00386778	0.98926	0.998924	12.2879	0.000335316	0.019902	0.706786	NA	12.2879	0.000142478	0.017017	0.782325	NA	ENSMUSG00000002007	X
ENSMUSG00000002010	7817	5902	5734	6658	6261	5821	6446	4890	5739	7147	4622	5868	5293	6803	6072	4438	6022	5560.73	5925.81	5918.46	6217.89	5604.18	5831.21	6174.01	5798.32	5942.43	5277.36	5804.76	5795.43	6354.5	6100.02	6007.76	5895.93	-0.000220668	0.00385657	0.456657	0.998924	5895.93	8.19559e-05	0.00287816	0.599336	0.997307	5895.93	0.000186645	0.00409695	0.369383	0.999314	ENSMUSG00000002010	X
ENSMUSG00000002012	36	23	18	24	16	17	29	20	13	34	10	17	23	18	18	17	27.7334	21.6701	18.6021	21.3342	15.8898	16.3668	26.2341	25.2516	13.1344	28.2696	11.4179	16.8168	25.1833	16.8133	18.0831	23.013	20.3633	-4.7886e-05	0.00386774	0.297293	0.998924	20.3633	-3.65434e-05	0.0152982	0.958792	0.997307	20.3633	0.000369567	0.0176449	0.487141	0.999314	ENSMUSG00000002012	X
ENSMUSG00000002014	1303	1076	967	1096	1114	1023	1121	870	973	1253	768	1081	956	1158	1051	822	1003.8	1013.78	999.347	974.261	1106.33	984.896	1014.08	1098.44	983.057	1041.82	876.896	1069.35	1046.75	1081.66	1055.85	1112.75	1028.94	-1.82075e-05	0.00386074	0.93867	0.998924	1028.94	7.58023e-05	0.00319518	0.609477	0.997307	1028.94	7.40995e-05	0.0040632	0.67704	0.999314	ENSMUSG00000002014	X
ENSMUSG00000002015	2852	2219	2136	2398	2234	2193	2506	1732	2230	2562	1992	2108	1909	2511	2076	1602	2197.1	2090.69	2207.45	2131.64	2218.62	2111.32	2266.99	2186.79	2253.05	2130.2	2274.45	2085.28	2090.21	2345.46	2085.58	2168.64	2177.72	0.000115434	0.00385591	0.704951	0.998924	2177.72	-4.70372e-05	0.00278325	0.760988	0.997307	2177.72	-9.75268e-05	0.00379766	0.629413	0.999314	ENSMUSG00000002015	X
ENSMUSG00000002017	878	756	635	767	652	742	788	544	628	726	691	639	665	646	601	476	676.387	712.285	656.241	681.805	647.51	714.362	712.844	686.843	634.491	603.638	788.978	632.114	728.125	603.411	603.773	644.365	670.448	-7.99757e-05	0.0038641	0.645636	0.998924	670.448	-0.000258277	0.00603954	0.250315	0.997307	670.448	-8.72659e-05	0.00486802	0.62073	0.999314	ENSMUSG00000002017	17
ENSMUSG00000002020	44	32	19	14	11	24	8	25	39	30	25	19	12	25	23	17	33.8964	30.1496	19.6356	12.4449	10.9243	23.1061	7.23699	31.5645	39.4031	24.9437	28.5448	18.7952	13.1391	23.3518	23.1061	23.013	22.7035	1.86189e-05	0.00386784	0.610662	0.998924	22.7035	0.000456767	0.0214969	0.629407	0.997307	22.7035	1.5831e-07	0.0176613	0.999759	0.999828	ENSMUSG00000002020	12
ENSMUSG00000002028	1896	1751	1563	1605	1397	1618	1619	1209	1406	2026	1477	2015	1323	1343	1580	1167	1460.63	1649.75	1615.28	1426.72	1387.38	1557.73	1464.59	1526.46	1420.53	1684.53	1686.43	1993.29	1448.58	1254.46	1587.29	1579.78	1546.46	0.000221592	0.00386499	0.147156	0.998924	1546.46	-2.86627e-05	0.00408995	0.86375	0.997307	1546.46	-0.000280147	0.00777152	0.252974	0.999314	ENSMUSG00000002028	9
ENSMUSG00000002031	1139	924	854	1029	863	860	1014	717	848	1083	658	839	808	915	873	589	877.454	870.571	882.567	914.703	857.057	827.967	917.289	905.269	856.765	900.469	751.299	829.959	884.699	854.677	877.028	797.334	862.819	-0.000326141	0.00386047	0.176098	0.998924	862.819	-8.72363e-05	0.00323982	0.561574	0.997307	862.819	9.68467e-05	0.00412102	0.592542	0.999314	ENSMUSG00000002031	9
ENSMUSG00000002032	1547	1431	1537	1446	1231	1243	1199	1011	1048	1843	1337	1236	1019	1058	1175	856	1191.77	1348.25	1588.41	1285.38	1222.52	1196.7	1084.64	1276.47	1058.83	1532.38	1526.58	1222.68	1115.73	988.249	1180.42	1158.77	1248.61	-2.06801e-05	0.00386588	0.872029	0.998924	1248.61	-0.000233876	0.00700115	0.368812	0.997307	1248.61	-0.000107933	0.0062786	0.599817	0.999314	ENSMUSG00000002032	9
ENSMUSG00000002033	56	10	11	21	8	12	13	5	8	13	12	8	2	4	4	13	43.1409	9.42176	11.368	18.6674	7.94491	11.553	11.7601	6.31289	8.08269	10.809	13.7015	7.91379	2.18985	3.73629	4.01846	17.5982	11.7637	-4.85399e-05	0.00386793	0.0655087	0.926147	11.7637	-0.00100782	0.0309367	0.399146	NA	11.7637	0.000351679	0.0231924	0.539435	NA	ENSMUSG00000002033	9
ENSMUSG00000002043	473	435	364	406	368	355	409	263	334	467	265	353	381	403	423	285	364.386	409.847	376.176	360.903	365.466	341.777	369.991	332.058	337.452	388.291	302.575	349.196	417.166	376.431	424.952	385.807	368.905	-0.000260377	0.00386405	0.136875	0.998924	368.905	0.00171375	0.018595	0.0322236	0.958826	368.905	0.00411144	0.0362719	0.0101974	0.833911	ENSMUSG00000002043	7
ENSMUSG00000002052	2621	2393	2109	2296	2250	2255	2488	1694	2404	2459	2075	2231	2022	2256	2088	1596	2019.15	2254.63	2179.55	2040.97	2234.51	2171.01	2250.7	2138.81	2428.85	2044.56	2369.22	2206.96	2213.94	2107.27	2097.63	2160.52	2182.39	0.00041451	0.00385918	0.111833	0.983322	2182.39	-9.70917e-05	0.00313388	0.525056	0.997307	2182.39	-0.000400164	0.00639794	0.116242	0.999314	ENSMUSG00000002052	11
ENSMUSG00000002055	176	207	87	174	124	216	153	40	47	60	106	197	165	60	103	35	135.586	195.031	89.9102	154.673	123.146	207.954	138.407	50.5032	47.4858	49.8875	121.03	194.877	180.663	56.0444	103.475	47.3798	118.503	-2.32665e-05	0.00386792	0.388427	0.998924	118.503	-0.000877738	0.0283775	0.444721	0.997307	118.503	3.70132e-05	0.0207123	0.945895	0.999314	ENSMUSG00000002055	11
ENSMUSG00000002057	1	1	1	1	0	1	1	0	2	0	0	1	0	0	0	0	0.770373	0.942176	1.03345	0.888924	0	0.962752	0.904624	0	2.02067	0	0	0.989224	0	0	0	0	0.532012	-1.48689e-06	0.00386801	0.868306	NA	0.532012	-0.000479606	0.0366918	0.483025	NA	0.532012	-0.000121868	0.027275	0.676057	NA	ENSMUSG00000002057	11
ENSMUSG00000002058	157	109	88	116	123	139	119	74	114	149	71	97	84	110	106	79	120.948	102.697	90.9437	103.115	122.153	133.823	107.65	93.4308	115.178	123.887	81.0672	95.9547	91.9736	102.748	106.489	106.943	106.188	-1.52462e-06	0.00386682	0.987368	0.998924	106.188	-0.000479012	0.011701	0.280416	0.997307	106.188	-0.000222565	0.00951391	0.448306	0.999314	ENSMUSG00000002058	11
ENSMUSG00000002059	1498	1257	1230	1309	1279	1178	1301	1098	1275	1499	886	1045	1092	1461	1292	956	1154.02	1184.32	1271.14	1163.6	1270.19	1134.12	1176.92	1386.31	1288.18	1246.36	1011.63	1033.74	1195.66	1364.68	1297.96	1294.15	1217.06	-0.000115341	0.00386415	0.504027	0.998924	1217.06	0.000106716	0.00423142	0.528499	0.997307	1217.06	0.000184893	0.00587642	0.358551	0.999314	ENSMUSG00000002059	11
ENSMUSG00000002064	1012	928	848	938	783	874	957	654	835	1011	717	835	787	922	823	601	779.617	874.34	876.366	833.811	777.608	841.445	865.725	825.727	843.63	840.604	818.664	826.002	861.705	861.215	826.798	813.579	835.427	-5.86136e-05	0.00385865	0.827138	0.998924	835.427	6.14218e-05	0.00296389	0.679136	0.997307	835.427	8.39416e-05	0.00391961	0.653878	0.999314	ENSMUSG00000002064	11
ENSMUSG00000002068	33	17	24	24	23	26	17	15	19	23	11	19	11	22	23	16	25.4223	16.017	24.8028	21.3342	22.8416	25.0316	15.3786	18.9387	19.1964	19.1235	12.5597	18.7952	12.0442	20.5496	23.1061	21.6593	19.8001	-5.30907e-05	0.0038677	0.285225	0.998924	19.8001	-0.000191405	0.0148313	0.777074	0.997307	19.8001	0.000263251	0.0156061	0.586333	0.999314	ENSMUSG00000002068	7
ENSMUSG00000002076	186	112	120	129	97	109	115	65	120	155	159	162	110	128	140	72	143.289	105.524	124.014	114.671	96.3321	104.94	104.032	82.0676	121.24	128.876	181.545	160.254	120.442	119.561	140.646	97.467	121.556	0.000167815	0.00386682	0.0810314	0.956828	121.556	0.00225691	0.0281376	0.0641804	0.997307	121.556	3.62937e-05	0.00755886	0.884163	0.999314	ENSMUSG00000002076	17
ENSMUSG00000002083	44	40	33	46	32	43	59	38	34	41	24	59	54	32	24	27	33.8964	37.6871	34.1039	40.8905	31.7796	41.3983	53.3728	47.978	34.3514	34.0898	27.403	58.3642	59.1259	29.8903	24.1107	36.5501	39.062	1.3651e-05	0.00386767	0.791922	0.998924	39.062	-0.000601327	0.0179376	0.433731	0.997307	39.062	-0.000374002	0.0165533	0.458414	0.999314	ENSMUSG00000002083	7
ENSMUSG00000002100	285	158	183	191	164	273	154	90	142	131	169	287	119	148	170	85	219.556	148.864	189.121	169.785	162.871	262.831	139.312	113.632	143.468	108.921	192.963	283.907	130.296	138.243	170.784	115.065	168.101	2.20327e-07	0.00386762	0.996828	0.999627	168.101	-0.000932276	0.0209643	0.28508	0.997307	168.101	-0.000371635	0.0159258	0.44527	0.999314	ENSMUSG00000002100	2
ENSMUSG00000002102	4448	3345	3198	3644	3200	3302	3589	2504	3225	3932	2944	3317	3005	3695	3235	2328	3426.62	3151.58	3304.98	3239.24	3177.96	3179.01	3246.7	3161.5	3258.33	3269.29	3361.43	3281.25	3290.25	3451.4	3249.93	3151.43	3262.56	4.66496e-05	0.00384742	0.906353	0.998924	3262.56	0.000221902	0.00297323	0.254447	0.997307	3262.56	0.000180176	0.00369313	0.46608	0.999314	ENSMUSG00000002102	2
ENSMUSG00000002103	1356	1198	1091	1299	1174	1131	1296	894	1181	1294	966	1062	939	1233	1060	851	1044.63	1128.73	1127.49	1154.71	1165.92	1088.87	1172.39	1128.75	1193.21	1075.91	1102.97	1050.56	1028.13	1151.71	1064.89	1152.01	1114.43	-4.45707e-05	0.0038596	0.86096	0.998924	1114.43	-0.000142418	0.00348574	0.378423	0.997307	1114.43	-9.27681e-05	0.0040138	0.614205	0.999314	ENSMUSG00000002103	2
ENSMUSG00000002104	107	82	65	94	75	109	99	61	84	103	62	104	73	74	70	59	82.4299	77.2585	67.1743	83.5589	74.4835	104.94	89.5578	77.0173	84.8682	85.6402	70.7911	102.879	79.9295	69.1214	70.323	79.8688	81.2401	8.8597e-05	0.00386686	0.348833	0.998924	81.2401	-0.000837731	0.0160188	0.174571	0.997307	81.2401	-0.00104574	0.021036	0.103702	0.999314	ENSMUSG00000002104	2
ENSMUSG00000002105	1202	965	887	982	799	1094	1022	568	787	964	754	1053	802	765	864	555	925.988	909.2	916.671	872.924	793.498	1053.25	924.526	717.145	795.134	801.525	860.911	1041.65	878.129	714.566	867.987	751.308	864.026	-5.74764e-05	0.00386584	0.657299	0.998924	864.026	-0.000296161	0.00777744	0.298821	0.997307	864.026	-8.45554e-05	0.00599208	0.670785	0.999314	ENSMUSG00000002105	2
ENSMUSG00000002107	224	185	172	185	146	181	168	120	227	249	166	185	156	169	156	142	172.563	174.303	177.754	164.451	144.995	174.258	151.977	151.509	229.346	207.033	189.537	183.006	170.808	157.858	156.72	192.227	174.897	0.00031002	0.00386545	0.027579	0.840187	174.897	0.000261424	0.00719183	0.323257	0.997307	174.897	-0.000171391	0.00677388	0.430187	0.999314	ENSMUSG00000002107	2
ENSMUSG00000002108	1102	846	903	859	818	743	900	642	921	950	720	777	740	923	854	579	848.951	797.081	933.206	763.586	812.367	715.325	814.162	810.576	930.519	789.885	822.09	768.627	810.244	862.149	857.941	783.797	820.032	-3.25733e-05	0.00386335	0.863627	0.998924	820.032	0.000170267	0.00464854	0.351485	0.997307	820.032	0.000146387	0.00510039	0.43304	0.999314	ENSMUSG00000002108	2
ENSMUSG00000002109	330	247	261	293	232	261	244	195	175	310	150	265	233	231	237	172	254.223	232.718	269.731	260.455	230.402	251.278	220.728	246.203	176.809	257.752	171.269	262.144	255.117	215.771	238.094	232.838	235.971	-0.00019607	0.00386631	0.0879826	0.960239	235.971	-1.6849e-05	0.0054251	0.939611	0.997307	235.971	0.000362838	0.0106026	0.252368	0.999314	ENSMUSG00000002109	2
ENSMUSG00000002111	113	54	48	60	77	73	68	34	49	57	45	59	45	39	47	34	87.0521	50.8775	49.6056	53.3355	76.4698	70.2809	61.5144	42.9277	49.5064	47.3931	51.3806	58.3642	49.2716	36.4288	47.2169	46.0261	54.8532	-6.99051e-05	0.00386744	0.295464	0.998924	54.8532	-0.00660104	0.0579224	0.0293429	0.940599	54.8532	-0.00036842	0.0143978	0.401974	0.999314	ENSMUSG00000002111	2
ENSMUSG00000002129	1473	1278	1113	1268	1139	1335	1313	915	1146	1224	1023	1174	1009	1178	1071	888	1134.76	1204.1	1150.23	1127.16	1131.16	1285.27	1187.77	1155.26	1157.84	1017.7	1168.05	1161.35	1104.78	1100.34	1075.94	1202.09	1147.74	-0.000147829	0.00386024	0.545667	0.998924	1147.74	-0.000314805	0.00530176	0.147697	0.997307	1147.74	-0.000111075	0.00414934	0.545185	0.999314	ENSMUSG00000002129	11
ENSMUSG00000002147	2213	1906	1740	2048	1712	1869	1893	1392	1843	2191	1681	1700	1497	1838	1713	1350	1704.83	1795.79	1798.2	1820.52	1700.21	1799.38	1712.45	1757.51	1862.05	1821.72	1919.35	1681.68	1639.1	1716.83	1720.9	1827.51	1767.38	0.000199516	0.00385633	0.505392	0.998924	1767.38	-4.42752e-05	0.00280054	0.77204	0.997307	1767.38	-0.000136431	0.00391078	0.500654	0.999314	ENSMUSG00000002147	10
ENSMUSG00000002190	6	1	1	6	3	4	4	0	4	5	3	0	3	1	2	3	4.62224	0.942176	1.03345	5.33355	2.97934	3.85101	3.6185	0	4.04134	4.15729	3.42537	0	3.28477	0.934073	2.00923	4.06113	2.76834	-1.28058e-06	0.00386798	0.941045	NA	2.76834	-0.000131692	0.0306185	0.897165	NA	2.76834	-2.06403e-05	0.0245068	0.965464	NA	ENSMUSG00000002190	8
ENSMUSG00000002204	114860	64976	66963	78602	64991	76739	67284	43253	60403	72496	66184	89560	66817	69521	71995	39214	88485	61218.9	69203	69871.2	64543.5	73880.6	60866.7	54610.3	61027.3	60277.4	75568.3	88594.9	73159.6	64937.7	72327.2	53084.3	68228.5	-1.23707e-05	0.00386658	0.90656	0.998924	68228.5	9.68589e-05	0.00635012	0.705627	0.997307	68228.5	8.05497e-05	0.00705381	0.726259	0.999314	ENSMUSG00000002204	7
ENSMUSG00000002205	1333	1161	1070	1185	1103	1047	1157	895	1130	1361	954	1158	999	1158	1127	784	1026.91	1093.87	1105.79	1053.38	1095.4	1008	1046.65	1130.01	1141.68	1131.61	1089.27	1145.52	1093.83	1081.66	1132.2	1061.31	1089.82	0.000470554	0.00385621	0.11803	0.986902	1089.82	0.000104029	0.00295948	0.510905	0.997307	1089.82	-0.000125428	0.0038788	0.534241	0.999314	ENSMUSG00000002205	7
ENSMUSG00000002210	408	362	367	379	347	364	418	291	335	448	289	324	353	351	348	259	314.312	341.068	379.276	336.902	344.611	350.442	378.133	367.41	338.462	372.493	329.978	320.508	386.508	327.86	349.606	350.61	349.261	-7.56576e-06	0.00386389	0.966169	0.998924	349.261	-5.07e-05	0.00372202	0.743313	0.997307	349.261	-3.43314e-05	0.00451989	0.838846	0.999314	ENSMUSG00000002210	7
ENSMUSG00000002221	895	791	687	808	754	745	792	582	674	831	627	758	696	776	753	590	689.483	745.262	709.981	718.251	748.808	717.25	716.462	734.821	680.966	690.942	715.903	749.832	762.067	724.841	756.475	798.688	728.752	-6.15378e-05	0.00385859	0.819193	0.998924	728.752	0.000174993	0.003599	0.302201	0.997307	728.752	0.000178102	0.00428601	0.370589	0.999314	ENSMUSG00000002221	5
ENSMUSG00000002222	4291	3658	3092	3934	3480	3231	3673	3089	3199	3963	3171	3468	3177	3724	3371	2518	3305.67	3446.48	3195.43	3497.03	3456.04	3110.65	3322.68	3900.11	3232.06	3295.07	3620.62	3430.63	3478.57	3478.49	3386.55	3408.64	3410.3	5.23768e-05	0.00386066	0.825756	0.998924	3410.3	-6.09592e-06	0.00299464	0.965891	0.997307	3410.3	-3.26156e-05	0.0039627	0.852697	0.999314	ENSMUSG00000002222	6
ENSMUSG00000002227	736	570	593	571	565	519	607	447	576	748	390	556	453	545	527	477	566.994	537.041	612.836	507.576	561.109	499.668	549.107	564.373	581.953	621.931	445.299	550.008	496.001	509.07	529.432	645.719	548.632	-1.7284e-05	0.00386543	0.902675	0.998924	548.632	1.79972e-06	0.00435563	0.991911	0.998545	548.632	1.68137e-05	0.00521865	0.925741	0.999314	ENSMUSG00000002227	3
ENSMUSG00000002228	52	33	37	38	30	19	22	17	43	42	20	37	32	16	21	19	40.0594	31.0918	38.2377	33.7791	29.7934	18.2923	19.9017	21.4638	43.4444	34.9212	22.8358	36.6013	35.0376	14.9452	21.0969	25.7205	29.2014	-1.07212e-05	0.0038676	0.849514	0.998924	29.2014	0.000218356	0.0145909	0.741165	0.997307	29.2014	0.000163589	0.0137685	0.709072	0.999314	ENSMUSG00000002228	3
ENSMUSG00000002233	1290	957	1046	1106	966	929	1083	818	1203	1270	751	881	850	1133	977	795	993.781	901.663	1080.99	983.15	959.348	894.397	979.708	1032.79	1215.43	1055.95	857.485	871.506	930.686	1058.3	981.508	1076.2	992.056	2.31584e-05	0.00386522	0.874804	0.998924	992.056	0.000126097	0.00504009	0.517837	0.997307	992.056	6.31588e-05	0.00526865	0.728171	0.999314	ENSMUSG00000002233	3
ENSMUSG00000002240	0	0	0	0	0	0	0	0	0	0	0	0	0	0	0	0	0	0	0	0	0	0	0	0	0	0	0	0	0	0	0	0	0	0	0.00386802	NA	NA	0	0	0.0378377	NA	NA	0	0	0.0281349	NA	NA	ENSMUSG00000002240	5
ENSMUSG00000002249	597	542	492	564	478	522	546	367	500	619	416	495	478	504	539	392	459.912	510.66	508.458	501.353	474.708	502.557	493.925	463.366	505.168	514.672	474.985	489.666	523.374	470.773	541.487	530.654	497.857	2.44144e-05	0.00386165	0.912229	0.998924	497.857	0.000275035	0.00531208	0.190188	0.997307	497.857	0.000162585	0.00474061	0.389997	0.999314	ENSMUSG00000002249	17
ENSMUSG00000002250	803	653	675	699	579	620	661	436	726	772	619	568	541	700	679	498	618.609	615.241	697.579	621.358	575.013	596.906	597.956	550.484	733.504	641.886	706.769	561.879	592.354	653.851	682.133	674.147	632.479	0.000110623	0.00386378	0.54056	0.998924	632.479	0.00106182	0.0138116	0.0518822	0.997307	632.479	0.000193985	0.0058281	0.337254	0.999314	ENSMUSG00000002250	17
ENSMUSG00000002257	149	123	119	143	112	123	125	97	150	128	113	106	114	119	113	111	114.786	115.888	122.981	127.116	111.229	118.419	113.078	122.47	151.55	106.427	129.022	104.858	124.821	111.155	113.521	150.262	121.099	2.25086e-05	0.00386649	0.835799	0.998924	121.099	0.000191817	0.00739171	0.503755	0.997307	121.099	7.5539e-05	0.00690785	0.738098	0.999314	ENSMUSG00000002257	17
ENSMUSG00000002265	527	541	628	629	575	780	853	542	680	850	537	457	427	764	651	601	405.986	509.717	649.007	559.133	571.041	750.947	771.644	684.318	687.028	706.739	613.142	452.075	467.533	713.632	654.004	813.579	625.595	0.000102748	0.00386708	0.226231	0.998924	625.595	-0.000136265	0.00823611	0.691189	0.997307	625.595	-0.000483	0.0142731	0.255524	0.999314	ENSMUSG00000002265	7
ENSMUSG00000002266	33	32	52	45	39	58	104	39	46	57	37	29	27	66	57	55	25.4223	30.1496	53.7394	40.0016	38.7314	55.8396	94.0809	49.2406	46.4754	47.3931	42.2463	28.6875	29.563	61.6488	57.263	74.454	48.4335	2.1163e-05	0.00386775	0.642325	0.998924	48.4335	-0.000230077	0.0155479	0.744799	0.997307	48.4335	-0.000282358	0.0164425	0.575522	0.999314	ENSMUSG00000002266	7
ENSMUSG00000002274	385	326	313	278	273	254	286	254	365	387	218	312	225	368	302	234	296.593	307.15	323.47	247.121	271.12	244.539	258.722	320.695	368.773	321.774	248.911	308.638	246.358	343.739	303.394	316.768	295.485	7.68161e-05	0.00386639	0.493791	0.998924	295.485	0.000403609	0.00990731	0.27086	0.997307	295.485	6.62025e-05	0.00660303	0.760525	0.999314	ENSMUSG00000002274	17
ENSMUSG00000002279	905	650	650	703	693	648	739	574	667	735	476	608	592	742	653	486	697.187	612.415	671.743	624.914	688.228	623.863	668.517	724.72	673.894	611.122	543.493	601.448	648.195	693.082	656.013	657.902	649.796	-0.000278794	0.00386264	0.170992	0.998924	649.796	-4.74657e-05	0.00335965	0.746233	0.997307	649.796	0.000134387	0.00474488	0.462283	0.999314	ENSMUSG00000002279	17
ENSMUSG00000002280	1330	1036	1021	1149	1097	1087	1114	774	1016	1215	902	1048	879	1162	1059	793	1024.6	976.095	1055.15	1021.37	1089.45	1046.51	1007.75	977.236	1026.5	1010.22	1029.9	1036.71	962.438	1085.39	1063.89	1073.49	1030.42	4.85992e-05	0.00385764	0.863361	0.998924	1030.42	5.92478e-05	0.00288897	0.693942	0.997307	1030.42	3.03777e-05	0.00378549	0.872967	0.999314	ENSMUSG00000002280	17
ENSMUSG00000002289	791	695	1708	1018	943	907	1828	825	626	1266	231	788	1296	2450	2584	639	609.365	654.813	1765.13	904.925	936.506	873.216	1653.65	1041.63	632.47	1052.63	263.754	779.508	1419.02	2288.48	2595.92	865.02	1146	-3.66449e-05	0.00386788	0.255739	0.998924	1146	0.00233587	0.0398234	0.148165	0.997307	1146	0.00192788	0.040574	0.0678449	0.999314	ENSMUSG00000002289	17
ENSMUSG00000002297	92	73	67	55	39	57	56	37	67	76	77	70	58	57	57	51	70.8743	68.7789	69.2412	48.8908	38.7314	54.8769	50.6589	46.7154	67.6925	63.1908	87.9179	69.2457	63.5056	53.2422	57.263	69.0391	61.2415	7.20458e-05	0.0038671	0.392521	0.998924	61.2415	0.00214123	0.0289371	0.0839945	0.997307	61.2415	0.000234839	0.0108629	0.486457	0.999314	ENSMUSG00000002297	5
ENSMUSG00000002307	651	528	514	572	505	483	555	415	490	636	433	527	437	520	452	384	501.513	497.469	531.194	508.465	501.523	465.009	502.066	523.97	495.064	528.807	494.396	521.321	478.482	485.718	454.086	519.824	500.557	1.39122e-05	0.003861	0.952268	0.998924	500.557	-9.45257e-05	0.00340278	0.534343	0.997307	500.557	-8.67698e-05	0.00416697	0.624975	0.999314	ENSMUSG00000002307	17
ENSMUSG00000002308	510	367	383	427	391	389	406	326	429	472	318	371	364	448	392	253	392.89	345.779	395.812	379.571	388.308	374.511	367.277	411.601	433.434	392.448	363.09	367.002	398.552	418.465	393.809	342.488	385.315	8.6616e-05	0.00386384	0.629304	0.998924	385.315	3.50613e-05	0.00364583	0.818366	0.997307	385.315	-2.93154e-05	0.00449806	0.861809	0.999314	ENSMUSG00000002308	17
ENSMUSG00000002319	485	388	406	455	455	390	410	303	372	450	312	397	343	447	364	273	373.631	365.564	419.581	404.461	451.867	375.473	370.896	382.561	375.845	374.156	356.239	392.722	375.559	417.531	365.68	369.562	385.708	-0.00012455	0.00386385	0.487175	0.998924	385.708	-8.85266e-05	0.00399206	0.585932	0.997307	385.708	1.65069e-05	0.00447305	0.921626	0.999314	ENSMUSG00000002319	14
ENSMUSG00000002320	2367	1806	1559	1924	1788	1775	1869	1321	1742	1949	1474	1704	1611	1950	1799	1234	1823.47	1701.57	1611.15	1710.29	1775.69	1708.89	1690.74	1667.87	1760	1620.51	1683	1685.64	1763.92	1821.44	1807.3	1670.48	1718.87	-0.000143409	0.00385587	0.638623	0.998924	1718.87	0.000160829	0.00318557	0.340142	0.997307	1718.87	0.000216184	0.00417812	0.313248	0.999314	ENSMUSG00000002320	14
ENSMUSG00000002324	22	21	4	12	20	10	15	7	7	11	4	12	16	23	13	13	16.9482	19.7857	4.1338	10.6671	19.8623	9.62752	13.5694	8.83805	7.07235	9.14604	4.56717	11.8707	17.5188	21.4837	13.06	17.5982	12.8593	-4.68423e-05	0.00386788	0.151117	0.998924	12.8593	0.00110889	0.0274591	0.334528	0.997307	12.8593	0.00168215	0.0373644	0.0877832	NA	ENSMUSG00000002324	14
ENSMUSG00000002325	544	490	423	530	593	602	542	334	515	632	352	539	439	525	431	399	419.083	461.666	437.15	471.13	588.917	579.577	490.306	421.701	520.323	525.481	401.911	533.192	480.672	490.388	432.989	540.13	487.163	0.000172043	0.00386579	0.189502	0.998924	487.163	-0.000225788	0.00677816	0.370154	0.997307	487.163	-0.000644708	0.0136754	0.118552	0.999314	ENSMUSG00000002325	14
ENSMUSG00000002326	463	393	392	404	401	399	422	264	392	447	360	358	362	432	363	270	356.683	370.275	405.113	359.125	398.239	384.138	381.751	333.321	396.052	371.662	411.045	354.142	396.363	403.52	364.675	365.501	378.225	9.42329e-05	0.00386347	0.614997	0.998924	378.225	5.39027e-05	0.00362782	0.723616	0.997307	378.225	-1.65545e-05	0.00437359	0.921198	0.999314	ENSMUSG00000002326	14
ENSMUSG00000002329	698	543	484	581	589	540	624	438	587	645	478	519	569	656	595	411	537.72	511.602	500.19	516.465	584.944	519.886	564.485	553.01	593.067	536.29	545.776	513.407	623.012	612.752	597.746	556.374	554.17	0.000275616	0.00386141	0.221895	0.998924	554.17	0.000433557	0.00688486	0.105292	0.997307	554.17	4.99094e-05	0.00407258	0.77361	0.999314	ENSMUSG00000002329	14
ENSMUSG00000002332	2638	2123	1997	2455	2263	2047	2446	1752	2138	2629	1892	2070	2054	2422	2267	1677	2032.24	2000.24	2063.8	2182.31	2247.42	1970.75	2212.71	2212.04	2160.1	2185.9	2160.27	2047.69	2248.97	2262.32	2277.46	2270.17	2158.4	0.000308224	0.00385541	0.321712	0.998924	2158.4	0.000282269	0.0040202	0.155535	0.997307	2158.4	6.28341e-05	0.00373285	0.757325	0.999314	ENSMUSG00000002332	14
ENSMUSG00000002341	0	0	0	0	0	0	0	0	3	0	1	0	0	0	1	0	0	0	0	0	0	0	0	0	3.03101	0	1.14179	0	0	0	1.00461	0	0.323588	2.78911e-06	0.00386801	0.48263	NA	0.323588	7.63795e-05	0.0373141	0.833119	NA	0.323588	-4.94446e-05	0.027925	0.732824	NA	ENSMUSG00000002341	8
ENSMUSG00000002342	1052	905	779	901	898	841	911	670	812	1034	750	766	738	925	886	653	810.432	852.67	805.058	800.921	891.816	809.675	824.112	845.928	820.393	859.728	856.344	757.745	808.054	864.018	890.088	883.972	836.31	5.02982e-05	0.00385951	0.844152	0.998924	836.31	8.07749e-05	0.00309474	0.589813	0.997307	836.31	4.44859e-05	0.00389567	0.806016	0.999314	ENSMUSG00000002342	8
ENSMUSG00000002343	198	170	168	212	164	182	194	164	171	177	175	175	146	191	170	121	152.534	160.17	173.62	188.452	162.871	175.221	175.497	207.063	172.767	147.168	199.814	173.114	159.859	178.408	170.784	163.799	172.571	3.61926e-05	0.00386589	0.777691	0.998924	172.571	-0.000183742	0.00640412	0.448443	0.997307	172.571	-0.000165604	0.00704795	0.459964	0.999314	ENSMUSG00000002343	8
ENSMUSG00000002345	516	492	431	511	440	439	502	341	458	565	356	413	375	441	408	317	397.512	463.551	445.417	454.24	436.97	422.648	454.121	430.539	462.734	469.774	406.478	408.549	410.597	411.926	409.883	429.126	432.129	-1.3338e-05	0.00386277	0.947146	0.998924	432.129	-0.00017063	0.00450345	0.341982	0.997307	432.129	-0.0001136	0.00465311	0.524977	0.999314	ENSMUSG00000002345	8
ENSMUSG00000002346	5017	4491	4999	4817	4234	3934	4545	3050	4646	5500	2356	3931	3538	4117	4486	2811	3864.96	4231.31	5166.22	4281.95	4204.84	3787.47	4111.52	3850.87	4694.02	4573.02	2690.06	3888.64	3873.84	3845.58	4506.7	3805.27	4086.02	-0.000119106	0.00386644	0.280165	0.998924	4086.02	1.1797e-05	0.0055935	0.959117	0.997307	4086.02	0.000208703	0.00843989	0.423997	0.999314	ENSMUSG00000002346	8
ENSMUSG00000002365	3702	3234	2785	3540	3203	3118	3072	2537	2702	3280	2560	2959	3038	3280	2882	2348	2851.92	3047	2878.16	3146.79	3180.94	3001.86	2779	3203.16	2729.93	2727.18	2922.99	2927.11	3326.38	3063.76	2895.3	3178.51	2991.25	-0.000324478	0.00385985	0.195518	0.998924	2991.25	8.95097e-05	0.00315399	0.553337	0.997307	2991.25	0.000300213	0.00552616	0.182262	0.999314	ENSMUSG00000002365	17
ENSMUSG00000002372	1110	951	922	990	818	888	973	656	846	1028	792	881	825	933	876	643	855.114	896.01	952.842	880.035	812.367	854.924	880.199	828.252	854.744	854.739	904.299	871.506	903.313	871.49	880.042	870.435	873.144	-0.00021993	0.00385716	0.446266	0.998924	873.144	0.000204844	0.00368139	0.248129	0.997307	873.144	0.000312364	0.00505889	0.17414	0.999314	ENSMUSG00000002372	17
ENSMUSG00000002379	1620	1233	1228	1366	1278	1269	1314	959	1267	1466	1011	1299	1101	1388	1302	911	1248	1161.7	1269.08	1214.27	1269.2	1221.73	1188.68	1210.81	1280.1	1218.92	1154.35	1285	1205.51	1296.49	1308.01	1233.23	1235.32	7.9777e-05	0.00385702	0.783666	0.998924	1235.32	0.000144431	0.0032025	0.377613	0.997307	1235.32	8.52524e-05	0.00382688	0.662734	0.999314	ENSMUSG00000002379	17
ENSMUSG00000002384	0	1	0	2	1	1	0	0	0	1	1	0	3	0	1	0	0	0.942176	0	1.77785	0.993114	0.962752	0	0	0	0.831458	1.14179	0	3.28477	0	1.00461	0	0.683658	-2.13517e-06	0.00386801	0.792273	NA	0.683658	0.000425397	0.0362635	0.550332	NA	0.683658	0.000174629	0.0274859	0.545036	NA	ENSMUSG00000002384	4
ENSMUSG00000002393	2894	2347	2128	2370	2253	2214	2265	1741	2519	2612	1876	2345	2039	2330	2170	1590	2229.46	2211.29	2199.18	2106.75	2237.49	2131.53	2048.97	2198.15	2545.04	2171.77	2142	2319.73	2232.55	2176.39	2180.01	2152.4	2205.17	0.000354995	0.00385811	0.198222	0.998924	2205.17	5.91811e-05	0.00291	0.692653	0.997307	2205.17	-0.000120509	0.00397792	0.533	0.999314	ENSMUSG00000002393	8
ENSMUSG00000002395	1279	1092	953	1122	1012	1020	1133	767	987	1235	775	1014	960	1147	995	701	985.307	1028.86	984.878	997.373	1005.03	982.007	1024.94	968.398	997.201	1026.85	884.888	1003.07	1051.13	1071.38	999.591	948.95	997.491	-0.000131841	0.00385892	0.618211	0.998924	997.491	9.056e-05	0.00308704	0.551128	0.997307	997.491	0.000149825	0.00417598	0.438703	0.999314	ENSMUSG00000002395	8
ENSMUSG00000002396	571	479	434	487	424	415	510	327	452	468	345	431	429	514	403	305	439.883	451.303	448.518	432.906	421.08	399.542	461.358	412.863	456.672	389.122	393.918	426.355	469.723	480.114	404.86	412.881	431.319	-0.000210613	0.00386347	0.260684	0.998924	431.319	0.000129848	0.00425794	0.446908	0.997307	431.319	0.000326844	0.00737362	0.183273	0.999314	ENSMUSG00000002396	8
ENSMUSG00000002409	794	653	564	692	609	666	655	443	529	740	382	687	576	599	613	430	611.676	615.241	582.866	615.136	604.806	641.193	592.529	559.322	534.468	615.279	436.164	679.597	630.676	559.51	615.829	582.095	592.274	-0.000133095	0.00386532	0.356521	0.998924	592.274	-1.17104e-05	0.00426375	0.946305	0.997307	592.274	0.000117456	0.00584441	0.54731	0.999314	ENSMUSG00000002409	7
ENSMUSG00000002413	1196	1046	847	985	925	883	960	788	835	1115	861	1013	791	921	849	681	921.366	985.517	875.333	875.59	918.63	850.11	868.439	994.912	843.63	927.076	983.082	1002.08	866.085	860.281	852.918	921.875	909.183	0.000116494	0.00386198	0.589097	0.998924	909.183	-0.000117232	0.00371673	0.460713	0.997307	909.183	-0.00017328	0.00491415	0.36559	0.999314	ENSMUSG00000002413	6
ENSMUSG00000002416	1411	1029	1055	1137	1027	1017	1102	767	1005	1221	928	1050	901	1074	1071	685	1087	969.5	1090.29	1010.71	1019.93	979.119	996.896	968.398	1015.39	1015.21	1059.58	1038.68	986.527	1003.19	1075.94	927.29	1015.23	-5.24974e-05	0.00385875	0.84405	0.998924	1015.23	3.1984e-05	0.00290485	0.826523	0.997307	1015.23	5.43701e-05	0.00386925	0.768576	0.999314	ENSMUSG00000002416	6
ENSMUSG00000002428	953	734	697	766	673	670	632	529	687	791	633	679	509	706	596	456	734.165	691.558	720.315	680.916	668.366	645.044	571.722	667.904	694.101	657.683	722.754	671.683	557.316	659.456	598.75	617.291	659.939	-0.000141224	0.00386179	0.519027	0.998924	659.939	-0.000159894	0.00413201	0.350596	0.997307	659.939	-3.83302e-05	0.00412089	0.822497	0.999314	ENSMUSG00000002428	3
ENSMUSG00000002455	1780	1574	1421	1584	1475	1436	1500	1128	1387	1563	1161	1357	1342	1471	1302	1063	1371.26	1482.99	1468.53	1408.06	1464.84	1382.51	1356.94	1424.19	1401.34	1299.57	1325.62	1342.38	1469.39	1374.02	1308.01	1438.99	1394.91	-0.000546083	0.0038567	0.0639645	0.926147	1394.91	-3.16391e-05	0.00279518	0.834485	0.997307	1394.91	0.000250461	0.00447729	0.249388	0.999314	ENSMUSG00000002455	2
ENSMUSG00000002458	86	65	55	86	58	77	75	34	88	85	60	70	61	61	65	37	66.252	61.2415	56.8398	76.4475	57.6006	74.1319	67.8468	42.9277	88.9095	70.6739	68.5075	69.2457	66.7904	56.9785	65.2999	50.0872	64.9863	8.67481e-05	0.00386711	0.300242	0.998924	64.9863	-5.55766e-05	0.00833219	0.877262	0.997307	64.9863	-0.000294188	0.0116902	0.41047	0.999314	ENSMUSG00000002458	2
ENSMUSG00000002459	0	0	1	0	0	0	0	0	0	0	1	0	0	0	0	0	0	0	1.03345	0	0	0	0	0	0	0	1.14179	0	0	0	0	0	0.135953	1.01616e-07	0.00386801	0.97655	NA	0.135953	6.51633e-06	0.0374057	0.983919	NA	0.135953	-8.3377e-07	0.0279514	0.994789	NA	ENSMUSG00000002459	1
ENSMUSG00000002475	1491	1207	1078	1279	1209	1156	1305	1069	1213	1453	1017	1155	1035	1442	1220	952	1148.63	1137.21	1114.06	1136.93	1200.67	1112.94	1180.53	1349.7	1225.54	1208.11	1161.2	1142.55	1133.25	1346.93	1225.63	1288.73	1194.54	0.000222318	0.00386113	0.334301	0.998924	1194.54	0.00011228	0.00347985	0.470509	0.997307	1194.54	-2.93486e-05	0.00400396	0.865672	0.999314	ENSMUSG00000002475	18
ENSMUSG00000002477	385	298	280	322	315	316	349	216	277	329	276	270	273	342	270	241	296.593	280.769	289.366	286.234	312.831	304.23	315.714	272.717	279.863	273.55	315.134	267.09	298.914	319.453	271.246	326.244	294.372	-5.37153e-05	0.00386409	0.757699	0.998924	294.372	8.26822e-06	0.00364142	0.95678	0.997307	294.372	4.34494e-05	0.00461313	0.798421	0.999314	ENSMUSG00000002477	18
ENSMUSG00000002486	378	325	308	296	268	373	306	195	270	364	239	355	267	269	305	216	291.201	306.207	318.303	263.122	266.155	359.107	276.815	246.203	272.791	302.651	272.888	351.174	292.345	251.266	306.407	292.401	291.815	2.78152e-05	0.00386608	0.820249	0.998924	291.815	-2.09321e-05	0.0051017	0.91984	0.997307	291.815	-4.63103e-05	0.00599979	0.817279	0.999314	ENSMUSG00000002486	5
ENSMUSG00000002489	341	557	205	387	237	393	343	129	202	232	144	347	501	210	261	147	262.697	524.792	211.857	344.014	235.368	378.362	310.286	162.873	204.088	192.898	164.418	343.261	548.557	196.155	262.204	198.995	283.802	-5.19837e-05	0.00386784	0.159261	0.998924	283.802	0.000323933	0.0196341	0.713218	0.997307	283.802	0.000932219	0.0271393	0.209482	0.999314	ENSMUSG00000002489	16
ENSMUSG00000002496	2848	2548	2309	2509	2219	2380	2407	1788	2147	2729	1819	2231	1923	2280	2184	1582	2194.02	2400.67	2386.24	2230.31	2203.72	2291.35	2177.43	2257.49	2169.19	2269.05	2076.92	2206.96	2105.54	2129.69	2194.08	2141.57	2214.64	-0.000601948	0.00385273	0.0785375	0.955039	2214.64	-0.000256978	0.00353515	0.183036	0.997307	2214.64	6.16118e-05	0.00367335	0.776056	0.999314	ENSMUSG00000002496	17
ENSMUSG00000002500	8	5	9	10	9	13	6	9	9	8	8	7	3	13	5	9	6.16298	4.71088	9.30106	8.88924	8.93803	12.5158	5.42774	11.3632	9.09302	6.65166	9.13433	6.92457	3.28477	12.1429	5.02307	12.1834	8.23417	7.98773e-06	0.0038679	0.793688	0.998924	8.23417	-0.000469476	0.0232822	0.64052	NA	8.23417	-0.000292877	0.0207789	0.606917	NA	ENSMUSG00000002500	17
ENSMUSG00000002504	1985	1614	1585	1884	1549	1723	1908	1142	1488	1856	1719	1543	1429	1630	1595	1052	1529.19	1520.67	1638.02	1674.73	1538.33	1658.82	1726.02	1441.86	1503.38	1543.19	1962.74	1526.37	1564.65	1522.54	1602.36	1424.1	1586.06	7.73781e-05	0.00386405	0.658272	0.998924	1586.06	-0.000116833	0.00430559	0.495694	0.997307	1586.06	-0.00015191	0.00544473	0.426591	0.999314	ENSMUSG00000002504	17
ENSMUSG00000002524	2522	1943	1913	2192	2055	2170	2195	1572	1913	2136	1611	1946	1768	2077	1807	1411	1942.88	1830.65	1976.99	1948.52	2040.85	2089.17	1985.65	1984.77	1932.77	1775.99	1839.43	1925.03	1935.83	1940.07	1815.34	1910.08	1929.63	-0.000334115	0.00385317	0.321798	0.998924	1929.63	-0.000671222	0.00699709	0.0379478	0.964561	1929.63	-0.000171667	0.00384112	0.436341	0.999314	ENSMUSG00000002524	15
ENSMUSG00000002546	2690	2374	2064	2583	2219	2136	2385	1696	1966	2367	1706	2037	2017	2258	1980	1535	2072.3	2236.73	2133.04	2296.09	2203.72	2056.44	2157.53	2141.33	1986.32	1968.06	1947.9	2015.05	2208.46	2109.14	1989.14	2077.94	2099.95	-0.00100949	0.00385423	0.00190497	0.480485	2099.95	-0.000105737	0.00284945	0.519095	0.997307	2099.95	0.000475614	0.00587408	0.0844372	0.999314	ENSMUSG00000002546	2
ENSMUSG00000002550	1783	1478	1468	1536	1366	1365	1614	1081	1603	1780	1247	1288	1349	1588	1500	1072	1373.57	1392.54	1517.11	1365.39	1356.59	1314.16	1460.06	1364.85	1619.57	1480	1423.81	1274.12	1477.05	1483.31	1506.92	1451.18	1428.76	0.000129839	0.00386149	0.5624	0.998924	1428.76	0.000418424	0.00677313	0.111225	0.997307	1428.76	0.000132785	0.00446375	0.469227	0.999314	ENSMUSG00000002550	2
ENSMUSG00000002565	2287	2129	1255	2129	1377	2309	1858	798	804	1039	1045	2141	1486	1139	1404	711	1761.84	2005.89	1296.98	1892.52	1367.52	2223	1680.79	1007.54	812.31	863.885	1193.17	2117.93	1627.06	1063.91	1410.48	962.487	1455.46	-6.94575e-05	0.00386774	0.135299	0.998924	1455.46	-0.000910324	0.0222861	0.334847	0.997307	1455.46	0.000179074	0.0153191	0.708622	0.999314	ENSMUSG00000002565	12
ENSMUSG00000002578	182	153	105	171	121	140	100	123	125	168	112	139	97	137	128	109	140.208	144.153	108.512	152.006	120.167	134.785	90.4624	155.297	126.292	139.685	127.881	137.502	106.208	127.968	128.591	147.554	130.454	-2.35304e-05	0.00386681	0.807114	0.998924	130.454	6.01442e-05	0.00689499	0.834581	0.997307	130.454	8.05888e-05	0.0077364	0.749033	0.999314	ENSMUSG00000002578	10
ENSMUSG00000002580	1285	980	929	1041	949	935	1017	719	939	1161	908	965	903	1099	943	594	989.929	923.333	960.076	925.37	942.465	900.173	920.003	907.794	948.705	965.323	1036.75	954.601	988.717	1026.55	947.351	804.103	946.327	0.000132334	0.00386137	0.558495	0.998924	946.327	9.44329e-05	0.00342249	0.535129	0.997307	946.327	5.56968e-06	0.00401898	0.974116	0.999314	ENSMUSG00000002580	11
ENSMUSG00000002588	6	6	5	0	0	1	0	0	28	13	2	0	1	0	0	0	4.62224	5.65306	5.16725	0	0	0.962752	0	0	28.2894	10.809	2.28358	0	1.09492	0	0	0	3.68013	1.34359e-05	0.003868	0.257611	0.998924	3.68013	3.17333e-05	0.0356739	0.962797	NA	3.68013	-0.000191942	0.0272791	0.552491	NA	ENSMUSG00000002588	6
ENSMUSG00000002602	1077	1015	1053	1234	978	1223	1250	726	1349	1168	1015	794	653	1151	969	861	829.691	956.309	1088.22	1096.93	971.265	1177.45	1130.78	916.632	1362.94	971.143	1158.92	785.444	714.986	1075.12	973.471	1165.54	1023.43	5.95866e-05	0.00386694	0.512711	0.998924	1023.43	-0.000196364	0.00839361	0.560303	0.997307	1023.43	-0.000288068	0.0108375	0.381771	0.999314	ENSMUSG00000002602	7
ENSMUSG00000002603	540	407	419	542	387	459	442	310	462	441	325	396	325	367	334	291	416.001	383.466	433.016	481.797	384.335	441.903	399.844	391.399	466.775	366.673	371.082	391.733	355.85	342.805	335.541	393.929	397.259	-0.000168471	0.00386487	0.279661	0.998924	397.259	-0.00114352	0.015506	0.0610802	0.997307	397.259	-0.00011056	0.00549519	0.556128	0.999314	ENSMUSG00000002603	7
ENSMUSG00000002608	995	902	833	895	785	871	948	652	774	901	696	861	741	917	835	586	766.521	849.843	860.864	795.587	779.594	838.557	857.584	823.201	782	749.144	794.687	851.722	811.339	856.545	838.853	793.273	815.582	-0.000169931	0.0038601	0.491068	0.998924	815.582	4.54376e-06	0.00296025	0.974653	0.998348	815.582	9.20312e-05	0.0040611	0.612843	0.999314	ENSMUSG00000002608	7
ENSMUSG00000002617	176	132	135	139	153	151	176	111	147	213	116	149	138	127	127	110	135.586	124.367	139.516	123.56	151.946	145.376	159.214	140.146	148.519	177.101	132.448	147.394	151.1	118.627	127.586	148.908	141.962	0.000223039	0.00386605	0.0703304	0.936975	141.962	-0.000373921	0.00910025	0.26188	0.997307	141.962	-0.0019108	0.026945	0.0387452	0.999314	ENSMUSG00000002617	17
ENSMUSG00000002625	1563	1407	1428	1293	1062	1189	1060	750	876	1745	849	1181	1197	890	1064	869	1204.09	1325.64	1475.77	1149.38	1054.69	1144.71	958.901	946.934	885.054	1450.89	969.381	1168.27	1310.62	831.325	1068.91	1176.37	1132.56	-0.000134383	0.00386674	0.176723	0.998924	1132.56	0.000192106	0.00778274	0.530817	0.997307	1132.56	0.000646003	0.0155566	0.162349	0.999314	ENSMUSG00000002625	17
ENSMUSG00000002633	30	19	16	27	33	17	22	18	38	28	22	16	39	27	29	21	23.1112	17.9014	16.5352	24.001	32.7728	16.3668	19.9017	22.7264	38.3928	23.2808	25.1194	15.8276	42.702	25.22	29.1338	28.4279	25.0888	4.79705e-05	0.00386773	0.311595	0.998924	25.0888	0.00199185	0.0325611	0.148327	0.997307	25.0888	0.000139272	0.0147363	0.764854	0.999314	ENSMUSG00000002633	5
ENSMUSG00000002635	334	267	242	290	251	229	280	233	261	293	206	242	241	286	235	191	257.304	251.561	250.095	257.788	249.272	220.47	253.295	294.181	263.698	243.617	235.209	239.392	263.877	267.145	236.084	258.558	252.597	-9.01397e-05	0.00386456	0.580788	0.998924	252.597	3.27824e-05	0.00392815	0.83898	0.997307	252.597	9.63733e-05	0.0051723	0.595067	0.999314	ENSMUSG00000002635	7
ENSMUSG00000002658	775	677	593	736	690	701	708	505	706	748	607	625	721	670	641	462	597.039	637.853	612.836	654.248	685.249	674.889	640.474	637.602	713.297	621.931	693.067	618.265	789.44	625.829	643.958	625.413	654.462	0.000183207	0.00386357	0.32236	0.998924	654.462	4.59446e-05	0.00358418	0.761214	0.997307	654.462	-8.36729e-05	0.00465129	0.630765	0.999314	ENSMUSG00000002658	17
ENSMUSG00000002660	1471	1105	1093	1235	1203	1108	1318	977	1134	1472	904	1089	1085	1327	1162	837	1133.22	1041.11	1129.56	1097.82	1194.72	1066.73	1192.29	1233.54	1145.72	1223.91	1032.18	1077.26	1187.99	1239.51	1167.36	1133.05	1143.5	9.83765e-05	0.00386097	0.672758	0.998924	1143.5	3.32165e-05	0.00306457	0.816875	0.997307	1143.5	-2.32325e-05	0.00398144	0.893749	0.999314	ENSMUSG00000002660	17
ENSMUSG00000002661	401	326	274	327	252	298	283	196	305	321	242	279	285	300	280	206	308.919	307.15	283.165	290.678	250.265	286.9	256.009	247.465	308.152	266.898	276.314	275.993	312.053	280.222	281.292	278.864	281.896	-0.000174242	0.00386387	0.330088	0.998924	281.896	0.000631298	0.010215	0.0960376	0.997307	281.896	0.000843564	0.0139075	0.0607651	0.999314	ENSMUSG00000002661	17
ENSMUSG00000002664	0	0	0	0	0	0	0	0	0	0	0	0	0	0	0	0	0	0	0	0	0	0	0	0	0	0	0	0	0	0	0	0	0	0	0.00386802	NA	NA	0	0	0.0378377	NA	NA	0	0	0.0281349	NA	NA	ENSMUSG00000002664	17
ENSMUSG00000002668	44	37	33	37	19	41	25	18	30	50	18	36	21	24	31	24	33.8964	34.8605	34.1039	32.8902	18.8692	39.4728	22.6156	22.7264	30.3101	41.5729	20.5522	35.6121	22.9934	22.4178	31.143	32.489	29.7828	-1.43431e-05	0.00386761	0.799081	0.998924	29.7828	0.000120676	0.0134442	0.844229	0.997307	29.7828	0.000135104	0.0132804	0.75114	0.999314	ENSMUSG00000002668	17
ENSMUSG00000002679	324	260	203	235	216	246	252	179	209	262	207	223	201	227	229	173	249.601	244.966	209.79	208.897	214.513	236.837	227.965	226.002	211.16	217.842	236.351	220.597	220.08	212.035	230.057	234.192	225.055	-8.66377e-05	0.00386465	0.591125	0.998924	225.055	-3.06844e-05	0.00398293	0.85089	0.997307	225.055	4.15528e-05	0.00485903	0.810565	0.999314	ENSMUSG00000002679	12
ENSMUSG00000002688	386	327	244	295	245	296	335	239	283	270	160	230	286	318	293	230	297.364	308.092	252.162	262.233	243.313	284.975	303.049	301.756	285.925	224.494	182.687	227.521	313.148	297.035	294.352	311.353	274.341	-0.000296597	0.00386598	0.0180174	0.750676	274.341	0.00021962	0.00685739	0.391351	0.997307	274.341	0.00300296	0.0345823	0.0225107	0.969924	ENSMUSG00000002688	12
ENSMUSG00000002699	56	17	26	30	25	39	39	22	32	28	21	24	17	22	25	24	43.1409	16.017	26.8697	26.6677	24.8278	37.5473	35.2803	27.7767	32.3307	23.2808	23.9776	23.7414	18.6137	20.5496	25.1154	32.489	27.3891	-2.36758e-05	0.00386769	0.63583	0.998924	27.3891	-0.00152247	0.0280152	0.194805	0.997307	27.3891	-0.000291803	0.0158773	0.551297	0.999314	ENSMUSG00000002699	11
ENSMUSG00000002718	1440	1192	1089	1238	1110	1191	1207	903	1090	1334	1145	1098	1114	1208	1232	782	1109.34	1123.07	1125.43	1100.49	1102.36	1146.64	1091.88	1140.11	1101.27	1109.16	1307.35	1086.17	1219.75	1128.36	1237.68	1058.6	1136.73	0.000156337	0.00386124	0.493862	0.998924	1136.73	0.000130959	0.0036619	0.414254	0.997307	1136.73	1.71361e-05	0.00400572	0.920893	0.999314	ENSMUSG00000002718	2
ENSMUSG00000002728	862	689	621	778	618	662	721	528	652	847	687	672	603	751	655	491	664.061	649.16	641.773	691.583	613.744	637.342	652.234	666.642	658.739	704.245	784.411	664.758	660.239	701.489	658.022	664.671	669.57	0.000315754	0.0038608	0.180314	0.998924	669.57	0.000171489	0.0039934	0.31696	0.997307	669.57	-3.78309e-05	0.00399967	0.828409	0.999314	ENSMUSG00000002728	2
ENSMUSG00000002731	607	461	439	538	471	492	482	350	424	551	412	469	414	495	439	340	467.616	434.343	453.685	478.241	467.757	473.674	436.029	441.903	428.382	458.133	470.418	463.946	453.299	462.366	441.026	460.261	455.692	-4.27894e-05	0.00386115	0.852348	0.998924	455.692	-6.79769e-06	0.00308297	0.961861	0.997307	455.692	1.64287e-05	0.00401007	0.92406	0.999314	ENSMUSG00000002731	2
ENSMUSG00000002732	84	72	83	89	80	84	67	52	95	90	87	54	45	94	58	73	64.7113	67.8367	85.7764	79.1143	79.4491	80.8712	60.6098	65.6541	95.9819	74.8312	99.3359	53.4181	49.2716	87.8029	58.2676	98.8207	75.1095	3.4488e-05	0.00386746	0.598529	0.998924	75.1095	6.10425e-05	0.0105993	0.897709	0.997307	75.1095	-0.000100235	0.0111554	0.782499	0.999314	ENSMUSG00000002732	2
ENSMUSG00000002733	1179	965	870	992	791	920	945	697	883	1004	841	871	818	1066	890	689	908.269	909.2	899.102	881.813	785.553	885.732	854.87	880.017	892.126	834.784	960.247	861.614	895.648	995.722	894.107	932.705	891.969	-9.37382e-05	0.00386001	0.705781	0.998924	891.969	0.000952029	0.010955	0.0360293	0.964561	891.969	0.000526393	0.00811	0.0783638	0.999314	ENSMUSG00000002733	2
ENSMUSG00000002741	1953	1664	1454	1683	1502	1582	1726	1157	1529	1732	1494	1463	1519	1670	1549	1093	1504.54	1567.78	1502.64	1496.06	1491.66	1523.07	1561.38	1460.8	1544.8	1440.09	1705.84	1447.23	1663.19	1559.9	1556.15	1479.6	1531.55	6.32502e-05	0.00385924	0.807694	0.998924	1531.55	0.000146197	0.00345473	0.368422	0.997307	1531.55	8.66931e-05	0.00396251	0.63971	0.999314	ENSMUSG00000002741	11
ENSMUSG00000002748	2862	2502	2381	2528	2219	2329	2341	1762	2237	2831	2273	2405	2111	2248	2246	1678	2204.81	2357.33	2460.65	2247.2	2203.72	2242.25	2117.72	2224.66	2260.12	2353.86	2595.29	2379.08	2311.39	2099.8	2256.36	2271.52	2286.61	0.000259983	0.00385771	0.355636	0.998924	2286.61	6.80748e-05	0.00291332	0.652844	0.997307	2286.61	-6.26789e-05	0.00382127	0.742662	0.999314	ENSMUSG00000002748	5
ENSMUSG00000002763	2633	2128	2054	2298	1938	1968	1982	1461	1952	2311	1470	2083	1803	2073	2023	1435	2028.39	2004.95	2122.71	2042.75	1924.65	1894.7	1792.96	1844.63	1972.18	1921.5	1678.43	2060.55	1974.15	1936.33	2032.33	1942.57	1948.36	-0.000487286	0.00385875	0.0679995	0.927182	1948.36	0.000295695	0.00474904	0.152091	0.997307	1948.36	0.00126253	0.0142895	0.0213637	0.96331	ENSMUSG00000002763	17
ENSMUSG00000002767	1616	1291	1160	1323	1338	1196	1391	1074	1261	1443	1018	1220	1147	1396	1254	1046	1244.92	1216.35	1198.8	1176.05	1328.79	1151.45	1258.33	1356.01	1274.03	1199.79	1162.34	1206.85	1255.88	1303.97	1259.79	1415.98	1250.58	8.2218e-06	0.00385982	0.973883	0.998924	1250.58	0.00010041	0.00321489	0.511226	0.997307	1250.58	8.07072e-05	0.00399115	0.657979	0.999314	ENSMUSG00000002767	17
ENSMUSG00000002768	1192	918	871	918	941	869	1004	671	898	1003	774	913	854	1035	859	670	918.284	864.918	900.136	816.032	934.52	836.632	908.242	847.19	907.281	833.952	883.747	903.161	935.065	966.766	862.964	906.985	889.117	4.18939e-05	0.00386018	0.864539	0.998924	889.117	0.000154819	0.0036783	0.348646	0.997307	889.117	9.98458e-05	0.00409728	0.584193	0.999314	ENSMUSG00000002768	17
ENSMUSG00000002769	800	506	568	582	679	573	682	561	519	590	591	614	667	834	707	463	616.298	476.741	587	517.354	674.324	551.657	616.954	708.307	524.364	490.56	674.799	607.383	730.315	779.017	710.262	626.767	618.256	6.80645e-05	0.00386586	0.5979	0.998924	618.256	0.00055822	0.0109222	0.161724	0.997307	618.256	0.000128862	0.00646916	0.539582	0.999314	ENSMUSG00000002769	17
ENSMUSG00000002771	32	20	22	22	17	31	21	12	19	28	8	25	12	21	26	11	24.6519	18.8435	22.7359	19.5563	16.8829	29.8453	18.9971	15.1509	19.1964	23.2808	9.13433	24.7306	13.1391	19.6155	26.12	14.8908	19.7982	-2.07572e-05	0.00386775	0.645648	0.998924	19.7982	-0.000288379	0.0169687	0.707386	0.997307	19.7982	2.34623e-05	0.0150639	0.96061	0.999314	ENSMUSG00000002771	7
ENSMUSG00000002778	3725	2899	2806	3071	2853	2858	3128	2142	2758	3331	2295	2751	2580	3142	2789	2021	2869.64	2731.37	2899.86	2729.89	2833.35	2751.55	2829.66	2704.44	2786.51	2769.59	2620.41	2721.35	2824.9	2934.86	2801.87	2735.84	2784.07	-0.000431682	0.00384839	0.26492	0.998924	2784.07	0.000109304	0.0026978	0.545487	0.997307	2784.07	0.000308021	0.00401948	0.22491	0.999314	ENSMUSG00000002778	7
ENSMUSG00000002781	1412	1175	1055	1263	1160	1082	1131	927	1084	1331	893	1108	964	1293	1121	843	1087.77	1107.06	1090.29	1122.71	1152.01	1041.7	1023.13	1170.41	1095.2	1106.67	1019.62	1096.06	1055.51	1207.76	1126.17	1141.18	1102.7	-0.000125731	0.00385951	0.623149	0.998924	1102.7	0.000134848	0.00341252	0.399098	0.997307	1102.7	0.00018712	0.00447458	0.344547	0.999314	ENSMUSG00000002781	7
ENSMUSG00000002791	35	19	17	17	18	32	18	9	12	24	6	30	16	14	27	6	26.963	17.9014	17.5687	15.1117	17.8761	30.8081	16.2832	11.3632	12.124	19.955	6.85075	29.6767	17.5188	13.077	27.1246	8.12225	18.0203	-1.31251e-05	0.00386787	0.699095	0.998924	18.0203	-0.000446997	0.0219982	0.643071	0.997307	18.0203	-3.21471e-05	0.0183284	0.951901	0.999314	ENSMUSG00000002791	17
ENSMUSG00000002797	196	139	138	173	108	151	156	80	154	191	111	170	114	151	131	102	150.993	130.963	142.616	153.784	107.256	145.376	141.121	101.006	155.592	158.808	126.739	168.168	124.821	141.045	131.604	138.078	138.623	6.81997e-05	0.00386632	0.551535	0.998924	138.623	0.000220247	0.0076052	0.448767	0.997307	138.623	2.95995e-05	0.00637954	0.889029	0.999314	ENSMUSG00000002797	6
ENSMUSG00000002799	266	200	159	196	149	207	177	105	161	223	158	191	160	148	168	86	204.919	188.435	164.319	174.229	147.974	199.29	160.118	132.571	162.664	185.415	180.403	188.942	175.188	138.243	168.775	116.419	167.994	-2.37657e-05	0.00386654	0.824177	0.998924	167.994	-0.000195988	0.00761104	0.509093	0.997307	167.994	-7.41101e-05	0.00703266	0.747186	0.999314	ENSMUSG00000002799	12
ENSMUSG00000002803	621	530	465	517	489	538	543	393	476	589	387	552	457	541	519	390	478.401	499.354	480.555	459.574	485.633	517.961	491.211	496.193	480.92	489.729	441.873	546.051	500.38	505.333	521.395	527.946	495.157	0.000105425	0.00386185	0.628752	0.998924	495.157	9.83952e-05	0.00352954	0.522659	0.997307	495.157	1.9763e-05	0.00408095	0.907621	0.999314	ENSMUSG00000002803	12
ENSMUSG00000002804	445	319	298	333	360	332	330	247	328	360	213	346	280	369	322	219	342.816	300.554	307.968	296.012	357.521	319.634	298.526	311.857	331.39	299.325	243.202	342.271	306.579	344.673	323.486	296.462	313.892	-4.90231e-05	0.00386535	0.732716	0.998924	313.892	-2.53951e-05	0.00433398	0.885403	0.997307	313.892	2.47135e-05	0.00517789	0.890469	0.999314	ENSMUSG00000002804	12
ENSMUSG00000002808	139	73	94	128	104	111	116	100	106	112	92	76	76	130	124	102	107.082	68.7789	97.1444	113.782	103.284	106.866	104.936	126.258	107.096	93.1233	105.045	75.181	83.2142	121.429	124.572	138.078	104.742	-1.33917e-05	0.00386714	0.870494	0.998924	104.742	0.000168778	0.00876491	0.642512	0.997307	104.742	0.000132197	0.0093097	0.658063	0.999314	ENSMUSG00000002808	13
ENSMUSG00000002812	2861	2499	2207	2423	2136	2403	2381	1657	2073	2502	1895	2233	2032	2135	2066	1611	2204.04	2354.5	2280.83	2153.86	2121.29	2313.49	2153.91	2092.09	2094.43	2080.31	2163.69	2208.94	2224.89	1994.25	2075.53	2180.82	2168.55	-0.000443933	0.00385628	0.139112	0.998924	2168.55	-0.000116947	0.00299974	0.465973	0.997307	2168.55	0.000104359	0.00382769	0.602765	0.999314	ENSMUSG00000002812	11
ENSMUSG00000002814	252	210	199	229	202	227	225	174	236	247	171	230	188	202	208	145	194.134	197.857	205.657	203.564	200.609	218.545	203.54	219.689	238.439	205.37	195.246	227.521	205.846	188.683	208.96	196.288	206.872	0.000197885	0.00386469	0.216649	0.998924	206.872	-0.000146025	0.00505161	0.45158	0.997307	206.872	-0.000408978	0.00940962	0.161597	0.999314	ENSMUSG00000002814	11
ENSMUSG00000002820	1293	936	949	1055	900	969	960	698	940	1155	895	991	867	965	994	694	996.092	881.877	980.745	937.815	893.803	932.907	868.439	881.28	949.716	960.334	1021.9	980.321	949.299	901.38	998.587	939.474	942.123	0.000204693	0.00385846	0.450033	0.998924	942.123	0.000309338	0.00488949	0.142884	0.997307	942.123	9.8942e-05	0.00395016	0.600622	0.999314	ENSMUSG00000002820	9
ENSMUSG00000002825	149	158	96	132	116	131	108	97	94	130	66	92	101	103	124	85	114.786	148.864	99.2113	117.338	115.201	126.121	97.6994	122.47	94.9716	108.09	75.3582	91.0086	110.587	96.2095	124.572	115.065	109.847	-0.000230665	0.00386681	0.016802	0.746364	109.847	-8.54779e-05	0.00688162	0.763407	0.997307	109.847	0.000762569	0.0173154	0.140807	0.999314	ENSMUSG00000002825	9
ENSMUSG00000002831	295	92	138	95	107	118	181	93	664	509	111	96	139	153	136	115	227.26	86.6802	142.616	84.4478	106.263	113.605	163.737	117.42	670.863	423.212	126.739	94.9655	152.194	142.913	136.628	155.676	184.076	7.05499e-05	0.00386791	0.0139505	0.738335	184.076	0.000450149	0.0242786	0.662566	0.997307	184.076	-0.0011078	0.0314611	0.154425	0.999314	ENSMUSG00000002831	17
ENSMUSG00000002833	956	720	678	733	747	744	730	539	625	838	635	728	687	720	709	526	736.476	678.367	700.68	651.581	741.856	716.288	660.375	680.53	631.46	696.762	725.038	720.155	752.213	672.533	712.272	712.051	699.29	6.42354e-06	0.00386143	0.977256	0.998924	699.29	5.22949e-05	0.00319527	0.718964	0.997307	699.29	4.08096e-05	0.0040621	0.81315	0.999314	ENSMUSG00000002833	17
ENSMUSG00000002835	165	112	95	112	145	148	133	120	156	149	81	116	131	154	162	128	127.111	105.524	98.1778	99.5595	144.002	142.487	120.315	151.509	157.612	123.887	92.4851	114.75	143.435	143.847	162.748	173.275	131.295	0.000115652	0.00386679	0.235044	0.998924	131.295	0.000431621	0.010818	0.288952	0.997307	131.295	-2.56245e-05	0.00714698	0.913617	0.999314	ENSMUSG00000002835	17
ENSMUSG00000002844	601	495	438	533	482	520	622	391	478	500	408	428	418	509	432	372	462.994	466.377	452.651	473.797	478.681	500.631	562.676	493.668	482.94	415.729	465.851	423.388	457.678	475.443	433.993	503.58	471.88	-0.000148703	0.00386297	0.451054	0.998924	471.88	-0.000540558	0.00863488	0.0955215	0.997307	471.88	-0.000117082	0.00470401	0.514049	0.999314	ENSMUSG00000002844	16
ENSMUSG00000002845	359	299	295	316	251	283	273	191	290	363	259	293	216	284	284	206	276.564	281.711	304.868	280.9	249.272	272.459	246.962	241.153	292.997	301.819	295.724	289.843	236.504	265.277	285.31	278.864	275.014	0.000108688	0.00386366	0.553074	0.998924	275.014	0.00016208	0.0048336	0.386206	0.997307	275.014	3.78146e-05	0.00452185	0.822967	0.999314	ENSMUSG00000002845	16
ENSMUSG00000002846	692	509	478	561	518	505	564	405	471	589	469	458	422	490	535	383	533.098	479.568	493.989	498.686	514.433	486.19	510.208	511.344	475.868	489.729	535.5	453.064	462.058	457.696	537.469	518.47	497.336	-0.00011282	0.00386267	0.578423	0.998924	497.336	-7.10504e-05	0.0035214	0.637926	0.997307	497.336	8.9378e-06	0.00419825	0.957528	0.999314	ENSMUSG00000002846	16
ENSMUSG00000002847	772	548	488	619	529	864	696	208	307	321	361	863	446	429	554	241	594.728	516.313	504.324	550.244	525.357	831.818	629.618	262.616	310.173	266.898	412.187	853.7	488.336	400.717	556.556	326.244	501.864	-2.4432e-05	0.00386781	0.537222	0.998924	501.864	-0.00094339	0.0243441	0.362088	0.997307	501.864	-0.000106124	0.0166618	0.834746	0.999314	ENSMUSG00000002847	16
ENSMUSG00000002870	466	423	322	470	427	493	481	360	493	477	348	415	340	537	556	357	358.994	398.541	332.771	417.794	424.06	474.637	435.124	454.528	498.095	396.605	397.343	410.528	372.274	501.597	558.566	483.274	432.171	0.00018873	0.00386592	0.138118	0.998924	432.171	0.000217692	0.00677612	0.389571	0.997307	432.171	-8.91806e-05	0.00609588	0.65809	0.999314	ENSMUSG00000002870	6
ENSMUSG00000002871	979	851	790	851	801	827	800	543	711	1019	586	828	771	817	822	640	754.195	801.792	816.426	756.475	795.484	796.196	723.699	685.58	718.349	847.256	669.09	819.077	844.187	763.138	825.793	866.373	780.194	-7.30725e-05	0.0038635	0.695395	0.998924	780.194	0.000563775	0.00915801	0.0983115	0.997307	780.194	0.000390033	0.00819699	0.14705	0.999314	ENSMUSG00000002871	6
ENSMUSG00000002881	1417	1144	970	1146	924	1073	1075	849	1008	1335	1223	987	1023	1089	986	755	1091.62	1077.85	1002.45	1018.71	917.637	1033.03	972.471	1071.93	1018.42	1110	1396.41	976.364	1120.11	1017.21	990.55	1022.05	1052.3	0.000166701	0.00386484	0.287367	0.998924	1052.3	0.000103774	0.00456449	0.563758	0.997307	1052.3	-5.98426e-05	0.00501942	0.734936	0.999314	ENSMUSG00000002881	1
ENSMUSG00000002885	517	407	376	472	429	475	479	320	463	479	473	413	403	412	406	297	398.283	383.466	388.577	419.572	426.046	457.307	433.315	404.025	467.785	398.268	540.067	408.549	441.254	384.838	407.873	402.051	422.58	0.000326899	0.0038646	0.043971	0.901651	422.58	-0.000155516	0.00504922	0.421621	0.997307	422.58	-0.0011549	0.0176731	0.0471392	0.999314	ENSMUSG00000002885	8
ENSMUSG00000002897	1125	856	805	885	796	823	862	700	843	950	806	912	765	807	874	661	866.669	806.503	831.928	786.698	790.519	792.345	779.786	883.805	851.713	789.885	920.284	902.172	837.617	753.797	878.033	894.801	835.41	0.000212447	0.00386223	0.314595	0.998924	835.41	0.000113644	0.00373767	0.474123	0.997307	835.41	-3.30848e-05	0.00415506	0.845432	0.999314	ENSMUSG00000002897	6
ENSMUSG00000002900	5438	5040	4209	4920	4562	5013	4684	3595	4147	4825	3095	4903	3642	4205	3722	3273	4189.29	4748.57	4349.79	4373.51	4530.59	4826.28	4237.26	4538.97	4189.86	4011.78	3533.84	4850.16	3987.71	3927.78	3739.17	4430.69	4279.08	-0.000190661	0.00386393	0.282808	0.998924	4279.08	-0.00135898	0.0160274	0.0397382	0.97624	4279.08	-0.000128395	0.00513732	0.485864	0.999314	ENSMUSG00000002900	12
ENSMUSG00000002908	125	105	105	108	119	138	110	61	88	105	85	129	77	92	101	50	96.2966	98.9285	108.512	96.0038	118.181	132.86	99.5086	77.0173	88.9095	87.3031	97.0523	127.61	84.3092	85.9347	101.466	67.6854	97.9736	2.10271e-06	0.00386707	0.980336	0.998924	97.9736	-0.00250655	0.0308588	0.0648987	0.997307	97.9736	-0.000689867	0.0173054	0.180168	0.999314	ENSMUSG00000002908	8
ENSMUSG00000002910	214	210	140	192	195	180	173	119	128	218	127	179	293	422	328	185	164.86	197.857	144.683	170.673	193.657	173.295	156.5	150.247	129.323	181.258	145.008	177.071	320.813	394.179	329.513	250.436	204.961	-6.10837e-05	0.0038668	0.529262	0.998924	204.961	0.869741	0.145841	3.16068e-10	1.19189e-06	204.961	0.867854	0.269552	1.26842e-06	0.00459835	ENSMUSG00000002910	8
ENSMUSG00000002930	0	0	0	0	0	0	0	0	0	0	0	0	0	0	0	0	0	0	0	0	0	0	0	0	0	0	0	0	0	0	0	0	0	0	0.00386802	NA	NA	0	0	0.0378377	NA	NA	0	0	0.0281349	NA	NA	ENSMUSG00000002930	6
ENSMUSG00000002944	3697	1884	2234	2287	1891	2274	2288	1388	2892	3044	2172	2490	1799	2198	2315	1282	2848.07	1775.06	2308.73	2032.97	1877.98	2189.3	2069.78	1752.46	2921.89	2530.96	2479.97	2463.17	1969.77	2053.09	2325.68	1735.45	2208.4	0.000199592	0.00386621	0.0914994	0.968928	2208.4	6.07181e-05	0.00541067	0.781012	0.997307	2208.4	-0.000273141	0.00903998	0.320431	0.999314	ENSMUSG00000002944	5
ENSMUSG00000002948	988	839	896	915	800	883	823	655	758	1026	636	860	705	759	822	664	761.128	790.486	925.972	813.366	794.491	850.11	744.506	826.989	765.834	853.076	726.179	850.732	771.922	708.961	825.793	898.862	806.776	-7.85808e-05	0.00386414	0.649712	0.998924	806.776	-1.19836e-05	0.00365951	0.937607	0.997307	806.776	4.49645e-05	0.00463458	0.791917	0.999314	ENSMUSG00000002948	8
ENSMUSG00000002949	2000	1579	1413	1634	1514	1425	1531	1240	1418	1751	1198	1358	1327	1634	1430	1083	1540.75	1487.7	1460.27	1452.5	1503.57	1371.92	1384.98	1565.6	1432.66	1455.88	1367.87	1343.37	1452.96	1526.28	1436.6	1466.07	1453.06	-0.000472101	0.00385728	0.100286	0.980409	1453.06	4.78118e-05	0.00284157	0.751213	0.997307	1453.06	0.000320016	0.00511327	0.167462	0.999314	ENSMUSG00000002949	8
ENSMUSG00000002957	6118	5276	4530	5165	5258	4847	5311	4390	5132	5962	4274	4742	4448	5462	4610	3629	4713.14	4970.92	4681.53	4591.29	5221.79	4666.46	4804.46	5542.72	5185.04	4957.15	4880.02	4690.9	4870.22	5101.91	4631.27	4912.61	4901.34	0.000260592	0.00385909	0.320067	0.998924	4901.34	-0.000146982	0.00342146	0.36651	0.997307	4901.34	-0.00030318	0.00535025	0.179746	0.999314	ENSMUSG00000002957	7
ENSMUSG00000002963	633	539	512	485	500	514	558	417	543	669	446	494	474	537	535	397	487.646	507.833	529.127	431.128	496.557	494.855	504.78	526.495	548.612	556.245	509.239	488.676	518.994	501.597	537.469	537.422	511.042	0.000308133	0.00386252	0.134564	0.998924	511.042	0.000110218	0.00378261	0.488508	0.997307	511.042	-9.75203e-05	0.0044668	0.579472	0.999314	ENSMUSG00000002963	7
ENSMUSG00000002968	2584	2135	2010	2138	2047	2058	2128	1615	1912	2263	1474	1894	1880	2097	1910	1436	1990.64	2011.55	2077.24	1900.52	2032.9	1981.34	1925.04	2039.06	1931.76	1881.59	1683	1873.59	2058.46	1958.75	1918.81	1943.93	1950.51	-0.000694626	0.0038561	0.0216163	0.796222	1950.51	-5.36494e-05	0.00279903	0.72858	0.997307	1950.51	0.000320539	0.00488657	0.170331	0.999314	ENSMUSG00000002968	7
ENSMUSG00000002980	5604	5570	3398	5029	3543	5165	4543	2200	2979	3155	2690	4766	4243	3842	3822	2161	4317.17	5247.92	3511.67	4470.4	3518.6	4972.62	4109.71	2777.67	3009.79	2623.25	3071.42	4714.64	4645.76	3588.71	3839.64	2925.36	3834.02	-0.000156927	0.00386723	0.0438781	0.901651	3834.02	-6.92794e-05	0.00853191	0.85093	0.997307	3834.02	0.000682498	0.0177604	0.196428	0.999314	ENSMUSG00000002980	7
ENSMUSG00000002981	6895	5404	5197	5827	5417	5522	5839	4374	5083	5925	4647	5344	4805	5878	5223	3738	5311.72	5091.52	5370.84	5179.76	5379.7	5316.32	5282.1	5522.52	5135.54	4926.39	5305.9	5286.41	5261.11	5490.48	5247.1	5060.16	5260.47	-0.000235726	0.00384662	0.559569	0.998924	5260.47	-0.000146936	0.0027243	0.437427	0.997307	5260.47	-3.46081e-05	0.00359072	0.888956	0.999314	ENSMUSG00000002981	7
ENSMUSG00000002983	191	161	131	157	118	153	169	78	172	166	100	175	137	124	135	106	147.141	151.69	135.382	139.561	117.187	147.301	152.881	98.4811	173.778	138.022	114.179	173.114	150.005	115.825	135.623	143.493	139.604	3.91879e-05	0.00386682	0.683738	0.998924	139.604	0.000124956	0.00743252	0.681282	0.997307	139.604	2.79615e-06	0.00738828	0.990871	0.999314	ENSMUSG00000002983	7
ENSMUSG00000002984	1644	1335	1281	1461	1236	1303	1415	972	1125	1421	1134	1312	1165	1447	1265	903	1266.49	1257.81	1323.85	1298.72	1227.49	1254.47	1280.04	1227.23	1136.63	1181.5	1294.79	1297.86	1275.59	1351.6	1270.84	1222.4	1260.46	-0.000367161	0.00385765	0.193286	0.998924	1260.46	0.000113906	0.00309006	0.469256	0.997307	1260.46	0.000336883	0.00535328	0.153134	0.999314	ENSMUSG00000002984	7
ENSMUSG00000002985	18045	18538	14746	21508	22794	19391	25933	20621	17595	18770	12586	15804	17933	26470	21979	20704	13901.4	17466.1	15239.3	19119	22637	18668.7	23459.6	26035.6	17776.9	15606.5	14370.6	15633.7	19635.3	24724.9	22080.4	28027.2	19648.9	-5.09666e-05	0.00386613	0.673028	0.998924	19648.9	0.00010276	0.00563732	0.644314	0.997307	19648.9	0.000138979	0.00694446	0.532074	0.999314	ENSMUSG00000002985	7
ENSMUSG00000002992	0	0	0	0	0	1	0	0	0	0	0	0	0	0	0	0	0	0	0	0	0	0.962752	0	0	0	0	0	0	0	0	0	0	0.060172	1.01589e-07	0.00386801	0.976557	NA	0.060172	-4.73715e-05	0.0374146	0.883521	NA	0.060172	-1.58782e-05	0.0279542	0.901015	NA	ENSMUSG00000002992	7
ENSMUSG00000002996	2405	1959	1826	2298	2091	1822	2185	1603	1647	2442	1212	1904	1751	1967	1806	1347	1852.75	1845.72	1887.08	2042.75	2076.6	1754.13	1976.6	2023.91	1664.02	2030.42	1383.85	1883.48	1917.21	1837.32	1814.33	1823.45	1863.35	-0.0002205	0.00386475	0.165163	0.998924	1863.35	-0.000178531	0.00535504	0.378608	0.997307	1863.35	6.29116e-05	0.00497832	0.721011	0.999314	ENSMUSG00000002996	12
ENSMUSG00000002997	269	176	105	166	85	159	119	34	200	268	102	175	267	63	89	46	207.23	165.823	108.512	147.561	84.4147	153.078	107.65	42.9277	202.067	222.831	116.463	173.114	292.345	58.8466	89.4107	62.2706	139.659	1.09845e-05	0.0038679	0.713558	0.998924	139.659	0.00081569	0.0265859	0.461249	0.997307	139.659	0.000145635	0.0200166	0.791287	0.999314	ENSMUSG00000002997	12
ENSMUSG00000003031	1679	1387	1146	1630	1280	1401	1466	993	1049	1598	1012	1267	1194	1237	1183	1019	1293.46	1306.8	1184.33	1448.95	1271.19	1348.82	1326.18	1253.74	1059.84	1328.67	1155.49	1253.35	1307.34	1155.45	1188.46	1379.43	1266.34	-0.000280246	0.00386367	0.125699	0.99172	1266.34	-9.95247e-05	0.00399044	0.540881	0.997307	1266.34	0.000116708	0.00493165	0.518145	0.999314	ENSMUSG00000003031	6
ENSMUSG00000003032	242	218	247	258	233	257	300	161	236	279	285	209	220	328	260	169	186.43	205.394	255.262	229.342	231.396	247.427	271.387	203.275	238.439	231.977	325.411	206.748	240.883	306.376	261.2	228.777	241.858	0.000131701	0.0038667	0.192078	0.998924	241.858	0.000274095	0.00874133	0.413376	0.997307	241.858	-8.14974e-05	0.0073485	0.733437	0.999314	ENSMUSG00000003032	4
ENSMUSG00000003033	1285	1005	1015	1146	1036	1044	1174	798	1000	1263	878	1000	891	1092	982	757	989.929	946.887	1048.95	1018.71	1028.87	1005.11	1062.03	1007.54	1010.34	1050.13	1002.49	989.224	975.578	1020.01	986.531	1024.76	1010.44	0.000120406	0.00385581	0.694019	0.998924	1010.44	-0.00011668	0.00298269	0.468308	0.997307	1010.44	-0.000164614	0.00397024	0.427471	0.999314	ENSMUSG00000003033	8
ENSMUSG00000003037	2488	1946	1991	2063	2031	1935	2158	1587	1980	2413	1707	1902	1804	2139	1968	1508	1916.69	1833.48	2057.6	1833.85	2017.01	1862.93	1952.18	2003.71	2000.46	2006.31	1949.04	1881.5	1975.24	1997.98	1977.08	2041.39	1956.65	0.00025819	0.00385472	0.418821	0.998924	1956.65	9.83271e-05	0.00284903	0.543688	0.997307	1956.65	-2.81872e-05	0.00369424	0.891111	0.999314	ENSMUSG00000003037	8
ENSMUSG00000003038	907	735	709	784	756	698	835	625	720	857	594	570	624	955	726	538	698.728	692.5	732.717	696.917	750.794	672.001	755.361	789.112	727.442	712.559	678.224	563.857	683.233	892.04	729.35	728.295	718.946	-0.000123362	0.0038647	0.440599	0.998924	718.946	6.1358e-05	0.00409076	0.711435	0.997307	718.946	0.000160357	0.00590032	0.419881	0.999314	ENSMUSG00000003038	4
ENSMUSG00000003039	2726	2246	2043	2258	2136	1985	2310	1663	2114	2482	1883	1977	1813	2316	2061	1531	2100.04	2116.13	2111.34	2007.19	2121.29	1911.06	2089.68	2099.67	2135.85	2063.68	2149.99	1955.7	1985.1	2163.31	2070.51	2072.53	2072.07	-3.58687e-05	0.00385541	0.908201	0.998924	2072.07	4.25516e-05	0.00276259	0.784642	0.997307	2072.07	5.58412e-05	0.00372876	0.782949	0.999314	ENSMUSG00000003039	8
ENSMUSG00000003051	578	631	336	491	327	552	454	255	442	389	322	482	525	391	350	239	445.275	594.513	347.239	436.462	324.748	531.439	410.699	321.958	446.568	323.437	367.657	476.806	574.835	365.223	351.615	323.536	415.126	-6.18424e-05	0.00386734	0.393104	0.998924	415.126	4.4633e-05	0.00921896	0.912366	0.997307	415.126	0.000253303	0.0119585	0.496294	0.999314	ENSMUSG00000003051	1
ENSMUSG00000003053	5	3	0	0	0	0	2	1	2	1	1	0	0	0	0	0	3.85186	2.82653	0	0	0	0	1.80925	1.26258	2.02067	0.831458	1.14179	0	0	0	0	0	0.859009	-3.93119e-06	0.00386801	0.652506	NA	0.859009	-0.000662745	0.0376387	0.326168	NA	0.859009	-0.000126382	0.0273476	0.656228	NA	ENSMUSG00000003053	19
ENSMUSG00000003062	560	501	407	499	519	542	491	395	434	544	405	469	405	451	472	353	431.409	472.03	420.614	443.573	515.426	521.812	444.17	498.719	438.486	452.313	462.426	463.946	443.444	421.267	474.178	477.859	461.355	0.00011102	0.00386257	0.587799	0.998924	461.355	-0.00055973	0.00865776	0.0877962	0.997307	461.355	-0.000458094	0.00851152	0.110651	0.999314	ENSMUSG00000003062	13
ENSMUSG00000003068	2388	2006	1838	2008	1783	1909	1999	1433	1819	2083	1524	1924	1768	1993	1803	1379	1839.65	1890.01	1899.48	1784.96	1770.72	1837.89	1808.34	1809.28	1837.8	1731.93	1740.09	1903.27	1935.83	1861.61	1811.32	1866.76	1833.06	-0.00031566	0.00385243	0.360863	0.998924	1833.06	0.000202203	0.00316267	0.265787	0.997307	1833.06	0.000357285	0.0046276	0.151561	0.999314	ENSMUSG00000003068	10
ENSMUSG00000003070	27	22	20	33	17	25	22	18	23	33	19	23	21	31	16	16	20.8001	20.7279	20.669	29.3345	16.8829	24.0688	19.9017	22.7264	23.2377	27.4381	21.694	22.7521	22.9934	28.9563	16.0738	21.6593	22.4948	1.2757e-05	0.00386762	0.817509	0.998924	22.4948	0.000252028	0.0142529	0.693388	0.997307	22.4948	5.34182e-05	0.0128908	0.898327	0.999314	ENSMUSG00000003070	10
ENSMUSG00000003072	10135	7419	7411	8228	7655	7283	8043	5958	7749	9012	5861	7676	6973	8564	7925	5460	7807.73	6990.01	7658.9	7314.07	7602.29	7011.72	7275.89	7522.44	7829.09	7493.1	6692.04	7593.28	7634.91	7999.4	7961.57	7391.25	7486.11	-3.88465e-05	0.00385831	0.886887	0.998924	7486.11	0.000275305	0.00442297	0.165798	0.997307	7486.11	0.000225729	0.00453195	0.279481	0.999314	ENSMUSG00000003072	10
ENSMUSG00000003099	2196	1841	1625	1908	1805	1827	1965	1431	1737	1981	1552	1645	1706	2031	1826	1406	1691.74	1734.55	1679.36	1696.07	1792.57	1758.95	1777.59	1806.75	1754.95	1647.12	1772.06	1627.27	1867.94	1897.1	1834.43	1903.31	1765.11	-1.64456e-05	0.00384965	0.964995	0.998924	1765.11	0.000448501	0.00463977	0.0689188	0.997307	1765.11	0.000334942	0.00420736	0.186365	0.999314	ENSMUSG00000003099	7
ENSMUSG00000003119	1049	885	845	1001	906	872	1009	723	899	1096	882	1032	750	854	867	701	808.121	833.826	873.266	889.813	899.761	839.52	912.766	912.844	908.292	911.278	1007.06	1020.88	821.193	797.698	871.001	948.95	891.017	0.000598709	0.00386143	0.00787732	0.659494	891.017	-0.000130821	0.00372022	0.416486	0.997307	891.017	-0.00211878	0.0219115	0.0146478	0.90839	ENSMUSG00000003119	11
ENSMUSG00000003123	750	478	567	540	500	473	629	366	845	1281	377	482	501	423	480	355	577.779	450.36	585.967	480.019	496.557	455.382	569.008	462.104	853.734	1065.1	430.455	476.806	548.557	395.113	482.215	480.567	550.608	0.000137025	0.00386741	0.0461664	0.902485	550.608	-0.000117456	0.0101435	0.792088	0.997307	550.608	-0.00126969	0.0262081	0.111355	0.999314	ENSMUSG00000003123	7
ENSMUSG00000003131	1794	1502	1347	1581	1329	1440	1648	1116	1525	1600	1412	1360	1291	1614	1406	1089	1382.05	1415.15	1392.06	1405.39	1319.85	1386.36	1490.82	1409.04	1540.76	1330.33	1612.21	1345.34	1413.55	1507.59	1412.49	1474.19	1427.32	0.000208055	0.00386098	0.371367	0.998924	1427.32	0.000124179	0.00355578	0.432679	0.997307	1427.32	-1.24045e-05	0.00397674	0.943017	0.999314	ENSMUSG00000003131	9
ENSMUSG00000003134	250	203	170	219	194	200	200	135	151	217	114	218	154	150	191	146	192.593	191.262	175.687	194.674	192.664	192.55	180.925	170.448	152.561	180.426	130.164	215.651	168.618	140.111	191.881	197.641	179.241	-0.0001122	0.00386655	0.291738	0.998924	179.241	-0.000166525	0.00713536	0.55224	0.997307	179.241	7.20593e-05	0.0069685	0.752017	0.999314	ENSMUSG00000003134	1
ENSMUSG00000003135	984	749	712	754	718	695	787	575	728	860	641	685	657	785	753	480	758.047	705.69	735.817	670.249	713.056	669.113	711.939	725.983	735.524	715.054	731.888	677.618	719.365	733.247	756.475	649.78	713.053	-2.3277e-05	0.00386055	0.922643	0.998924	713.053	5.69151e-05	0.00311662	0.696257	0.997307	713.053	6.14639e-05	0.00401989	0.728652	0.999314	ENSMUSG00000003135	1
ENSMUSG00000003153	44	30	27	34	22	29	27	8	27	44	28	15	18	22	36	29	33.8964	28.2653	27.9032	30.2234	21.8485	27.9198	24.4248	10.1006	27.2791	36.5842	31.9702	14.8384	19.7086	20.5496	36.1661	39.2575	26.9335	-1.74696e-05	0.00386773	0.708389	0.998924	26.9335	0.00151297	0.0288544	0.211139	0.997307	26.9335	0.000785532	0.0233964	0.244675	0.999314	ENSMUSG00000003153	6
ENSMUSG00000003154	929	897	768	797	716	800	818	570	750	839	690	748	675	803	738	538	715.676	845.132	793.69	708.473	711.07	770.202	739.982	719.67	757.752	697.593	787.836	739.939	739.074	750.061	741.405	728.295	746.616	-0.000131748	0.00386133	0.561482	0.998924	746.616	1.82817e-05	0.00310064	0.897921	0.997307	746.616	8.81348e-05	0.00420388	0.618525	0.999314	ENSMUSG00000003154	6
ENSMUSG00000003161	3106	2671	2287	2822	2529	2606	2733	1891	2393	2754	1993	2332	2090	2736	2362	1766	2392.78	2516.55	2363.5	2508.54	2511.59	2508.93	2472.34	2387.54	2417.73	2289.84	2275.59	2306.87	2288.39	2555.62	2372.9	2390.65	2409.96	-0.00059294	0.00385258	0.0846732	0.959204	2409.96	-0.000161714	0.00296803	0.355609	0.997307	2409.96	0.000122559	0.00372868	0.577791	0.999314	ENSMUSG00000003161	5
ENSMUSG00000003166	1927	1546	1425	1626	1497	1452	1507	1086	1412	1679	1309	1443	1292	1435	1410	1003	1484.51	1456.6	1472.67	1445.39	1486.69	1397.92	1363.27	1371.16	1426.59	1396.02	1494.61	1427.45	1414.64	1340.39	1416.51	1357.77	1422.01	-0.000236725	0.00385276	0.48867	0.998924	1422.01	-8.66581e-05	0.0027697	0.599248	0.997307	1422.01	2.27726e-05	0.00365997	0.915597	0.999314	ENSMUSG00000003166	16
ENSMUSG00000003184	1304	1166	1011	1124	925	1075	1119	745	936	1205	835	991	925	1064	1051	690	1004.57	1098.58	1044.82	999.151	918.63	1034.96	1012.27	940.621	945.674	1001.91	953.396	980.321	1012.8	993.854	1055.85	934.059	995.716	-0.000426454	0.0038592	0.10148	0.980409	995.716	8.64977e-05	0.00310168	0.566471	0.997307	995.716	0.000393314	0.00635957	0.11967	0.999314	ENSMUSG00000003184	7
ENSMUSG00000003190	168	134	147	155	135	139	121	88	133	165	82	133	121	109	133	88	129.423	126.252	151.917	137.783	134.07	133.823	109.459	111.107	134.375	137.191	93.6269	131.567	132.486	101.814	133.614	119.126	126.102	-9.4718e-05	0.00386654	0.374514	0.998924	126.102	-1.46938e-05	0.00603786	0.953219	0.997307	126.102	0.00014211	0.00778806	0.565536	0.999314	ENSMUSG00000003190	7
ENSMUSG00000003198	189	169	154	173	173	165	163	112	125	210	127	129	127	132	156	79	145.6	159.228	159.151	153.784	171.809	158.854	147.454	141.409	126.292	174.606	145.008	127.61	139.055	123.298	156.72	106.943	146.051	-8.43543e-05	0.00386638	0.452487	0.998924	146.051	-0.0012463	0.0187096	0.0918994	0.997307	146.051	-0.000168976	0.00783851	0.492624	0.999314	ENSMUSG00000003198	17
ENSMUSG00000003199	1533	1201	1045	1273	1080	1274	1258	753	1034	1254	942	1232	1052	1204	1084	731	1180.98	1131.55	1079.96	1131.6	1072.56	1226.55	1138.02	950.722	1044.69	1042.65	1075.57	1218.72	1151.86	1124.62	1089	989.561	1103.04	-0.000113264	0.00386335	0.55027	0.998924	1103.04	-2.14609e-05	0.00343814	0.884173	0.997307	1103.04	5.38244e-05	0.00443276	0.751358	0.999314	ENSMUSG00000003199	17
ENSMUSG00000003200	835	658	625	742	619	649	706	525	628	802	625	648	549	631	621	431	643.261	619.952	645.907	659.582	614.738	624.826	638.665	662.854	634.491	666.829	713.62	641.017	601.113	589.4	623.865	583.448	635.223	0.000210424	0.00385924	0.417916	0.998924	635.223	-0.000270954	0.00471209	0.176254	0.997307	635.223	-0.000384517	0.00633692	0.124441	0.999314	ENSMUSG00000003200	17
ENSMUSG00000003206	16	13	11	13	14	15	10	7	13	19	9	11	12	10	18	9	12.326	12.2483	11.368	11.556	13.9036	14.4413	9.04624	8.83805	13.1344	15.7977	10.2761	10.8815	13.1391	9.34073	18.0831	12.1834	12.2852	1.02377e-05	0.0038678	0.804097	0.998924	12.2852	0.000412487	0.0191077	0.628664	NA	12.2852	8.74387e-05	0.0162726	0.861466	NA	ENSMUSG00000003206	17
ENSMUSG00000003208	213	208	172	205	178	205	219	115	180	225	146	176	161	201	171	129	164.089	195.973	177.754	182.229	176.774	197.364	198.113	145.197	181.86	187.078	166.702	174.103	176.283	187.749	171.789	174.628	178.605	-1.93344e-05	0.00386554	0.888781	0.998924	178.605	-3.80199e-05	0.00460807	0.838352	0.997307	178.605	-8.8709e-06	0.00532642	0.961337	0.999314	ENSMUSG00000003208	17
ENSMUSG00000003226	4266	3777	3298	4036	3665	3576	4091	2992	3512	4003	3800	3653	3614	3711	3392	2588	3286.41	3558.6	3408.32	3587.7	3639.76	3442.8	3700.82	3777.64	3548.3	3328.33	4338.81	3613.63	3957.06	3466.34	3407.65	3503.4	3597.85	0.000259068	0.00386294	0.190197	0.998924	3597.85	-4.37875e-05	0.0033991	0.766028	0.997307	3597.85	-0.000241424	0.00596897	0.256052	0.999314	ENSMUSG00000003226	10
ENSMUSG00000003227	77	60	36	64	64	68	65	35	29	42	23	64	22	22	34	12	59.3187	56.5306	37.2042	56.8912	63.5593	65.4672	58.8006	44.1903	29.2997	34.9212	26.2612	63.3103	24.0883	20.5496	34.1569	16.2445	43.1746	-8.68476e-05	0.00386764	0.106045	0.980828	43.1746	-0.715771	0.485359	1.59486e-05	0.0104595	43.1746	-0.00308471	0.0470849	0.0413612	0.999314	ENSMUSG00000003227	10
ENSMUSG00000003228	393	409	357	473	349	419	464	252	381	436	379	365	285	369	329	254	302.756	385.35	368.942	420.461	346.597	403.393	419.746	318.17	384.938	362.516	432.739	361.067	312.053	344.673	330.518	343.842	364.86	7.38921e-05	0.00386566	0.583589	0.998924	364.86	-0.000607826	0.0113709	0.14471	0.997307	364.86	-0.000498463	0.0116272	0.154017	0.999314	ENSMUSG00000003228	19
ENSMUSG00000003233	1579	1368	1306	1391	1171	1428	1378	971	1305	1464	1194	1472	1111	1295	1245	921	1216.42	1288.9	1349.69	1236.49	1162.94	1374.81	1246.57	1225.96	1318.49	1217.25	1363.3	1456.14	1216.46	1209.62	1250.74	1246.77	1273.78	0.000259329	0.00386111	0.260669	0.998924	1273.78	-5.79035e-05	0.00317738	0.691441	0.997307	1273.78	-0.000217011	0.00507861	0.283726	0.999314	ENSMUSG00000003233	16
ENSMUSG00000003234	1384	1138	1036	1181	1033	1136	1261	909	1093	1197	930	1080	1049	1239	1096	849	1066.2	1072.2	1070.65	1049.82	1025.89	1093.69	1140.73	1147.68	1104.3	995.255	1061.87	1068.36	1148.58	1157.32	1101.06	1149.3	1090.81	-6.59878e-05	0.00385672	0.822741	0.998924	1090.81	0.000158383	0.00324612	0.342901	0.997307	1090.81	0.000170411	0.00404861	0.405619	0.999314	ENSMUSG00000003234	16
ENSMUSG00000003235	1433	1175	1079	1234	1151	1102	1338	941	1118	1295	1019	1102	1046	1217	1136	800	1103.94	1107.06	1115.09	1096.93	1143.07	1060.95	1210.39	1188.09	1129.56	1076.74	1163.49	1090.12	1145.29	1136.77	1141.24	1082.97	1124.48	6.21141e-05	0.00385662	0.833691	0.998924	1124.48	-8.61457e-05	0.00290841	0.579902	0.997307	1124.48	-0.000107786	0.00385247	0.588027	0.999314	ENSMUSG00000003235	16
ENSMUSG00000003269	1226	1087	976	1059	977	1023	988	791	880	1179	849	957	832	1081	951	777	944.477	1024.15	1008.65	941.371	970.272	984.896	893.768	998.7	889.095	980.289	969.381	946.687	910.977	1009.73	955.388	1051.83	967.479	-0.000196879	0.00386013	0.424254	0.998924	967.479	7.21811e-05	0.00312204	0.625866	0.997307	967.479	0.000176563	0.0045131	0.3638	0.999314	ENSMUSG00000003269	7
ENSMUSG00000003271	31	45	17	37	16	37	34	7	14	7	14	43	25	14	17	3	23.8815	42.3979	17.5687	32.8902	15.8898	35.6218	30.7572	8.83805	14.1447	5.82021	15.9851	42.5366	27.3731	13.077	17.0784	4.06113	21.7451	-2.76525e-05	0.00386792	0.301317	0.998924	21.7451	-0.00123117	0.0319586	0.326275	0.997307	21.7451	9.52435e-06	0.0208959	0.986045	0.999314	ENSMUSG00000003271	7
ENSMUSG00000003273	105	100	90	83	65	80	72	55	72	98	74	92	74	58	71	76	80.8891	94.2176	93.0106	73.7807	64.5524	77.0202	65.1329	69.4418	72.7442	81.4829	84.4926	91.0086	81.0244	54.1762	71.3276	102.882	78.574	-2.49052e-05	0.00386703	0.775102	0.998924	78.574	0.000342935	0.0108542	0.426546	0.997307	78.574	0.000257978	0.0108421	0.439096	0.999314	ENSMUSG00000003273	7
ENSMUSG00000003279	28	37	30	39	22	31	25	16	32	29	22	29	82	30	32	14	21.5704	34.8605	31.0035	34.668	21.8485	29.8453	22.6156	20.2013	32.3307	24.1123	25.1194	28.6875	89.7838	28.0222	32.1477	18.9519	30.9855	-1.47661e-05	0.00386782	0.705801	0.998924	30.9855	0.00761686	0.0728937	0.0295426	0.940599	30.9855	0.00203662	0.040077	0.0703748	0.999314	ENSMUSG00000003279	17
ENSMUSG00000003282	53	59	45	64	55	48	54	32	49	77	38	66	54	44	39	36	40.8297	55.5884	46.5053	56.8912	54.6213	46.2121	48.8497	40.4025	49.5064	64.0223	43.3881	65.2888	59.1259	41.0992	39.18	48.7335	50.0153	6.13399e-05	0.0038673	0.408274	0.998924	50.0153	-5.84801e-05	0.00952322	0.889282	0.997307	50.0153	-0.000248442	0.0118951	0.502892	0.999314	ENSMUSG00000003282	4
ENSMUSG00000003283	53	31	34	40	55	38	38	34	28	43	18	40	28	34	23	28	40.8297	29.2075	35.1373	35.557	54.6213	36.5846	34.3757	42.9277	28.2894	35.7527	20.5522	39.5689	30.6579	31.7585	23.1061	37.9038	34.8019	-4.16154e-05	0.00386755	0.488841	0.998924	34.8019	-0.00333885	0.0405477	0.0689433	0.997307	34.8019	-0.000377152	0.0152977	0.419824	0.999314	ENSMUSG00000003283	2
ENSMUSG00000003299	1804	1406	1311	1470	1459	1363	1521	1129	1555	1694	1134	1401	1288	1644	1429	1014	1389.75	1324.7	1354.85	1306.72	1448.95	1312.23	1375.93	1425.45	1571.07	1408.49	1294.79	1385.9	1410.26	1535.62	1435.59	1372.66	1397.06	0.000299575	0.00386025	0.220347	0.998924	1397.06	0.000132429	0.0034957	0.406507	0.997307	1397.06	-4.86981e-05	0.00395587	0.784473	0.999314	ENSMUSG00000003299	9
ENSMUSG00000003308	1306	1046	960	1162	1016	990	1215	840	1015	1120	907	1033	955	1105	1024	749	1006.11	985.517	992.113	1032.93	1009	953.125	1099.12	1060.57	1025.49	931.233	1035.6	1021.87	1045.65	1032.15	1028.73	1013.93	1017.07	-1.66443e-05	0.00385841	0.951151	0.998924	1017.07	1.06891e-06	0.00285075	0.994169	0.998672	1017.07	8.95649e-06	0.00380791	0.961541	0.999314	ENSMUSG00000003308	9
ENSMUSG00000003309	851	685	544	708	560	782	684	402	461	574	485	718	584	607	604	308	655.587	645.391	562.197	629.358	556.144	752.872	618.763	507.557	465.765	477.257	553.769	710.263	639.436	566.982	606.787	416.942	585.317	-0.000113321	0.00386677	0.247418	0.998924	585.317	-0.000288451	0.00910055	0.410135	0.997307	585.317	5.6061e-05	0.00734905	0.816237	0.999314	ENSMUSG00000003309	9
ENSMUSG00000003316	5815	5563	4375	4947	4925	5087	5379	4147	4858	4782	4115	4857	4416	5268	4422	3655	4479.72	5241.33	4521.35	4397.51	4891.09	4897.52	4865.97	5235.91	4908.21	3976.03	4698.47	4804.66	4835.19	4920.7	4442.4	4947.8	4753.99	-5.66242e-05	0.00386253	0.783038	0.998924	4753.99	-0.000122225	0.00384722	0.449382	0.997307	4753.99	-5.82748e-05	0.00426115	0.733382	0.999314	ENSMUSG00000003316	8
ENSMUSG00000003341	2	0	0	1	0	1	0	0	0	0	0	1	2	0	1	0	1.54075	0	0	0.888924	0	0.962752	0	0	0	0	0	0.989224	2.18985	0	1.00461	0	0.473507	-3.33197e-06	0.00386801	0.625284	NA	0.473507	0.000382709	0.0368195	0.528705	NA	0.473507	0.000194294	0.0278579	0.429194	NA	ENSMUSG00000003341	10
ENSMUSG00000003344	1663	1359	1286	1439	1230	1348	1412	964	1248	1476	1017	1270	1096	1428	1315	920	1281.13	1280.42	1329.02	1279.16	1221.53	1297.79	1277.33	1217.13	1260.9	1227.23	1161.2	1256.31	1200.04	1333.86	1321.07	1245.41	1261.85	-0.000464868	0.00385587	0.12781	0.994155	1261.85	8.04206e-05	0.00285744	0.607853	0.997307	1261.85	0.000342944	0.00504874	0.151769	0.999314	ENSMUSG00000003344	10
ENSMUSG00000003345	2850	2480	2329	2451	2347	2376	2396	1743	2325	2783	1834	2221	2133	2458	2246	1794	2195.56	2336.6	2406.91	2178.75	2330.84	2287.5	2167.48	2200.67	2349.03	2313.95	2094.05	2197.07	2335.47	2295.95	2256.36	2428.55	2273.42	-0.000143141	0.00385661	0.628564	0.998924	2273.42	0.00017001	0.00330683	0.316025	0.997307	2273.42	0.000224433	0.00429877	0.292501	0.999314	ENSMUSG00000003345	10
ENSMUSG00000003346	1890	1503	1349	1550	1503	1501	1598	1123	1508	1683	1086	1432	1346	1614	1433	1048	1456	1416.09	1394.12	1377.83	1492.65	1445.09	1445.59	1417.88	1523.59	1399.34	1239.99	1416.57	1473.77	1507.59	1439.61	1418.69	1429.03	-7.66829e-05	0.00385861	0.775577	0.998924	1429.03	2.62259e-05	0.00287152	0.858004	0.997307	1429.03	6.11488e-05	0.00386313	0.743085	0.999314	ENSMUSG00000003346	10
ENSMUSG00000003348	252	195	187	218	159	190	226	140	156	224	163	200	183	184	196	148	194.134	183.724	193.255	193.785	157.905	182.923	204.445	176.761	157.612	186.247	186.112	197.845	200.371	171.869	196.904	200.349	186.515	-9.53393e-05	0.00386544	0.499329	0.998924	186.515	0.000171658	0.00584798	0.437411	0.997307	186.515	0.000250017	0.00779769	0.304114	0.999314	ENSMUSG00000003348	10
ENSMUSG00000003352	303	373	248	335	233	319	331	157	203	251	148	284	501	218	215	180	233.423	351.432	256.296	297.79	231.396	307.118	299.431	198.225	205.098	208.696	168.985	280.94	548.557	203.628	215.992	243.668	265.667	-8.37111e-05	0.00386761	0.13559	0.998924	265.667	0.000606201	0.0171195	0.401089	0.997307	265.667	0.00155603	0.0312862	0.0991053	0.999314	ENSMUSG00000003352	15
ENSMUSG00000003354	22	19	20	22	24	22	16	12	19	18	11	12	22	16	9	6	16.9482	17.9014	20.669	19.5563	23.8347	21.1806	14.474	15.1509	19.1964	14.9662	12.5597	11.8707	24.0883	14.9452	9.04153	8.12225	16.5316	-4.40857e-05	0.00386777	0.309981	0.998924	16.5316	-0.00128364	0.0271686	0.260489	0.997307	16.5316	-4.99218e-05	0.0155626	0.918223	NA	ENSMUSG00000003354	15
ENSMUSG00000003355	81	78	57	69	76	69	101	81	92	108	65	84	72	96	72	52	62.4002	73.4898	58.9067	61.3358	75.4767	66.4299	91.367	102.269	92.9509	89.7975	74.2164	83.0948	78.8346	89.671	72.3322	70.3928	77.6853	0.000229522	0.00386694	0.0117743	0.71342	77.6853	-0.000187677	0.00829811	0.574591	0.997307	77.6853	-0.00323288	0.0406587	0.0296346	0.999314	ENSMUSG00000003355	15
ENSMUSG00000003360	2008	1685	1490	1699	1529	1642	1808	1241	1424	1762	1285	1565	1499	1526	1508	1085	1546.91	1587.57	1539.84	1510.28	1518.47	1580.84	1635.56	1566.86	1438.72	1465.03	1467.2	1548.13	1641.29	1425.4	1514.96	1468.77	1528.49	-0.000384438	0.00385624	0.201139	0.998924	1528.49	-0.000213758	0.00358645	0.235022	0.997307	1528.49	1.05618e-05	0.003728	0.957342	0.999314	ENSMUSG00000003360	15
ENSMUSG00000003363	2139	1750	1649	1931	1707	1759	1846	1309	1646	1783	1323	1651	1527	1892	1668	1244	1647.83	1648.81	1704.16	1716.51	1695.25	1693.48	1669.94	1652.72	1663.01	1482.49	1510.59	1633.21	1671.95	1767.27	1675.7	1684.01	1657.31	-0.000684317	0.00385408	0.0362724	0.877295	1657.31	6.70264e-05	0.00275695	0.677531	0.997307	1657.31	0.000499366	0.00606039	0.07698	0.999314	ENSMUSG00000003363	7
ENSMUSG00000003378	654	563	520	563	464	578	513	322	384	507	332	521	430	464	472	317	503.824	530.445	537.394	500.464	460.805	556.471	464.072	406.55	387.969	421.549	379.075	515.386	470.817	433.41	474.178	429.126	466.971	-0.000388597	0.00386533	0.00694125	0.635846	466.971	-0.000122208	0.00510561	0.536724	0.997307	466.971	0.000491325	0.0110991	0.144906	0.999314	ENSMUSG00000003378	7
ENSMUSG00000003379	11	9	4	16	5	5	6	7	3	4	6	7	5	6	6	6	8.4741	8.47959	4.1338	14.2228	4.96557	4.81376	5.42774	8.83805	3.03101	3.32583	6.85075	6.92457	5.47462	5.60444	6.02769	8.12225	6.54478	-4.62816e-05	0.00386791	0.105426	0.980409	6.54478	0.000146051	0.0235571	0.884656	NA	6.54478	0.000862575	0.0284141	0.220526	NA	ENSMUSG00000003379	7
ENSMUSG00000003380	2418	2155	1910	2355	2025	2120	2200	1413	2030	2324	1359	2097	1867	2242	1975	1418	1862.76	2030.39	1973.89	2093.42	2011.06	2041.03	1990.17	1784.02	2050.98	1932.31	1551.69	2074.4	2044.22	2094.19	1984.11	1919.56	1964.89	-0.000146394	0.00386359	0.428254	0.998924	1964.89	7.50017e-05	0.00375353	0.630848	0.997307	1964.89	0.000175666	0.00548839	0.368365	0.999314	ENSMUSG00000003380	7
ENSMUSG00000003382	792	646	582	738	598	637	684	471	603	735	523	619	523	650	633	431	610.135	608.646	601.468	656.026	593.882	613.273	618.763	594.675	609.232	611.122	597.157	612.329	572.645	607.147	635.921	583.448	607.867	-0.000123779	0.00385922	0.634188	0.998924	607.867	-2.84096e-05	0.00293849	0.844301	0.997307	607.867	3.44752e-05	0.0038752	0.849243	0.999314	ENSMUSG00000003382	3
ENSMUSG00000003402	3180	2658	2423	2777	2526	2560	2889	1987	2493	2782	2118	2442	2371	2734	2454	1761	2449.78	2504.31	2504.05	2468.54	2508.61	2464.65	2613.46	2508.74	2518.77	2313.12	2418.31	2415.68	2596.07	2553.76	2465.32	2383.88	2480.44	-0.000367444	0.00384969	0.326247	0.998924	2480.44	-5.6484e-05	0.00265653	0.745945	0.997307	2480.44	0.00010751	0.00365525	0.645534	0.999314	ENSMUSG00000003402	9
ENSMUSG00000003410	34	31	23	44	24	43	41	6	16	14	27	85	26	18	26	20	26.1927	29.2075	23.7694	39.1127	23.8347	41.3983	37.0896	7.57547	16.1654	11.6404	30.8284	84.084	28.468	16.8133	26.12	27.0742	29.3359	1.48896e-05	0.00386791	0.606057	0.998924	29.3359	-0.000333165	0.0237681	0.74287	0.997307	29.3359	-0.000344815	0.0219579	0.551748	0.999314	ENSMUSG00000003410	9
ENSMUSG00000003411	118	110	94	92	104	80	122	90	93	145	105	95	104	110	88	62	90.904	103.639	97.1444	81.781	103.284	77.0202	110.364	113.632	93.9612	120.561	119.888	93.9762	113.872	102.748	88.4061	83.9299	99.6945	0.000121503	0.00386685	0.200985	0.998924	99.6945	-8.57899e-05	0.00713549	0.772251	0.997307	99.6945	-0.00041073	0.0125305	0.271208	0.999314	ENSMUSG00000003411	4
ENSMUSG00000003418	1426	1132	926	958	928	984	1086	779	1144	1083	1088	989	950	1107	1013	672	1098.55	1066.54	956.975	851.589	921.61	947.348	982.422	983.549	1155.82	900.469	1242.27	978.342	1040.18	1034.02	1017.67	909.692	1005.44	0.000153816	0.00386515	0.301279	0.998924	1005.44	0.000118168	0.00491081	0.536018	0.997307	1005.44	-5.16815e-05	0.00515421	0.772967	0.999314	ENSMUSG00000003418	2
ENSMUSG00000003420	4164	3640	3510	3865	3462	3074	4466	2833	3919	4207	2220	2923	2958	3914	3328	2478	3207.83	3429.52	3627.41	3435.69	3438.16	2959.5	4040.05	3576.89	3959.51	3497.94	2534.78	2891.5	3238.79	3655.96	3343.36	3354.49	3386.96	-9.62955e-05	0.0038659	0.450951	0.998924	3386.96	-7.66849e-05	0.00512163	0.706948	0.997307	3386.96	5.18504e-05	0.00578286	0.789571	0.999314	ENSMUSG00000003420	7
ENSMUSG00000003421	875	809	688	803	777	747	801	519	664	812	521	733	696	731	627	480	674.076	762.221	711.014	713.806	771.65	719.176	724.604	655.278	670.863	675.144	594.873	725.101	762.067	682.807	629.893	649.78	695.147	-0.000242178	0.0038633	0.203951	0.998924	695.147	-0.000180429	0.00473979	0.33128	0.997307	695.147	3.39868e-05	0.00435702	0.839854	0.999314	ENSMUSG00000003421	7
ENSMUSG00000003423	854	716	700	786	716	711	701	505	683	844	580	663	585	703	684	484	657.898	674.598	723.415	698.694	711.07	684.517	634.141	637.602	690.059	701.751	662.239	655.855	640.531	656.653	687.156	655.195	673.211	-8.71791e-05	0.00385973	0.729891	0.998924	673.211	-3.68469e-05	0.00299028	0.798697	0.997307	673.211	1.0268e-05	0.00388912	0.954119	0.999314	ENSMUSG00000003423	7
ENSMUSG00000003429	4341	3651	3322	3890	3776	3438	4017	2876	3599	4371	2927	3466	3339	3954	3467	2596	3344.19	3439.89	3433.12	3457.92	3750	3309.94	3633.87	3631.18	3636.2	3634.3	3342.02	3428.65	3655.95	3693.32	3483	3514.23	3524.24	0.000279136	0.00385412	0.392419	0.998924	3524.24	9.62243e-06	0.00270205	0.951881	0.997307	3524.24	-0.000119145	0.0037671	0.575284	0.999314	ENSMUSG00000003429	7
ENSMUSG00000003435	2819	2486	2105	2551	2229	2357	2610	1740	2058	2481	1732	2284	2328	2294	2086	1598	2171.68	2342.25	2175.41	2267.65	2213.65	2269.21	2361.07	2196.89	2079.27	2062.85	1977.58	2259.39	2548.98	2142.76	2095.63	2163.23	2207.97	-0.000348353	0.00386098	0.134446	0.998924	2207.97	-3.37076e-05	0.00306429	0.814269	0.997307	2207.97	0.00017061	0.00462252	0.373597	0.999314	ENSMUSG00000003435	7
ENSMUSG00000003436	0	1	0	0	0	0	0	0	0	0	0	0	0	1	0	0	0	0.942176	0	0	0	0	0	0	0	0	0	0	0	0.934073	0	0	0.117266	-4.74547e-07	0.00386801	0.890817	NA	0.117266	6.04124e-05	0.0374203	0.851801	NA	0.117266	2.92607e-05	0.0279609	0.818734	NA	ENSMUSG00000003436	7
ENSMUSG00000003437	1435	1170	1055	1180	1099	1148	1166	831	1033	1246	862	1019	1005	1131	1111	785	1105.48	1102.35	1090.29	1048.93	1091.43	1105.24	1054.79	1049.2	1043.68	1036	984.224	1008.02	1100.4	1056.44	1116.13	1062.66	1065.95	-0.000663314	0.00385424	0.0412711	0.898837	1065.95	3.85746e-05	0.00272979	0.807851	0.997307	1065.95	0.000416156	0.00536952	0.108891	0.999314	ENSMUSG00000003437	7
ENSMUSG00000003438	1286	1012	984	1024	1160	1057	1075	823	977	1183	753	1007	963	1126	1024	761	990.699	953.483	1016.92	910.258	1152.01	1017.63	972.471	1039.1	987.098	983.615	859.769	996.148	1054.41	1051.77	1028.73	1030.17	1002.77	-5.23509e-05	0.00386112	0.820259	0.998924	1002.77	-1.05647e-05	0.0030426	0.940816	0.997307	1002.77	1.86719e-05	0.00399049	0.914177	0.999314	ENSMUSG00000003438	7
ENSMUSG00000003444	266	206	212	217	191	191	254	146	234	211	174	179	189	241	186	133	204.919	194.088	219.092	192.897	189.685	183.886	229.774	184.337	236.419	175.438	198.672	177.071	206.941	225.112	186.858	180.043	199.077	-4.63898e-05	0.00386599	0.71065	0.998924	199.077	3.62471e-05	0.00505659	0.859785	0.997307	199.077	7.83454e-05	0.00613737	0.699613	0.999314	ENSMUSG00000003444	7
ENSMUSG00000003452	340	280	198	332	220	302	287	208	244	285	271	333	246	256	281	183	261.927	263.809	204.623	295.123	218.485	290.751	259.627	262.616	246.522	236.966	309.425	329.411	269.351	239.123	282.297	247.729	263.612	0.000104762	0.00386639	0.349495	0.998924	263.612	1.74449e-05	0.00560168	0.939627	0.997307	263.612	-0.000142689	0.00745283	0.547013	0.999314	ENSMUSG00000003452	6
ENSMUSG00000003458	2344	2073	1756	2168	2100	2154	2100	1677	1854	2260	1621	1924	1890	2118	1948	1470	1805.75	1953.13	1814.74	1927.19	2085.54	2073.77	1899.71	2117.34	1873.16	1879.1	1850.84	1903.27	2069.41	1978.37	1956.99	1989.95	1948.64	1.09175e-05	0.003854	0.973428	0.998924	1948.64	-0.000113946	0.00285774	0.492148	0.997307	1948.64	-0.000108561	0.00374656	0.609803	0.999314	ENSMUSG00000003458	1
ENSMUSG00000003464	3298	2540	2583	2687	2662	2645	2824	2045	2550	2999	2165	2430	2123	2952	2498	1819	2540.69	2393.13	2669.4	2388.54	2643.67	2546.48	2554.66	2581.97	2576.36	2493.54	2471.98	2403.81	2324.52	2757.38	2509.53	2462.4	2519.88	-3.19256e-05	0.00385829	0.907031	0.998924	2519.88	-0.00010655	0.00309399	0.493194	0.997307	2519.88	-7.63396e-05	0.00387129	0.686427	0.999314	ENSMUSG00000003464	1
ENSMUSG00000003469	216	174	142	184	200	179	179	164	147	161	112	131	141	194	149	148	166.4	163.939	146.75	163.562	198.623	172.333	161.928	207.063	148.519	133.865	127.881	129.588	154.384	181.21	149.688	200.349	162.88	-0.000250829	0.00386607	0.041008	0.898837	162.88	-0.000247592	0.00726808	0.358652	0.997307	162.88	0.000193249	0.00756953	0.415095	0.999314	ENSMUSG00000003469	14
ENSMUSG00000003476	4	2	4	4	3	5	1	4	5	9	4	2	3	8	4	2	3.08149	1.88435	4.1338	3.5557	2.97934	4.81376	0.904624	5.05032	5.05168	7.48312	4.56717	1.97845	3.28477	7.47258	4.01846	2.70742	3.93544	2.04489e-05	0.00386795	0.358334	0.998924	3.93544	0.000681952	0.0296294	0.543119	NA	3.93544	-0.000107626	0.0227615	0.839434	NA	ENSMUSG00000003476	6
ENSMUSG00000003477	896	1539	1201	2565	1461	1154	1462	1171	1032	1744	894	1027	696	1659	1575	1124	690.254	1450.01	1241.17	2280.09	1450.94	1111.02	1322.56	1478.48	1042.67	1450.06	1020.76	1015.93	762.067	1549.63	1582.27	1521.57	1310.59	-4.81347e-05	0.00386773	0.309073	0.998924	1310.59	3.03091e-05	0.0146287	0.964234	0.997307	1310.59	0.00040041	0.017703	0.452712	0.999314	ENSMUSG00000003477	6
ENSMUSG00000003484	1	5	3	0	3	4	3	2	3	0	3	0	1	3	0	3	0.770373	4.71088	3.10035	0	2.97934	3.85101	2.71387	2.52516	3.03101	0	3.42537	0	1.09492	2.80222	0	4.06113	2.1916	-5.30301e-06	0.00386799	0.692363	NA	2.1916	-0.000597476	0.0338103	0.547879	NA	2.1916	-5.58892e-05	0.0256318	0.894864	NA	ENSMUSG00000003484	8
ENSMUSG00000003500	277	216	205	214	191	201	218	174	220	309	166	219	194	219	200	143	213.393	203.51	211.857	190.23	189.685	193.513	197.208	219.689	222.274	256.921	189.537	216.64	212.415	204.562	200.923	193.58	207.246	0.000175942	0.00386518	0.234301	0.998924	207.246	4.54861e-05	0.00441896	0.798826	0.997307	207.246	-0.000126006	0.00590731	0.52192	0.999314	ENSMUSG00000003500	6
ENSMUSG00000003505	0	0	0	0	0	0	0	0	0	0	0	0	0	0	0	0	0	0	0	0	0	0	0	0	0	0	0	0	0	0	0	0	0	0	0.00386802	NA	NA	0	0	0.0378377	NA	NA	0	0	0.0281349	NA	NA	ENSMUSG00000003505	7
ENSMUSG00000003518	2142	1671	1680	1689	1365	1639	1727	1245	1628	1820	1685	1502	1312	1520	1424	1066	1650.14	1574.38	1736.2	1501.39	1355.6	1577.95	1562.29	1571.91	1644.83	1513.25	1923.92	1485.81	1436.54	1419.79	1430.57	1443.05	1551.73	5.23286e-05	0.00386347	0.779893	0.998924	1551.73	-0.000198415	0.00501474	0.30574	0.997307	1551.73	-0.000181906	0.00552106	0.355097	0.999314	ENSMUSG00000003518	11
ENSMUSG00000003526	8480	7351	6571	7784	9459	6600	7283	8427	6583	8469	7625	6620	7822	10171	8675	6985	6532.76	6925.94	6790.8	6919.39	9393.87	6354.17	6588.38	10639.8	6651.04	7041.62	8706.16	6548.66	8564.5	9500.46	8715.03	9455.65	7833.01	7.331e-05	0.00386646	0.503174	0.998924	7833.01	0.00033936	0.009128	0.318223	0.997307	7833.01	5.05345e-05	0.00658963	0.816415	0.999314	ENSMUSG00000003526	16
ENSMUSG00000003527	379	343	316	405	299	366	368	255	329	380	240	325	292	282	309	263	291.971	323.167	326.57	360.014	296.941	352.367	332.902	321.958	332.4	315.954	274.03	321.498	319.718	263.409	310.426	356.025	318.709	-8.96454e-05	0.00386522	0.541961	0.998924	318.709	-0.000133348	0.00516782	0.50291	0.997307	318.709	-8.87204e-06	0.00506851	0.960023	0.999314	ENSMUSG00000003527	16
ENSMUSG00000003528	2927	2344	2205	2489	2598	2305	2563	1993	2481	3184	2097	2342	2308	2655	2387	1829	2254.88	2208.46	2278.76	2212.53	2580.11	2219.14	2318.55	2516.32	2506.64	2647.36	2394.34	2316.76	2527.09	2479.96	2398.01	2475.93	2395.93	0.000700255	0.00385837	0.010131	0.70003	2395.93	0.00010527	0.00309295	0.497593	0.997307	2395.93	-0.000300946	0.00516282	0.182748	0.999314	ENSMUSG00000003528	16
ENSMUSG00000003531	1631	1312	1184	1296	1381	1145	1327	1084	1327	1514	1234	1271	1158	1502	1337	928	1256.48	1236.14	1223.61	1152.05	1371.49	1102.35	1200.44	1368.64	1340.72	1258.83	1408.97	1257.3	1267.92	1402.98	1343.17	1256.24	1277.96	0.000314805	0.00386258	0.123973	0.990685	1277.96	0.000156219	0.00421642	0.364436	0.997307	1277.96	-7.61368e-05	0.00435249	0.659726	0.999314	ENSMUSG00000003531	16
ENSMUSG00000003534	5813	4765	4118	4779	4776	4947	5016	3538	4749	4658	3350	4460	3679	5026	4467	3531	4478.18	4489.47	4255.75	4248.17	4743.11	4762.74	4537.59	4467	4798.08	3872.93	3825	4411.94	4028.23	4694.65	4487.61	4779.94	4430.02	-0.000133653	0.00386256	0.514545	0.998924	4430.02	-8.69472e-05	0.00356232	0.569947	0.997307	4430.02	9.86993e-06	0.00416431	0.953229	0.999314	ENSMUSG00000003534	17
ENSMUSG00000003541	640	666	737	882	455	520	955	957	1191	892	604	658	401	763	757	801	493.038	627.49	761.653	784.031	451.867	500.631	863.916	1208.29	1203.31	741.661	689.642	650.909	439.065	712.698	760.493	1084.32	748.313	3.71852e-05	0.00386778	0.386613	0.998924	748.313	-2.84988e-05	0.0161195	0.969482	0.997589	748.313	-0.000343334	0.0179088	0.522765	0.999314	ENSMUSG00000003541	17
ENSMUSG00000003545	2	3	20	17	6	9	13	72	7	6	19	13	7	17	27	78	1.54075	2.82653	20.669	15.1117	5.95868	8.66477	11.7601	90.9057	7.07235	4.98875	21.694	12.8599	7.66447	15.8792	27.1246	105.589	22.5194	2.98077e-06	0.00386799	0.835459	0.998924	22.5194	0.000411316	0.0324171	0.681225	0.997307	22.5194	6.05573e-05	0.0253379	0.890625	0.999314	ENSMUSG00000003545	7
ENSMUSG00000003546	2367	1873	1771	1966	1741	1768	2047	1498	1850	2276	1589	1905	1724	2034	1774	1378	1823.47	1764.7	1830.24	1747.63	1729.01	1702.15	1851.77	1891.34	1869.12	1892.4	1814.31	1884.47	1887.65	1899.9	1782.19	1865.41	1827.23	0.000452037	0.0038531	0.181191	0.998924	1827.23	0.000216982	0.00330116	0.237284	0.997307	1827.23	-2.03988e-05	0.00366211	0.924063	0.999314	ENSMUSG00000003546	17
ENSMUSG00000003549	211	161	149	209	138	193	164	101	137	183	112	161	200	162	192	123	162.549	151.69	153.984	185.785	137.05	185.811	148.358	127.52	138.416	152.157	127.881	159.265	218.985	151.32	192.886	166.506	160.01	-0.000128974	0.00386661	0.216561	0.998924	160.01	0.00231456	0.0271955	0.0519383	0.997307	160.01	0.00339683	0.0398562	0.0244805	0.975738	ENSMUSG00000003549	7
ENSMUSG00000003555	5	9	8	5	9	13	9	7	4	5	7	11	11	5	6	2	3.85186	8.47959	8.26761	4.44462	8.93803	12.5158	8.14162	8.83805	4.04134	4.15729	7.99254	10.8815	12.0442	4.67036	6.02769	2.70742	7.24996	6.25309e-06	0.00386792	0.822779	0.998924	7.24996	-0.00145817	0.0331109	0.268672	NA	7.24996	-0.000591913	0.0248728	0.349797	NA	ENSMUSG00000003555	19
ENSMUSG00000003559	2285	1732	1762	1891	1844	1686	2005	1475	1903	2180	1555	1751	1452	2038	1726	1363	1760.3	1631.85	1820.94	1680.96	1831.3	1623.2	1813.77	1862.3	1922.67	1812.58	1775.49	1732.13	1589.83	1903.64	1733.96	1845.1	1771.25	0.000248658	0.00386128	0.27507	0.998924	1771.25	-2.41798e-05	0.00308245	0.865519	0.997307	1771.25	-0.00016999	0.00468831	0.373929	0.999314	ENSMUSG00000003559	19
ENSMUSG00000003573	352	306	310	349	277	315	322	215	339	350	244	265	220	332	290	219	271.171	288.306	320.37	310.235	275.093	303.267	291.289	271.454	342.504	291.01	278.597	262.144	240.883	310.112	291.338	296.462	290.265	-2.3797e-05	0.00386523	0.871131	0.998924	290.265	-6.66064e-06	0.00426109	0.969438	0.997589	290.265	1.5261e-05	0.00509907	0.931554	0.999314	ENSMUSG00000003573	8
ENSMUSG00000003575	725	598	585	601	542	643	613	465	530	646	453	568	491	588	542	412	558.52	563.422	604.569	534.243	538.268	619.05	554.534	587.099	535.478	537.122	517.232	561.879	537.608	549.235	544.501	557.728	556.28	-0.00024974	0.00386097	0.283653	0.998924	556.28	-0.000191393	0.00420713	0.281503	0.997307	556.28	-3.28978e-06	0.00397975	0.984844	0.999314	ENSMUSG00000003575	8
ENSMUSG00000003581	607	528	496	558	436	528	525	380	464	534	408	488	470	529	494	333	467.616	497.469	512.592	496.02	432.998	508.333	474.928	479.78	468.796	443.999	465.851	482.741	514.614	494.125	496.279	450.785	480.433	-0.000264555	0.00386191	0.222782	0.998924	480.433	0.000107056	0.00362746	0.493445	0.997307	480.433	0.000311375	0.00641263	0.179587	0.999314	ENSMUSG00000003581	11
ENSMUSG00000003585	173	118	125	119	105	123	132	60	128	113	105	117	72	114	127	78	133.274	111.177	129.181	105.782	104.277	118.419	119.41	75.7547	129.323	93.9548	119.888	115.739	78.8346	106.484	127.586	105.589	110.917	-3.63131e-05	0.00386699	0.683693	0.998924	110.917	-1.03746e-05	0.00742889	0.973921	0.998348	110.917	6.99748e-05	0.0082492	0.795257	0.999314	ENSMUSG00000003585	11
ENSMUSG00000003604	407	365	313	348	268	289	334	251	328	393	292	310	281	293	257	218	313.542	343.894	323.47	309.346	266.155	278.235	302.144	316.907	331.39	326.763	333.403	306.659	307.674	273.683	258.186	295.108	305.41	2.13134e-05	0.00386374	0.906548	0.998924	305.41	-6.76949e-05	0.00389986	0.671908	0.997307	305.41	-6.69496e-05	0.00467122	0.697798	0.999314	ENSMUSG00000003604	2
ENSMUSG00000003617	2142	1973	1861	2113	2169	2693	2761	1369	1844	2029	2082	1978	1928	2438	1901	1555	1650.14	1858.91	1923.25	1878.3	2154.06	2592.69	2497.67	1728.47	1863.06	1687.03	2377.21	1956.68	2111.01	2277.27	1909.77	2105.02	2035.66	0.000112468	0.00386601	0.366176	0.998924	2035.66	-0.000199268	0.00665037	0.426382	0.997307	2035.66	-0.000366349	0.010152	0.229585	0.999314	ENSMUSG00000003617	3
ENSMUSG00000003623	5423	3887	4006	4309	3889	3854	4309	2932	3742	4413	2983	3396	3311	4206	3800	2402	4177.73	3662.24	4140	3830.37	3862.22	3710.45	3898.02	3701.88	3780.68	3669.22	3405.96	3359.4	3625.29	3928.71	3817.53	3251.61	3738.83	-0.000544076	0.00386114	0.0180293	0.750676	3738.83	-0.000128221	0.00360295	0.421105	0.997307	3738.83	0.000224726	0.00513914	0.271693	0.999314	ENSMUSG00000003623	5
ENSMUSG00000003644	1629	1273	1195	1353	1299	1253	1274	969	1248	1431	980	1274	1044	1276	1218	873	1254.94	1199.39	1234.97	1202.71	1290.06	1206.33	1152.49	1223.44	1260.9	1189.82	1118.96	1260.27	1143.1	1191.88	1223.62	1181.79	1208.42	-9.82764e-05	0.0038574	0.730738	0.998924	1208.42	-0.00011394	0.00307704	0.46986	0.997307	1208.42	-5.27022e-05	0.00379709	0.783455	0.999314	ENSMUSG00000003644	4
ENSMUSG00000003657	0	0	0	0	1	0	0	0	0	0	0	0	0	0	0	0	0	0	0	0	0.993114	0	0	0	0	0	0	0	0	0	0	0	0.0620696	1.01589e-07	0.00386801	0.976557	NA	0.0620696	-4.73715e-05	0.0374146	0.883521	NA	0.0620696	-1.58782e-05	0.0279542	0.901015	NA	ENSMUSG00000003657	8
ENSMUSG00000003660	3655	3604	2885	3221	3244	1915	3438	2422	2482	3362	2294	3231	2938	3048	2770	2242	2815.71	3395.6	2981.51	2863.22	3221.66	1843.67	3110.1	3057.97	2507.65	2795.36	2619.27	3196.18	3216.89	2847.05	2782.78	3035.01	2893.1	-9.30941e-05	0.00386647	0.394097	0.998924	2893.1	0.000156912	0.00678743	0.554326	0.997307	2893.1	0.000308086	0.010025	0.307439	0.999314	ENSMUSG00000003660	2
ENSMUSG00000003662	1437	1227	1083	1333	1205	1129	1384	960	1161	1414	1043	1112	1100	1428	1183	921	1107.03	1156.05	1119.23	1184.94	1196.7	1086.95	1252	1212.08	1173	1175.68	1190.89	1100.02	1204.42	1333.86	1188.46	1246.77	1183	0.000103877	0.00385914	0.690984	0.998924	1183	0.000214059	0.0040101	0.236377	0.997307	1183	0.00010503	0.00400773	0.57523	0.999314	ENSMUSG00000003662	2
ENSMUSG00000003665	0	0	0	0	0	1	0	0	0	0	1	0	0	3	0	0	0	0	0	0	0	0.962752	0	0	0	0	1.14179	0	0	2.80222	0	0	0.306673	8.45673e-07	0.00386801	0.826648	NA	0.306673	0.000113041	0.0373439	0.75495	NA	0.306673	9.17856e-06	0.0279056	0.948709	NA	ENSMUSG00000003665	17
ENSMUSG00000003680	193	166	151	214	180	169	211	141	182	194	151	163	139	187	177	126	148.682	156.401	156.051	190.23	178.761	162.705	190.876	178.024	183.881	161.303	172.411	161.243	152.194	174.672	177.817	170.567	169.739	7.19281e-05	0.00386562	0.59723	0.998924	169.739	-0.000138252	0.00555081	0.517143	0.997307	169.739	-0.000185929	0.00702438	0.405215	0.999314	ENSMUSG00000003680	19
ENSMUSG00000003721	1260	1065	942	1106	999	974	1098	792	972	1131	853	971	845	1087	951	748	970.669	1003.42	973.511	983.15	992.121	937.721	993.277	999.962	982.046	940.379	973.948	960.536	925.211	1015.34	955.388	1012.57	976.203	-0.000179854	0.00385562	0.559769	0.998924	976.203	-1.60285e-05	0.00275388	0.916815	0.997307	976.203	6.70068e-05	0.00375003	0.739208	0.999314	ENSMUSG00000003721	1
ENSMUSG00000003731	3295	2789	2584	2884	2703	2621	2943	2186	2604	3014	2787	2554	2333	2948	2644	1974	2538.38	2627.73	2670.44	2563.66	2684.39	2523.37	2662.31	2760	2630.91	2506.01	3182.17	2526.48	2554.46	2753.65	2656.2	2672.22	2657.02	0.000196539	0.00386163	0.375554	0.998924	2657.02	2.89081e-06	0.003099	0.983774	0.998545	2657.02	-0.000109556	0.00434158	0.541422	0.999314	ENSMUSG00000003731	4
ENSMUSG00000003746	5278	4420	3700	4731	4869	4153	4907	4048	4119	4789	3440	3375	4062	5261	4196	3581	4066.03	4164.42	3823.77	4205.5	4835.47	3998.31	4438.99	5110.92	4161.57	3981.85	3927.76	3338.63	4447.58	4914.16	4215.36	4847.63	4279.87	-0.000165138	0.00386389	0.354394	0.998924	4279.87	6.31811e-06	0.00354147	0.966352	0.997307	4279.87	0.000125573	0.00508972	0.493407	0.999314	ENSMUSG00000003746	10
ENSMUSG00000003752	233	210	207	230	176	200	227	175	227	225	187	230	188	203	201	152	179.497	197.857	213.924	204.453	174.788	192.55	205.35	220.951	229.346	187.078	213.515	227.521	205.846	189.617	201.927	205.764	203.124	0.00015243	0.00386529	0.293613	0.998924	203.124	3.20844e-05	0.00440603	0.857515	0.997307	203.124	-0.000117818	0.0058828	0.547813	0.999314	ENSMUSG00000003752	7
ENSMUSG00000003762	666	606	540	646	563	543	557	448	565	652	486	586	538	627	573	364	513.068	570.959	558.063	574.245	559.123	522.774	503.876	565.635	570.84	542.111	554.911	579.685	589.069	585.664	575.644	492.75	553.651	6.44752e-05	0.00386214	0.761852	0.998924	553.651	0.000164184	0.00422647	0.34394	0.997307	553.651	8.09702e-05	0.00430718	0.641883	0.999314	ENSMUSG00000003762	7
ENSMUSG00000003778	1465	1193	1078	1241	1137	1113	1205	887	855	1297	857	1148	1003	1030	1115	848	1128.6	1124.02	1114.06	1103.15	1129.17	1071.54	1090.07	1119.91	863.837	1078.4	978.515	1135.63	1098.21	962.095	1120.14	1147.94	1079.08	-0.000349336	0.00386315	0.0713055	0.941119	1079.08	-5.51834e-05	0.00351192	0.712699	0.997307	1079.08	0.000203737	0.00562271	0.312631	0.999314	ENSMUSG00000003778	18
ENSMUSG00000003779	64	44	59	31	41	47	51	37	49	52	33	36	53	39	68	41	49.3038	41.4558	60.9736	27.5567	40.7177	45.2494	46.1358	46.7154	49.5064	43.2358	37.6791	35.6121	58.031	36.4288	68.3138	55.502	46.4011	-2.59064e-05	0.00386753	0.671834	0.998924	46.4011	0.000978573	0.0204646	0.242815	0.997307	46.4011	0.000628602	0.0187794	0.260937	0.999314	ENSMUSG00000003779	18
ENSMUSG00000003808	697	516	550	607	524	549	559	452	486	622	483	461	485	582	509	363	536.95	486.163	568.398	539.577	520.392	528.551	505.685	570.686	491.023	517.167	551.485	456.032	531.038	543.63	511.349	491.396	521.845	-0.000222193	0.00386271	0.272148	0.998924	521.845	-5.43136e-05	0.00342841	0.714047	0.997307	521.845	8.87424e-05	0.00445728	0.611038	0.999314	ENSMUSG00000003808	8
ENSMUSG00000003809	13019	10227	9972	11823	12129	9596	11620	9282	9618	12834	8987	9664	10184	12569	10673	8025	10029.5	9635.64	10305.6	10509.8	12045.5	9238.57	10511.7	11719.3	9717.41	10670.9	10261.3	9559.86	11150.7	11740.4	10722.2	10863.5	10542.6	-2.70794e-05	0.00386257	0.89482	0.998924	10542.6	6.49643e-05	0.00342034	0.66251	0.997307	10542.6	6.92318e-05	0.00431164	0.68759	0.999314	ENSMUSG00000003809	8
ENSMUSG00000003810	2497	1964	1896	1925	1824	1763	1829	1517	1967	2311	1666	1908	1694	1939	1723	1339	1923.62	1850.43	1959.42	1711.18	1811.44	1697.33	1654.56	1915.33	1987.33	1921.5	1902.22	1887.44	1854.8	1811.17	1730.95	1812.62	1839.46	0.000235185	0.00385865	0.380825	0.998924	1839.46	7.48285e-05	0.00300055	0.618292	0.997307	1839.46	-4.81829e-05	0.00384994	0.794968	0.999314	ENSMUSG00000003810	4
ENSMUSG00000003812	385	335	267	318	309	291	408	245	322	348	271	295	243	377	279	222	296.593	315.629	275.931	282.678	306.872	280.161	369.087	309.332	325.328	289.347	309.425	291.821	266.067	352.146	280.287	300.523	303.202	7.13059e-05	0.00386539	0.616602	0.998924	303.202	-0.000152724	0.00551165	0.467269	0.997307	303.202	-0.000190974	0.00686124	0.384852	0.999314	ENSMUSG00000003812	8
ENSMUSG00000003813	1654	1316	1263	1333	1263	1319	1353	985	1174	1581	1231	1156	1213	1441	1256	949	1274.2	1239.9	1305.25	1184.94	1254.3	1269.87	1223.96	1243.64	1186.13	1314.54	1405.55	1143.54	1328.14	1346	1261.8	1284.67	1266.65	4.90743e-05	0.0038605	0.838321	0.998924	1266.65	0.000179588	0.00395467	0.298057	0.997307	1266.65	0.000108722	0.00417007	0.551216	0.999314	ENSMUSG00000003813	8
ENSMUSG00000003814	13731	10421	11248	10989	10578	11607	13110	8170	11957	12571	11269	10302	10272	12103	10487	8350	10578	9818.42	11624.3	9768.39	10505.2	11174.7	11859.6	10315.3	12080.6	10452.3	12866.8	10191	11247.1	11305.1	10535.4	11303.5	10976.6	0.000295426	0.00386346	0.115011	0.983322	10976.6	3.2341e-05	0.0034755	0.82742	0.997307	10976.6	-0.000191174	0.00560181	0.337154	0.999314	ENSMUSG00000003814	8
ENSMUSG00000003824	59	51	43	51	51	60	44	34	41	50	33	46	39	50	59	28	45.452	48.051	44.4384	45.3351	50.6488	57.7651	39.8035	42.9277	41.4238	41.5729	37.6791	45.5043	42.702	46.7036	59.2722	37.9038	45.449	-5.28542e-05	0.00386728	0.484146	0.998924	45.449	-4.75836e-05	0.00880079	0.901422	0.997307	45.449	0.000131117	0.0100415	0.685254	0.999314	ENSMUSG00000003824	8
ENSMUSG00000003847	3248	3429	2342	3093	2380	2956	2850	1676	2059	3035	2225	3356	2785	2209	2345	1700	2502.17	3230.72	2420.34	2749.44	2363.61	2845.9	2578.18	2116.08	2080.28	2523.47	2540.49	3319.83	3049.36	2063.37	2355.82	2301.3	2565.02	-4.23543e-05	0.00386663	0.682174	0.998924	2565.02	-3.48289e-05	0.00607539	0.889728	0.997307	2565.02	4.35611e-05	0.00690735	0.848405	0.999314	ENSMUSG00000003847	8
ENSMUSG00000003848	384	334	297	321	306	319	332	243	376	386	309	331	325	330	344	233	295.823	314.687	306.935	285.345	303.893	307.118	300.335	306.807	379.886	320.943	352.814	327.433	355.85	308.244	345.587	315.414	320.445	0.000453735	0.00386358	0.0141825	0.738335	320.445	0.000422704	0.00779636	0.140719	0.997307	320.445	-0.000117882	0.00494624	0.514628	0.999314	ENSMUSG00000003848	8
ENSMUSG00000003849	1083	717	669	974	1344	1137	1180	680	612	785	634	1012	1091	1166	1036	788	834.313	675.541	691.378	865.812	1334.75	1094.65	1067.46	858.554	618.325	652.695	723.896	1001.09	1194.56	1089.13	1040.78	1066.72	925.603	-2.35847e-05	0.0038667	0.814851	0.998924	925.603	1.9e-05	0.00615373	0.940775	0.997307	925.603	5.10004e-05	0.0070947	0.827041	0.999314	ENSMUSG00000003849	8
ENSMUSG00000003863	20	15	24	23	14	29	11	11	16	19	11	12	17	11	12	8	15.4075	14.1326	24.8028	20.4453	13.9036	27.9198	9.95086	13.8884	16.1654	15.7977	12.5597	11.8707	18.6137	10.2748	12.0554	10.8297	15.5386	-4.36062e-05	0.0038678	0.284869	0.998924	15.5386	-0.000939072	0.0245298	0.3679	0.997307	15.5386	4.23868e-05	0.0164011	0.932898	NA	ENSMUSG00000003863	7
ENSMUSG00000003865	2124	1585	1628	1716	1686	1631	1944	1210	1539	1794	1206	1666	1433	1803	1675	1165	1636.27	1493.35	1682.46	1525.39	1674.39	1570.25	1758.59	1527.72	1554.91	1491.64	1377	1648.05	1569.03	1684.13	1682.73	1577.07	1590.81	-0.00021047	0.00386135	0.352884	0.998924	1590.81	-9.26543e-06	0.00306817	0.948049	0.997307	1590.81	0.000109736	0.0042941	0.542348	0.999314	ENSMUSG00000003865	7
ENSMUSG00000003868	697	591	530	599	568	534	579	423	509	601	442	526	491	539	558	376	536.95	556.826	547.729	532.466	564.089	514.11	523.777	534.071	514.261	499.706	504.672	520.332	537.608	503.465	560.575	508.994	528.727	-0.000369723	0.00386025	0.130517	0.994442	528.727	-3.60239e-05	0.00302738	0.802379	0.997307	528.727	0.000168669	0.00449467	0.38078	0.999314	ENSMUSG00000003868	7
ENSMUSG00000003872	11	3	11	7	14	8	7	5	10	5	4	16	6	7	11	4	8.4741	2.82653	11.368	6.22247	13.9036	7.70202	6.33237	6.31289	10.1034	4.15729	4.56717	15.8276	6.56955	6.53851	11.0508	5.41483	7.96069	1.34165e-05	0.00386792	0.627107	0.998924	7.96069	-0.000381814	0.0246792	0.712911	NA	7.96069	-0.000348849	0.022403	0.546664	NA	ENSMUSG00000003872	7
ENSMUSG00000003873	524	372	357	383	395	443	463	329	429	500	366	401	399	468	414	279	403.675	350.49	368.942	340.458	392.28	426.499	418.841	415.388	433.434	415.729	417.896	396.679	436.875	437.146	415.91	377.685	402.995	0.000472738	0.00386299	0.016295	0.738651	402.995	3.25929e-05	0.00338547	0.823894	0.997307	402.995	-0.000426484	0.00835597	0.12561	0.999314	ENSMUSG00000003873	7
ENSMUSG00000003882	44	8	8	15	6	7	22	7	8	15	12	10	6	17	15	11	33.8964	7.53741	8.26761	13.3339	5.95868	6.73927	19.9017	8.83805	8.08269	12.4719	13.7015	9.89224	6.56955	15.8792	15.0692	14.8908	12.5644	-2.90324e-05	0.00386791	0.307796	0.998924	12.5644	0.000655268	0.0262144	0.546309	0.997307	12.5644	0.000778516	0.0273028	0.253066	NA	ENSMUSG00000003882	15
ENSMUSG00000003923	1593	1253	1132	1360	1260	1210	1358	1030	1144	1419	1039	1224	1102	1366	1252	910	1227.2	1180.55	1169.87	1208.94	1251.32	1164.93	1228.48	1300.46	1155.82	1179.84	1186.32	1210.81	1206.61	1275.94	1257.78	1231.87	1214.8	-0.000124066	0.00385422	0.702822	0.998924	1214.8	3.82241e-05	0.00272593	0.81006	0.997307	1214.8	9.22631e-05	0.00373467	0.660646	0.999314	ENSMUSG00000003923	10
ENSMUSG00000003929	311	264	198	294	278	229	258	208	216	309	220	231	205	207	200	199	239.586	248.735	204.623	261.344	276.086	220.47	233.393	262.616	218.233	256.921	251.194	228.511	224.459	193.353	200.923	269.388	236.865	-4.92742e-07	0.00386593	0.996904	0.999627	236.865	-0.000582031	0.0114096	0.164194	0.997307	236.865	-0.00025691	0.00844597	0.321576	0.999314	ENSMUSG00000003929	17
ENSMUSG00000003934	10	15	16	20	6	16	19	9	12	12	11	12	16	13	10	11	7.70373	14.1326	16.5352	17.7785	5.95868	15.404	17.1879	11.3632	12.124	9.9775	12.5597	11.8707	17.5188	12.1429	10.0461	14.8908	12.9497	-2.58492e-05	0.00386783	0.500639	0.998924	12.9497	0.000226806	0.0187712	0.789971	0.997307	12.9497	0.000375339	0.0195004	0.508049	NA	ENSMUSG00000003934	11
ENSMUSG00000003948	641	490	417	514	390	393	440	303	620	724	382	326	432	440	381	341	493.809	461.666	430.949	456.907	387.314	378.362	398.035	382.561	626.408	601.976	436.164	322.487	473.007	410.992	382.758	461.615	444.063	6.87531e-05	0.0038668	0.478614	0.998924	444.063	0.000423484	0.0109468	0.308094	0.997307	444.063	5.56634e-05	0.00744397	0.819783	0.999314	ENSMUSG00000003948	11
ENSMUSG00000003949	7338	5974	5512	6546	6494	5641	7003	5618	6169	7356	5522	5132	5643	7806	6723	5619	5652.99	5628.56	5696.38	5818.9	6449.28	5430.89	6335.08	7093.17	6232.76	6116.2	6304.97	5076.7	6178.66	7291.37	6754.02	7606.49	6229.15	0.000113436	0.00386422	0.507299	0.998924	6229.15	0.00053406	0.00924044	0.115879	0.997307	6229.15	0.000117744	0.0051621	0.520372	0.999314	ENSMUSG00000003949	11
ENSMUSG00000003955	1040	858	759	848	793	758	869	600	782	945	697	753	682	870	786	481	801.187	808.387	784.389	753.808	787.539	729.766	786.118	757.547	790.082	785.728	795.829	744.885	746.738	812.643	789.627	651.134	770.338	-5.31162e-05	0.00386106	0.818551	0.998924	770.338	-5.21785e-05	0.00315901	0.719321	0.997307	770.338	-1.66979e-05	0.00399511	0.923087	0.999314	ENSMUSG00000003955	16
ENSMUSG00000003970	9228	7789	6709	8243	7616	7149	8173	5796	7322	8622	5946	7075	6862	8342	7413	5285	7109	7338.61	6933.42	7327.4	7563.56	6882.72	7393.49	7317.91	7397.68	7168.83	6789.09	6998.76	7513.37	7792.04	7447.21	7154.35	7257.96	-0.000151144	0.00385152	0.670549	0.998924	7257.96	0.0001574	0.00289233	0.375111	0.997307	7257.96	0.000215634	0.00387709	0.353162	0.999314	ENSMUSG00000003970	15
ENSMUSG00000003974	0	0	0	0	0	0	0	1	1	0	2	0	0	1	0	0	0	0	0	0	0	0	0	1.26258	1.01034	0	2.28358	0	0	0.934073	0	0	0.343161	3.66982e-06	0.00386801	0.453966	NA	0.343161	1.22968e-05	0.0370177	0.977675	NA	0.343161	-8.92733e-05	0.0278662	0.614366	NA	ENSMUSG00000003974	5
ENSMUSG00000003992	593	458	426	568	438	460	510	360	415	519	356	451	401	521	490	324	456.831	431.517	440.25	504.909	434.984	442.866	461.358	454.528	419.289	431.527	406.478	446.14	439.065	486.652	492.261	438.602	449.204	-0.000304756	0.00386245	0.141158	0.998924	449.204	0.000118308	0.00383328	0.46212	0.997307	449.204	0.000429518	0.00810726	0.119657	0.999314	ENSMUSG00000003992	13
ENSMUSG00000004018	209	169	160	194	172	183	192	160	170	212	132	163	149	218	154	111	161.008	159.228	165.352	172.451	170.816	176.184	173.688	202.013	171.757	176.269	150.716	161.243	163.144	203.628	154.711	150.262	169.529	1.00479e-05	0.00386575	0.939417	0.998924	169.529	-0.000188849	0.00629811	0.425696	0.997307	169.529	-0.000129178	0.00639832	0.535062	0.999314	ENSMUSG00000004018	11
ENSMUSG00000004031	35	29	28	36	23	19	18	33	24	35	39	22	22	37	27	20	26.963	27.3231	28.9366	32.0013	22.8416	18.2923	16.2832	41.6651	24.2481	29.101	44.5299	21.7629	24.0883	34.5607	27.1246	27.0742	27.9247	7.6673e-06	0.00386769	0.8792	0.998924	27.9247	0.000583951	0.0184179	0.4637	0.997307	27.9247	0.000198244	0.0148611	0.671085	0.999314	ENSMUSG00000004031	1
ENSMUSG00000004032	2940	2041	2229	2330	2194	1892	2251	1763	2295	2924	2010	1967	1889	2561	2283	1588	2264.9	1922.98	2303.56	2071.19	2178.89	1821.53	2036.31	2225.93	2318.72	2431.18	2295	1945.8	2068.31	2392.16	2293.53	2149.69	2169.98	0.000143966	0.00386407	0.409487	0.998924	2169.98	0.000310013	0.00662766	0.204716	0.997307	2169.98	5.42133e-05	0.00464255	0.751379	0.999314	ENSMUSG00000004032	3
ENSMUSG00000004035	360	257	235	302	359	327	382	280	296	303	274	317	352	427	345	268	277.334	242.139	242.861	268.455	356.528	314.82	345.566	353.522	299.059	251.932	312.851	313.584	385.413	398.849	346.592	362.794	317.019	0.000316758	0.00386467	0.0485891	0.905053	317.019	0.000413557	0.00807231	0.159536	0.997307	317.019	-7.71357e-05	0.00498494	0.663103	0.999314	ENSMUSG00000004035	3
ENSMUSG00000004038	1	1	4	1	2	2	7	1	1	3	1	1	4	2	1	5	0.770373	0.942176	4.1338	0.888924	1.98623	1.9255	6.33237	1.26258	1.01034	2.49437	1.14179	0.989224	4.3797	1.86815	1.00461	6.76854	2.36867	-2.27345e-06	0.00386799	0.875459	NA	2.36867	0.000226646	0.0302876	0.826661	NA	2.36867	0.000120442	0.0251016	0.793938	NA	ENSMUSG00000004038	3
ENSMUSG00000004040	2216	1902	1705	2032	1863	2162	2099	1319	1806	1954	1550	1822	1586	1951	1701	1467	1707.15	1792.02	1762.03	1806.29	1850.17	2081.47	1898.81	1665.34	1824.67	1624.67	1769.78	1802.37	1736.55	1822.38	1708.85	1985.89	1802.4	-3.13851e-05	0.00386185	0.88547	0.998924	1802.4	-0.000114663	0.00363198	0.466443	0.997307	1802.4	-7.21089e-05	0.00420089	0.678606	0.999314	ENSMUSG00000004040	11
ENSMUSG00000004043	518	384	349	376	332	401	427	212	445	457	243	412	335	398	434	266	399.053	361.796	360.674	334.236	329.714	386.064	386.274	267.667	449.599	379.976	277.455	407.56	366.8	371.761	436.003	360.086	367.17	4.54031e-05	0.00386651	0.673866	0.998924	367.17	0.000462738	0.0108238	0.249558	0.997307	367.17	0.000123919	0.00741122	0.601626	0.999314	ENSMUSG00000004043	11
ENSMUSG00000004044	1387	1234	991	1291	919	1200	1173	712	1504	1370	959	991	1099	1177	994	785	1068.51	1162.65	1024.15	1147.6	912.672	1155.3	1061.12	898.956	1519.54	1139.1	1094.98	980.321	1203.32	1099.4	998.587	1062.66	1095.55	0.00011046	0.00386597	0.379525	0.998924	1095.55	0.000265917	0.00751545	0.338415	0.997307	1095.55	1.15542e-05	0.00571406	0.952297	0.999314	ENSMUSG00000004044	11
ENSMUSG00000004054	1930	1505	1405	1637	1396	1478	1553	1148	1393	1633	1299	1482	1267	1442	1322	969	1486.82	1417.98	1452	1455.17	1386.39	1422.95	1404.88	1449.44	1407.4	1357.77	1483.19	1466.03	1387.27	1346.93	1328.1	1311.74	1410.25	-0.000220125	0.0038522	0.527057	0.998924	1410.25	-0.000386099	0.00455983	0.0916539	0.997307	1410.25	-0.000172211	0.00381561	0.441255	0.999314	ENSMUSG00000004054	19
ENSMUSG00000004056	1959	1585	1525	1810	1632	1508	1783	1358	1692	1950	1408	1553	1401	1764	1591	1180	1509.16	1493.35	1576.01	1608.95	1620.76	1451.83	1612.94	1714.58	1709.49	1621.34	1607.64	1536.26	1533.99	1647.7	1598.34	1597.38	1589.98	0.000322259	0.00385853	0.23276	0.998924	1589.98	-8.27351e-06	0.00285531	0.954863	0.997307	1589.98	-0.000174729	0.00425471	0.379182	0.999314	ENSMUSG00000004056	7
ENSMUSG00000004069	3745	3041	2876	3266	3195	2973	3372	2430	2980	3581	2671	2981	2849	3450	3021	2310	2885.05	2865.16	2972.2	2903.23	3173	2862.26	3050.39	3068.07	3010.8	2977.45	3049.73	2948.88	3119.44	3222.55	3034.94	3127.07	3016.89	0.000467468	0.00384747	0.237855	0.998924	3016.89	0.000213794	0.00293434	0.270377	0.997307	3016.89	-1.18432e-05	0.00359483	0.961198	0.999314	ENSMUSG00000004069	16
ENSMUSG00000004070	1935	1517	1478	1658	1519	1448	1638	1223	1346	1717	1380	1358	1333	1598	1458	1037	1490.67	1429.28	1527.44	1473.84	1508.54	1394.07	1481.77	1544.13	1359.91	1427.61	1575.67	1343.37	1459.53	1492.65	1464.73	1403.8	1461.06	-0.000269835	0.0038584	0.320907	0.998924	1461.06	-6.56751e-05	0.00294696	0.660953	0.997307	1461.06	7.25697e-05	0.00387338	0.699597	0.999314	ENSMUSG00000004070	16
ENSMUSG00000004071	2195	1884	1813	2073	1759	1848	2134	1487	1783	2383	1755	1812	1499	1887	1878	1270	1690.97	1775.06	1873.65	1842.74	1746.89	1779.17	1930.47	1877.45	1801.43	1981.36	2003.84	1792.47	1641.29	1762.6	1886.67	1719.21	1819.08	0.000327018	0.00385993	0.189888	0.998924	1819.08	-0.000184457	0.0038921	0.286621	0.997307	1819.08	-0.000467688	0.00740948	0.0930695	0.999314	ENSMUSG00000004071	16
ENSMUSG00000004085	529	450	388	472	450	454	508	348	377	480	370	496	310	445	449	298	407.527	423.979	400.979	419.572	446.901	437.09	459.549	439.377	380.897	399.1	422.463	490.655	339.427	415.662	451.072	403.405	421.103	6.24295e-05	0.00386452	0.703919	0.998924	421.103	-0.000589197	0.0100984	0.112427	0.997307	421.103	-0.000395552	0.00901914	0.162297	0.999314	ENSMUSG00000004085	2
ENSMUSG00000004096	1628	1295	1184	1384	1277	1203	1378	1066	1235	1543	1163	1092	1160	1326	1144	892	1254.17	1220.12	1223.61	1230.27	1268.21	1158.19	1246.57	1345.91	1247.76	1282.94	1327.9	1080.23	1270.11	1238.58	1149.28	1207.51	1234.46	8.72431e-06	0.00386127	0.969476	0.998924	1234.46	-0.000100346	0.00342907	0.512541	0.997307	1234.46	-8.7316e-05	0.00418123	0.622387	0.999314	ENSMUSG00000004096	9
ENSMUSG00000004098	82	52	70	56	29	70	44	22	175	78	53	33	26	54	43	51	63.1706	48.9932	72.3415	49.7798	28.8003	67.3927	39.8035	27.7767	176.809	64.8537	60.5149	32.6444	28.468	50.4399	43.1984	69.0391	57.7516	4.50884e-05	0.00386785	0.212714	0.998924	57.7516	0.000471328	0.0214174	0.617221	0.997307	57.7516	-0.000282244	0.0191535	0.610827	0.999314	ENSMUSG00000004098	9
ENSMUSG00000004099	777	639	574	643	648	713	707	500	643	796	496	675	511	645	661	492	598.579	602.051	593.201	571.578	643.538	686.442	639.569	631.289	649.646	661.841	566.329	667.726	559.506	602.477	664.05	666.025	625.24	0.000323756	0.00386224	0.124937	0.991027	625.24	-0.000152557	0.00409896	0.368685	0.997307	625.24	-0.000543551	0.0093437	0.0858371	0.999314	ENSMUSG00000004099	9
ENSMUSG00000004100	326	325	251	296	256	249	255	162	273	320	216	249	220	248	265	193	251.141	306.207	259.396	263.122	254.237	239.725	230.679	204.538	275.822	266.067	246.627	246.317	240.883	231.65	266.223	261.266	252.744	-9.71442e-05	0.00386479	0.538478	0.998924	252.744	0.000227946	0.0061755	0.318878	0.997307	252.744	0.000278293	0.00767239	0.252042	0.999314	ENSMUSG00000004100	9
ENSMUSG00000004105	2613	2548	2804	3243	2224	2429	2552	1944	3199	3294	2131	1793	1488	2785	2374	2241	2012.98	2400.67	2897.8	2882.78	2208.69	2338.53	2308.6	2454.45	3232.06	2738.82	2433.16	1773.68	1629.25	2601.39	2384.95	3033.66	2458.22	-9.86206e-07	0.0038671	0.990651	0.998924	2458.22	9.77848e-05	0.00801022	0.772628	0.997307	2458.22	5.92557e-05	0.00849426	0.831547	0.999314	ENSMUSG00000004105	2
ENSMUSG00000004110	32	37	16	27	37	25	24	27	31	58	42	33	31	27	24	25	24.6519	34.8605	16.5352	24.001	36.7452	24.0688	21.711	34.0896	31.3204	48.2246	47.9552	32.6444	33.9427	25.22	24.1107	33.8427	30.8702	0.000135347	0.00386763	0.0134138	0.730236	30.8702	1.22026e-05	0.0130825	0.98381	0.998545	30.8702	-0.00171286	0.0334571	0.0894923	0.999314	ENSMUSG00000004110	1
ENSMUSG00000004113	1	0	0	1	1	0	1	0	0	1	0	1	1	0	1	0	0.770373	0	0	0.888924	0.993114	0	0.904624	0	0	0.831458	0	0.989224	1.09492	0	1.00461	0	0.467328	5.17801e-07	0.00386801	0.947451	NA	0.467328	3.9632e-05	0.0357302	0.953053	NA	0.467328	-1.42516e-06	0.0272164	0.995875	NA	ENSMUSG00000004113	2
ENSMUSG00000004127	244	185	175	223	188	203	223	136	168	198	161	209	176	169	177	162	187.971	174.303	180.854	198.23	186.705	195.439	201.731	171.711	169.736	164.629	183.828	206.748	192.707	157.858	177.817	219.301	185.598	-4.20306e-05	0.00386577	0.749682	0.998924	185.598	-5.15649e-05	0.00487143	0.792625	0.997307	185.598	6.75273e-06	0.0055173	0.971327	0.999314	ENSMUSG00000004127	3
ENSMUSG00000004151	476	333	266	401	363	296	470	331	426	542	301	277	282	364	237	360	366.697	313.745	274.898	356.459	360.5	284.975	425.173	417.914	430.403	450.65	343.679	274.015	308.769	340.003	238.094	487.335	354.582	7.30408e-05	0.00386728	0.33272	0.998924	354.582	-0.000260685	0.0105685	0.552079	0.997307	354.582	-0.000513628	0.0155687	0.269186	0.999314	ENSMUSG00000004151	12
ENSMUSG00000004187	490	415	444	396	329	385	322	247	312	464	281	345	316	276	316	250	377.483	391.003	458.852	352.014	326.734	370.66	291.289	311.857	315.225	385.797	320.843	341.282	345.996	257.804	317.458	338.427	343.92	-0.0002371	0.00386581	0.069473	0.933641	343.92	-8.94821e-05	0.00525866	0.667236	0.997307	343.92	0.000237891	0.00802667	0.338265	0.999314	ENSMUSG00000004187	15
ENSMUSG00000004207	35340	25754	23804	26464	25295	26066	26979	19434	24971	27391	21046	23788	21250	27330	24075	18000	27225	24264.8	24600.3	23524.5	25120.8	25095.1	24405.8	24537	25229.1	22774.5	24030.1	23531.7	23267.1	25528.2	24186.1	24366.8	24480.4	-0.000371613	0.00385602	0.220664	0.998924	24480.4	-8.54478e-05	0.00285966	0.588295	0.997307	24480.4	9.7554e-05	0.00379775	0.629311	0.999314	ENSMUSG00000004207	10
ENSMUSG00000004221	1292	1128	980	1202	982	1172	1159	769	946	1198	863	1041	942	1060	976	698	995.321	1062.78	1012.78	1068.49	975.238	1128.35	1048.46	970.923	955.778	996.087	985.366	1029.78	1031.42	990.117	980.504	944.889	1011.02	-0.000274679	0.00385926	0.289942	0.998924	1011.02	-0.000190853	0.00384823	0.273513	0.997307	1011.02	-7.10558e-06	0.00385256	0.96873	0.999314	ENSMUSG00000004221	X
ENSMUSG00000004231	1324	1450	907	1209	808	1187	1134	609	769	912	690	1125	1358	823	865	594	1019.97	1366.16	937.34	1074.71	802.436	1142.79	1025.84	768.91	776.948	758.29	787.836	1112.88	1486.91	768.742	868.991	804.103	968.928	-0.000134691	0.00386728	0.0732686	0.945257	968.928	0.000141725	0.00936527	0.723729	0.997307	968.928	0.00103591	0.022641	0.129595	0.999314	ENSMUSG00000004231	19
ENSMUSG00000004233	559	431	410	447	419	413	485	289	411	516	420	414	403	439	411	266	430.638	406.078	423.715	397.349	416.115	397.617	438.743	364.885	415.248	429.032	479.552	409.539	441.254	410.058	412.896	360.086	414.55	0.000142498	0.00386355	0.44256	0.998924	414.55	1.04441e-05	0.00351748	0.944175	0.997307	414.55	-8.45589e-05	0.0046779	0.62769	0.999314	ENSMUSG00000004233	3
ENSMUSG00000004263	250	205	217	213	135	195	218	145	186	211	187	186	178	217	185	164	192.593	193.146	224.259	189.341	134.07	187.737	197.208	183.074	187.922	175.438	213.515	183.996	194.897	202.694	185.854	222.008	191.734	-7.63827e-05	0.00386598	0.542397	0.998924	191.734	0.000863669	0.0144439	0.113277	0.997307	191.734	0.000683358	0.014545	0.118847	0.999314	ENSMUSG00000004263	6
ENSMUSG00000004264	4695	3980	3537	4328	3960	3747	3976	3005	3664	4610	3030	3423	3586	4154	3815	2745	3616.9	3749.86	3655.31	3847.26	3932.73	3607.43	3596.78	3794.05	3701.87	3833.02	3459.63	3386.11	3926.4	3880.14	3832.6	3715.93	3721	-0.000310988	0.00385532	0.319128	0.998924	3721	0.000143664	0.00304222	0.389132	0.997307	3721	0.000304704	0.00463493	0.18912	0.999314	ENSMUSG00000004264	6
ENSMUSG00000004266	811	604	571	641	679	559	676	489	529	628	459	618	523	649	568	459	624.772	569.075	590.1	569.8	674.324	538.179	611.526	617.401	534.468	522.156	524.082	611.34	572.645	606.213	570.621	621.352	584.878	-0.000256936	0.00386322	0.181373	0.998924	584.878	-8.54882e-05	0.00373556	0.584084	0.997307	584.878	9.72656e-05	0.00463378	0.580314	0.999314	ENSMUSG00000004266	6
ENSMUSG00000004267	59	48	62	68	24	49	54	32	42	63	33	55	36	48	54	37	45.452	45.2245	64.0739	60.4468	23.8347	47.1749	48.8497	40.4025	42.4341	52.3819	37.6791	54.4073	39.4173	44.8355	54.2492	50.0872	46.9344	-5.65528e-05	0.00386744	0.396304	0.998924	46.9344	0.000668315	0.0167772	0.3314	0.997307	46.9344	0.000788449	0.0205839	0.197594	0.999314	ENSMUSG00000004267	6
ENSMUSG00000004268	888	688	673	751	746	641	692	548	679	851	640	700	641	752	654	506	684.091	648.217	695.512	667.582	740.863	617.124	626	691.893	686.018	707.571	730.747	692.457	701.846	702.423	657.018	684.976	683.396	0.000229692	0.00386097	0.324138	0.998924	683.396	9.19343e-05	0.00335214	0.543655	0.997307	683.396	-4.44305e-05	0.00402474	0.798869	0.999314	ENSMUSG00000004268	6
ENSMUSG00000004270	3008	2576	2385	2927	2717	2765	3133	2025	2375	2812	2204	2745	2317	2798	2664	1700	2317.28	2427.05	2464.78	2601.88	2698.29	2662.01	2834.19	2556.72	2399.55	2338.06	2516.51	2715.42	2536.94	2613.54	2676.29	2301.3	2541.24	8.96046e-05	0.00386047	0.710084	0.998924	2541.24	-0.000286022	0.00502066	0.168039	0.997307	2541.24	-0.000267564	0.00537189	0.21544	0.999314	ENSMUSG00000004270	6
ENSMUSG00000004285	3093	2643	2501	2591	2484	2412	2695	1927	2543	3007	2256	2211	2139	2897	2471	1770	2382.76	2490.17	2584.66	2303.2	2466.9	2322.16	2437.96	2432.99	2569.28	2500.19	2575.88	2187.17	2342.04	2706.01	2482.4	2396.06	2448.74	4.09882e-05	0.0038607	0.862915	0.998924	2448.74	9.68698e-05	0.00330765	0.524056	0.997307	2448.74	5.83764e-05	0.00401507	0.741312	0.999314	ENSMUSG00000004285	6
ENSMUSG00000004296	0	1	0	0	2	0	0	0	1	2	1	3	1	1	0	1	0	0.942176	0	0	1.98623	0	0	0	1.01034	1.66292	1.14179	2.96767	1.09492	0.934073	0	1.35371	0.818364	1.65711e-05	0.003868	0.0874874	NA	0.818364	0.000310272	0.035514	0.681011	NA	0.818364	-0.000284268	0.0277657	0.384757	NA	ENSMUSG00000004296	11
ENSMUSG00000004317	4144	3518	3220	3451	3362	3212	3703	2852	3484	3990	3393	3167	2865	3408	2945	2254	3192.42	3314.58	3327.71	3067.68	3338.85	3092.36	3349.82	3600.87	3520.01	3317.52	3874.1	3132.87	3136.96	3183.32	2958.59	3051.26	3278.68	0.000359125	0.00386115	0.11839	0.987521	3278.68	-0.000579921	0.0082298	0.0718352	0.997307	3278.68	-0.00176324	0.0192846	0.0174265	0.929053	ENSMUSG00000004317	X
ENSMUSG00000004319	4844	3979	3488	4366	4073	3661	4161	3051	3949	4520	3578	3679	3558	4435	3870	2762	3731.68	3748.92	3604.68	3881.04	4044.95	3524.64	3764.14	3852.13	3989.82	3758.19	4085.33	3639.35	3895.74	4142.61	3887.86	3738.94	3830.63	0.000250781	0.00385776	0.371668	0.998924	3830.63	0.000139194	0.00322015	0.39039	0.997307	3830.63	-4.06411e-06	0.00377547	0.982904	0.999314	ENSMUSG00000004319	8
ENSMUSG00000004328	13	29	44	27	23	46	88	33	72	34	77	24	22	88	84	45	10.0148	27.3231	45.4718	24.001	22.8416	44.2866	79.6069	41.6651	72.7442	28.2696	87.9179	23.7414	24.0883	82.1984	84.3876	60.9169	47.4672	5.91744e-05	0.0038679	0.0469465	0.902485	47.4672	0.000964301	0.0277177	0.400185	0.997307	47.4672	-0.000507209	0.0233006	0.409744	0.999314	ENSMUSG00000004328	7
ENSMUSG00000004341	1605	973	883	1340	1081	1560	1342	600	628	729	695	1477	744	1048	1123	398	1236.45	916.738	912.537	1191.16	1073.56	1501.89	1214.01	757.547	634.491	606.133	793.545	1461.08	814.624	978.908	1128.18	538.776	984.977	-4.67924e-05	0.0038677	0.345313	0.998924	984.977	-0.00152543	0.0279136	0.192223	0.997307	984.977	-0.000114867	0.0141142	0.798573	0.999314	ENSMUSG00000004341	13
ENSMUSG00000004344	2	0	2	1	3	2	5	2	1	1	2	1	0	5	0	1	1.54075	0	2.0669	0.888924	2.97934	1.9255	4.52312	2.52516	1.01034	0.831458	2.28358	0.989224	0	4.67036	0	1.35371	1.72427	1.66424e-06	0.00386799	0.896818	NA	1.72427	-0.000971805	0.0358402	0.360733	NA	1.72427	-0.000304778	0.0267183	0.481993	NA	ENSMUSG00000004344	13
ENSMUSG00000004347	78	113	58	102	58	67	84	43	66	59	66	96	176	74	60	42	60.0891	106.466	59.9401	90.6703	57.6006	64.5044	75.9884	54.2909	66.6822	49.056	75.3582	94.9655	192.707	69.1214	60.2769	56.8558	77.1608	-1.90691e-05	0.00386777	0.660952	0.998924	77.1608	0.00319194	0.0434677	0.0910967	0.997307	77.1608	0.00132135	0.0308307	0.13174	0.999314	ENSMUSG00000004347	6
ENSMUSG00000004356	1349	1176	1118	1240	1497	1393	1969	1294	1254	1432	1189	1185	1425	1964	1771	1112	1039.23	1108	1155.4	1102.27	1486.69	1341.11	1781.2	1633.78	1266.96	1190.65	1357.59	1172.23	1560.27	1834.52	1779.17	1505.32	1394.65	0.000327826	0.00386447	0.0474486	0.904605	1394.65	0.000247373	0.00601705	0.268485	0.997307	1394.65	-0.000116048	0.00525121	0.528706	0.999314	ENSMUSG00000004356	10
ENSMUSG00000004359	3	0	4	1	1	1	2	0	1	5	1	3	0	1	1	1	2.31112	0	4.1338	0.888924	0.993114	0.962752	1.80925	0	1.01034	4.15729	1.14179	2.96767	0	0.934073	1.00461	1.35371	1.47928	5.61572e-06	0.00386799	0.702112	NA	1.47928	-0.000186711	0.0340516	0.828251	NA	1.47928	-0.000162993	0.02626	0.686014	NA	ENSMUSG00000004359	10
ENSMUSG00000004360	2	0	0	1	0	1	0	2	1	2	0	1	0	0	3	0	1.54075	0	0	0.888924	0	0.962752	0	2.52516	1.01034	1.66292	0	0.989224	0	0	3.01384	0	0.787119	2.75488e-06	0.00386801	0.747705	NA	0.787119	-2.97437e-05	0.0354468	0.966538	NA	0.787119	-7.54353e-05	0.0271372	0.798175	NA	ENSMUSG00000004360	10
ENSMUSG00000004364	4109	3239	2863	3576	3341	3096	3508	2578	3035	3580	3127	2918	2925	3563	3185	2221	3165.46	3051.71	2958.77	3178.79	3317.99	2980.68	3173.42	3254.93	3066.37	2976.62	3570.38	2886.55	3202.65	3328.1	3199.7	3006.59	3144.92	5.72368e-05	0.00386097	0.805874	0.998924	3144.92	4.42395e-06	0.0030235	0.975195	0.998348	3144.92	-2.63673e-05	0.00398328	0.879627	0.999314	ENSMUSG00000004364	1
ENSMUSG00000004366	0	0	0	0	0	0	0	0	0	1	0	0	0	0	0	0	0	0	0	0	0	0	0	0	0	0.831458	0	0	0	0	0	0	0.0519661	6.77779e-07	0.00386801	0.844564	NA	0.0519661	6.51784e-06	0.0374057	0.983915	NA	0.0519661	-1.58782e-05	0.0279542	0.901015	NA	ENSMUSG00000004366	16
ENSMUSG00000004371	2	7	1	8	4	6	3	3	5	7	3	7	7	5	6	5	1.54075	6.59524	1.03345	7.11139	3.97246	5.77651	2.71387	3.78774	5.05168	5.82021	3.42537	6.92457	7.66447	4.67036	6.02769	6.76854	4.93027	1.58601e-05	0.00386794	0.515591	0.998924	4.93027	0.0012567	0.0330778	0.319823	NA	4.93027	0.000136776	0.0219958	0.801673	NA	ENSMUSG00000004371	7
ENSMUSG00000004383	465	359	351	381	390	376	445	294	405	421	331	347	332	424	371	275	358.223	338.241	362.741	338.68	387.314	361.995	402.558	371.198	409.186	350.044	377.933	343.261	363.515	396.047	372.712	372.27	369.12	0.000204985	0.00386308	0.293539	0.998924	369.12	-3.33835e-05	0.00341398	0.820402	0.997307	369.12	-0.0001736	0.00527216	0.368477	0.999314	ENSMUSG00000004383	8
ENSMUSG00000004393	720	618	578	646	652	641	656	480	578	699	468	548	583	675	604	442	554.668	582.265	597.334	574.245	647.51	617.124	593.433	606.038	583.974	581.189	534.358	542.095	638.341	630.499	606.787	598.339	593.013	-0.000159803	0.00385994	0.521507	0.998924	593.013	1.71187e-05	0.00294546	0.905175	0.997307	593.013	9.83912e-05	0.00405993	0.591715	0.999314	ENSMUSG00000004393	11
ENSMUSG00000004394	3442	2649	2557	2870	2578	2509	2890	2134	2526	3006	2194	2344	2287	3031	2536	1860	2651.62	2495.83	2642.53	2551.21	2560.25	2415.55	2614.36	2694.34	2552.11	2499.36	2505.09	2318.74	2504.09	2831.18	2547.7	2517.9	2556.37	-0.00036104	0.00385753	0.203491	0.998924	2556.37	5.13785e-05	0.00285428	0.733222	0.997307	2556.37	0.000243786	0.00454057	0.255072	0.999314	ENSMUSG00000004394	11
ENSMUSG00000004415	286	255	217	227	206	277	257	181	218	241	164	175	213	250	246	171	220.327	240.255	224.259	201.786	204.581	266.682	232.488	228.527	220.253	200.381	187.254	173.114	233.219	233.518	247.135	231.484	221.579	-0.000247829	0.00386536	0.0834851	0.957621	221.579	3.32574e-05	0.00431528	0.849418	0.997307	221.579	0.000416275	0.0100509	0.173787	0.999314	ENSMUSG00000004415	5
ENSMUSG00000004446	1006	900	730	994	1027	768	1061	943	1036	1301	861	813	853	1036	784	714	774.995	847.959	754.419	883.591	1019.93	739.394	959.806	1190.61	1046.71	1081.73	983.082	804.239	933.97	967.7	787.618	966.548	921.393	0.000245217	0.00386622	0.0373293	0.879475	921.393	-0.00019744	0.00690529	0.45169	0.997307	921.393	-0.0017308	0.0257708	0.0451222	0.999314	ENSMUSG00000004446	6
ENSMUSG00000004451	1595	1219	1247	1291	1172	1170	1374	969	1318	1536	1148	1180	1065	1284	1165	981	1228.74	1148.51	1288.71	1147.6	1163.93	1126.42	1242.95	1223.44	1331.62	1277.12	1310.78	1167.28	1166.09	1199.35	1170.38	1327.99	1220.06	0.000300636	0.00386071	0.204873	0.998924	1220.06	7.02004e-05	0.00318059	0.634218	0.997307	1220.06	-9.93882e-05	0.00416111	0.581761	0.999314	ENSMUSG00000004451	1
ENSMUSG00000004455	1330	1067	942	1220	1038	1047	1156	830	1039	1184	814	1073	940	1130	1033	808	1024.6	1005.3	973.511	1084.49	1030.85	1008	1045.75	1047.94	1049.74	984.446	929.418	1061.44	1029.23	1055.5	1037.77	1093.8	1028.86	-0.000115884	0.00385806	0.675337	0.998924	1028.86	7.82398e-05	0.00296804	0.606036	0.997307	1028.86	0.000128466	0.00400248	0.508414	0.999314	ENSMUSG00000004455	5
ENSMUSG00000004460	1986	1483	1428	1500	1509	1444	1649	1136	1574	1770	1718	1523	1416	1579	1461	1072	1529.96	1397.25	1475.77	1333.39	1498.61	1390.21	1491.72	1434.29	1590.27	1471.68	1961.6	1506.59	1550.41	1474.9	1467.74	1451.18	1501.6	0.000429251	0.00386353	0.0210367	0.784499	1501.6	5.99835e-05	0.00364575	0.695057	0.997307	1501.6	-0.000334782	0.00748578	0.178117	0.999314	ENSMUSG00000004460	16
ENSMUSG00000004462	652	478	508	565	544	570	575	427	511	631	541	498	495	538	490	384	502.283	450.36	524.993	502.242	540.254	548.769	520.159	539.121	516.282	524.65	617.709	492.633	541.988	502.531	492.261	519.824	521.004	0.000304886	0.00386297	0.122092	0.990088	521.004	-0.000141454	0.0042068	0.406579	0.997307	521.004	-0.000535301	0.00969462	0.0937388	0.999314	ENSMUSG00000004462	16
ENSMUSG00000004473	89	75	72	68	68	80	90	32	76	79	53	73	79	85	67	61	68.5632	70.6632	74.4084	60.4468	67.5318	77.0202	81.4162	40.4025	76.7855	65.6852	60.5149	72.2133	86.499	79.3962	67.3092	82.5762	70.7145	4.21805e-06	0.00386714	0.959182	0.998924	70.7145	0.000747593	0.0158074	0.225527	0.997307	70.7145	0.000292981	0.0116102	0.409013	0.999314	ENSMUSG00000004473	7
ENSMUSG00000004500	291	232	200	246	186	246	247	203	234	253	195	238	211	248	194	146	224.178	218.585	206.69	218.675	184.719	236.837	223.442	256.303	236.419	210.359	222.649	235.435	231.029	231.65	194.895	197.641	220.594	7.72624e-05	0.00386537	0.588653	0.998924	220.594	-0.000127116	0.00524753	0.530682	0.997307	220.594	-0.000178349	0.00670329	0.408559	0.999314	ENSMUSG00000004500	7
ENSMUSG00000004508	690	657	553	709	561	590	626	515	540	673	507	509	435	658	607	490	531.557	619.01	571.498	630.247	557.137	568.024	566.295	650.228	545.581	559.571	578.888	503.515	476.292	614.62	609.801	663.317	577.849	-0.000169375	0.00386488	0.276649	0.998924	577.849	2.47701e-05	0.00401123	0.880202	0.997307	577.849	0.000181531	0.00630164	0.38241	0.999314	ENSMUSG00000004508	7
ENSMUSG00000004530	1540	1277	1196	1320	1275	1223	1333	1053	1311	1585	1109	1075	1271	1349	1163	988	1186.37	1203.16	1236.01	1173.38	1266.22	1177.45	1205.86	1329.5	1324.55	1317.86	1266.25	1063.42	1391.65	1260.06	1168.37	1337.46	1244.22	0.000138482	0.00386284	0.488236	0.998924	1244.22	0.000108066	0.00381281	0.49793	0.997307	1244.22	-1.36399e-06	0.00421313	0.993506	0.999314	ENSMUSG00000004530	5
ENSMUSG00000004535	9877	7641	7640	8496	7849	7522	8069	6164	7064	8647	6660	7225	7019	8216	7076	5539	7608.97	7199.17	7895.56	7552.3	7794.95	7241.82	7299.41	7782.54	7137.01	7189.62	7604.33	7147.14	7685.27	7674.34	7108.65	7498.19	7463.71	-0.00046212	0.00385242	0.181107	0.998924	7463.71	-2.68295e-05	0.00267494	0.871172	0.997307	7463.71	0.000187112	0.00384277	0.407094	0.999314	ENSMUSG00000004535	6
ENSMUSG00000004540	0	0	1	0	1	1	0	0	0	0	0	0	0	0	0	0	0	0	1.03345	0	0.993114	0.962752	0	0	0	0	0	0	0	0	0	0	0.186832	-4.74591e-07	0.00386801	0.890807	NA	0.186832	-0.000102394	0.0374467	0.751984	NA	0.186832	-1.6116e-05	0.027954	0.899615	NA	ENSMUSG00000004540	7
ENSMUSG00000004542	0	0	0	0	0	0	0	0	0	0	0	0	0	0	0	0	0	0	0	0	0	0	0	0	0	0	0	0	0	0	0	0	0	0	0.00386802	NA	NA	0	0	0.0378377	NA	NA	0	0	0.0281349	NA	NA	ENSMUSG00000004542	7
ENSMUSG00000004552	49	58	15	54	27	33	20	17	16	58	6	15	19	22	17	10	37.7483	54.6462	15.5018	48.0019	26.8141	31.7708	18.0925	21.4638	16.1654	48.2246	6.85075	14.8384	20.8036	20.5496	17.0784	13.5371	25.7554	-5.84649e-05	0.00386788	0.0706104	0.938848	25.7554	-0.00107891	0.0284609	0.358441	0.997307	25.7554	0.000341049	0.0209226	0.554478	0.999314	ENSMUSG00000004552	1
ENSMUSG00000004558	2724	2175	1834	2357	2165	2334	2236	1520	1573	1978	1889	2334	1683	2148	2118	1358	2098.49	2049.23	1895.35	2095.19	2150.09	2247.06	2022.74	1919.12	1589.26	1644.62	2156.84	2308.85	1842.76	2006.39	2127.77	1838.34	1999.51	-0.000107102	0.00386545	0.446605	0.998924	1999.51	-0.00020126	0.00613868	0.379798	0.997307	1999.51	-1.51638e-05	0.00521566	0.932984	0.999314	ENSMUSG00000004558	14
ENSMUSG00000004561	452	350	339	343	357	362	347	242	309	480	303	324	330	325	365	260	348.208	329.762	350.34	304.901	354.542	348.516	313.905	305.544	312.194	399.1	345.963	320.508	361.325	303.574	366.684	351.964	338.564	8.00375e-05	0.00386496	0.60225	0.998924	338.564	0.000115362	0.00479475	0.537313	0.997307	338.564	1.30342e-05	0.00492061	0.940279	0.999314	ENSMUSG00000004561	14
ENSMUSG00000004562	698	691	548	714	544	683	621	367	614	721	518	593	488	589	565	486	537.72	651.044	566.331	634.692	540.254	657.56	561.771	463.366	620.346	599.481	591.448	586.61	534.323	550.169	567.607	657.902	582.539	8.49565e-06	0.00386507	0.955085	0.998924	582.539	8.88581e-05	0.00457953	0.624025	0.997307	582.539	5.53826e-05	0.00513768	0.756848	0.999314	ENSMUSG00000004562	14
ENSMUSG00000004565	1834	1426	1412	1340	1394	1440	1432	996	1341	1623	1286	1548	1425	1349	1341	956	1412.86	1343.54	1459.23	1191.16	1384.4	1386.36	1295.42	1257.53	1354.86	1349.46	1468.34	1531.32	1560.27	1260.06	1347.19	1294.15	1368.51	0.000180146	0.00386349	0.33523	0.998924	1368.51	6.96567e-05	0.00369641	0.652165	0.997307	1368.51	-6.12213e-05	0.00449846	0.719983	0.999314	ENSMUSG00000004565	8
ENSMUSG00000004567	1516	1264	1182	1276	1137	1222	1280	955	1148	1438	990	1174	1045	1291	1175	933	1167.88	1190.91	1221.54	1134.27	1129.17	1176.48	1157.92	1205.76	1159.87	1195.64	1130.37	1161.35	1144.2	1205.89	1180.42	1263.01	1176.54	-0.000126856	0.00385471	0.691343	0.998924	1176.54	0.000130012	0.002969	0.43133	0.997307	1176.54	0.000179655	0.00394851	0.40098	0.999314	ENSMUSG00000004567	8
ENSMUSG00000004568	2838	2454	2092	2424	2238	2561	2589	1684	2060	2528	1814	2510	1996	2357	2207	1559	2186.32	2312.1	2161.98	2154.75	2222.59	2465.61	2342.07	2126.18	2081.29	2101.93	2071.21	2482.95	2185.47	2201.61	2217.18	2110.43	2213.98	-4.64658e-05	0.0038609	0.84269	0.998924	2213.98	-0.000202389	0.00425295	0.261972	0.997307	2213.98	-0.000119827	0.00427595	0.512211	0.999314	ENSMUSG00000004568	8
ENSMUSG00000004591	2689	2186	1914	2370	1987	2118	2125	1732	1944	2355	2013	2060	1906	2268	1959	1380	2071.53	2059.6	1978.02	2106.75	1973.32	2039.11	1922.33	2186.79	1964.09	1958.08	2298.43	2037.8	2086.93	2118.48	1968.04	1868.12	2039.84	2.32634e-05	0.00386052	0.922844	0.998924	2039.84	-2.73249e-05	0.00301144	0.848833	0.997307	2039.84	-3.58753e-05	0.00395794	0.838707	0.999314	ENSMUSG00000004591	3
ENSMUSG00000004609	94	54	60	64	43	78	58	29	59	57	43	48	47	47	46	52	72.415	50.8775	62.007	56.8912	42.7039	75.0947	52.4682	36.6148	59.6098	47.3931	49.097	47.4827	51.4614	43.9014	46.2123	70.3928	54.0389	-7.67659e-05	0.00386744	0.251866	0.998924	54.0389	1.41453e-05	0.0103262	0.975623	0.998348	54.0389	0.000355532	0.0141763	0.412392	0.999314	ENSMUSG00000004609	7
ENSMUSG00000004610	2078	1482	1605	1607	1506	1495	1725	1118	1501	2035	1270	1468	1319	1689	1553	1056	1600.83	1396.31	1658.69	1428.5	1495.63	1439.31	1560.48	1411.56	1516.51	1692.02	1450.08	1452.18	1444.21	1577.65	1560.17	1429.52	1507.1	2.26007e-05	0.00386225	0.914599	0.998924	1507.1	5.2633e-05	0.00331498	0.719217	0.997307	1507.1	3.05115e-05	0.00414808	0.857243	0.999314	ENSMUSG00000004610	7
ENSMUSG00000004612	11	9	9	14	7	9	5	3	6	10	0	8	2	7	8	5	8.4741	8.47959	9.30106	12.4449	6.9518	8.66477	4.52312	3.78774	6.06201	8.31458	0	7.91379	2.18985	6.53851	8.03691	6.76854	6.77821	-3.91238e-05	0.00386792	0.160956	0.998924	6.77821	-6.27115e-05	0.02429	0.951018	NA	6.77821	0.00056624	0.0249436	0.363264	NA	ENSMUSG00000004612	7
ENSMUSG00000004626	3065	2511	2374	2457	2483	2338	2333	1785	2129	2960	1813	2302	2091	2490	2326	1661	2361.19	2365.81	2453.41	2184.09	2465.9	2250.91	2110.49	2253.7	2151	2461.12	2070.07	2277.19	2289.49	2325.84	2336.73	2248.51	2287.84	-0.000242899	0.00386047	0.313568	0.998924	2287.84	4.52235e-05	0.00304549	0.754725	0.997307	2287.84	0.000181595	0.00460369	0.351405	0.999314	ENSMUSG00000004626	8
ENSMUSG00000004630	1	0	0	1	0	0	0	1	0	0	0	0	0	0	0	0	0.770373	0	0	0.888924	0	0	0	1.26258	0	0	0	0	0	0	0	0	0.182617	-1.02209e-06	0.00386801	0.767689	NA	0.182617	-4.73745e-05	0.0374146	0.883513	NA	0.182617	1.34273e-05	0.0279532	0.916266	NA	ENSMUSG00000004630	8
ENSMUSG00000004631	153	151	128	182	102	148	157	87	154	153	104	118	80	141	113	98	117.867	142.269	132.282	161.784	101.298	142.487	142.026	109.844	155.592	127.213	118.746	116.728	87.5939	131.704	113.521	132.663	127.101	-5.3603e-05	0.00386692	0.56009	0.998924	127.101	-0.000200206	0.00857492	0.562574	0.997307	127.101	-2.76546e-06	0.00772608	0.991359	0.999314	ENSMUSG00000004631	6
ENSMUSG00000004633	762	600	561	680	524	602	606	350	530	630	456	629	427	541	564	402	587.024	565.306	579.766	604.468	520.392	579.577	548.202	441.903	535.478	523.819	520.657	622.222	467.533	505.333	566.602	544.191	544.529	-0.000164011	0.00386431	0.331985	0.998924	544.529	-1.61261e-05	0.00377139	0.917923	0.997307	544.529	0.000110349	0.00517628	0.54559	0.999314	ENSMUSG00000004633	6
ENSMUSG00000004637	579	515	385	523	504	531	506	342	406	529	335	423	382	557	477	334	446.046	485.221	397.879	464.907	500.529	511.221	457.74	431.802	410.196	439.841	382.5	418.442	418.261	520.279	479.201	452.139	451.013	-0.000226466	0.00386432	0.179831	0.998924	451.013	-4.13936e-05	0.00380031	0.792195	0.997307	451.013	0.0001453	0.00550235	0.446772	0.999314	ENSMUSG00000004637	8
ENSMUSG00000004642	558	421	417	518	421	456	457	319	426	526	368	410	393	460	444	365	429.868	396.656	430.949	460.463	418.101	439.015	413.413	402.763	430.403	437.347	420.179	405.582	430.305	429.674	446.049	494.104	430.304	-5.95726e-05	0.00386231	0.776267	0.998924	430.304	0.000308438	0.00591233	0.174055	0.997307	430.304	0.000249696	0.00584432	0.241906	0.999314	ENSMUSG00000004642	5
ENSMUSG00000004651	0	0	0	0	0	0	0	0	0	0	0	0	0	0	0	0	0	0	0	0	0	0	0	0	0	0	0	0	0	0	0	0	0	0	0.00386802	NA	NA	0	0	0.0378377	NA	NA	0	0	0.0281349	NA	NA	ENSMUSG00000004651	7
ENSMUSG00000004654	11	14	9	7	5	11	5	2	4	9	22	12	4	1	5	3	8.4741	13.1905	9.30106	6.22247	4.96557	10.5903	4.52312	2.52516	4.04134	7.48312	25.1194	11.8707	4.3797	0.934073	5.02307	4.06113	7.66905	1.68777e-05	0.00386793	0.519869	0.998924	7.66905	-0.00125494	0.0343018	0.316339	NA	7.66905	-0.00076882	0.0284513	0.236868	NA	ENSMUSG00000004654	6
ENSMUSG00000004655	30490	26973	21453	28748	25660	25684	25105	16662	19164	23568	21593	25954	21529	24021	23792	15037	23488.7	25413.3	22170.6	25554.8	25483.3	24727.3	22710.6	21037.1	19362.1	19595.8	24654.7	25674.3	23572.6	22437.4	23901.8	20355.7	23133.8	-0.000182002	0.00386493	0.23847	0.998924	23133.8	-0.000108663	0.00463585	0.550299	0.997307	23133.8	7.38492e-05	0.00515076	0.681067	0.999314	ENSMUSG00000004655	6
ENSMUSG00000004661	177	170	142	169	128	145	137	116	162	164	142	147	134	129	144	113	136.356	160.17	146.75	150.228	127.119	139.599	123.933	146.459	163.674	136.359	162.134	145.416	146.72	120.495	144.664	152.969	143.94	3.49655e-05	0.00386584	0.787345	0.998924	143.94	0.000132073	0.00586116	0.561639	0.997307	143.94	4.57721e-05	0.00579912	0.814311	0.999314	ENSMUSG00000004661	9
ENSMUSG00000004665	569	469	504	586	398	590	582	333	530	536	468	502	312	458	439	345	438.342	441.881	520.859	520.91	395.259	568.024	526.491	420.439	535.478	445.661	534.358	496.59	341.616	427.805	441.026	467.029	470.111	6.31401e-05	0.00386615	0.598541	0.998924	470.111	-0.00078177	0.0138286	0.131316	0.997307	470.111	-0.00057965	0.0134506	0.148638	0.999314	ENSMUSG00000004665	10
ENSMUSG00000004667	1497	1183	1101	1320	1218	1102	1332	907	1231	1435	945	1206	1094	1312	1182	888	1153.25	1114.59	1137.83	1173.38	1209.61	1060.95	1204.96	1145.16	1243.72	1193.14	1078.99	1193	1197.85	1225.5	1187.45	1202.09	1170.09	0.000203807	0.00385848	0.451733	0.998924	1170.09	0.00017968	0.00361758	0.29282	0.997307	1170.09	4.10371e-05	0.0038314	0.825475	0.999314	ENSMUSG00000004667	10
ENSMUSG00000004668	7832	6294	4934	6150	6954	6336	6973	4987	5125	6545	5504	7915	5346	5768	5684	4097	6033.56	5930.06	5099.05	5466.88	6906.11	6100	6307.94	6296.48	5177.97	5441.89	6284.42	7829.7	5853.47	5387.73	5710.23	5546.14	5960.73	0.000187826	0.00386531	0.193564	0.998924	5960.73	-0.00106767	0.0152128	0.0708241	0.997307	5960.73	-0.0020898	0.0264882	0.0280258	0.998081	ENSMUSG00000004668	11
ENSMUSG00000004677	983	873	754	854	765	832	851	603	772	972	660	815	697	745	772	563	757.276	822.52	779.222	759.141	759.732	801.01	769.835	761.335	779.979	808.177	753.582	806.217	763.162	695.884	775.562	762.138	772.173	8.05025e-05	0.00385853	0.765645	0.998924	772.173	-0.000134566	0.00332719	0.400442	0.997307	772.173	-0.000158636	0.00419184	0.417376	0.999314	ENSMUSG00000004677	8
ENSMUSG00000004698	23	27	20	26	16	25	25	17	44	34	42	27	11	22	23	19	17.7186	25.4388	20.669	23.112	15.8898	24.0688	22.6156	21.4638	44.4548	28.2696	47.9552	26.709	12.0442	20.5496	23.1061	25.7205	24.9866	0.000139685	0.00386766	0.00794886	0.659494	24.9866	-0.000119289	0.0147107	0.859978	0.997307	24.9866	-0.00248234	0.0420575	0.0556176	0.999314	ENSMUSG00000004698	12
ENSMUSG00000004707	18	11	9	13	18	12	9	4	6	9	6	11	5	5	7	8	13.8667	10.3639	9.30106	11.556	17.8761	11.553	8.14162	5.05032	6.06201	7.48312	6.85075	10.8815	5.47462	4.67036	7.0323	10.8297	9.18706	-4.00494e-05	0.00386787	0.231267	0.998924	9.18706	-0.0021896	0.0387749	0.161551	NA	9.18706	-0.000106756	0.0189225	0.843531	NA	ENSMUSG00000004707	1
ENSMUSG00000004709	6	3	1	6	5	1	6	7	4	10	3	2	3	7	9	6	4.62224	2.82653	1.03345	5.33355	4.96557	0.962752	5.42774	8.83805	4.04134	8.31458	3.42537	1.97845	3.28477	6.53851	9.04153	8.12225	4.92229	1.13927e-05	0.00386796	0.598706	0.998924	4.92229	0.000791787	0.029642	0.48891	NA	4.92229	4.84753e-05	0.0224816	0.92731	NA	ENSMUSG00000004709	1
ENSMUSG00000004730	142	106	93	98	84	116	100	65	110	101	88	91	77	86	73	78	109.393	99.8707	96.1109	87.1146	83.4216	111.679	90.4624	82.0676	111.137	83.9773	100.478	90.0193	84.3092	80.3303	73.3368	105.589	93.081	-2.12862e-05	0.00386678	0.827552	0.998924	93.081	-0.000252443	0.00890622	0.47005	0.997307	93.081	-9.44121e-05	0.0078329	0.709857	0.999314	ENSMUSG00000004730	17
ENSMUSG00000004748	587	426	405	442	398	450	495	321	456	490	443	460	372	443	417	293	452.209	401.367	418.548	392.905	395.259	433.239	447.789	405.288	460.713	407.414	505.814	455.043	407.312	413.794	418.924	396.637	425.766	0.000312027	0.00386334	0.100228	0.980409	425.766	-7.66406e-05	0.00376523	0.624153	0.997307	425.766	-0.000416682	0.00850454	0.13461	0.999314	ENSMUSG00000004748	11
ENSMUSG00000004768	484	405	329	377	350	356	412	305	392	509	325	367	368	444	401	324	372.86	381.581	340.005	335.124	347.59	342.74	372.705	385.087	396.052	423.212	371.082	363.045	402.932	414.728	402.85	438.602	380.637	0.000299269	0.00386326	0.118256	0.987499	380.637	0.00345459	0.0268654	0.0132117	0.784585	380.637	0.00012125	0.00484091	0.502194	0.999314	ENSMUSG00000004768	1
ENSMUSG00000004771	2520	1963	1812	2086	1897	1794	2057	1528	1981	2395	1755	1842	1848	2212	1950	1477	1941.34	1849.49	1872.61	1854.3	1883.94	1727.18	1860.81	1929.22	2001.47	1991.34	2003.84	1822.15	2023.42	2066.17	1959	1999.43	1924.11	0.000385857	0.00385468	0.227655	0.998924	1924.11	0.00210743	0.0157489	0.00933884	0.709481	1924.11	0.000219696	0.00409164	0.316185	0.999314	ENSMUSG00000004771	9
ENSMUSG00000004788	795	683	608	725	671	665	735	518	643	741	563	685	625	726	640	455	612.446	643.507	628.338	644.47	666.379	640.23	664.899	654.016	649.646	616.11	642.829	677.618	684.328	678.137	642.953	615.937	647.615	0.000146787	0.0038591	0.57511	0.998924	647.615	1.21391e-06	0.00289556	0.993299	0.998545	647.615	-7.12084e-05	0.00392039	0.69919	0.999314	ENSMUSG00000004788	12
ENSMUSG00000004789	14531	10937	11182	12027	11444	10737	11521	8520	9831	12504	9759	9880	9292	12082	10724	8029	11194.3	10304.6	11556	10691.1	11365.2	10337.1	10422.2	10757.2	9932.61	10396.6	11142.7	9773.53	10174	11285.5	10773.5	10868.9	10685.9	-0.000429658	0.00385823	0.117238	0.984736	10685.9	2.03925e-05	0.00283864	0.890124	0.997307	10685.9	0.000260594	0.00477886	0.228386	0.999314	ENSMUSG00000004789	12
ENSMUSG00000004791	23	15	13	26	25	19	14	11	23	17	19	20	8	18	29	16	17.7186	14.1326	13.4349	23.112	24.8278	18.2923	12.6647	13.8884	23.2377	14.1348	21.694	19.7845	8.75939	16.8133	29.1338	21.6593	18.3305	2.1977e-05	0.00386779	0.599328	0.998924	18.3305	0.000282531	0.0178782	0.727282	0.997307	18.3305	-5.80478e-05	0.0159757	0.906646	0.999314	ENSMUSG00000004791	12
ENSMUSG00000004798	1558	1262	1095	1341	1082	1135	1204	908	1277	1437	1220	1114	1139	1206	1177	805	1200.24	1189.03	1131.63	1192.05	1074.55	1092.72	1089.17	1146.42	1290.2	1194.81	1392.99	1102	1247.12	1126.49	1182.43	1089.74	1171.35	0.000252177	0.00386171	0.252748	0.998924	1171.35	0.000217478	0.00466366	0.249999	0.997307	1171.35	3.17508e-06	0.00405549	0.985139	0.999314	ENSMUSG00000004798	11
ENSMUSG00000004814	3	5	4	0	0	0	0	0	11	2	1	1	0	0	1	1	2.31112	4.71088	4.1338	0	0	0	0	0	11.1137	1.66292	1.14179	0.989224	0	0	1.00461	1.35371	1.77636	4.26948e-06	0.003868	0.726901	NA	1.77636	0.000622038	0.037081	0.390491	NA	1.77636	0.0001704	0.0270952	0.608627	NA	ENSMUSG00000004814	5
ENSMUSG00000004815	1405	1070	1122	1132	1005	1067	1035	835	973	1475	978	1118	972	1061	1121	876	1082.37	1008.13	1159.53	1006.26	998.08	1027.26	936.286	1054.25	983.057	1226.4	1116.67	1105.95	1064.27	991.051	1126.17	1185.85	1066.97	0.000147517	0.00386325	0.441721	0.998924	1066.97	0.000437735	0.00771452	0.126741	0.997307	1066.97	9.58414e-05	0.00463711	0.585429	0.999314	ENSMUSG00000004815	5
ENSMUSG00000004821	0	0	0	0	0	0	0	0	0	0	0	0	0	0	0	0	0	0	0	0	0	0	0	0	0	0	0	0	0	0	0	0	0	0	0.00386802	NA	NA	0	0	0.0378377	NA	NA	0	0	0.0281349	NA	NA	ENSMUSG00000004821	5
ENSMUSG00000004837	185	174	145	231	162	164	161	107	161	174	162	177	130	151	149	103	142.519	163.939	149.85	205.341	160.884	157.891	145.644	135.096	162.664	144.674	184.97	175.093	142.34	141.045	149.688	139.432	156.317	7.33204e-06	0.00386621	0.950541	0.998924	156.317	-0.000128186	0.00626871	0.603418	0.997307	156.317	-9.04739e-05	0.00661956	0.675528	0.999314	ENSMUSG00000004837	11
ENSMUSG00000004842	0	0	0	0	0	0	0	0	0	0	0	0	0	0	0	0	0	0	0	0	0	0	0	0	0	0	0	0	0	0	0	0	0	0	0.00386802	NA	NA	0	0	0.0378377	NA	NA	0	0	0.0281349	NA	NA	ENSMUSG00000004842	16
ENSMUSG00000004843	1429	1174	987	1246	1008	1037	1224	855	1111	1346	1095	978	1072	1223	1086	774	1100.86	1106.12	1020.02	1107.6	1001.06	998.374	1107.26	1079.5	1122.48	1119.14	1250.26	967.461	1173.76	1142.37	1091.01	1047.77	1089.69	0.000112073	0.00386248	0.587382	0.998924	1089.69	0.000260476	0.00537847	0.212433	0.997307	1089.69	8.82592e-05	0.00439829	0.613323	0.999314	ENSMUSG00000004843	16
ENSMUSG00000004846	1328	1141	957	1097	989	1107	1140	843	1111	1251	877	1004	967	1147	1019	787	1023.05	1075.02	989.012	975.15	982.19	1065.77	1031.27	1064.35	1122.48	1040.15	1001.35	993.181	1058.79	1071.38	1023.7	1065.37	1036.39	0.000169953	0.00385822	0.535701	0.998924	1036.39	7.27388e-05	0.00296247	0.629326	0.997307	1036.39	-1.69089e-05	0.00380237	0.927858	0.999314	ENSMUSG00000004846	5
ENSMUSG00000004849	1250	1016	921	1127	1057	991	1175	758	1043	1266	807	962	916	1177	1008	748	962.966	957.251	951.808	1001.82	1049.72	954.088	1062.93	957.035	1053.78	1052.63	921.426	951.633	1002.95	1099.4	1012.65	1012.57	1000.29	0.000160084	0.00386036	0.509689	0.998924	1000.29	8.85772e-05	0.00322179	0.556239	0.997307	1000.29	-8.06143e-06	0.00392191	0.963518	0.999314	ENSMUSG00000004849	5
ENSMUSG00000004864	219	185	149	165	154	210	162	139	146	187	141	148	154	184	164	107	168.712	174.303	153.984	146.672	152.94	202.178	146.549	175.498	147.509	155.483	160.993	146.405	168.618	171.869	164.757	144.847	161.332	-8.37167e-05	0.00386596	0.507048	0.998924	161.332	-8.9733e-05	0.00534961	0.67207	0.997307	161.332	3.21296e-05	0.00576431	0.86862	0.999314	ENSMUSG00000004864	17
ENSMUSG00000004865	1611	1248	1170	1153	1094	1163	1189	893	1189	1443	1184	1199	1126	1072	1176	767	1241.07	1175.84	1209.14	1024.93	1086.47	1119.68	1075.6	1127.48	1201.29	1199.79	1351.88	1186.08	1232.88	1001.33	1181.43	1038.29	1153.32	0.00021245	0.00386322	0.269429	0.998924	1153.32	2.86356e-05	0.0034335	0.845898	0.997307	1153.32	-0.0001141	0.00476603	0.524124	0.999314	ENSMUSG00000004865	17
ENSMUSG00000004872	0	0	0	0	0	0	0	0	0	0	0	0	0	0	0	0	0	0	0	0	0	0	0	0	0	0	0	0	0	0	0	0	0	0	0.00386802	NA	NA	0	0	0.0378377	NA	NA	0	0	0.0281349	NA	NA	ENSMUSG00000004872	1
ENSMUSG00000004880	720	578	524	584	579	552	614	475	579	659	533	545	548	605	576	455	554.668	544.578	541.528	519.132	575.013	531.439	555.439	599.725	584.984	547.931	608.575	539.127	600.019	565.114	578.658	615.937	566.367	0.000278404	0.00386086	0.235738	0.998924	566.367	0.000159238	0.00385207	0.341782	0.997307	566.367	-2.68803e-05	0.00398124	0.877397	0.999314	ENSMUSG00000004880	1
ENSMUSG00000004885	0	9	2	5	0	0	3	0	1	1	0	3	15	2	0	0	0	8.47959	2.0669	4.44462	0	0	2.71387	0	1.01034	0.831458	0	2.96767	16.4239	1.86815	0	0	2.5504	-9.66754e-06	0.003868	0.305692	NA	2.5504	0.00131695	0.041384	0.111068	NA	2.5504	0.00064435	0.0309759	0.0625785	NA	ENSMUSG00000004885	3
ENSMUSG00000004891	1126	971	858	920	992	1115	1235	943	1004	1010	820	735	920	1098	901	770	867.44	914.853	886.701	817.81	985.169	1073.47	1117.21	1190.61	1014.38	839.773	936.269	727.079	1007.33	1025.61	905.157	1042.36	959.451	2.07317e-05	0.00386465	0.897596	0.998924	959.451	-0.000453332	0.00863502	0.148993	0.997307	959.451	-0.00025573	0.0071285	0.267157	0.999314	ENSMUSG00000004891	3
ENSMUSG00000004892	0	0	0	0	1	0	1	0	0	0	0	0	0	0	0	0	0	0	0	0	0.993114	0	0.904624	0	0	0	0	0	0	0	0	0	0.118609	1.01573e-07	0.00386801	0.97656	NA	0.118609	-9.99361e-05	0.037445	0.757645	NA	0.118609	-3.05158e-05	0.0279616	0.811207	NA	ENSMUSG00000004892	3
ENSMUSG00000004894	0	3	1	0	0	0	0	0	0	1	0	0	0	0	0	0	0	2.82653	1.03345	0	0	0	0	0	0	0.831458	0	0	0	0	0	0	0.293215	-1.67894e-06	0.00386801	0.663912	NA	0.293215	7.81297e-06	0.0373188	0.982354	NA	0.293215	4.51717e-05	0.027933	0.748771	NA	ENSMUSG00000004894	3
ENSMUSG00000004895	1175	964	938	1043	921	968	1036	761	904	1058	791	980	897	984	894	684	905.188	908.258	969.377	927.148	914.658	931.944	937.19	960.822	913.343	879.683	903.157	969.439	982.147	919.128	898.125	925.937	927.847	-9.57593e-05	0.00385695	0.742524	0.998924	927.847	-2.03794e-05	0.00279969	0.891905	0.997307	927.847	2.56849e-05	0.00375856	0.894292	0.999314	ENSMUSG00000004895	3
ENSMUSG00000004896	437	369	409	354	318	377	359	255	310	513	307	369	311	260	332	274	336.653	347.663	422.681	314.679	315.81	362.958	324.76	321.958	313.204	426.538	350.53	365.024	340.521	242.859	333.532	370.916	343.143	3.32457e-05	0.00386632	0.771548	0.998924	343.143	-8.31315e-05	0.00584316	0.723464	0.997307	343.143	-0.000101004	0.00682681	0.648461	0.999314	ENSMUSG00000004896	3
ENSMUSG00000004897	6503	5213	4887	5396	4897	4598	5219	3865	4687	5768	4349	4619	4358	5289	4823	3342	5009.73	4911.57	5050.47	4796.64	4863.28	4426.73	4721.23	4879.87	4735.44	4795.85	4965.65	4569.22	4771.68	4940.31	4845.25	4524.09	4800.44	-0.000423759	0.00385233	0.221458	0.998924	4800.44	6.08171e-05	0.00270353	0.714864	0.997307	4800.44	0.000262117	0.00408726	0.262495	0.999314	ENSMUSG00000004897	3
ENSMUSG00000004902	0	0	2	1	0	0	3	0	0	0	1	1	0	1	2	0	0	0	2.0669	0.888924	0	0	2.71387	0	0	0	1.14179	0.989224	0	0.934073	2.00923	0	0.671501	-1.86504e-06	0.00386801	0.802401	NA	0.671501	3.51055e-05	0.0358715	0.957156	NA	0.671501	5.73495e-05	0.0273305	0.828772	NA	ENSMUSG00000004902	6
ENSMUSG00000004929	478	427	345	429	365	374	455	318	416	468	298	408	356	402	409	299	368.238	402.309	356.54	381.348	362.487	360.069	411.604	401.5	420.3	389.122	340.254	403.603	389.793	375.497	410.887	404.759	386.144	0.000102391	0.00386356	0.580556	0.998924	386.144	7.96806e-05	0.00382451	0.61397	0.997307	386.144	-4.50624e-06	0.00438508	0.97849	0.999314	ENSMUSG00000004929	10
ENSMUSG00000004931	1483	1192	1182	1235	1119	1110	1111	877	1112	1356	910	1073	976	1183	1148	819	1142.46	1123.07	1221.54	1097.82	1111.29	1068.66	1005.04	1107.28	1123.49	1127.46	1039.03	1061.44	1068.65	1105.01	1153.3	1108.69	1104.01	-0.000378307	0.00385798	0.173107	0.998924	1104.01	0.000147302	0.00333069	0.366757	0.997307	1104.01	0.000410669	0.00618621	0.110052	0.999314	ENSMUSG00000004931	10
ENSMUSG00000004933	14	12	18	13	8	5	10	8	17	18	4	11	5	13	15	5	10.7852	11.3061	18.6021	11.556	7.94491	4.81376	9.04624	10.1006	17.1757	14.9662	4.56717	10.8815	5.47462	12.1429	15.0692	6.76854	10.7001	-8.30559e-06	0.00386786	0.810861	0.998924	10.7001	0.000779511	0.0256308	0.470575	NA	10.7001	0.000411605	0.021359	0.485991	NA	ENSMUSG00000004933	10
ENSMUSG00000004934	634	514	512	611	542	557	575	416	582	590	446	543	468	483	511	396	488.416	484.279	529.127	543.133	538.268	536.253	520.159	525.233	588.015	490.56	509.239	537.148	512.425	451.157	513.358	536.069	518.927	0.000147601	0.00386285	0.459724	0.998924	518.927	-0.000193063	0.00475644	0.302756	0.997307	518.927	-0.000284147	0.00649668	0.209992	0.999314	ENSMUSG00000004934	10
ENSMUSG00000004936	1767	1445	1321	1573	1450	1411	1581	1054	1339	1574	1188	1321	1318	1588	1425	1044	1361.25	1361.45	1365.19	1398.28	1440.02	1358.44	1430.21	1330.76	1352.84	1308.71	1356.45	1306.76	1443.11	1483.31	1431.58	1413.27	1383.85	-0.000370604	0.0038517	0.294377	0.998924	1383.85	0.000238616	0.00331068	0.209588	0.997307	1383.85	0.00043673	0.00509241	0.103199	0.999314	ENSMUSG00000004936	9
ENSMUSG00000004937	2224	1867	1762	1986	1781	1893	1897	1410	1833	2176	1485	1738	1646	1986	1774	1294	1713.31	1759.04	1820.94	1765.4	1768.74	1822.49	1716.07	1780.24	1851.95	1809.25	1695.56	1719.27	1802.25	1855.07	1782.19	1751.7	1775.84	4.58335e-05	0.00385194	0.896053	0.998924	1775.84	8.82775e-05	0.00274094	0.600266	0.997307	1775.84	6.22092e-05	0.00365992	0.778064	0.999314	ENSMUSG00000004937	10
ENSMUSG00000004939	0	0	1	0	0	0	0	0	0	0	0	1	0	0	0	0	0	0	1.03345	0	0	0	0	0	0	0	0	0.989224	0	0	0	0	0.126417	1.01616e-07	0.00386801	0.97655	NA	0.126417	6.51633e-06	0.0374057	0.983919	NA	0.126417	-8.3377e-07	0.0279514	0.994789	NA	ENSMUSG00000004939	10
ENSMUSG00000004945	1801	1300	1341	1496	1379	1308	1403	1056	1322	1570	1148	1297	1221	1474	1317	931	1387.44	1224.83	1385.86	1329.83	1369.5	1259.28	1269.19	1333.28	1335.66	1305.39	1310.78	1283.02	1336.9	1376.82	1323.08	1260.3	1318.2	-0.000144626	0.00385722	0.615479	0.998924	1318.2	6.01354e-05	0.00286895	0.691672	0.997307	1318.2	0.000125429	0.00393366	0.525458	0.999314	ENSMUSG00000004945	17
ENSMUSG00000004947	309	258	233	299	231	256	313	195	237	291	233	284	269	257	260	183	238.045	243.082	240.794	265.788	229.409	246.465	283.147	246.203	239.45	241.954	266.037	280.94	294.535	240.057	261.2	247.729	254.052	8.87511e-05	0.00386496	0.563353	0.998924	254.052	9.3233e-05	0.00457028	0.605755	0.997307	254.052	-6.28137e-06	0.00491558	0.971178	0.999314	ENSMUSG00000004947	5
ENSMUSG00000004948	0	0	0	0	0	0	0	0	0	0	0	0	0	0	0	0	0	0	0	0	0	0	0	0	0	0	0	0	0	0	0	0	0	0	0.00386802	NA	NA	0	0	0.0378377	NA	NA	0	0	0.0281349	NA	NA	ENSMUSG00000004948	5
ENSMUSG00000004951	258	221	142	278	149	214	209	94	166	193	138	206	486	172	180	91	198.756	208.221	146.75	247.121	147.974	206.029	189.066	118.682	167.716	160.471	157.567	203.78	532.133	160.661	180.831	123.187	196.809	-2.1547e-05	0.00386782	0.576728	0.998924	196.809	0.0025218	0.0394488	0.128063	0.997307	196.809	0.00125732	0.0310192	0.141307	0.999314	ENSMUSG00000004951	5
ENSMUSG00000004952	245	144	146	217	144	192	163	89	114	187	126	166	159	96	121	111	188.741	135.673	150.884	192.897	143.008	184.848	147.454	112.37	115.178	155.483	143.866	164.211	174.093	89.671	121.558	150.262	148.137	-8.01942e-05	0.00386727	0.29029	0.998924	148.137	-0.000341538	0.0116015	0.471346	0.997307	148.137	7.07376e-05	0.00953688	0.82084	0.999314	ENSMUSG00000004952	5
ENSMUSG00000004961	4	2	3	5	3	5	5	3	2	1	1	4	1	1	5	6	3.08149	1.88435	3.10035	4.44462	2.97934	4.81376	4.52312	3.78774	2.02067	0.831458	1.14179	3.95689	1.09492	0.934073	5.02307	8.12225	3.23374	-1.47438e-05	0.00386797	0.416877	0.998924	3.23374	-0.000222896	0.0283031	0.833292	NA	3.23374	0.000237292	0.0244333	0.645135	NA	ENSMUSG00000004961	7
ENSMUSG00000004980	12622	9427	9184	10157	9729	9786	10410	7857	9445	11803	9043	9456	8802	10184	9253	8062	9723.64	8881.9	9491.21	9028.8	9662.01	9421.49	9417.14	9920.08	9542.62	9813.7	10325.2	9354.1	9637.52	9512.6	9295.7	10913.6	9621.33	0.000371682	0.00385805	0.179319	0.998924	9621.33	9.91208e-05	0.00303191	0.522249	0.997307	9621.33	-9.51146e-05	0.00389498	0.619982	0.999314	ENSMUSG00000004980	6
ENSMUSG00000004988	546	787	344	667	411	676	630	245	339	296	281	575	381	465	433	207	420.623	741.493	355.507	592.912	408.17	650.821	569.913	309.332	342.504	246.112	320.843	568.804	417.166	434.344	434.998	280.218	443.36	-7.6742e-05	0.00386773	0.1044	0.980409	443.36	-0.000904564	0.0220716	0.332787	0.997307	443.36	0.000223873	0.0155759	0.643938	0.999314	ENSMUSG00000004988	6
ENSMUSG00000004994	229	181	169	192	168	180	204	137	160	218	169	191	162	170	199	119	176.415	170.534	174.653	170.673	166.843	173.295	184.543	172.973	161.654	181.258	192.963	188.942	177.378	158.792	199.918	161.091	175.745	9.1473e-05	0.00386527	0.52968	0.998924	175.745	8.03421e-07	0.00432659	0.996366	0.99881	175.745	-8.11227e-05	0.00550273	0.664508	0.999314	ENSMUSG00000004994	8
ENSMUSG00000004996	243	211	173	170	210	205	227	185	193	233	149	196	173	201	186	136	187.201	198.799	178.787	151.117	208.554	197.364	205.35	233.577	194.995	193.73	170.127	193.888	189.422	187.749	186.858	184.104	191.351	0.000105665	0.00386531	0.464583	0.998924	191.351	-0.000745265	0.0123385	0.104518	0.997307	191.351	-0.000707533	0.0138044	0.0953491	0.999314	ENSMUSG00000004996	8
ENSMUSG00000005034	3018	2494	2164	2906	2540	2503	2746	2087	2448	2762	2143	2328	2179	2723	2376	1963	2324.98	2349.79	2236.39	2583.21	2522.51	2409.77	2484.1	2635	2473.3	2296.49	2446.86	2302.91	2385.84	2543.48	2386.96	2657.33	2439.93	1.43395e-05	0.0038586	0.957504	0.998924	2439.93	-2.98891e-05	0.00287107	0.838835	0.997307	2439.93	-3.37475e-05	0.00382584	0.855808	0.999314	ENSMUSG00000005034	3
ENSMUSG00000005043	692	578	458	531	526	546	627	456	533	620	487	589	498	624	500	386	533.098	544.578	473.32	472.019	522.378	525.663	567.199	575.736	538.509	515.504	556.052	582.653	545.272	582.862	502.307	522.531	534.98	0.000304347	0.00386281	0.128599	0.99429	534.98	-4.30958e-05	0.00339277	0.769396	0.997307	534.98	-0.000292272	0.00656418	0.202012	0.999314	ENSMUSG00000005043	11
ENSMUSG00000005045	22	15	25	14	14	29	29	10	12	13	9	16	34	9	18	7	16.9482	14.1326	25.8363	12.4449	13.9036	27.9198	26.2341	12.6258	12.124	10.809	10.2761	15.8276	37.2274	8.40666	18.0831	9.47596	17.0172	-3.48003e-05	0.00386788	0.284231	0.998924	17.0172	-0.00031577	0.0210747	0.735737	0.997307	17.0172	0.00030213	0.0201431	0.593952	0.999314	ENSMUSG00000005045	4
ENSMUSG00000005054	1249	989	862	996	918	890	1063	798	959	1170	793	964	817	1092	937	678	962.195	931.813	890.834	885.369	911.679	856.85	961.615	1007.54	968.912	972.806	905.441	953.612	894.553	1020.01	941.324	917.814	936.398	0.000196672	0.00386048	0.414327	0.998924	936.398	4.10574e-05	0.00304698	0.775975	0.997307	936.398	-6.58844e-05	0.00401883	0.711301	0.999314	ENSMUSG00000005054	10
ENSMUSG00000005057	44	19	22	31	12	21	26	15	41	60	21	20	18	9	14	16	33.8964	17.9014	22.7359	27.5567	11.9174	20.2178	23.5202	18.9387	41.4238	49.8875	23.9776	19.7845	19.7086	8.40666	14.0646	21.6593	23.4748	4.95158e-05	0.00386778	0.246201	0.998924	23.4748	-0.000606553	0.0214484	0.517216	0.997307	23.4748	-0.000926535	0.0263542	0.209288	0.999314	ENSMUSG00000005057	5
ENSMUSG00000005069	2768	2324	2119	2549	2436	2176	2402	1942	2138	2672	1894	2141	1995	2549	2346	1686	2132.39	2189.62	2189.88	2265.87	2419.23	2094.95	2172.91	2451.93	2160.1	2221.66	2162.55	2117.93	2184.37	2380.95	2356.83	2282.35	2236.47	-9.62487e-05	0.00385803	0.728267	0.998924	2236.47	3.39345e-05	0.00284754	0.819238	0.997307	2236.47	7.75618e-05	0.00385798	0.683966	0.999314	ENSMUSG00000005069	6
ENSMUSG00000005078	933	796	695	797	814	737	836	594	691	854	666	744	656	847	732	565	718.758	749.972	718.248	708.473	808.395	709.548	756.266	749.972	698.142	710.065	760.433	735.982	718.27	791.16	735.378	764.845	739.619	1.49275e-05	0.00385943	0.953691	0.998924	739.619	-1.61013e-05	0.00291721	0.911167	0.997307	739.619	-2.17301e-05	0.00386743	0.904309	0.999314	ENSMUSG00000005078	12
ENSMUSG00000005087	114	85	61	62	48	67	78	33	73	82	44	66	50	83	55	64	87.8225	80.085	63.0405	55.1133	47.6695	64.5044	70.5607	41.6651	73.7545	68.1796	50.2388	65.2888	54.7462	77.5281	55.2538	86.6373	65.1305	-4.75508e-05	0.00386741	0.48732	0.998924	65.1305	0.000947828	0.019521	0.230488	0.997307	65.1305	0.000842179	0.0210258	0.178746	0.999314	ENSMUSG00000005087	2
ENSMUSG00000005089	270	228	157	226	209	228	232	150	197	179	165	228	142	248	172	126	208.001	214.816	162.252	200.897	207.561	219.508	209.873	189.387	199.036	148.831	188.396	225.543	155.479	231.65	172.794	170.567	194.037	-3.61751e-05	0.00386664	0.725923	0.998924	194.037	-0.000530756	0.0119158	0.23386	0.997307	194.037	-0.000153342	0.00807172	0.547706	0.999314	ENSMUSG00000005089	2
ENSMUSG00000005102	793	572	483	624	594	572	594	413	536	656	452	601	666	563	510	413	610.905	538.925	499.157	554.689	589.91	550.694	537.347	521.445	541.54	545.436	516.09	594.523	729.22	525.883	512.353	559.082	557.95	-7.288e-06	0.00386533	0.959658	0.998924	557.95	0.000159549	0.00552813	0.447437	0.997307	557.95	0.000111361	0.0057854	0.565456	0.999314	ENSMUSG00000005102	2
ENSMUSG00000005103	4143	3296	3087	3632	3522	3423	3740	2742	3228	3885	3171	3173	3274	3672	3382	2424	3191.65	3105.41	3190.26	3228.57	3497.75	3295.5	3383.29	3461.99	3261.36	3230.21	3620.62	3138.81	3584.78	3429.92	3397.61	3281.39	3331.2	0.000398345	0.00385482	0.210499	0.998924	3331.2	2.2184e-05	0.00272233	0.887987	0.997307	3331.2	-0.000166961	0.00390404	0.433198	0.999314	ENSMUSG00000005103	5
ENSMUSG00000005107	886	708	710	783	874	664	907	688	739	875	544	631	744	976	695	612	682.55	667.061	733.75	696.028	867.982	639.268	820.494	868.654	746.638	727.526	621.135	624.2	814.624	911.655	698.207	828.47	746.765	-4.01925e-05	0.00386542	0.776547	0.998924	746.765	4.50397e-05	0.00442061	0.800857	0.997307	746.765	7.04448e-05	0.00545225	0.704625	0.999314	ENSMUSG00000005107	5
ENSMUSG00000005124	327	267	260	302	215	279	304	158	309	314	242	203	180	298	262	223	251.912	251.561	268.697	268.455	213.52	268.608	275.006	199.487	312.194	261.078	276.314	200.812	197.086	278.354	263.209	301.877	255.511	8.96451e-06	0.00386669	0.92935	0.998924	255.511	0.000252672	0.0085105	0.44188	0.997307	255.511	0.000121176	0.00779122	0.627374	0.999314	ENSMUSG00000005124	15
ENSMUSG00000005125	37983	33162	30480	43836	35046	25930	35394	28171	32486	41981	34943	32924	32557	44690	36541	24839	29261.1	31244.5	31499.6	38966.9	34804.7	24964.2	32018.3	35568.1	32821.8	34905.4	39897.6	32569.2	35647.5	41743.7	36709.6	33624.8	34140.4	0.000111508	0.00386582	0.392115	0.998924	34140.4	0.00141022	0.0187058	0.0619395	0.997307	34140.4	0.000155404	0.00677679	0.474636	0.999314	ENSMUSG00000005125	15
ENSMUSG00000005131	51	57	46	53	61	49	65	37	53	50	35	47	54	62	47	29	39.289	53.7041	47.5387	47.113	60.58	47.1749	58.8006	46.7154	53.5478	41.5729	39.9627	46.4935	59.1259	57.9125	47.2169	39.2575	49.1253	-1.57562e-05	0.00386728	0.834849	0.998924	49.1253	-0.000122349	0.00909439	0.753869	0.997307	49.1253	-2.23233e-05	0.0092405	0.941635	0.999314	ENSMUSG00000005131	9
ENSMUSG00000005142	4102	3309	3033	3394	3737	3296	3600	3246	3326	3935	2635	3217	3087	3935	3372	2691	3160.07	3117.66	3134.46	3017.01	3711.27	3173.23	3256.65	4098.33	3360.38	3271.79	3008.62	3182.33	3380.03	3675.58	3387.56	3642.83	3348.61	0.000129646	0.00386247	0.530563	0.998924	3348.61	-2.93655e-05	0.00325148	0.838601	0.997307	3348.61	-0.00010409	0.00447425	0.556871	0.999314	ENSMUSG00000005142	8
ENSMUSG00000005148	87	182	41	133	47	111	100	12	38	40	29	97	157	50	45	37	67.0224	171.476	42.3715	118.227	46.6764	106.866	90.4624	15.1509	38.3928	33.2583	33.112	95.9547	171.903	46.7036	45.2076	50.0872	73.3045	-3.50073e-05	0.00386795	0.127706	0.994155	73.3045	0.000452734	0.0273915	0.675299	0.997307	73.3045	0.000942072	0.0308285	0.169738	0.999314	ENSMUSG00000005148	14
ENSMUSG00000005150	546	407	390	417	343	421	429	309	390	440	267	425	340	427	342	302	420.623	383.466	403.046	370.681	340.638	405.319	388.084	390.137	394.031	365.842	304.858	420.42	372.274	398.849	343.578	408.82	381.917	-0.000134987	0.00386497	0.378963	0.998924	381.917	-3.79179e-06	0.00405716	0.981809	0.998545	381.917	0.000113781	0.00556795	0.547972	0.999314	ENSMUSG00000005150	8
ENSMUSG00000005161	4730	3460	3452	3913	3556	3414	3771	2491	3552	4000	2822	3584	3057	3833	3609	2388	3643.86	3259.93	3567.47	3478.36	3531.51	3286.84	3411.34	3145.08	3588.71	3325.83	3222.14	3545.38	3347.18	3580.3	3625.65	3232.66	3424.52	-0.000130866	0.00385897	0.619744	0.998924	3424.52	0.000121885	0.00324603	0.438861	0.997307	3424.52	0.000177918	0.00432546	0.368732	0.999314	ENSMUSG00000005161	8
ENSMUSG00000005198	3504	3243	2661	2855	2867	3283	3246	2308	2897	3311	2662	3311	2884	2845	2728	2080	2699.39	3055.48	2750.01	2537.88	2847.26	3160.72	2936.41	2914.03	2926.94	2752.96	3039.45	3275.32	3157.76	2657.44	2740.59	2815.71	2891.71	0.000336499	0.00386255	0.10115	0.980409	2891.71	-0.000139129	0.00402096	0.403698	0.997307	2891.71	-0.000581416	0.00993172	0.0803588	0.999314	ENSMUSG00000005198	11
ENSMUSG00000005202	14	8	9	7	5	2	9	8	7	10	9	6	12	6	10	5	10.7852	7.53741	9.30106	6.22247	4.96557	1.9255	8.14162	10.1006	7.07235	8.31458	10.2761	5.93534	13.1391	5.60444	10.0461	6.76854	7.88351	-7.28745e-06	0.00386789	0.816144	0.998924	7.88351	0.00133283	0.0314948	0.294383	NA	7.88351	0.000586674	0.0241721	0.356106	NA	ENSMUSG00000005202	11
ENSMUSG00000005204	1347	1090	1039	1176	974	1085	1191	806	993	1218	921	1063	983	1097	1009	749	1037.69	1026.97	1073.76	1045.37	967.293	1044.59	1077.41	1017.64	1003.26	1012.72	1051.59	1051.54	1076.31	1024.68	1013.66	1013.93	1033.65	-0.000145267	0.00385562	0.637609	0.998924	1033.65	2.06272e-05	0.00275751	0.89307	0.997307	1033.65	8.59002e-05	0.00377489	0.670698	0.999314	ENSMUSG00000005204	11
ENSMUSG00000005220	246	214	122	228	170	446	297	23	25	29	24	316	92	58	114	13	189.512	201.626	126.081	202.675	168.829	429.388	268.673	29.0393	25.2584	24.1123	27.403	312.595	100.733	54.1762	114.526	17.5982	143.264	-1.6841e-05	0.00386798	0.317762	0.998924	143.264	-0.00292336	0.0514645	0.0648161	0.997307	143.264	-0.000295429	0.0255869	0.54799	0.999314	ENSMUSG00000005220	5
ENSMUSG00000005225	1108	1009	962	931	855	866	832	694	887	1204	896	868	846	937	905	599	853.573	950.656	994.18	827.588	849.112	833.743	752.647	876.23	896.168	1001.08	1023.05	858.646	926.306	875.226	909.176	810.871	889.89	0.000143084	0.00386348	0.444327	0.998924	889.89	0.000235105	0.00548465	0.259071	0.997307	889.89	4.54551e-05	0.00444258	0.788133	0.999314	ENSMUSG00000005225	6
ENSMUSG00000005232	14	9	9	9	6	10	11	6	10	11	3	10	6	9	7	1	10.7852	8.47959	9.30106	8.00032	5.95868	9.62752	9.95086	7.57547	10.1034	9.14604	3.42537	9.89224	6.56955	8.40666	7.0323	1.35371	7.8505	-1.1147e-05	0.00386787	0.736538	0.998924	7.8505	-0.00108328	0.0288808	0.360554	NA	7.8505	-0.000252722	0.0201585	0.652439	NA	ENSMUSG00000005232	2
ENSMUSG00000005233	1028	813	808	715	658	669	839	692	857	1088	578	554	660	859	706	610	791.943	765.989	835.028	635.581	653.469	644.081	758.979	873.705	865.858	904.626	659.955	548.03	722.65	802.369	709.258	825.762	749.83	-1.62202e-05	0.00386663	0.8754	0.998924	749.83	0.00011738	0.00668659	0.662347	0.997307	749.83	0.000100177	0.00737574	0.674465	0.999314	ENSMUSG00000005233	2
ENSMUSG00000005237	45	35	37	40	33	48	43	23	29	34	20	48	26	44	42	25	34.6668	32.9762	38.2377	35.557	32.7728	46.2121	38.8988	29.0393	29.2997	28.2696	22.8358	47.4827	28.468	41.0992	42.1938	33.8427	35.1158	-3.41386e-05	0.00386754	0.572773	0.998924	35.1158	-3.12988e-05	0.0112636	0.951066	0.997307	35.1158	0.000139135	0.0121767	0.722926	0.999314	ENSMUSG00000005237	11
ENSMUSG00000005251	882	797	634	818	751	733	815	565	708	800	627	717	776	906	751	548	679.469	750.915	655.208	727.14	745.829	705.697	737.269	713.357	715.318	665.166	715.903	709.273	849.661	846.27	754.465	741.832	732.048	-1.88314e-05	0.0038612	0.934509	0.998924	732.048	0.00111738	0.0125774	0.0330874	0.958826	732.048	0.000414117	0.00728846	0.116809	0.999314	ENSMUSG00000005251	16
ENSMUSG00000005262	1104	934	790	927	858	804	895	687	850	1101	777	877	807	963	803	607	850.491	879.993	816.426	824.033	852.092	774.053	809.638	867.392	858.785	915.435	887.172	867.549	883.604	899.512	806.705	821.701	850.911	0.000307234	0.00385906	0.241707	0.998924	850.911	0.000139511	0.00341743	0.386173	0.997307	850.911	-3.58992e-05	0.00386394	0.844014	0.999314	ENSMUSG00000005262	16
ENSMUSG00000005267	88	79	57	86	67	85	78	43	45	68	65	66	72	46	48	50	67.7928	74.4319	58.9067	76.4475	66.5386	81.8339	70.5607	54.2909	45.4651	56.5391	74.2164	65.2888	78.8346	42.9674	48.2215	67.6854	64.3763	-7.13739e-05	0.00386735	0.31914	0.998924	64.3763	-0.000664459	0.0159389	0.299522	0.997307	64.3763	-1.48552e-05	0.00986745	0.963605	0.999314	ENSMUSG00000005267	11
ENSMUSG00000005268	10413	7358	7936	9370	7081	7027	6297	4662	8122	9352	8084	8886	5683	6880	8055	5652	8021.89	6932.53	8201.46	8329.22	7032.24	6765.26	5696.42	5886.14	8205.95	7775.79	9230.24	8790.24	6222.45	6426.42	8092.17	7651.16	7453.72	0.000174279	0.00386497	0.255497	0.998924	7453.72	0.000722749	0.0117457	0.0980902	0.997307	7453.72	6.58101e-05	0.00512347	0.712936	0.999314	ENSMUSG00000005268	15
ENSMUSG00000005299	4768	3413	3249	3645	3616	3550	3631	2982	3575	4069	3463	3579	3193	3752	3582	2651	3673.14	3215.65	3357.68	3240.13	3591.1	3417.77	3284.69	3765.01	3611.95	3383.2	3954.02	3540.43	3496.09	3504.64	3598.53	3588.68	3513.92	0.000425878	0.00385996	0.0871718	0.959232	3513.92	3.33482e-05	0.00296832	0.817474	0.997307	3513.92	-0.000210857	0.0047253	0.296757	0.999314	ENSMUSG00000005299	5
ENSMUSG00000005312	4181	3397	3073	3697	3284	3282	3596	2675	3159	3646	3047	3011	3181	3722	3413	2394	3220.93	3200.57	3175.79	3286.35	3261.39	3159.75	3253.03	3377.4	3191.65	3031.5	3479.04	2978.55	3482.95	3476.62	3428.75	3240.78	3265.32	-0.000151667	0.00385583	0.61999	0.998924	3265.32	0.000246209	0.00376911	0.191918	0.997307	3265.32	0.000290488	0.00460931	0.202435	0.999314	ENSMUSG00000005312	13
ENSMUSG00000005320	1710	1400	1303	1320	1293	1133	1273	1011	1270	1533	1081	1200	1030	1370	1302	992	1317.34	1319.05	1346.59	1173.38	1284.1	1090.8	1151.59	1276.47	1283.13	1274.63	1234.28	1187.07	1127.77	1279.68	1308.01	1342.88	1249.8	-0.000147829	0.00386228	0.481865	0.998924	1249.8	0.000192571	0.00453561	0.292531	0.997307	1249.8	0.00027476	0.00610388	0.213876	0.999314	ENSMUSG00000005320	13
ENSMUSG00000005338	15	10	15	15	9	12	4	1	49	13	12	4	12	15	9	9	11.5556	9.42176	15.5018	13.3339	8.93803	11.553	3.6185	1.26258	49.5064	10.809	13.7015	3.95689	13.1391	14.0111	9.04153	12.1834	12.5959	2.6424e-05	0.00386794	0.285586	0.998924	12.5959	0.00207171	0.0411396	0.16654	0.997307	12.5959	0.000159955	0.0222952	0.768795	NA	ENSMUSG00000005338	1
ENSMUSG00000005339	0	0	0	0	0	1	0	0	0	0	0	0	0	1	0	0	0	0	0	0	0	0.962752	0	0	0	0	0	0	0	0.934073	0	0	0.118552	1.01599e-07	0.00386801	0.976554	NA	0.118552	6.51734e-06	0.0374057	0.983916	NA	0.118552	-8.33065e-07	0.0279514	0.994793	NA	ENSMUSG00000005339	1
ENSMUSG00000005354	4556	3396	3351	3696	3459	3296	3547	2656	3406	4022	2999	3365	2893	3729	3487	2463	3509.82	3199.63	3463.09	3285.46	3435.18	3173.23	3208.7	3353.41	3441.2	3344.12	3424.23	3328.74	3167.62	3483.16	3503.09	3334.18	3353.43	5.83333e-05	0.00385418	0.857849	0.998924	3353.43	0.000128433	0.00291974	0.441453	0.997307	3353.43	8.85757e-05	0.00372723	0.673975	0.999314	ENSMUSG00000005354	15
ENSMUSG00000005355	0	0	0	0	0	0	0	0	0	0	0	0	0	0	0	0	0	0	0	0	0	0	0	0	0	0	0	0	0	0	0	0	0	0	0.00386802	NA	NA	0	0	0.0378377	NA	NA	0	0	0.0281349	NA	NA	ENSMUSG00000005355	10
ENSMUSG00000005357	1	0	1	2	1	1	2	0	0	3	1	2	1	1	2	0	0.770373	0	1.03345	1.77785	0.993114	0.962752	1.80925	0	0	2.49437	1.14179	1.97845	1.09492	0.934073	2.00923	0	1.06248	6.71737e-06	0.003868	0.580629	NA	1.06248	6.11135e-05	0.0337362	0.944058	NA	1.06248	-0.000125812	0.0263697	0.743064	NA	ENSMUSG00000005357	10
ENSMUSG00000005360	128	74	72	116	67	91	65	42	120	161	62	99	53	59	65	42	98.6077	69.7211	74.4084	103.115	66.5386	87.6105	58.8006	53.0283	121.24	133.865	70.7911	97.9331	58.031	55.1103	65.2999	56.8558	79.4348	0.000103048	0.00386734	0.153244	0.998924	79.4348	-0.000467574	0.0139941	0.417804	0.997307	79.4348	-0.00120022	0.0252975	0.117732	0.999314	ENSMUSG00000005360	15
ENSMUSG00000005362	1331	1080	1002	1296	1180	1145	1251	953	982	1304	887	1037	981	1205	1098	846	1025.37	1017.55	1035.52	1152.05	1171.87	1102.35	1131.68	1203.24	992.15	1084.22	1012.77	1025.82	1074.12	1125.56	1103.07	1145.24	1087.66	-0.00019057	0.00385847	0.481793	0.998924	1087.66	-0.000149431	0.00336447	0.360926	0.997307	1087.66	-2.8169e-05	0.00381531	0.879764	0.999314	ENSMUSG00000005362	6
ENSMUSG00000005364	18	12	7	9	2	11	7	11	7	15	9	8	6	8	11	4	13.8667	11.3061	7.23415	8.00032	1.98623	10.5903	6.33237	13.8884	7.07235	12.4719	10.2761	7.91379	6.56955	7.47258	11.0508	5.41483	8.8404	-7.09728e-06	0.00386788	0.823891	0.998924	8.8404	-9.85974e-05	0.0223477	0.919543	NA	8.8404	4.15078e-05	0.0194004	0.93901	NA	ENSMUSG00000005364	6
ENSMUSG00000005370	618	520	446	536	490	465	498	405	460	559	442	452	479	481	539	399	476.09	489.932	460.919	476.463	486.626	447.68	450.503	511.344	464.754	464.785	504.672	447.129	524.469	449.289	541.487	540.13	483.517	-5.00771e-05	0.0038629	0.801003	0.998924	483.517	0.00042314	0.00739545	0.126404	0.997307	483.517	0.00028868	0.00655693	0.20595	0.999314	ENSMUSG00000005370	17
ENSMUSG00000005371	1533	1346	1114	1475	1267	1173	1348	956	1146	1454	1181	1206	1185	1213	1159	849	1180.98	1268.17	1151.26	1311.16	1258.28	1129.31	1219.43	1207.03	1157.84	1208.94	1348.46	1193	1297.49	1133.03	1164.35	1149.3	1211.13	-7.67128e-06	0.00386142	0.972843	0.998924	1211.13	-4.54705e-05	0.00316638	0.753069	0.997307	1211.13	-3.44796e-05	0.00404894	0.841463	0.999314	ENSMUSG00000005371	17
ENSMUSG00000005373	4134	3171	3840	3351	3281	3121	3231	2731	2902	4906	2009	3251	3152	3107	3341	2990	3184.72	2987.64	3968.45	2978.79	3258.41	3004.75	2922.84	3448.1	2931.99	4079.13	2293.86	3215.97	3451.2	2902.16	3356.42	4047.59	3252	-4.7483e-05	0.00386664	0.645313	0.998924	3252	0.000279059	0.00866313	0.397549	0.997307	3252	0.000276493	0.00987182	0.355605	0.999314	ENSMUSG00000005373	5
ENSMUSG00000005374	580	516	484	491	432	451	512	402	479	504	427	420	404	512	437	326	446.816	486.163	500.19	436.462	429.025	434.201	463.167	507.557	483.951	419.055	487.545	415.474	442.349	478.245	439.016	441.309	456.908	-0.000114767	0.00386365	0.531709	0.998924	456.908	-3.89545e-05	0.00360335	0.797169	0.997307	456.908	4.29945e-05	0.00448427	0.799325	0.999314	ENSMUSG00000005374	5
ENSMUSG00000005378	613	515	477	523	452	428	538	405	443	560	418	476	446	535	481	370	472.238	485.221	492.956	464.907	448.888	412.058	486.688	511.344	447.579	465.616	477.269	470.87	488.336	499.729	483.219	500.872	475.487	-0.000126835	0.00386197	0.556777	0.998924	475.487	0.000257865	0.00521374	0.209127	0.997307	475.487	0.000298151	0.00627812	0.190681	0.999314	ENSMUSG00000005378	5
ENSMUSG00000005397	1641	1328	1872	2124	1207	1751	1670	1228	2624	2333	1947	1144	770	1718	1551	1635	1264.18	1251.21	1934.62	1888.08	1198.69	1685.78	1510.72	1550.45	2651.12	1939.79	2223.07	1131.67	843.092	1604.74	1558.16	2213.31	1653.04	5.43851e-05	0.00386769	0.27617	0.998924	1653.04	0.000139817	0.0141671	0.82925	0.997307	1653.04	-0.000302573	0.015916	0.537181	0.999314	ENSMUSG00000005397	13
ENSMUSG00000005410	245	217	148	206	233	255	220	202	255	262	171	223	201	365	408	183	188.741	204.452	152.951	183.118	231.396	245.502	199.017	255.041	257.636	217.842	195.246	220.597	220.08	340.937	409.883	247.729	235.635	0.000147163	0.00386703	0.0918577	0.968928	235.635	0.00706247	0.0540231	0.0195887	0.874127	235.635	0.000123494	0.00873347	0.659593	0.999314	ENSMUSG00000005410	8
ENSMUSG00000005413	347	248	411	302	226	292	345	216	339	314	282	281	253	295	252	177	267.319	233.66	424.748	268.455	224.444	281.124	312.095	272.717	342.504	261.078	321.985	277.972	277.016	275.552	253.163	239.606	283.34	7.19316e-06	0.00386691	0.937991	0.998924	283.34	-0.000113525	0.00750175	0.71418	0.997307	283.34	-8.21566e-05	0.00799806	0.752323	0.999314	ENSMUSG00000005413	8
ENSMUSG00000005417	6960	6142	5453	6061	5440	6233	5946	4017	5033	6561	4708	5776	5317	5097	5310	3830	5361.79	5786.85	5635.41	5387.77	5402.54	6000.83	5378.89	5071.78	5085.02	5455.2	5375.55	5713.76	5821.71	4760.97	5334.5	5184.7	5422.33	-0.000122005	0.00386137	0.589736	0.998924	5422.33	-0.000122162	0.00359372	0.440083	0.997307	5422.33	-2.86487e-05	0.00402633	0.868166	0.999314	ENSMUSG00000005417	11
ENSMUSG00000005442	2678	2469	2175	2574	2099	2329	2415	1683	2094	2484	1650	2440	2174	2154	2178	1603	2063.06	2326.23	2247.76	2288.09	2084.55	2242.25	2184.67	2124.92	2115.64	2065.34	1883.96	2413.71	2380.37	2011.99	2188.05	2169.99	2174.41	-0.000205843	0.00386258	0.314835	0.998924	2174.41	3.64084e-05	0.0033013	0.801991	0.997307	2174.41	0.000169229	0.00503456	0.375228	0.999314	ENSMUSG00000005442	7
ENSMUSG00000005447	351	296	259	315	251	319	318	196	260	318	223	256	247	276	279	154	270.401	278.884	267.664	280.011	249.272	307.118	287.67	247.465	262.687	264.404	254.619	253.241	270.446	257.804	280.287	208.471	265.028	-0.000134319	0.00386489	0.387109	0.998924	265.028	-0.00022954	0.00618399	0.315999	0.997307	265.028	-1.9688e-05	0.00490511	0.909776	0.999314	ENSMUSG00000005447	7
ENSMUSG00000005465	60	41	36	43	26	46	30	23	42	46	33	31	28	42	21	26	46.2224	38.6292	37.2042	38.2237	25.821	44.2866	27.1387	29.0393	42.4341	38.2471	37.6791	30.6659	30.6579	39.2311	21.0969	35.1964	35.1109	-3.01325e-05	0.00386749	0.636993	0.998924	35.1109	-1.54377e-05	0.0115086	0.97644	0.998348	35.1109	0.000114412	0.0118126	0.765096	0.999314	ENSMUSG00000005465	8
ENSMUSG00000005469	2449	1982	1796	2082	1911	1953	2054	1483	1969	2316	1640	1847	1780	2183	1979	1432	1886.64	1867.39	1856.08	1850.74	1897.84	1880.26	1858.1	1872.4	1989.35	1925.66	1872.54	1827.1	1948.97	2039.08	1988.13	1938.51	1906.17	0.000310591	0.00384767	0.430682	0.998924	1906.17	0.000579683	0.00547148	0.0427245	0.982115	1906.17	0.000221477	0.00376369	0.3724	0.999314	ENSMUSG00000005469	8
ENSMUSG00000005470	34	13	20	21	15	25	9	21	15	20	18	13	21	19	24	15	26.1927	12.2483	20.669	18.6674	14.8967	24.0688	8.14162	26.5142	15.155	16.6292	20.5522	12.8599	22.9934	17.7474	24.1107	20.3056	18.8595	-3.2176e-05	0.00386778	0.446781	0.998924	18.8595	0.000574573	0.0198618	0.508788	0.997307	18.8595	0.00063495	0.021942	0.314838	0.999314	ENSMUSG00000005470	8
ENSMUSG00000005474	0	0	0	0	0	0	0	0	0	0	0	0	0	0	0	0	0	0	0	0	0	0	0	0	0	0	0	0	0	0	0	0	0	0	0.00386802	NA	NA	0	0	0.0378377	NA	NA	0	0	0.0281349	NA	NA	ENSMUSG00000005474	5
ENSMUSG00000005481	466	401	355	401	338	358	398	312	398	465	325	388	365	366	397	277	358.994	377.813	366.875	356.459	335.673	344.665	360.04	393.925	402.114	386.628	371.082	383.819	399.647	341.871	398.832	374.977	372.088	0.000215498	0.00386292	0.276749	0.998924	372.088	0.000203277	0.00493737	0.290678	0.997307	372.088	2.42503e-07	0.00425413	0.998843	0.9996	ENSMUSG00000005481	8
ENSMUSG00000005483	961	782	730	851	736	737	824	632	1004	1012	973	759	676	815	796	580	740.328	736.782	754.419	756.475	730.932	709.548	745.41	797.95	1014.38	841.435	1110.96	750.821	740.169	761.269	799.673	785.151	798.481	0.000503218	0.00386491	0.0011602	0.401877	798.481	9.02097e-05	0.00448924	0.612262	0.997307	798.481	-0.00106537	0.0171793	0.0548839	0.999314	ENSMUSG00000005483	8
ENSMUSG00000005493	0	0	1	3	2	1	0	2	2	2	2	1	0	3	4	1	0	0	1.03345	2.66677	1.98623	0.962752	0	2.52516	2.02067	1.66292	2.28358	0.989224	0	2.80222	4.01846	1.35371	1.51907	9.45006e-06	0.003868	0.444775	NA	1.51907	0.00056223	0.0341937	0.557708	NA	1.51907	-6.00949e-05	0.0259528	0.881272	NA	ENSMUSG00000005493	3
ENSMUSG00000005501	977	833	836	874	785	841	934	667	795	1025	732	822	755	782	815	557	752.654	784.833	863.965	776.92	779.594	809.675	844.919	842.14	803.217	852.244	835.791	813.142	826.668	730.445	818.761	754.016	805.561	0.000235863	0.00386027	0.334187	0.998924	805.561	-0.000180972	0.00395361	0.295129	0.997307	805.561	-0.000336536	0.00608876	0.154539	0.999314	ENSMUSG00000005501	1
ENSMUSG00000005503	0	0	0	0	0	0	0	0	0	0	0	0	0	0	0	0	0	0	0	0	0	0	0	0	0	0	0	0	0	0	0	0	0	0	0.00386802	NA	NA	0	0	0.0378377	NA	NA	0	0	0.0281349	NA	NA	ENSMUSG00000005503	6
ENSMUSG00000005505	537	475	386	466	404	426	487	316	456	490	456	418	437	476	461	311	413.69	447.534	398.912	414.239	401.218	410.132	440.552	398.975	460.713	407.414	520.657	413.495	478.482	444.619	463.127	421.003	433.423	0.000218157	0.00386385	0.223681	0.998924	433.423	0.000485641	0.00858852	0.123995	0.997307	433.423	4.16567e-05	0.00453779	0.805717	0.999314	ENSMUSG00000005505	2
ENSMUSG00000005506	3503	2896	2485	3024	2705	2790	3039	2248	2609	3170	2630	2561	2552	2981	2665	2082	2698.62	2728.54	2568.12	2688.11	2686.37	2686.08	2749.15	2838.28	2635.97	2635.72	3002.91	2533.4	2794.25	2784.47	2677.3	2818.42	2720.36	8.99939e-05	0.00385664	0.760759	0.998924	2720.36	4.5764e-05	0.00280516	0.764469	0.997307	2720.36	-4.02576e-07	0.00373707	0.998358	0.9996	ENSMUSG00000005506	2
ENSMUSG00000005510	3591	2689	2561	3041	2776	2668	2989	2065	2563	3263	2145	2735	2387	3051	2771	1944	2766.41	2533.51	2646.67	2703.22	2756.88	2568.62	2703.92	2607.23	2589.49	2713.05	2449.14	2705.53	2613.58	2849.86	2783.79	2631.61	2663.91	-0.000165163	0.00385565	0.591898	0.998924	2663.91	0.000110025	0.0029272	0.494727	0.997307	2663.91	0.000181793	0.00400786	0.388535	0.999314	ENSMUSG00000005510	2
ENSMUSG00000005514	14706	11852	12669	13108	10927	11161	12555	8616	11647	12020	7655	10642	10265	13119	11498	7998	11329.1	11166.7	13092.8	11652	10851.8	10745.3	11357.6	10878.4	11767.4	9994.12	8740.41	10527.3	11239.4	12254.1	11551.1	10827	11123.4	-0.000494095	0.00386331	0.00949841	0.70003	11123.4	0.000144853	0.00430522	0.402038	0.997307	11123.4	0.00252438	0.0262471	0.0152637	0.90839	ENSMUSG00000005514	5
ENSMUSG00000005533	5813	5314	4660	5144	5499	4401	4753	4331	4305	5607	4899	5437	4550	4441	4346	3640	4478.18	5006.73	4815.88	4572.63	5461.13	4237.07	4299.68	5468.23	4349.5	4661.98	5593.64	5378.41	4981.91	4148.22	4366.05	4927.5	4796.67	0.000116298	0.00386528	0.423302	0.998924	4796.67	-0.000160398	0.0054819	0.441091	0.997307	4796.67	-0.000276271	0.00796799	0.266616	0.999314	ENSMUSG00000005533	7
ENSMUSG00000005534	4336	3722	3348	3895	3898	3570	3964	3120	3462	4441	3132	3985	3185	3623	3374	2892	3340.34	3506.78	3459.99	3462.36	3871.16	3437.03	3585.93	3939.25	3497.78	3692.5	3576.09	3942.06	3487.33	3384.15	3389.57	3914.92	3592.95	0.000396763	0.00385997	0.11078	0.983322	3592.95	-0.000192071	0.00394889	0.273044	0.997307	3592.95	-0.000649857	0.00936708	0.0571731	0.999314	ENSMUSG00000005534	8
ENSMUSG00000005540	3	5	3	4	3	2	2	4	2	3	0	9	0	1	2	2	2.31112	4.71088	3.10035	3.5557	2.97934	1.9255	1.80925	5.05032	2.02067	2.49437	0	8.90301	0	0.934073	2.00923	2.70742	2.78195	-5.67916e-08	0.00386797	0.997503	NA	2.78195	-0.00120763	0.0373435	0.281887	NA	2.78195	-0.00041046	0.0266667	0.408588	NA	ENSMUSG00000005540	8
ENSMUSG00000005547	7000	6529	4279	6665	11353	6643	8230	9899	5163	5910	5921	5800	11248	10868	7887	7799	5392.61	6151.47	4422.14	5924.68	11274.8	6395.56	7445.06	12498.3	5216.36	4913.92	6760.55	5737.5	12315.7	10151.5	7923.39	10557.6	7692.57	2.09032e-05	0.00386717	0.796318	0.998924	7692.57	0.000272457	0.0101137	0.50619	0.997307	7692.57	8.40928e-05	0.00897948	0.773924	0.999314	ENSMUSG00000005547	7
ENSMUSG00000005553	185	152	147	170	154	151	192	167	174	181	125	131	135	203	164	137	142.519	143.211	151.917	151.117	152.94	145.376	173.688	210.851	175.798	150.494	142.724	129.588	147.815	189.617	164.757	185.458	159.867	2.12586e-05	0.0038664	0.849052	0.998924	159.867	2.94066e-05	0.00551784	0.896459	0.997307	159.867	-9.0816e-06	0.00630241	0.96554	0.999314	ENSMUSG00000005553	7
ENSMUSG00000005566	2530	2279	1980	2257	1992	2086	2136	1629	1948	2472	1650	1951	1958	2156	1973	1423	1949.04	2147.22	2046.23	2006.3	1978.28	2008.3	1932.28	2056.74	1968.13	2055.36	1883.96	1929.98	2143.86	2013.86	1982.1	1926.33	2001.75	-0.00036029	0.00385517	0.25114	0.998924	2001.75	5.88035e-05	0.00277818	0.708589	0.997307	2001.75	0.000235637	0.00420883	0.283536	0.999314	ENSMUSG00000005566	7
ENSMUSG00000005575	2390	1832	1809	1920	1761	1842	1939	1371	1903	2123	1600	1864	1677	2036	1813	1304	1841.19	1726.07	1869.51	1706.73	1748.87	1773.39	1754.07	1731	1922.67	1765.19	1826.87	1843.91	1836.19	1901.77	1821.37	1765.24	1802.13	0.000317283	0.00385346	0.342169	0.998924	1802.13	0.000287948	0.00385167	0.150918	0.997307	1802.13	7.64526e-05	0.00369972	0.719905	0.999314	ENSMUSG00000005575	7
ENSMUSG00000005580	601	511	470	523	466	497	584	367	490	549	449	540	428	495	483	348	462.994	481.452	485.722	464.907	462.791	478.488	528.3	463.366	495.064	456.47	512.664	534.181	468.628	462.366	485.229	471.091	482.107	0.000236019	0.00386192	0.276197	0.998924	482.107	-7.977e-05	0.00344457	0.596343	0.997307	482.107	-0.000238019	0.00557651	0.254761	0.999314	ENSMUSG00000005580	16
ENSMUSG00000005583	577	417	393	510	390	436	362	309	376	463	318	465	345	357	404	340	444.505	392.888	406.146	453.351	387.314	419.76	327.474	390.137	379.886	384.965	363.09	459.989	377.749	333.464	405.864	460.261	399.178	-0.000121919	0.00386557	0.375464	0.998924	399.178	7.93673e-05	0.00488509	0.682307	0.997307	399.178	0.000211131	0.00733726	0.361237	0.999314	ENSMUSG00000005583	13
ENSMUSG00000005609	1496	1177	1079	1294	1131	1237	1284	867	1067	1411	1064	1205	983	1213	1195	807	1152.48	1108.94	1115.09	1150.27	1123.21	1190.92	1161.54	1094.66	1078.03	1173.19	1214.87	1192.01	1076.31	1133.03	1200.51	1092.44	1141.09	0.000214184	0.0038577	0.446827	0.998924	1141.09	-6.01538e-05	0.00289786	0.689129	0.997307	1141.09	-0.000163415	0.00411595	0.413211	0.999314	ENSMUSG00000005609	7
ENSMUSG00000005610	30041	24090	22504	25410	23255	22619	25599	19165	23135	27146	22436	21204	19935	23949	21936	15738	23142.8	22697	23256.8	22587.6	23094.9	21776.5	23157.5	24197.3	23374.1	22570.8	25617.2	20975.5	21827.3	22370.1	22037.2	21304.7	22749.2	6.93567e-05	0.00385788	0.803729	0.998924	22749.2	-0.000281227	0.0043939	0.159566	0.997307	22749.2	-0.000251894	0.00464822	0.241696	0.999314	ENSMUSG00000005610	7
ENSMUSG00000005611	282	290	308	351	273	312	341	239	445	425	334	196	165	386	287	297	217.245	273.231	318.303	312.012	271.12	300.379	308.477	301.756	449.599	353.37	381.358	193.888	180.663	360.552	288.324	402.051	307.021	8.33663e-05	0.00386748	0.196705	0.998924	307.021	0.000120636	0.0108271	0.801839	0.997307	307.021	-0.000310438	0.0137073	0.463567	0.999314	ENSMUSG00000005611	7
ENSMUSG00000005615	2640	2419	2021	2367	2432	2258	2721	1985	2291	2556	2562	2164	2131	2954	2455	1792	2033.78	2279.12	2088.6	2104.08	2415.25	2173.89	2461.48	2506.22	2314.68	2125.21	2925.27	2140.68	2333.28	2759.25	2466.33	2425.85	2347.06	0.0002744	0.00386469	0.0868314	0.959232	2347.06	0.000124901	0.00467728	0.493814	0.997307	2347.06	-0.000139941	0.00564814	0.467626	0.999314	ENSMUSG00000005615	16
ENSMUSG00000005621	1436	1273	1153	1346	1141	1173	1370	961	1342	1432	1453	1279	1130	1582	1473	1096	1106.26	1199.39	1191.57	1196.49	1133.14	1129.31	1239.33	1213.34	1355.87	1190.65	1659.02	1265.22	1237.26	1477.7	1479.8	1483.66	1284.88	0.0003857	0.00386462	0.0172228	0.749315	1284.88	0.0143918	0.0626822	0.00377326	0.481559	1284.88	6.5321e-05	0.00493351	0.709849	0.999314	ENSMUSG00000005621	7
ENSMUSG00000005625	1945	1584	1482	1570	1508	1430	1671	1252	1438	1804	1217	1433	1445	1687	1457	1077	1498.37	1492.41	1531.57	1395.61	1497.62	1376.74	1511.63	1580.75	1452.86	1499.95	1389.56	1417.56	1582.17	1575.78	1463.72	1457.94	1482.76	-0.000193594	0.00385806	0.484001	0.998924	1482.76	8.28038e-05	0.00297855	0.586943	0.997307	1482.76	0.000176213	0.00420502	0.379667	0.999314	ENSMUSG00000005625	3
ENSMUSG00000005628	42	46	34	23	28	46	32	24	32	43	25	28	27	21	37	19	32.3556	43.3401	35.1373	20.4453	27.8072	44.2866	28.948	30.3019	32.3307	35.7527	28.5448	27.6983	29.563	19.6155	37.1707	25.7205	31.1886	-1.39063e-05	0.00386762	0.801293	0.998924	31.1886	-0.000627158	0.0178512	0.408106	0.997307	31.1886	-0.000183188	0.0137053	0.673967	0.999314	ENSMUSG00000005628	3
ENSMUSG00000005640	1073	1019	1070	931	945	822	1084	875	1041	1183	707	793	846	1087	955	756	826.61	960.078	1105.79	827.588	938.493	791.382	980.612	1104.76	1051.76	983.615	807.247	784.454	926.306	1015.34	959.407	1023.4	942.928	-3.5791e-05	0.00386601	0.773543	0.998924	942.928	7.23769e-05	0.00522305	0.728894	0.997307	942.928	9.22376e-05	0.00625229	0.653725	0.999314	ENSMUSG00000005640	3
ENSMUSG00000005649	0	0	0	0	0	0	0	0	0	0	0	0	0	0	0	0	0	0	0	0	0	0	0	0	0	0	0	0	0	0	0	0	0	0	0.00386802	NA	NA	0	0	0.0378377	NA	NA	0	0	0.0281349	NA	NA	ENSMUSG00000005649	7
ENSMUSG00000005656	1625	1287	1143	1329	1211	1240	1409	965	1315	1498	1116	1081	1144	1370	1167	839	1251.86	1212.58	1181.23	1181.38	1202.66	1193.81	1274.62	1218.39	1328.59	1245.52	1274.24	1069.35	1252.59	1279.68	1172.38	1135.76	1217.17	9.14108e-05	0.0038612	0.689997	0.998924	1217.17	-2.8898e-05	0.00308839	0.839923	0.997307	1217.17	-7.47125e-05	0.00412389	0.671508	0.999314	ENSMUSG00000005656	12
ENSMUSG00000005667	91	77	67	71	75	78	81	54	54	61	82	58	81	79	58	50	70.1039	72.5476	69.2412	63.1136	74.4835	75.0947	73.2745	68.1793	54.5581	50.7189	93.6269	57.375	88.6889	73.7918	58.2676	67.6854	69.4219	-4.81855e-05	0.00386722	0.539122	0.998924	69.4219	-2.90743e-05	0.00833772	0.935967	0.997307	69.4219	0.000116336	0.00955332	0.706328	0.999314	ENSMUSG00000005667	6
ENSMUSG00000005672	640	565	430	494	449	562	642	306	389	492	348	581	365	469	401	310	493.038	532.33	444.384	439.129	445.908	541.067	580.769	386.349	393.021	409.077	397.343	574.739	399.647	438.08	402.85	419.65	456.086	-8.48374e-05	0.00386646	0.438738	0.998924	456.086	-0.00137263	0.0198036	0.0835997	0.997307	456.086	-0.000170145	0.00793316	0.494465	0.999314	ENSMUSG00000005672	5
ENSMUSG00000005674	1161	868	817	940	845	910	940	623	815	1031	752	820	798	904	785	610	894.403	817.809	844.329	835.589	839.181	876.105	850.347	786.587	823.424	857.233	858.627	811.163	873.75	844.402	788.622	825.762	839.208	-9.45017e-05	0.00385846	0.727413	0.998924	839.208	-2.91077e-05	0.00288253	0.842427	0.997307	839.208	1.87679e-05	0.00381771	0.919267	0.999314	ENSMUSG00000005674	1
ENSMUSG00000005677	30	20	20	13	38	19	21	10	12	25	11	15	23	11	13	16	23.1112	18.8435	20.669	11.556	37.7383	18.2923	18.9971	12.6258	12.124	20.7864	12.5597	14.8384	25.1833	10.2748	13.06	21.6593	18.2699	-2.7357e-05	0.00386783	0.468826	0.998924	18.2699	-0.000938854	0.0247391	0.371838	0.997307	18.2699	-5.91759e-05	0.0169936	0.908379	0.999314	ENSMUSG00000005677	1
ENSMUSG00000005681	41	77	17	21	21	19	25	24	16	32	19	20	21	27	11	21	31.5853	72.5476	17.5687	18.6674	20.8554	18.2923	22.6156	30.3019	16.1654	26.6067	21.694	19.7845	22.9934	25.22	11.0508	28.4279	25.2735	-6.25967e-05	0.00386785	0.0800177	0.956828	25.2735	-0.000146195	0.0197922	0.870038	0.997307	25.2735	0.000754018	0.0251366	0.271145	0.999314	ENSMUSG00000005681	1
ENSMUSG00000005682	1024	826	784	767	723	764	669	507	656	1026	578	746	636	663	733	604	788.862	778.238	810.225	681.805	718.021	735.543	605.193	640.127	662.78	853.076	659.955	737.961	696.372	619.29	736.382	817.64	721.342	-9.41524e-05	0.00386533	0.512981	0.998924	721.342	0.000177262	0.00577616	0.415421	0.997307	721.342	0.000249377	0.00764972	0.298752	0.999314	ENSMUSG00000005682	10
ENSMUSG00000005683	9262	6987	6552	7656	7448	7377	7864	5766	6254	7988	6530	7038	6251	7662	6831	5038	7135.19	6582.99	6771.17	6805.6	7396.71	7102.22	7113.96	7280.03	6318.64	6641.69	7455.9	6962.16	6844.37	7156.87	6862.52	6819.98	6953.13	2.46342e-05	0.00385547	0.936713	0.998924	6953.13	-0.000238815	0.00365875	0.201246	0.997307	6953.13	-0.000206481	0.0040886	0.336592	0.999314	ENSMUSG00000005683	10
ENSMUSG00000005686	806	843	607	760	546	779	751	395	528	601	590	749	940	607	599	385	620.92	794.255	627.305	675.582	542.24	749.984	679.373	498.719	533.457	499.706	673.657	740.928	1029.23	566.982	601.764	521.178	647.205	-5.99865e-05	0.00386725	0.435402	0.998924	647.205	0.00031907	0.0110909	0.479773	0.997307	647.205	0.000460345	0.0146256	0.293184	0.999314	ENSMUSG00000005686	7
ENSMUSG00000005687	1152	924	858	963	981	869	909	709	938	1092	727	862	865	1027	965	724	887.469	870.571	886.701	856.034	974.245	836.632	822.303	895.168	947.695	907.952	830.082	852.711	947.11	959.293	969.453	980.085	901.469	6.62867e-05	0.00386035	0.784962	0.998924	901.469	0.0009391	0.0109426	0.0373754	0.964561	901.469	0.00028392	0.00551989	0.19807	0.999314	ENSMUSG00000005687	3
ENSMUSG00000005696	0	3	0	3	2	0	2	0	1	0	0	1	0	1	1	0	0	2.82653	0	2.66677	1.98623	0	1.80925	0	1.01034	0	0	0.989224	0	0.934073	1.00461	0	0.826689	-7.24191e-06	0.00386801	0.403076	NA	0.826689	-0.000349584	0.035999	0.62325	NA	0.826689	6.73658e-05	0.0271211	0.81952	NA	ENSMUSG00000005696	X
ENSMUSG00000005698	1873	1555	1467	1733	1472	1609	1747	1284	1452	1690	1506	1505	1327	1506	1549	1129	1442.91	1465.08	1516.07	1540.51	1461.86	1549.07	1580.38	1621.15	1467.01	1405.16	1719.54	1488.78	1452.96	1406.71	1556.15	1528.34	1512.61	9.77959e-05	0.00386079	0.678441	0.998924	1512.61	-0.00017062	0.0039248	0.316867	0.997307	1512.61	-0.000198695	0.00481589	0.315991	0.999314	ENSMUSG00000005698	8
ENSMUSG00000005699	161	105	103	159	110	123	126	72	135	147	78	121	110	151	135	94	124.03	98.9285	106.445	141.339	109.243	118.419	113.983	90.9057	136.395	122.224	89.0597	119.696	120.442	141.045	135.623	127.249	118.439	-6.13768e-06	0.00386671	0.951379	0.998924	118.439	0.00184652	0.0243456	0.0705667	0.997307	118.439	0.000574791	0.0145426	0.18247	0.999314	ENSMUSG00000005699	8
ENSMUSG00000005705	5	0	1	0	0	1	0	1	0	0	0	1	3	2	1	0	3.85186	0	1.03345	0	0	0.962752	0	1.26258	0	0	0	0.989224	3.28477	1.86815	1.00461	0	0.891088	-1.00771e-05	0.00386801	0.237613	NA	0.891088	0.000690447	0.0372876	0.355945	NA	0.891088	0.000467659	0.0293498	0.136511	NA	ENSMUSG00000005705	8
ENSMUSG00000005716	1348	1113	979	982	1088	832	1054	965	1201	1252	986	733	905	1309	1057	877	1038.46	1048.64	1011.75	872.924	1080.51	801.01	953.474	1218.39	1213.41	1040.99	1125.81	725.101	990.907	1222.7	1061.88	1187.2	1037.07	3.37458e-05	0.00386664	0.743531	0.998924	1037.07	0.000346448	0.00954918	0.335328	0.997307	1037.07	0.000108561	0.00747836	0.652305	0.999314	ENSMUSG00000005716	15
ENSMUSG00000005718	185	156	115	217	168	135	178	142	113	218	72	178	137	129	107	113	142.519	146.98	118.847	192.897	166.843	129.972	161.023	179.286	114.168	181.258	82.209	176.082	150.005	120.495	107.494	152.969	145.19	-3.52661e-05	0.00386742	0.604489	0.998924	145.19	-0.000923523	0.0191144	0.231356	0.997307	145.19	-0.000177726	0.0114872	0.627595	0.999314	ENSMUSG00000005718	16
ENSMUSG00000005732	582	462	393	474	446	445	504	356	455	516	400	391	362	494	449	338	448.357	435.286	406.146	421.35	442.929	428.425	455.93	449.478	459.703	429.032	456.717	386.786	396.363	461.432	451.072	457.553	436.66	3.77078e-05	0.00386284	0.850218	0.998924	436.66	-1.52648e-05	0.00332669	0.916119	0.997307	436.66	-3.49786e-05	0.00426658	0.835621	0.999314	ENSMUSG00000005732	16
ENSMUSG00000005763	27	15	8	13	17	10	13	6	9	13	8	7	8	5	7	8	20.8001	14.1326	8.26761	11.556	16.8829	9.62752	11.7601	7.57547	9.09302	10.809	9.13433	6.92457	8.75939	4.67036	7.0323	10.8297	10.4909	-5.26407e-05	0.00386785	0.139468	0.998924	10.4909	-0.00194964	0.0361037	0.184984	NA	10.4909	1.69998e-05	0.018104	0.974421	NA	ENSMUSG00000005763	1
ENSMUSG00000005774	534	446	429	444	454	451	420	335	370	509	307	449	354	414	401	361	411.379	420.211	443.35	394.682	450.874	434.201	379.942	422.964	373.824	423.212	350.53	444.161	387.603	386.706	402.85	488.689	413.449	-0.000106064	0.00386485	0.497277	0.998924	413.449	-4.06467e-05	0.00407875	0.806828	0.997307	413.449	5.34125e-05	0.00499447	0.761633	0.999314	ENSMUSG00000005774	3
ENSMUSG00000005779	2999	2399	2221	2608	2518	2249	2695	1849	2388	2810	1931	2374	2186	2765	2380	1677	2310.35	2260.28	2295.29	2318.31	2500.66	2165.23	2437.96	2334.51	2412.68	2336.4	2204.8	2348.42	2393.5	2582.71	2390.98	2270.17	2347.64	9.99938e-05	0.0038577	0.722468	0.998924	2347.64	9.08309e-05	0.00297921	0.555983	0.997307	2347.64	3.18325e-05	0.00378462	0.867129	0.999314	ENSMUSG00000005779	3
ENSMUSG00000005800	1	1	0	0	0	2	1	1	0	0	1	0	0	2	0	0	0.770373	0.942176	0	0	0	1.9255	0.904624	1.26258	0	0	1.14179	0	0	1.86815	0	0	0.55095	-2.06091e-06	0.00386801	0.779573	NA	0.55095	-0.000343977	0.0362308	0.612153	NA	0.55095	-3.7937e-05	0.0272915	0.887256	NA	ENSMUSG00000005800	9
ENSMUSG00000005802	1174	979	882	1135	933	895	994	769	934	1187	895	810	920	1103	925	705	904.417	922.391	911.503	1008.93	926.575	861.663	899.196	970.923	943.654	986.941	1021.9	801.271	1007.33	1030.28	929.268	954.364	942.538	5.74405e-06	0.0038628	0.977143	0.998924	942.538	0.000317251	0.00615204	0.173929	0.997307	942.538	0.000184825	0.00528057	0.344124	0.999314	ENSMUSG00000005802	2
ENSMUSG00000005803	2513	1842	1774	2233	2323	2057	2376	1635	1684	2333	1678	1881	1877	2242	2012	1469	1935.95	1735.49	1833.34	1984.97	2307	1980.38	2149.39	2064.32	1701.41	1939.79	1915.93	1860.73	2055.17	2094.19	2021.28	1988.6	1973	-5.73736e-05	0.00386024	0.814597	0.998924	1973	-0.000161768	0.00371222	0.332407	0.997307	1973	-9.4591e-05	0.00407255	0.603352	0.999314	ENSMUSG00000005803	2
ENSMUSG00000005804	1178	895	854	983	979	944	1057	737	781	1068	759	866	890	1001	903	644	907.499	843.248	882.567	873.813	972.259	908.838	956.188	930.521	789.072	887.997	866.62	856.668	974.483	935.007	907.167	871.788	897.733	-0.000218628	0.00385851	0.41878	0.998924	897.733	-8.0248e-05	0.00299665	0.596068	0.997307	897.733	3.61179e-05	0.00382433	0.846167	0.999314	ENSMUSG00000005804	2
ENSMUSG00000005813	1273	988	851	1073	926	958	1098	781	929	1099	892	890	952	1038	925	705	980.684	930.87	879.467	953.816	919.624	922.317	993.277	986.074	938.602	913.772	1018.48	880.409	1042.37	969.568	929.268	954.364	950.81	-3.82704e-06	0.00386019	0.987556	0.998924	950.81	6.80189e-05	0.00310646	0.644621	0.997307	950.81	6.06672e-05	0.00397735	0.734579	0.999314	ENSMUSG00000005813	3
ENSMUSG00000005823	809	747	586	791	635	734	771	404	530	640	531	673	615	675	587	411	623.231	703.806	605.602	703.139	630.627	706.66	697.465	510.082	535.478	532.133	606.291	665.747	673.378	630.499	589.709	556.374	623.139	-0.000224405	0.00386551	0.10698	0.980828	623.139	-0.000103226	0.00501705	0.599308	0.997307	623.139	0.00016179	0.00655836	0.445574	0.999314	ENSMUSG00000005823	17
ENSMUSG00000005824	3	7	3	5	1	5	2	1	8	6	1	3	1	3	4	6	2.31112	6.59524	3.10035	4.44462	0.993114	4.81376	1.80925	1.26258	8.08269	4.98875	1.14179	2.96767	1.09492	2.80222	4.01846	8.12225	3.6593	2.52461e-06	0.00386796	0.901856	0.998924	3.6593	0.00111239	0.0348688	0.345209	NA	3.6593	0.000329052	0.0250302	0.531981	NA	ENSMUSG00000005824	17
ENSMUSG00000005836	41	37	49	48	18	39	43	51	39	60	40	15	18	52	59	57	31.5853	34.8605	50.6391	42.6684	17.8761	37.5473	38.8988	64.3915	39.4031	49.8875	45.6717	14.8384	19.7086	48.5718	59.2722	77.1614	42.0614	-7.73643e-06	0.00386785	0.830617	0.998924	42.0614	0.000976231	0.0256625	0.368465	0.997307	42.0614	0.000470756	0.0211379	0.431533	0.999314	ENSMUSG00000005836	18
ENSMUSG00000005846	1331	1032	1004	1103	964	1001	1059	813	889	1169	900	874	1039	1104	990	738	1025.37	972.326	1037.58	980.483	957.362	963.715	957.997	1026.48	898.188	971.974	1027.61	864.581	1137.63	1031.22	994.568	999.037	990.382	-0.000348885	0.00386088	0.136572	0.998924	990.382	0.000328371	0.00561548	0.144402	0.997307	990.382	0.000938202	0.0126429	0.0371032	0.999314	ENSMUSG00000005846	16
ENSMUSG00000005864	0	0	0	0	1	0	0	0	0	0	0	0	0	0	0	0	0	0	0	0	0.993114	0	0	0	0	0	0	0	0	0	0	0	0.0620696	1.01589e-07	0.00386801	0.976557	NA	0.0620696	-4.73715e-05	0.0374146	0.883521	NA	0.0620696	-1.58782e-05	0.0279542	0.901015	NA	ENSMUSG00000005864	X
ENSMUSG00000005871	2770	2563	2075	2386	2235	2286	2555	1926	2133	2654	2207	2426	2034	2307	2153	1592	2133.93	2414.8	2144.41	2120.97	2219.61	2200.85	2311.31	2431.73	2155.05	2206.69	2519.93	2399.86	2227.08	2154.91	2162.93	2155.1	2247.45	0.000306338	0.00385999	0.21764	0.998924	2247.45	-0.00022924	0.00433144	0.220137	0.997307	2247.45	-0.000508896	0.00788085	0.0820811	0.999314	ENSMUSG00000005871	18
ENSMUSG00000005873	2794	2103	2022	2275	1975	2150	2015	1316	1912	2210	1716	1967	1854	1997	2009	1157	2152.42	1981.4	2089.64	2022.3	1961.4	2069.92	1822.82	1661.55	1931.76	1837.52	1959.31	1945.8	2029.99	1865.34	2018.27	1566.24	1932.23	-0.000239447	0.00386356	0.196375	0.998924	1932.23	-1.16503e-05	0.00346884	0.937231	0.997307	1932.23	0.000164034	0.00535479	0.392836	0.999314	ENSMUSG00000005873	18
ENSMUSG00000005881	3468	2801	2679	2902	2776	2600	2850	2197	2656	3090	2123	2674	2395	3029	2700	2044	2671.65	2639.04	2768.61	2579.66	2756.88	2503.16	2578.18	2773.89	2683.45	2569.21	2424.02	2645.18	2622.34	2829.31	2712.46	2766.98	2657.75	-0.000295918	0.00385545	0.340691	0.998924	2657.75	0.000152762	0.00310056	0.363126	0.997307	2657.75	0.000305142	0.00466161	0.187948	0.999314	ENSMUSG00000005881	2
ENSMUSG00000005882	1779	1387	1232	1486	1324	1409	1473	972	1225	1462	1235	1198	1192	1405	1312	928	1370.49	1306.8	1273.21	1320.94	1314.88	1356.52	1332.51	1227.23	1237.66	1215.59	1410.11	1185.09	1305.15	1312.37	1318.05	1256.24	1296.43	-0.000300516	0.00385911	0.250883	0.998924	1296.43	-2.92081e-05	0.00290939	0.840917	0.997307	1296.43	0.000126008	0.00408692	0.506529	0.999314	ENSMUSG00000005882	2
ENSMUSG00000005883	7	3	6	6	3	4	1	5	4	2	3	2	5	4	4	2	5.39261	2.82653	6.2007	5.33355	2.97934	3.85101	0.904624	6.31289	4.04134	1.66292	3.42537	1.97845	5.47462	3.73629	4.01846	2.70742	3.80288	-2.81549e-05	0.00386795	0.203622	0.998924	3.80288	0.000399896	0.0278344	0.71035	NA	3.80288	0.000722223	0.0283251	0.24745	NA	ENSMUSG00000005883	2
ENSMUSG00000005886	2633	2207	1948	2491	2238	2264	2507	1797	1987	2396	1926	2243	2026	2340	2223	1653	2028.39	2079.38	2013.16	2214.31	2222.59	2179.67	2267.89	2268.85	2007.54	1992.17	2199.09	2218.83	2218.32	2185.73	2233.26	2237.68	2160.43	8.63631e-05	0.00385505	0.784176	0.998924	2160.43	-3.45125e-05	0.00273818	0.826041	0.997307	2160.43	-7.17483e-05	0.00373128	0.727112	0.999314	ENSMUSG00000005886	1
ENSMUSG00000005891	0	0	0	0	0	0	0	0	0	0	0	0	0	0	0	0	0	0	0	0	0	0	0	0	0	0	0	0	0	0	0	0	0	0	0.00386802	NA	NA	0	0	0.0378377	NA	NA	0	0	0.0281349	NA	NA	ENSMUSG00000005891	13
ENSMUSG00000005892	0	0	1	1	0	1	0	0	0	0	0	0	0	0	0	0	0	0	1.03345	0.888924	0	0.962752	0	0	0	0	0	0	0	0	0	0	0.18032	-1.09175e-06	0.00386801	0.752523	NA	0.18032	-4.73746e-05	0.0374146	0.883513	NA	0.18032	1.52157e-05	0.0279537	0.905196	NA	ENSMUSG00000005892	6
ENSMUSG00000005893	1668	1400	1146	1522	1302	1429	1446	1137	1271	1556	1253	1441	1279	1452	1226	960	1284.98	1319.05	1184.33	1352.94	1293.03	1375.77	1308.09	1435.55	1284.14	1293.75	1430.66	1425.47	1400.41	1356.27	1231.66	1299.56	1329.73	0.000298522	0.00386062	0.210937	0.998924	1329.73	-7.55925e-05	0.00318628	0.610408	0.997307	1329.73	-0.000268832	0.00544433	0.214153	0.999314	ENSMUSG00000005893	6
ENSMUSG00000005897	335	281	221	283	239	294	293	219	245	305	182	280	248	293	261	206	258.075	264.752	228.393	251.566	237.354	283.049	265.055	276.505	247.532	253.595	207.806	276.983	271.541	273.683	262.204	278.864	258.56	-3.65518e-05	0.00386483	0.815576	0.998924	258.56	5.73592e-05	0.00415365	0.733	0.997307	258.56	7.26423e-05	0.00510126	0.684426	0.999314	ENSMUSG00000005897	10
ENSMUSG00000005899	830	724	653	777	703	719	773	582	662	812	610	674	627	700	724	560	639.409	682.136	674.843	690.694	698.159	692.219	699.274	734.821	668.842	675.144	696.493	666.737	686.518	653.851	727.341	758.077	690.285	4.99727e-05	0.00385949	0.845301	0.998924	690.285	-3.92053e-06	0.00291461	0.978278	0.998489	690.285	-2.82443e-05	0.00387635	0.875732	0.999314	ENSMUSG00000005899	16
ENSMUSG00000005907	760	651	608	678	693	694	752	560	603	731	538	669	608	738	621	537	585.483	613.357	628.338	602.691	688.228	668.15	680.277	707.044	609.232	607.796	614.284	661.791	665.714	689.346	623.865	726.941	648.284	0.000156976	0.00386012	0.524322	0.998924	648.284	-5.25505e-05	0.00302734	0.718694	0.997307	648.284	-0.000131851	0.00422244	0.480984	0.999314	ENSMUSG00000005907	5
ENSMUSG00000005917	0	0	0	0	0	1	1	0	0	0	0	0	0	0	1	0	0	0	0	0	0	0.962752	0.904624	0	0	0	0	0	0	0	1.00461	0	0.179499	1.01584e-07	0.00386801	0.976558	NA	0.179499	-4.46083e-05	0.0374128	0.890361	NA	0.179499	-1.50984e-05	0.0279538	0.905893	NA	ENSMUSG00000005917	11
ENSMUSG00000005936	1322	1093	1087	1156	1075	1071	1124	871	1137	1390	1090	1089	954	1063	1065	813	1018.43	1029.8	1123.36	1027.6	1067.6	1031.11	1016.8	1099.71	1148.75	1155.73	1244.55	1077.26	1044.56	992.92	1069.91	1100.56	1078.04	0.000642924	0.00385912	0.0139515	0.738335	1078.04	-7.11163e-06	0.00290168	0.960726	0.997307	1078.04	-0.000510314	0.00761641	0.0794842	0.999314	ENSMUSG00000005936	17
ENSMUSG00000005947	70	37	43	54	40	40	44	14	19	39	21	44	30	25	26	16	53.9261	34.8605	44.4384	48.0019	39.7246	38.5101	39.8035	17.6761	19.1964	32.4269	23.9776	43.5258	32.8477	23.3518	26.12	21.6593	33.7529	-0.000113236	0.00386765	0.0327286	0.873543	33.7529	-0.00159946	0.028517	0.181243	0.997307	33.7529	0.000228034	0.0147197	0.621253	0.999314	ENSMUSG00000005947	11
ENSMUSG00000005949	974	764	718	834	703	748	810	651	769	927	677	762	589	790	682	514	750.343	719.823	742.018	741.363	698.159	720.139	732.745	821.939	776.948	770.762	772.993	753.788	644.91	737.918	685.147	695.806	735.3	0.000241318	0.00385988	0.334803	0.998924	735.3	-0.000411867	0.00630066	0.103596	0.997307	735.3	-0.000592926	0.00882563	0.0657579	0.999314	ENSMUSG00000005949	11
ENSMUSG00000005950	458	312	286	342	294	392	320	166	203	246	195	341	233	250	281	140	352.831	293.959	295.567	304.012	291.976	377.399	289.48	209.588	205.098	204.539	222.649	337.325	255.117	233.518	282.297	189.519	271.555	-0.0001637	0.00386715	0.0460209	0.902485	271.555	-0.00138579	0.0222125	0.123485	0.997307	271.555	9.08378e-05	0.0089666	0.755496	0.999314	ENSMUSG00000005950	11
ENSMUSG00000005951	865	609	631	769	764	702	755	519	609	735	515	688	601	727	728	510	666.372	573.785	652.107	683.583	758.739	675.852	682.991	655.278	615.294	611.122	588.023	680.586	658.05	679.071	731.359	690.391	662.663	-0.000128246	0.00386266	0.528006	0.998924	662.663	-1.60469e-05	0.00326367	0.91121	0.997307	662.663	6.27847e-05	0.0043049	0.713974	0.999314	ENSMUSG00000005951	11
ENSMUSG00000005952	0	0	0	1	0	2	2	1	6	5	1	0	0	3	2	0	0	0	0	0.888924	0	1.9255	1.80925	1.26258	6.06201	4.15729	1.14179	0	0	2.80222	2.00923	0	1.37867	2.13917e-05	0.003868	0.027794	NA	1.37867	6.31446e-06	0.0342781	0.993909	NA	1.37867	-0.000598103	0.030274	0.107074	NA	ENSMUSG00000005952	11
ENSMUSG00000005958	328	246	237	287	213	214	263	171	218	266	191	208	198	192	204	180	252.682	231.775	244.928	255.121	211.533	206.029	237.916	215.901	220.253	221.168	218.082	205.759	216.795	179.342	204.941	243.668	222.868	-0.000302098	0.00386489	0.0517506	0.908768	222.868	-0.000106581	0.00475685	0.567296	0.997307	222.868	0.000201741	0.00667374	0.351516	0.999314	ENSMUSG00000005958	16
ENSMUSG00000005968	728	589	533	573	575	486	552	416	644	679	427	515	487	581	491	453	560.831	554.942	550.829	509.354	571.041	467.898	499.352	525.233	650.656	564.56	487.545	509.45	533.228	542.696	493.266	613.23	539.632	4.07597e-05	0.00386487	0.793822	0.998924	539.632	0.000162564	0.00527883	0.418285	0.997307	539.632	7.03461e-05	0.00511559	0.694149	0.999314	ENSMUSG00000005968	3
ENSMUSG00000005973	540	439	427	513	417	484	477	291	498	507	340	351	308	479	374	316	416.001	413.615	441.283	456.018	414.129	465.972	431.506	367.41	503.147	421.549	388.209	347.217	337.237	447.421	375.726	427.772	415.888	-6.28913e-05	0.00386585	0.627232	0.998924	415.888	-0.000164401	0.00608224	0.478008	0.997307	415.888	-3.13322e-05	0.00564344	0.869687	0.999314	ENSMUSG00000005973	2
ENSMUSG00000005980	39494	33127	34917	45566	43992	26870	35085	35046	26909	49519	33354	32093	36840	40016	36058	28834	30425.1	31211.5	36085	40504.7	43689.1	25869.2	31738.7	44248.3	27187.1	41173	38083.3	31747.2	40337	37377.9	36224.4	39032.8	35933.4	-2.18307e-07	0.00386683	0.998177	0.999627	35933.4	0.000137363	0.00738557	0.646235	0.997307	35933.4	8.18076e-05	0.00770585	0.744288	0.999314	ENSMUSG00000005980	16
ENSMUSG00000005981	7645	5991	5401	6369	6133	5957	6480	4702	5639	6825	4944	5824	5163	6755	5977	4293	5889.5	5644.58	5581.67	5661.56	6090.77	5735.12	5861.96	5936.65	5697.28	5674.7	5645.02	5761.24	5653.09	6309.66	6004.58	5811.47	5809.93	-2.69771e-06	0.00384762	0.994545	0.999627	5809.93	4.94298e-05	0.00262459	0.785451	0.997307	5809.93	4.81135e-05	0.00360104	0.843242	0.999314	ENSMUSG00000005981	16
ENSMUSG00000005982	2201	1710	1626	1830	1598	1673	1686	1286	1550	1923	1462	1512	1441	1753	1634	1174	1695.59	1611.12	1680.39	1626.73	1587	1610.68	1525.2	1623.68	1566.02	1598.89	1669.3	1495.71	1577.79	1637.43	1641.54	1589.25	1608.52	-0.000501329	0.00385291	0.14056	0.998924	1608.52	9.07862e-05	0.00277552	0.583291	0.997307	1608.52	0.000351053	0.00465504	0.154623	0.999314	ENSMUSG00000005982	16
ENSMUSG00000005983	236	174	166	197	192	192	206	145	139	179	134	170	147	223	167	130	181.808	163.939	171.553	175.118	190.678	184.848	186.353	183.074	140.437	148.831	153	168.168	160.954	208.298	167.771	175.982	172.551	-0.000241204	0.00386549	0.084374	0.957621	172.551	-0.000108733	0.00501638	0.578736	0.997307	172.551	0.000180421	0.00676931	0.406483	0.999314	ENSMUSG00000005983	16
ENSMUSG00000005986	56	44	32	51	35	51	32	18	34	40	37	40	36	34	34	27	43.1409	41.4558	33.0704	45.3351	34.759	49.1004	28.948	22.7264	34.3514	33.2583	42.2463	39.5689	39.4173	31.7585	34.1569	36.5501	36.8652	-4.01721e-05	0.00386745	0.542374	0.998924	36.8652	9.39591e-05	0.011053	0.849554	0.997307	36.8652	0.000219932	0.0125197	0.578022	0.999314	ENSMUSG00000005986	19
ENSMUSG00000005994	0	0	0	0	1	0	0	0	0	0	0	0	0	0	0	0	0	0	0	0	0.993114	0	0	0	0	0	0	0	0	0	0	0	0.0620696	1.01589e-07	0.00386801	0.976557	NA	0.0620696	-4.73715e-05	0.0374146	0.883521	NA	0.0620696	-1.58782e-05	0.0279542	0.901015	NA	ENSMUSG00000005994	4
ENSMUSG00000006005	3419	2843	2512	2960	2769	2774	2953	2306	2556	3094	2454	2894	2594	2677	2609	1984	2633.9	2678.61	2596.03	2631.22	2749.93	2670.67	2671.35	2911.51	2582.42	2572.53	2801.96	2862.81	2840.23	2500.51	2621.04	2685.76	2688.16	0.000211897	0.00385696	0.467234	0.998924	2688.16	-0.000151843	0.00322308	0.358787	0.997307	2688.16	-0.000253005	0.00451998	0.244651	0.999314	ENSMUSG00000006005	1
ENSMUSG00000006007	0	0	0	0	0	0	0	1	0	0	0	0	0	0	0	0	0	0	0	0	0	0	0	1.26258	0	0	0	0	0	0	0	0	0.0789112	1.01589e-07	0.00386801	0.976557	NA	0.0789112	-4.73715e-05	0.0374146	0.883521	NA	0.0789112	-1.58782e-05	0.0279542	0.901015	NA	ENSMUSG00000006007	1
ENSMUSG00000006010	1570	1332	1164	1371	1318	1223	1334	965	1212	1383	1031	1105	1114	1408	1161	953	1209.48	1254.98	1202.94	1218.72	1308.92	1177.45	1206.77	1218.39	1224.53	1149.91	1177.19	1093.09	1219.75	1315.17	1166.36	1290.08	1214.61	-0.000368083	0.00385833	0.177484	0.998924	1214.61	6.2048e-05	0.00292909	0.678326	0.997307	1214.61	0.000271941	0.00490706	0.213671	0.999314	ENSMUSG00000006010	1
ENSMUSG00000006014	11	112	9	0	0	2	2	1	105	3	20	1	2	4	0	1	8.4741	105.524	9.30106	0	0	1.9255	1.80925	1.26258	106.085	2.49437	22.8358	0.989224	2.18985	3.73629	0	1.35371	16.7488	6.74918e-07	0.003868	0.945736	0.998924	16.7488	0.000230309	0.0355567	0.75105	0.997307	16.7488	6.12932e-05	0.0269372	0.84609	0.999314	ENSMUSG00000006014	1
ENSMUSG00000006019	1136	824	759	862	692	1038	803	385	558	674	456	1070	605	637	748	415	875.143	776.353	784.389	766.253	687.235	999.337	726.413	486.093	563.767	560.403	520.657	1058.47	662.429	595.004	751.451	561.789	710.949	-8.23548e-05	0.00386736	0.246082	0.998924	710.949	-0.000444678	0.0132401	0.409842	0.997307	710.949	7.78676e-05	0.0101166	0.813998	0.999314	ENSMUSG00000006019	7
ENSMUSG00000006021	484	405	362	409	350	379	447	279	323	435	306	363	337	374	391	245	372.86	381.581	374.109	363.57	347.59	364.883	404.367	352.259	326.338	361.684	349.388	359.088	368.989	349.343	392.804	331.659	362.532	-0.000236349	0.00386315	0.222506	0.998924	362.532	-4.90439e-05	0.00351847	0.743292	0.997307	362.532	0.000110301	0.00472821	0.536231	0.999314	ENSMUSG00000006021	7
ENSMUSG00000006024	2578	2264	2085	2394	2107	2023	2261	1617	1971	2548	1563	1909	1855	2176	2029	1431	1986.02	2133.09	2154.74	2128.08	2092.49	1947.65	2045.35	2041.59	1991.37	2118.55	1784.62	1888.43	2031.08	2032.54	2038.36	1937.16	2021.95	-0.000565542	0.00385787	0.0428474	0.898837	2021.95	-4.09708e-05	0.00285545	0.78338	0.997307	2021.95	0.000268993	0.00479414	0.218835	0.999314	ENSMUSG00000006024	7
ENSMUSG00000006050	1092	846	784	891	934	807	964	710	748	1019	732	753	807	986	846	604	841.247	797.081	810.225	792.031	927.568	776.941	872.057	896.431	755.731	847.256	835.791	744.885	883.604	920.996	849.904	817.64	835.587	-8.28799e-05	0.00386177	0.705514	0.998924	835.587	5.71274e-06	0.00311737	0.967962	0.997307	835.587	5.08651e-05	0.00412041	0.767918	0.999314	ENSMUSG00000006050	18
ENSMUSG00000006056	0	1	0	0	0	0	0	0	0	0	0	0	0	0	0	0	0	0.942176	0	0	0	0	0	0	0	0	0	0	0	0	0	0	0.058886	-4.74558e-07	0.00386801	0.890814	NA	0.058886	6.51532e-06	0.0374057	0.983921	NA	0.058886	1.42108e-05	0.0279537	0.911363	NA	ENSMUSG00000006056	11
ENSMUSG00000006057	3841	2740	2766	3107	2894	2843	2883	2061	2908	3384	2511	2816	2402	3014	2796	1987	2959	2581.56	2858.52	2761.89	2874.07	2737.1	2608.03	2602.17	2938.06	2813.65	2867.04	2785.65	2630.01	2815.3	2808.9	2689.82	2770.67	0.000180693	0.00385655	0.542583	0.998924	2770.67	4.9753e-05	0.00281203	0.744966	0.997307	2770.67	-3.86599e-05	0.00374923	0.843864	0.999314	ENSMUSG00000006057	11
ENSMUSG00000006058	1092	818	813	861	826	804	886	674	847	977	720	756	771	835	833	634	841.247	770.7	840.195	765.364	820.312	774.053	801.497	850.978	855.754	812.334	822.09	747.853	844.187	779.951	836.844	858.251	813.851	3.47012e-05	0.0038602	0.88751	0.998924	813.851	7.59436e-05	0.00314923	0.60915	0.997307	813.851	4.7196e-05	0.00395336	0.790862	0.999314	ENSMUSG00000006058	11
ENSMUSG00000006095	809	637	632	689	694	696	721	501	611	724	573	674	649	709	631	448	623.231	600.166	653.141	612.469	689.221	670.076	652.234	632.552	617.315	601.976	654.247	666.737	710.606	662.258	633.912	606.461	642.913	0.000105447	0.00386081	0.654472	0.998924	642.913	-3.60359e-05	0.00306404	0.801972	0.997307	642.913	-8.81762e-05	0.00412537	0.622066	0.999314	ENSMUSG00000006095	7
ENSMUSG00000006127	1883	1620	1564	1732	1760	1568	1727	1416	1356	1855	1210	1491	1460	1697	1575	1246	1450.61	1526.33	1616.32	1539.62	1747.88	1509.6	1562.29	1787.81	1370.02	1542.35	1381.57	1474.93	1598.59	1585.12	1582.27	1686.72	1560.13	-0.000317094	0.0038609	0.175597	0.998924	1560.13	-7.81216e-05	0.00321888	0.599474	0.997307	1560.13	0.000105951	0.00420242	0.55825	0.999314	ENSMUSG00000006127	11
ENSMUSG00000006134	1326	1044	1046	1260	1049	1072	1174	878	1135	1221	1130	1038	1029	1101	1086	803	1021.51	983.632	1080.99	1120.04	1041.78	1032.07	1062.03	1108.54	1146.73	1015.21	1290.22	1026.81	1126.68	1028.41	1091.01	1087.03	1078.92	0.00024154	0.00386274	0.231133	0.998924	1078.92	5.99758e-05	0.00345126	0.687253	0.997307	1078.92	-9.77979e-05	0.0045117	0.578236	0.999314	ENSMUSG00000006134	16
ENSMUSG00000006143	7	2	4	1	1	5	3	0	2	2	1	2	10	1	1	0	5.39261	1.88435	4.1338	0.888924	0.993114	4.81376	2.71387	0	2.02067	1.66292	1.14179	1.97845	10.9492	0.934073	1.00461	0	2.53201	-1.09084e-05	0.00386799	0.429637	NA	2.53201	0.000518821	0.0333463	0.600227	NA	2.53201	0.000419478	0.0275204	0.352127	NA	ENSMUSG00000006143	5
ENSMUSG00000006154	137	262	71	174	82	170	161	57	68	72	69	137	360	90	90	59	105.541	246.85	73.375	154.673	81.4353	163.668	145.644	71.967	68.7028	59.865	78.7836	135.524	394.173	84.0666	90.4153	79.8688	127.16	-3.59342e-05	0.00386792	0.176695	0.998924	127.16	0.00103233	0.0298666	0.386978	0.997307	127.16	0.00126884	0.0340587	0.117036	0.999314	ENSMUSG00000006154	7
ENSMUSG00000006169	4170	3502	3150	3777	3031	3166	3570	2650	3223	4132	2910	3224	3162	3687	3133	2327	3212.45	3299.5	3255.37	3357.47	3010.13	3048.07	3229.51	3345.83	3256.31	3435.58	3322.61	3189.26	3462.15	3443.93	3147.46	3150.08	3260.36	5.86455e-05	0.00385544	0.850274	0.998924	3260.36	0.00025937	0.00384024	0.177417	0.997307	3260.36	0.000173897	0.00396646	0.409307	0.999314	ENSMUSG00000006169	11
ENSMUSG00000006179	1	2	3	1	0	0	2	6	0	1	1	0	2	2	1	1	0.770373	1.88435	3.10035	0.888924	0	0	1.80925	7.57547	0	0.831458	1.14179	0	2.18985	1.86815	1.00461	1.35371	1.52614	-1.23636e-05	0.003868	0.2309	NA	1.52614	-0.000362007	0.0335974	0.696905	NA	1.52614	0.000256997	0.0270954	0.495854	NA	ENSMUSG00000006179	13
ENSMUSG00000006191	401	388	291	348	375	325	377	301	365	421	323	332	301	354	329	242	308.919	365.564	300.734	309.346	372.418	312.894	341.043	380.036	368.773	350.044	368.799	328.422	329.572	330.662	330.518	327.597	339.084	0.00028495	0.00386407	0.102327	0.980409	339.084	-0.000210292	0.00546388	0.307905	0.997307	339.084	-0.000851303	0.0141012	0.0612751	0.999314	ENSMUSG00000006191	13
ENSMUSG00000006200	10	5	2	1	1	0	1	0	5	0	0	0	1	1	1	0	7.70373	4.71088	2.0669	0.888924	0.993114	0	0.904624	0	5.05168	0	0	0	1.09492	0.934073	1.00461	0	1.58459	-1.49786e-05	0.003868	0.201174	NA	1.58459	0.000282151	0.0355305	0.704453	NA	1.58459	0.000378351	0.0282596	0.281712	NA	ENSMUSG00000006200	X
ENSMUSG00000006204	0	0	0	0	0	0	0	0	1	0	0	0	1	0	0	0	0	0	0	0	0	0	0	0	1.01034	0	0	0	1.09492	0	0	0	0.131579	6.77789e-07	0.00386801	0.844561	NA	0.131579	6.04149e-05	0.0374203	0.851795	NA	0.131579	-8.33065e-07	0.0279514	0.994793	NA	ENSMUSG00000006204	7
ENSMUSG00000006205	2363	1872	1625	1722	1902	1686	1856	1675	2051	2291	1360	1566	1655	1971	1640	1462	1820.39	1763.75	1679.36	1530.73	1888.9	1623.2	1678.98	2114.82	2072.2	1904.87	1552.84	1549.12	1812.1	1841.06	1647.57	1979.12	1778.69	7.86464e-05	0.00386546	0.57545	0.998924	1778.69	-7.85626e-06	0.00434833	0.964636	0.997307	1778.69	-8.06345e-05	0.00558084	0.669333	0.999314	ENSMUSG00000006205	7
ENSMUSG00000006215	467	433	397	475	377	417	429	283	394	485	336	356	364	372	396	271	359.764	407.962	410.28	422.239	374.404	401.468	388.084	357.31	398.072	403.257	383.642	352.164	398.552	347.475	397.827	366.855	385.585	-0.000127323	0.00386347	0.496325	0.998924	385.585	-2.38547e-05	0.00352295	0.873112	0.997307	385.585	6.143e-05	0.00452318	0.719252	0.999314	ENSMUSG00000006215	4
ENSMUSG00000006216	6038	5099	4685	5473	5311	4463	5469	4589	4882	5970	3936	4213	4273	5742	5020	3889	4651.51	4804.16	4841.72	4865.08	5274.43	4296.76	4947.39	5793.97	4932.46	4963.8	4494.09	4167.6	4678.61	5363.45	5043.16	5264.57	4898.92	-0.000101316	0.00386376	0.576286	0.998924	4898.92	5.63282e-06	0.00350178	0.969791	0.997628	4898.92	7.28443e-05	0.00463083	0.673158	0.999314	ENSMUSG00000006216	4
ENSMUSG00000006218	47	38	31	46	33	52	46	19	31	16	19	65	38	28	41	14	36.2075	35.8027	32.037	40.8905	32.7728	50.0631	41.6127	23.989	31.3204	13.3033	21.694	64.2995	41.6071	26.154	41.1892	18.9519	34.4934	-1.54643e-05	0.00386782	0.689163	0.998924	34.4934	-0.000496767	0.0204266	0.581945	0.997307	34.4934	-5.62073e-05	0.0168152	0.912428	0.999314	ENSMUSG00000006218	4
ENSMUSG00000006219	225	240	246	292	140	321	280	146	269	259	196	144	117	221	197	207	173.334	226.122	254.229	259.566	139.036	309.043	253.295	184.337	271.78	215.348	223.791	142.448	128.106	206.43	197.909	280.218	216.562	-2.26468e-05	0.00386756	0.70154	0.998924	216.562	-0.000292716	0.0132514	0.613092	0.997307	216.562	-3.41494e-05	0.011808	0.929595	0.999314	ENSMUSG00000006219	4
ENSMUSG00000006221	154	151	120	147	113	125	135	103	138	144	89	130	96	146	134	109	118.637	142.269	124.014	130.672	112.222	120.344	122.124	130.046	139.426	119.73	101.619	128.599	105.113	136.375	134.618	147.554	125.835	-6.2148e-05	0.00386631	0.58858	0.998924	125.835	0.000244512	0.00776494	0.404219	0.997307	125.835	0.000274791	0.00928871	0.329648	0.999314	ENSMUSG00000006221	4
ENSMUSG00000006235	105	191	97	163	63	127	132	57	64	118	55	147	142	79	66	71	80.8891	179.956	100.245	144.895	62.5662	122.27	119.41	71.967	64.6615	98.112	62.7985	145.416	155.479	73.7918	66.3045	96.1133	102.805	-5.97465e-05	0.00386776	0.182755	0.998924	102.805	0.000113441	0.015769	0.875904	0.997307	102.805	0.000665423	0.0219004	0.294446	0.999314	ENSMUSG00000006235	9
ENSMUSG00000006241	94	87	87	77	80	77	66	40	51	89	44	71	60	65	79	64	72.415	81.9694	89.9102	68.4472	79.4491	74.1319	59.7052	50.5032	51.5271	73.9998	50.2388	70.2349	65.6955	60.7147	79.3645	86.6373	69.684	-0.000137579	0.00386721	0.0807272	0.956828	69.684	0.00030015	0.0108153	0.496417	0.997307	69.684	0.00142325	0.026762	0.0875943	0.999314	ENSMUSG00000006241	9
ENSMUSG00000006262	2016	1443	1373	1664	1410	1478	1437	1152	1368	1748	1548	1337	1424	1532	1413	1213	1553.07	1359.56	1418.93	1479.17	1400.29	1422.95	1299.94	1454.49	1382.14	1453.39	1767.49	1322.59	1559.17	1431	1419.52	1642.05	1460.36	5.52919e-05	0.003864	0.75352	0.998924	1460.36	0.000366179	0.0072667	0.169902	0.997307	1460.36	0.000141323	0.00530485	0.452009	0.999314	ENSMUSG00000006262	5
ENSMUSG00000006269	3904	3192	2973	3266	3153	2813	3655	2763	3108	3511	2253	2589	2707	3549	3045	2429	3007.53	3007.43	3072.45	2903.23	3131.29	2708.22	3306.4	3488.51	3140.12	2919.25	2572.46	2561.1	2963.96	3315.02	3059.05	3288.16	3027.76	-0.000224976	0.00386362	0.222085	0.998924	3027.76	-9.60094e-07	0.00346032	0.994814	0.998672	3027.76	0.00016516	0.00537744	0.390608	0.999314	ENSMUSG00000006269	6
ENSMUSG00000006270	2	2	1	1	2	0	3	0	0	0	0	1	0	0	0	0	1.54075	1.88435	1.03345	0.888924	1.98623	0	2.71387	0	0	0	0	0.989224	0	0	0	0	0.6898	-1.04146e-05	0.00386801	0.219856	NA	0.6898	-0.00111445	0.040098	0.146346	NA	0.6898	-5.06078e-05	0.0271188	0.862642	NA	ENSMUSG00000006270	19
ENSMUSG00000006273	9858	8761	7808	9394	9273	7882	9329	7908	8501	10164	7958	7949	7102	9813	8299	6623	7594.33	8254.41	8069.18	8350.55	9209.15	7588.41	8439.24	9984.47	8588.86	8450.94	9086.38	7863.34	7776.15	9166.06	8337.29	8965.61	8482.77	0.000176558	0.00386346	0.346432	0.998924	8482.77	-7.8755e-05	0.00373279	0.613095	0.997307	8482.77	-0.000209486	0.00581612	0.306203	0.999314	ENSMUSG00000006273	8
ENSMUSG00000006276	1127	998	941	953	919	1098	1000	707	745	1122	767	973	886	928	847	706	868.21	940.292	972.477	847.145	912.672	1057.1	904.624	892.643	752.7	932.896	875.754	962.515	970.103	866.82	850.908	955.718	910.161	-8.19218e-05	0.00386408	0.638195	0.998924	910.161	-9.68887e-05	0.00412004	0.559719	0.997307	910.161	-1.38065e-05	0.00452674	0.934557	0.999314	ENSMUSG00000006276	8
ENSMUSG00000006281	1037	896	791	873	833	982	919	638	825	961	664	969	791	889	777	636	798.876	844.19	817.459	776.031	827.264	945.423	831.349	805.525	833.527	799.031	758.15	958.558	866.085	830.391	780.585	860.959	833.338	0.000130235	0.00386301	0.507513	0.998924	833.338	-6.4666e-05	0.00353749	0.668178	0.997307	833.338	-0.000142622	0.00493418	0.440749	0.999314	ENSMUSG00000006281	14
ENSMUSG00000006288	618	545	466	545	549	503	509	388	408	584	386	495	465	508	495	378	476.09	513.486	481.588	484.464	545.22	484.264	460.454	489.881	412.217	485.571	440.732	489.666	509.14	474.509	497.284	511.702	484.767	-0.000253006	0.00386281	0.206461	0.998924	484.767	1.53762e-05	0.00330911	0.915328	0.997307	484.767	0.000189615	0.00533871	0.335133	0.999314	ENSMUSG00000006288	14
ENSMUSG00000006289	495	419	343	470	418	416	462	319	394	505	347	376	419	457	429	316	381.334	394.772	354.474	417.794	415.122	400.505	417.936	402.763	398.072	419.886	396.202	371.948	458.773	426.871	430.98	427.772	407.2	0.000102136	0.00386236	0.624784	0.998924	407.2	0.000265919	0.00538593	0.205095	0.997307	407.2	9.79135e-05	0.00442236	0.578566	0.999314	ENSMUSG00000006289	14
ENSMUSG00000006299	4978	4124	3770	4255	4116	3613	4306	3262	3860	4630	3135	3531	3641	4446	3890	2945	3834.91	3885.54	3896.11	3782.37	4087.66	3478.42	3895.31	4118.53	3899.9	3849.65	3579.52	3492.95	3986.62	4152.89	3907.95	3986.67	3864.69	-0.000268414	0.00385851	0.320847	0.998924	3864.69	0.000120491	0.003182	0.444815	0.997307	3864.69	0.000271171	0.00492398	0.214231	0.999314	ENSMUSG00000006299	1
ENSMUSG00000006301	849	810	592	793	636	724	773	457	629	787	468	626	952	672	536	454	654.046	763.163	611.803	704.917	631.62	697.033	699.274	576.999	635.501	654.357	534.358	619.254	1042.37	627.697	538.473	614.584	662.84	-9.59109e-05	0.00386687	0.308907	0.998924	662.84	0.000250251	0.00882613	0.46923	0.997307	662.84	0.000511301	0.0140101	0.218302	0.999314	ENSMUSG00000006301	1
ENSMUSG00000006304	4138	3272	3030	3445	3303	3170	3583	2599	3135	3832	2863	2977	3019	3539	3135	2380	3187.8	3082.8	3131.36	3062.34	3280.26	3051.92	3241.27	3281.44	3167.4	3186.15	3268.95	2944.92	3305.58	3305.68	3149.47	3221.83	3179.32	0.000102183	0.00385066	0.779144	0.998924	3179.32	6.21781e-05	0.00267438	0.717455	0.997307	3179.32	1.34943e-05	0.00362512	0.952682	0.999314	ENSMUSG00000006304	1
ENSMUSG00000006307	1766	1519	1382	1342	1237	1414	1406	998	1150	1564	1110	1421	1158	1162	1196	946	1360.48	1431.17	1428.23	1192.94	1228.48	1361.33	1271.9	1260.05	1161.89	1300.4	1267.39	1405.69	1267.92	1085.39	1201.52	1280.61	1281.59	-0.000190827	0.0038631	0.327033	0.998924	1281.59	-0.000215436	0.00507481	0.273494	0.997307	1281.59	-1.50322e-05	0.00427773	0.92845	0.999314	ENSMUSG00000006307	7
ENSMUSG00000006310	18	29	17	13	18	17	15	8	11	17	6	15	24	19	6	9	13.8667	27.3231	17.5687	11.556	17.8761	16.3668	13.5694	10.1006	11.1137	14.1348	6.85075	14.8384	26.2782	17.7474	6.02769	12.1834	14.8376	-4.60239e-05	0.00386786	0.18903	0.998924	14.8376	0.000200229	0.0199062	0.82328	0.997307	14.8376	0.000737111	0.0249723	0.278386	NA	ENSMUSG00000006310	7
ENSMUSG00000006311	0	0	0	0	0	0	0	0	0	0	0	0	0	0	0	0	0	0	0	0	0	0	0	0	0	0	0	0	0	0	0	0	0	0	0.00386802	NA	NA	0	0	0.0378377	NA	NA	0	0	0.0281349	NA	NA	ENSMUSG00000006311	7
ENSMUSG00000006313	52	54	12	38	11	39	22	13	10	134	15	15	34	22	13	6	40.0594	50.8775	12.4014	33.7791	10.9243	37.5473	19.9017	16.4135	10.1034	111.415	17.1269	14.8384	37.2274	20.5496	13.06	8.12225	28.3967	5.88425e-06	0.00386795	0.796221	0.998924	28.3967	-0.000156827	0.0268132	0.881728	0.997307	28.3967	-0.000153974	0.0227403	0.774413	0.999314	ENSMUSG00000006313	7
ENSMUSG00000006315	1840	1475	1459	1548	1583	1440	1678	1200	1577	1779	1239	1511	1389	1737	1599	1136	1417.49	1389.71	1507.8	1376.05	1572.1	1386.36	1517.96	1515.09	1593.3	1479.16	1414.68	1494.72	1520.85	1622.48	1606.38	1537.81	1497	0.000375148	0.00385807	0.174938	0.998924	1497	0.000248938	0.00414335	0.190611	0.997307	1497	-5.08253e-06	0.00378889	0.978422	0.999314	ENSMUSG00000006315	7
ENSMUSG00000006333	7589	6488	5621	6734	6261	5751	6665	4718	6306	7351	4974	6258	5972	7175	6340	4585	5846.36	6112.84	5809.03	5986.02	6217.89	5536.79	6029.32	5956.85	6371.18	6112.05	5679.27	6190.56	6538.89	6701.97	6369.25	6206.75	6104.06	0.000250342	0.00385462	0.434775	0.998924	6104.06	0.00212774	0.0157452	0.00905394	0.696784	6104.06	0.000302809	0.00452419	0.194561	0.999314	ENSMUSG00000006333	7
ENSMUSG00000006335	244	190	165	202	174	211	206	143	184	248	150	182	188	213	160	138	187.971	179.014	170.519	179.563	172.802	203.141	186.353	180.549	185.902	206.202	171.269	180.039	205.846	198.958	160.738	186.812	184.73	7.43505e-05	0.0038654	0.601111	0.998924	184.73	2.71099e-05	0.00442357	0.880025	0.997307	184.73	-4.71667e-05	0.00533114	0.796604	0.999314	ENSMUSG00000006335	7
ENSMUSG00000006342	5882	4682	4630	5350	6326	5065	5407	5198	5602	5074	4082	4412	3916	6552	5329	4631	4531.33	4411.27	4784.88	4755.74	6282.44	4876.34	4891.3	6562.88	5659.9	4218.82	4660.79	4364.45	4287.72	6120.05	5353.59	6269.02	5126.91	2.9991e-05	0.00386623	0.798737	0.998924	5126.91	-6.47479e-05	0.00544261	0.767862	0.997307	5126.91	-8.22073e-05	0.00643673	0.697267	0.999314	ENSMUSG00000006342	10
ENSMUSG00000006344	128	127	194	201	132	133	164	107	184	191	158	97	96	142	149	136	98.6077	119.656	200.489	178.674	131.091	128.046	148.358	135.096	185.902	158.808	180.403	95.9547	105.113	132.638	149.688	184.104	145.789	1.61241e-05	0.00386748	0.801581	0.998924	145.789	0.000148529	0.0111794	0.764205	0.997307	145.789	1.32899e-05	0.010929	0.97052	0.999314	ENSMUSG00000006344	10
ENSMUSG00000006345	22699	16803	17421	18292	16721	15635	17368	13211	15993	17943	12453	15390	13632	18340	15932	11760	17486.7	15831.4	18003.7	16260.2	16605.9	15052.6	15711.5	16679.9	16158.3	14918.9	14218.7	15224.2	14926	17130.9	16005.5	15919.6	16008.4	-0.000680995	0.00385973	0.0069874	0.635846	16008.4	-3.27961e-06	0.00291612	0.981823	0.998545	16008.4	0.000631702	0.00906706	0.0587176	0.999314	ENSMUSG00000006345	10
ENSMUSG00000006356	1381	1166	991	1381	1006	1263	1409	631	1016	1097	914	1226	1027	987	989	703	1063.88	1098.58	1024.15	1227.6	999.073	1215.96	1274.62	796.687	1026.5	912.109	1043.6	1212.79	1124.49	921.93	993.564	951.657	1055.45	-6.827e-05	0.00386623	0.560866	0.998924	1055.45	-0.000225008	0.00729454	0.413065	0.997307	1055.45	-3.47203e-05	0.00612629	0.865146	0.999314	ENSMUSG00000006356	12
ENSMUSG00000006360	328	320	257	311	242	276	278	188	310	367	218	250	253	337	278	191	252.682	301.496	265.597	276.455	240.334	265.72	251.485	237.365	313.204	305.145	248.911	247.306	277.016	314.783	279.283	258.558	270.959	4.22482e-05	0.00386521	0.774246	0.998924	270.959	0.0010294	0.0149333	0.0743782	0.997307	270.959	0.000262386	0.00775997	0.280723	0.999314	ENSMUSG00000006360	12
ENSMUSG00000006362	492	402	398	483	393	424	468	266	373	443	361	322	347	408	390	309	379.023	378.755	411.313	429.35	390.294	408.207	423.364	335.846	376.855	368.336	412.187	318.53	379.939	381.102	391.8	418.296	387.7	-0.000211523	0.0038645	0.199342	0.998924	387.7	8.51008e-06	0.0038111	0.956994	0.997307	387.7	0.000195737	0.00624584	0.347449	0.999314	ENSMUSG00000006362	8
ENSMUSG00000006369	273	227	347	362	157	354	197	113	337	384	264	154	120	326	205	180	210.312	213.874	358.607	321.791	155.919	340.814	178.211	142.671	340.483	319.28	301.433	152.34	131.391	304.508	205.946	243.668	245.078	1.50375e-06	0.00386778	0.971871	0.998924	245.078	0.000252024	0.0171391	0.746465	0.997307	245.078	0.000100482	0.0158044	0.837956	0.999314	ENSMUSG00000006369	15
ENSMUSG00000006373	7186	5635	4942	6092	5511	5058	6001	4574	5517	6488	4399	4778	4948	6629	5495	4095	5535.9	5309.16	5107.31	5415.33	5473.05	4869.6	5428.65	5775.04	5574.02	5394.5	5022.74	4726.51	5417.69	6191.97	5520.36	5543.44	5394.08	-0.000153529	0.00386135	0.498065	0.998924	5394.08	0.000205807	0.00438609	0.260213	0.997307	5394.08	0.000281698	0.00580113	0.202157	0.999314	ENSMUSG00000006373	X
ENSMUSG00000006378	406	352	306	359	397	296	348	338	400	413	311	296	299	409	365	251	312.771	331.646	316.236	319.124	394.266	284.975	314.809	426.752	404.134	343.392	355.097	292.81	327.382	382.036	366.684	339.781	344.493	0.000124013	0.00386609	0.309561	0.998924	344.493	2.78156e-06	0.00502636	0.989183	0.998545	344.493	-0.00016163	0.00720989	0.479564	0.999314	ENSMUSG00000006378	15
ENSMUSG00000006386	2212	1785	1500	2291	1874	1835	2054	1326	1614	1966	1855	1965	1394	1635	1719	1257	1704.06	1681.79	1550.18	2036.53	1861.1	1766.65	1858.1	1674.18	1630.68	1634.65	2118.02	1943.82	1526.32	1527.21	1726.93	1701.61	1746.36	0.000112888	0.00386491	0.465829	0.998924	1746.36	-0.000522902	0.00964799	0.136719	0.997307	1746.36	-0.000552065	0.0114173	0.116569	0.999314	ENSMUSG00000006386	4
ENSMUSG00000006389	1	0	1	0	1	0	1	0	0	0	0	1	1	1	0	2	0.770373	0	1.03345	0	0.993114	0	0.904624	0	0	0	0	0.989224	1.09492	0.934073	0	2.70742	0.5892	-2.39031e-06	0.00386801	0.762519	NA	0.5892	0.00049203	0.0363792	0.501971	NA	0.5892	0.00019605	0.0275713	0.498486	NA	ENSMUSG00000006389	4
ENSMUSG00000006390	2339	1753	1807	1931	2225	2035	2176	1665	1887	2122	1596	1695	1670	2435	2109	1491	1801.9	1651.64	1867.45	1716.51	2209.68	1959.2	1968.46	2102.19	1906.5	1764.35	1822.3	1676.73	1828.52	2274.47	2118.73	2018.38	1917.94	7.91962e-05	0.00386228	0.706358	0.998924	1917.94	2.80258e-06	0.00317872	0.984325	0.998545	1917.94	-4.30859e-05	0.00416965	0.800428	0.999314	ENSMUSG00000006390	4
ENSMUSG00000006392	623	474	538	548	513	502	571	457	459	609	494	525	443	549	542	389	479.942	446.592	555.996	487.13	509.467	483.302	516.54	576.999	463.744	506.358	564.045	519.342	485.051	512.806	544.501	526.593	511.151	0.000128736	0.00386389	0.470514	0.998924	511.151	-1.61656e-05	0.00358447	0.914716	0.997307	511.151	-0.000104351	0.00491934	0.559522	0.999314	ENSMUSG00000006392	4
ENSMUSG00000006395	1142	790	883	946	915	785	890	740	826	1223	605	907	819	1022	942	613	879.765	744.319	912.537	840.922	908.699	755.761	805.115	934.308	834.537	1016.87	690.784	897.226	896.743	954.623	946.347	829.823	865.524	3.66634e-05	0.00386552	0.791704	0.998924	865.524	0.000202704	0.00622463	0.382966	0.997307	865.524	8.2232e-05	0.0056495	0.665842	0.999314	ENSMUSG00000006395	4
ENSMUSG00000006398	72	37	46	48	38	66	46	54	60	56	36	41	42	53	69	37	55.4668	34.8605	47.5387	42.6684	37.7383	63.5417	41.6127	68.1793	60.6201	46.5616	41.1045	40.5582	45.9868	49.5059	69.3184	50.0872	49.7093	1.60425e-05	0.00386751	0.797366	0.998924	49.7093	8.33783e-05	0.0109105	0.864612	0.997307	49.7093	-2.25854e-05	0.0111256	0.950749	0.999314	ENSMUSG00000006398	4
ENSMUSG00000006403	8	13	11	15	12	24	15	4	17	12	18	11	12	14	10	6	6.16298	12.2483	11.368	13.3339	11.9174	23.1061	13.5694	5.05032	17.1757	9.9775	20.5522	10.8815	13.1391	13.077	10.0461	8.12225	12.483	3.56188e-05	0.00386786	0.307123	0.998924	12.483	-0.000656568	0.0234113	0.515345	0.997307	12.483	-0.000839765	0.0264732	0.238546	NA	ENSMUSG00000006403	1
ENSMUSG00000006411	85	81	52	76	63	78	85	35	62	87	36	58	59	57	51	59	65.4817	76.3163	53.7394	67.5582	62.5662	75.0947	76.893	44.1903	62.6408	72.3368	41.1045	57.375	64.6005	53.2422	51.2353	79.8688	62.7652	-5.34889e-05	0.00386738	0.444282	0.998924	62.7652	-0.000171235	0.010461	0.705655	0.997307	62.7652	9.08913e-05	0.0104141	0.789068	0.999314	ENSMUSG00000006411	1
ENSMUSG00000006412	1333	1092	1091	1176	1133	1088	1190	843	984	1259	912	1017	1071	1267	1086	826	1026.91	1028.86	1127.49	1045.37	1125.2	1047.47	1076.5	1064.35	994.17	1046.81	1041.31	1006.04	1172.66	1183.47	1091.01	1118.16	1074.74	-0.000271922	0.00385676	0.355047	0.998924	1074.74	0.000365602	0.00501473	0.105983	0.997307	1074.74	0.000522624	0.00694239	0.0720293	0.999314	ENSMUSG00000006412	1
ENSMUSG00000006418	1713	1489	1287	1614	1372	1442	1605	1048	1401	1610	1088	1433	1326	1526	1395	1000	1319.65	1402.9	1330.05	1434.72	1362.55	1388.29	1451.92	1323.18	1415.48	1338.65	1242.27	1417.56	1451.87	1425.4	1401.44	1353.71	1378.73	-9.49827e-05	0.00385801	0.731982	0.998924	1378.73	7.56204e-05	0.00295201	0.617937	0.997307	1378.73	0.000115075	0.00395281	0.551529	0.999314	ENSMUSG00000006418	2
ENSMUSG00000006423	1117	902	798	968	926	902	1060	753	947	1094	807	781	696	1000	884	666	860.506	849.843	824.694	860.479	919.624	868.403	958.901	950.722	956.788	909.615	921.426	772.584	762.067	934.073	888.079	901.57	883.711	0.000179634	0.00386288	0.366554	0.998924	883.711	-0.000218234	0.0050158	0.264968	0.997307	883.711	-0.000362838	0.00748137	0.153486	0.999314	ENSMUSG00000006423	X
ENSMUSG00000006435	33	25	28	29	18	31	35	19	22	25	12	38	29	34	20	16	25.4223	23.5544	28.9366	25.7788	17.8761	29.8453	31.6618	23.989	22.2274	20.7864	13.7015	37.5905	31.7528	31.7585	20.0923	21.6593	25.4146	-2.10155e-05	0.0038677	0.671735	0.998924	25.4146	5.87132e-05	0.0141355	0.928204	0.997307	25.4146	0.000166631	0.0145629	0.717291	0.999314	ENSMUSG00000006435	19
ENSMUSG00000006442	448	345	355	348	310	316	376	255	374	388	302	305	331	409	326	258	345.127	325.051	366.875	309.346	307.865	304.23	340.139	321.958	377.866	322.606	344.821	301.713	362.42	382.036	327.504	349.257	336.801	-1.95504e-07	0.00386433	0.999075	0.999627	336.801	0.000789097	0.0119343	0.0797639	0.997307	336.801	0.000310746	0.00772395	0.210364	0.999314	ENSMUSG00000006442	4
ENSMUSG00000006445	266	266	219	272	151	241	296	145	221	248	168	212	329	233	215	164	204.919	250.619	226.326	241.787	149.96	232.023	267.769	183.074	223.284	206.202	191.821	209.715	360.23	217.639	215.992	222.008	225.211	-6.883e-05	0.00386714	0.40413	0.998924	225.211	0.00140941	0.0223465	0.119878	0.997307	225.211	0.00131749	0.0251246	0.0908877	0.999314	ENSMUSG00000006445	4
ENSMUSG00000006456	680	563	507	621	556	576	606	408	565	669	508	567	496	559	608	424	523.853	530.445	523.959	552.022	552.171	554.545	548.202	515.132	570.84	556.245	580.03	560.89	543.082	522.147	610.805	573.972	551.146	0.000341655	0.0038606	0.152734	0.998924	551.146	0.00011854	0.00348334	0.449473	0.997307	551.146	-8.17216e-05	0.00408777	0.647338	0.999314	ENSMUSG00000006456	19
ENSMUSG00000006457	42	24	20	31	22	38	31	8	9	8	10	30	20	22	26	9	32.3556	22.6122	20.669	27.5567	21.8485	36.5846	28.0433	10.1006	9.09302	6.65166	11.4179	29.6767	21.8985	20.5496	26.12	12.1834	21.0851	-6.82017e-05	0.00386786	0.0460986	0.902485	21.0851	-0.000594785	0.0226149	0.544939	0.997307	21.0851	0.000649603	0.0239234	0.320218	0.999314	ENSMUSG00000006457	19
ENSMUSG00000006462	4	1	1	1	3	1	1	0	3	3	1	2	5	4	1	1	3.08149	0.942176	1.03345	0.888924	2.97934	0.962752	0.904624	0	3.03101	2.49437	1.14179	1.97845	5.47462	3.73629	1.00461	1.35371	1.93798	8.18233e-06	0.00386798	0.597928	NA	1.93798	0.00141362	0.0391223	0.221954	NA	1.93798	0.000236839	0.025765	0.606677	NA	ENSMUSG00000006462	2
ENSMUSG00000006463	498	432	323	407	403	422	414	328	405	462	329	412	352	461	385	277	383.646	407.02	333.805	361.792	400.225	406.281	374.514	414.126	409.186	384.134	375.649	407.56	385.413	430.608	386.777	374.977	389.732	0.000203502	0.00386328	0.287007	0.998924	389.732	-1.81666e-05	0.00342733	0.901665	0.997307	389.732	-0.000158262	0.00519517	0.403787	0.999314	ENSMUSG00000006463	19
ENSMUSG00000006464	780	638	589	720	625	660	640	483	634	689	562	680	511	653	633	403	600.891	601.109	608.702	640.025	620.696	635.417	578.959	609.826	640.553	572.875	641.687	672.672	559.506	609.95	635.921	545.545	610.896	0.000135883	0.00386182	0.534051	0.998924	610.896	-0.000118563	0.00371474	0.456079	0.997307	610.896	-0.000189097	0.00503056	0.333156	0.999314	ENSMUSG00000006464	19
ENSMUSG00000006469	2596	2238	2299	2424	2276	1937	2228	1949	2303	3023	2038	1993	1648	2460	2318	1664	1999.89	2108.59	2375.9	2154.75	2260.33	1864.85	2015.5	2460.77	2326.8	2513.5	2326.97	1971.52	1804.44	2297.82	2328.7	2252.57	2191.43	0.000115244	0.00386529	0.427352	0.998924	2191.43	2.44932e-05	0.00425468	0.887552	0.997307	2191.43	-8.60212e-05	0.00549319	0.645357	0.999314	ENSMUSG00000006469	2
ENSMUSG00000006471	214	167	155	159	177	170	179	129	139	226	123	157	149	133	170	130	164.86	157.343	160.185	141.339	175.781	163.668	161.928	162.873	140.437	187.91	140.44	155.308	163.144	124.232	170.784	175.982	159.138	7.04295e-06	0.00386625	0.951951	0.998924	159.138	-0.000142142	0.00632128	0.564105	0.997307	159.138	-9.84641e-05	0.00667619	0.650432	0.999314	ENSMUSG00000006471	2
ENSMUSG00000006476	1613	1264	1282	1262	1093	1220	1151	872	1153	1595	883	1186	1098	1158	1139	943	1242.61	1190.91	1324.88	1121.82	1085.47	1174.56	1041.22	1100.97	1164.92	1326.18	1008.2	1173.22	1202.23	1081.66	1144.26	1276.55	1166.23	-0.000133092	0.00386375	0.463216	0.998924	1166.23	0.000241982	0.00566116	0.256727	0.997307	1166.23	0.000327974	0.00753708	0.186124	0.999314	ENSMUSG00000006476	2
ENSMUSG00000006488	0	0	0	0	0	0	0	0	0	0	0	0	0	0	0	0	0	0	0	0	0	0	0	0	0	0	0	0	0	0	0	0	0	0	0.00386802	NA	NA	0	0	0.0378377	NA	NA	0	0	0.0281349	NA	NA	ENSMUSG00000006488	13
ENSMUSG00000006490	0	0	0	0	0	0	0	0	0	0	0	0	0	0	0	0	0	0	0	0	0	0	0	0	0	0	0	0	0	0	0	0	0	0	0.00386802	NA	NA	0	0	0.0378377	NA	NA	0	0	0.0281349	NA	NA	ENSMUSG00000006490	13
ENSMUSG00000006494	1526	1294	1016	1384	1295	1193	1476	841	988	1389	686	1051	1181	1378	1306	828	1175.59	1219.18	1049.99	1230.27	1286.08	1148.56	1335.22	1061.83	998.212	1154.9	783.269	1039.67	1293.11	1287.15	1312.03	1120.87	1156	-0.000306836	0.00386546	0.0290214	0.846912	1156	9.55329e-05	0.00486356	0.61755	0.997307	1156	0.00113014	0.0185592	0.0577621	0.999314	ENSMUSG00000006494	2
ENSMUSG00000006498	4371	3918	3552	4125	3523	3841	4013	3035	3498	4445	3259	3715	3450	3792	3425	2642	3367.3	3691.45	3670.82	3666.81	3498.74	3697.93	3630.26	3831.93	3534.15	3695.83	3721.1	3674.97	3777.49	3542	3440.8	3576.5	3626.13	0.000175678	0.00385351	0.598317	0.998924	3626.13	-0.000118082	0.00285364	0.480533	0.997307	3626.13	-0.0001928	0.00391241	0.38329	0.999314	ENSMUSG00000006498	10
ENSMUSG00000006517	794	541	581	576	596	587	621	490	668	743	668	525	569	667	638	415	611.676	509.717	600.435	512.02	591.896	565.136	561.771	618.664	674.904	617.773	762.717	519.342	623.012	623.027	640.944	561.789	599.676	0.000284752	0.0038653	0.049408	0.908098	599.676	0.000134593	0.00520922	0.501993	0.997307	599.676	-0.000200356	0.00690194	0.364808	0.999314	ENSMUSG00000006517	8
ENSMUSG00000006519	7145	5401	5462	5927	5796	4781	5817	4865	5910	6948	4116	4991	4999	6791	5703	4187	5504.31	5088.7	5644.71	5268.65	5756.09	4602.92	5262.2	6142.45	5971.08	5776.97	4699.61	4937.22	5473.53	6343.29	5729.32	5667.98	5491.81	-1.3782e-05	0.00386465	0.931847	0.998924	5491.81	0.000218193	0.00579423	0.313035	0.997307	5491.81	0.000151379	0.00575823	0.438879	0.999314	ENSMUSG00000006519	8
ENSMUSG00000006522	29	15	12	17	20	19	21	17	12	16	9	10	10	21	21	7	22.3408	14.1326	12.4014	15.1117	19.8623	18.2923	18.9971	21.4638	12.124	13.3033	10.2761	9.89224	10.9492	19.6155	21.0969	9.47596	15.5835	-5.9974e-05	0.00386778	0.157721	0.998924	15.5835	-0.000944216	0.0231223	0.335617	0.997307	15.5835	0.000176353	0.0160675	0.722588	NA	ENSMUSG00000006522	14
ENSMUSG00000006526	413	310	296	378	256	316	363	227	299	354	298	335	255	326	322	238	318.164	292.075	305.901	336.013	254.237	304.23	328.378	286.605	302.09	294.336	340.254	331.39	279.206	304.508	323.486	322.183	307.691	2.4587e-05	0.00386462	0.879326	0.998924	307.691	0.000123116	0.00472578	0.503867	0.997307	307.691	6.5948e-05	0.00498072	0.70844	0.999314	ENSMUSG00000006526	14
ENSMUSG00000006527	753	669	640	649	605	542	680	548	583	708	575	641	550	647	549	477	580.091	630.316	661.408	576.912	600.834	521.812	615.144	691.893	589.026	588.672	656.53	634.092	602.208	604.345	551.533	645.719	609.409	2.47797e-05	0.00386396	0.888589	0.998924	609.409	-2.53058e-05	0.00364031	0.868214	0.997307	609.409	-3.66304e-05	0.00455077	0.828583	0.999314	ENSMUSG00000006527	14
ENSMUSG00000006529	240	204	187	157	205	167	207	198	191	220	142	152	136	251	167	175	184.889	192.204	193.255	139.561	203.588	160.78	187.257	249.991	192.974	182.921	162.134	150.362	148.91	234.452	167.771	236.899	186.747	-2.13616e-05	0.00386704	0.805673	0.998924	186.747	-3.99392e-05	0.00740357	0.899035	0.997307	186.747	2.24856e-05	0.0080697	0.932712	0.999314	ENSMUSG00000006529	14
ENSMUSG00000006538	888	500	508	535	409	579	435	398	739	616	681	612	400	512	516	432	684.091	471.088	524.993	475.574	406.184	557.434	393.511	502.506	746.638	512.178	777.56	605.405	437.97	478.245	518.381	584.802	542.285	0.000176397	0.00386684	0.0640866	0.926147	542.285	0.000261058	0.00896385	0.455996	0.997307	542.285	-0.000229721	0.00967927	0.44091	0.999314	ENSMUSG00000006538	1
ENSMUSG00000006542	168	145	133	114	110	98	114	94	129	241	222	134	142	206	222	142	129.423	136.616	137.449	101.337	109.243	94.3497	103.127	118.682	130.333	200.381	253.478	132.556	155.479	192.419	223.024	192.227	150.633	0.000199065	0.00386725	0.00954912	0.70003	150.633	0.614771	0.318489	1.93297e-05	0.0121487	150.633	0.000629569	0.0171778	0.217926	0.999314	ENSMUSG00000006542	1
ENSMUSG00000006546	0	0	0	0	0	0	0	0	0	0	0	0	5	0	0	0	0	0	0	0	0	0	0	0	0	0	0	0	5.47462	0	0	0	0.342164	1.01646e-07	0.00386801	0.976543	NA	0.342164	0.000221891	0.0375895	0.500962	NA	0.342164	5.8078e-05	0.0279858	0.652085	NA	ENSMUSG00000006546	1
ENSMUSG00000006567	181	103	104	138	110	154	123	91	83	118	111	131	152	125	113	67	139.437	97.0442	107.479	122.672	109.243	148.264	111.269	114.895	83.8579	98.112	126.739	129.588	166.428	116.759	113.521	90.6985	117.25	-3.89072e-05	0.00386724	0.614705	0.998924	117.25	2.67315e-05	0.00849526	0.94239	0.997307	117.25	0.00012844	0.00981081	0.684454	0.999314	ENSMUSG00000006567	8
ENSMUSG00000006570	6	6	5	3	1	7	3	2	1	2	4	4	5	3	1	3	4.62224	5.65306	5.16725	2.66677	0.993114	6.73927	2.71387	2.52516	1.01034	1.66292	4.56717	3.95689	5.47462	2.80222	1.00461	4.06113	3.47629	-1.99346e-05	0.00386796	0.327214	0.998924	3.47629	-1.89962e-06	0.0283235	0.998557	NA	3.47629	0.000365834	0.0250747	0.497696	NA	ENSMUSG00000006570	8
ENSMUSG00000006574	2120	2032	1431	1785	1592	2117	2065	975	1059	1287	1170	1861	1185	1412	1450	938	1633.19	1914.5	1478.87	1586.73	1581.04	2038.15	1868.05	1231.01	1069.95	1070.09	1335.9	1840.95	1297.49	1318.91	1456.69	1269.78	1499.45	-0.000173387	0.00386695	0.0559387	0.917226	1499.45	-0.003179	0.0342344	0.044939	0.98519	1499.45	-1.73783e-05	0.0077287	0.945723	0.999314	ENSMUSG00000006574	11
ENSMUSG00000006575	100	57	65	53	50	68	59	31	30	66	26	73	58	61	65	34	77.0373	53.7041	67.1743	47.113	49.6557	65.4672	53.3728	39.1399	30.3101	54.8762	29.6866	72.2133	63.5056	56.9785	65.2999	46.0261	54.4725	-7.898e-05	0.00386762	0.155536	0.998924	54.4725	0.000371704	0.0147439	0.563239	0.997307	54.4725	0.00105994	0.0254583	0.15848	0.999314	ENSMUSG00000006575	11
ENSMUSG00000006576	561	442	439	346	392	492	354	267	354	476	318	398	360	389	403	293	432.179	416.442	453.685	307.568	389.301	473.674	320.237	337.109	357.659	395.774	363.09	393.711	394.173	363.354	404.86	396.637	387.466	-8.26903e-05	0.00386625	0.478813	0.998924	387.466	5.89228e-05	0.00549974	0.791219	0.997307	387.466	0.000161801	0.00746218	0.49245	0.999314	ENSMUSG00000006576	1
ENSMUSG00000006585	198	174	162	153	196	164	175	152	193	234	112	139	135	213	232	161	152.534	163.939	167.419	136.005	194.65	157.891	158.309	191.912	194.995	194.561	127.881	137.502	147.815	198.958	233.071	217.947	173.462	4.70087e-05	0.00386696	0.603691	0.998924	173.462	0.000552741	0.0128391	0.259352	0.997307	173.462	0.000115553	0.00840502	0.669067	0.999314	ENSMUSG00000006585	8
ENSMUSG00000006586	29	15	19	24	24	16	11	24	24	29	18	27	25	22	17	19	22.3408	14.1326	19.6356	21.3342	23.8347	15.404	9.95086	30.3019	24.2481	24.1123	20.5522	26.709	27.3731	20.5496	17.0784	25.7205	21.4549	4.5973e-05	0.00386772	0.33572	0.998924	21.4549	0.000525692	0.0183115	0.511814	0.997307	21.4549	-9.14954e-05	0.0146045	0.843469	0.999314	ENSMUSG00000006586	4
ENSMUSG00000006587	13	12	13	11	15	13	15	16	12	15	7	17	10	10	6	6	10.0148	11.3061	13.4349	9.77817	14.8967	12.5158	13.5694	20.2013	12.124	12.4719	7.99254	16.8168	10.9492	9.34073	6.02769	8.12225	11.8476	1.86442e-05	0.00386781	0.644071	0.998924	11.8476	-0.00620665	0.0652996	0.0391335	NA	11.8476	-0.00206247	0.0403165	0.0691684	NA	ENSMUSG00000006587	8
ENSMUSG00000006589	1123	879	780	980	986	757	901	732	868	1112	715	821	882	1095	930	743	865.128	828.173	806.092	871.146	979.21	728.803	815.066	924.208	876.971	924.581	816.381	812.153	965.723	1022.81	934.291	1005.81	886.034	5.66171e-05	0.00386377	0.754326	0.998924	886.034	0.00233695	0.0218777	0.0215632	0.893377	886.034	0.000371806	0.00811546	0.159633	0.999314	ENSMUSG00000006589	8
ENSMUSG00000006599	1308	1026	940	1063	960	944	1072	887	1033	1202	912	940	847	1040	927	691	1007.65	966.673	971.444	944.926	953.389	908.838	969.757	1119.91	1043.68	999.412	1041.31	929.87	927.401	971.436	931.277	935.413	976.399	0.000162057	0.00386088	0.489217	0.998924	976.399	-0.000174316	0.00400775	0.311028	0.997307	976.399	-0.000257647	0.00542509	0.22731	0.999314	ENSMUSG00000006599	7
ENSMUSG00000006611	376	282	287	333	357	376	351	235	332	371	235	318	269	353	297	235	289.66	265.694	296.6	296.012	354.542	361.995	317.523	296.706	335.431	308.471	268.321	314.573	294.535	329.728	298.37	318.121	309.143	0.000178921	0.00386449	0.277942	0.998924	309.143	-0.0002688	0.00636477	0.252012	0.997307	309.143	-0.000527284	0.0107044	0.114731	0.999314	ENSMUSG00000006611	13
ENSMUSG00000006638	2638	1866	2062	2006	1887	1786	2264	1503	2147	2308	1569	1943	1672	2381	2203	1387	2032.24	1758.1	2130.98	1783.18	1874.01	1719.48	2048.07	1897.66	2169.19	1919.01	1791.47	1922.06	1830.71	2224.03	2213.17	1877.59	1949.43	3.42731e-05	0.00386441	0.837328	0.998924	1949.43	0.000316376	0.00689111	0.210134	0.997307	1949.43	0.000141581	0.00550795	0.457667	0.999314	ENSMUSG00000006638	5
ENSMUSG00000006641	2948	1968	2322	1994	1810	1754	1736	1443	1987	2218	1564	1912	1509	2003	1905	1281	2271.06	1854.2	2399.67	1772.51	1797.54	1688.67	1570.43	1821.9	2007.54	1844.17	1785.76	1891.4	1652.24	1870.95	1913.79	1734.1	1867.25	-0.00024503	0.00386463	0.129577	0.99429	1867.25	0.000118564	0.00459988	0.510721	0.997307	1867.25	0.000500028	0.0104828	0.124874	0.999314	ENSMUSG00000006641	5
ENSMUSG00000006642	12	13	16	14	9	11	21	24	22	18	8	11	16	15	15	12	9.24447	12.2483	16.5352	12.4449	8.93803	10.5903	18.9971	30.3019	22.2274	14.9662	9.13433	10.8815	17.5188	14.0111	15.0692	16.2445	14.9596	1.79643e-05	0.00386784	0.622699	0.998924	14.9596	-0.000231367	0.0190137	0.788177	0.997307	14.9596	-0.000298452	0.018972	0.589714	NA	ENSMUSG00000006642	5
ENSMUSG00000006649	1297	1144	1091	1082	1028	959	1115	1007	1155	1521	987	999	938	1313	1079	840	999.173	1077.85	1127.49	961.816	1020.92	923.279	1008.66	1271.42	1166.94	1264.65	1126.95	988.234	1027.04	1226.44	1083.98	1137.12	1088.25	0.000190141	0.00386513	0.20297	0.998924	1088.25	0.00018052	0.00563803	0.395182	0.997307	1088.25	-5.27654e-05	0.00514147	0.768034	0.999314	ENSMUSG00000006649	7
ENSMUSG00000006651	245	226	213	188	220	240	306	215	231	213	206	178	217	255	219	169	188.741	212.932	220.125	167.118	218.485	231.061	276.815	271.454	233.388	177.101	235.209	176.082	237.599	238.189	220.011	228.777	220.818	5.20129e-05	0.00386624	0.656977	0.998924	220.818	-0.000237614	0.00740159	0.391716	0.997307	220.818	-0.000241263	0.00856619	0.358497	0.999314	ENSMUSG00000006651	7
ENSMUSG00000006673	1804	1423	1324	1583	1417	1407	1538	1145	1406	1640	1161	1413	1303	1455	1370	1059	1389.75	1340.72	1368.29	1407.17	1407.24	1354.59	1391.31	1445.65	1420.53	1363.59	1325.62	1397.77	1426.69	1359.08	1376.32	1433.58	1387.99	2.84718e-06	0.00385196	0.99352	0.999458	1387.99	-4.27062e-06	0.00266903	0.979362	0.998489	1387.99	-5.30523e-06	0.00364351	0.980729	0.999314	ENSMUSG00000006673	9
ENSMUSG00000006675	90	72	70	78	67	60	72	35	73	80	50	65	65	73	59	57	69.3335	67.8367	72.3415	69.3361	66.5386	57.7651	65.1329	44.1903	73.7545	66.5166	57.0896	64.2995	71.1701	68.1873	59.2722	77.1614	65.6204	-5.03183e-05	0.0038669	0.588446	0.998924	65.6204	0.000758474	0.0153769	0.200407	0.997307	65.6204	0.00059823	0.0155082	0.193475	0.999314	ENSMUSG00000006675	9
ENSMUSG00000006676	3697	3307	3002	3228	2900	3129	3315	2349	2905	3658	2852	3243	2900	2943	3016	2240	2848.07	3115.78	3102.42	2869.45	2880.03	3012.45	2998.83	2965.8	2935.03	3041.47	3256.39	3208.05	3175.28	2748.98	3029.92	3032.31	3013.77	0.00031426	0.00385788	0.260299	0.998924	3013.77	4.1406e-05	0.00285471	0.781279	0.997307	3013.77	-0.000115583	0.00394264	0.551416	0.999314	ENSMUSG00000006676	9
ENSMUSG00000006678	241	216	165	202	177	234	211	143	204	203	153	207	142	194	192	131	185.66	203.51	170.519	179.563	175.781	225.284	190.876	180.549	206.108	168.786	174.694	204.769	155.479	181.21	192.886	177.336	185.813	3.07603e-05	0.0038658	0.814026	0.998924	185.813	-0.000334244	0.00830838	0.270461	0.997307	185.813	-0.000235679	0.00798054	0.340489	0.999314	ENSMUSG00000006678	X
ENSMUSG00000006699	5943	4795	4432	5382	4778	4902	5400	3800	4573	5606	4599	4399	4248	5076	4605	3471	4578.32	4517.74	4580.25	4784.19	4745.1	4719.41	4884.97	4797.8	4620.27	4661.15	5251.1	4351.59	4651.24	4741.35	4626.25	4698.72	4700.59	0.000199486	0.00385597	0.51182	0.998924	4700.59	-0.000106855	0.00292941	0.504658	0.997307	4700.59	-0.000198103	0.0040964	0.349454	0.999314	ENSMUSG00000006699	4
ENSMUSG00000006705	681	525	536	582	503	571	577	365	555	567	485	555	479	563	545	345	524.624	494.643	553.93	517.354	499.536	549.732	521.968	460.841	560.736	471.437	553.769	549.019	524.469	525.883	547.515	467.029	520.155	6.84691e-05	0.00386328	0.720231	0.998924	520.155	4.37884e-05	0.00352458	0.769945	0.997307	520.155	-6.91797e-06	0.0043204	0.966977	0.999314	ENSMUSG00000006705	17
ENSMUSG00000006711	59	37	45	44	49	54	43	41	59	47	37	44	42	40	42	35	45.452	34.8605	46.5053	39.1127	48.6626	51.9886	38.8988	51.7657	59.6098	39.0785	42.2463	43.5258	45.9868	37.3629	42.1938	47.3798	44.6644	5.35595e-05	0.00386731	0.467117	0.998924	44.6644	-0.000352355	0.011983	0.474708	0.997307	44.6644	-0.000458346	0.0149735	0.307962	0.999314	ENSMUSG00000006711	13
ENSMUSG00000006715	308	274	220	240	288	217	246	194	212	295	203	269	226	281	235	168	237.275	258.156	227.359	213.342	286.017	208.917	222.537	244.94	214.191	245.28	231.784	266.101	247.453	262.475	236.084	227.423	239.333	4.17096e-05	0.00386562	0.759037	0.998924	239.333	3.62538e-05	0.00462897	0.846538	0.997307	239.333	-1.42529e-05	0.00538237	0.938381	0.999314	ENSMUSG00000006715	13
ENSMUSG00000006717	2750	2111	1954	2221	2074	1859	2046	1717	2176	2669	1932	2128	1834	2339	2035	1436	2118.52	1988.93	2019.36	1974.3	2059.72	1789.76	1850.86	2167.85	2198.49	2219.16	2205.94	2105.07	2008.09	2184.8	2044.39	1943.93	2054.95	0.000436176	0.00386015	0.0763091	0.950889	2054.95	0.000161437	0.00372335	0.333389	0.997307	2054.95	-0.000102209	0.00410072	0.576292	0.999314	ENSMUSG00000006717	13
ENSMUSG00000006720	34	50	35	41	29	32	49	39	26	48	32	41	27	48	31	26	26.1927	47.1088	36.1708	36.4459	28.8003	30.8081	44.3266	49.2406	26.2687	39.91	36.5373	40.5582	29.563	44.8355	31.143	35.1964	36.4441	-3.39924e-06	0.00386757	0.953955	0.998924	36.4441	-0.000237065	0.0129488	0.679396	0.997307	36.4441	-0.000101221	0.0122482	0.79886	0.999314	ENSMUSG00000006720	13
ENSMUSG00000006724	389	391	429	329	128	84	128	78	200	129	261	58	63	139	129	101	299.675	368.391	443.35	292.456	127.119	80.8712	115.792	98.4811	202.067	107.258	298.008	57.375	68.9802	129.836	129.595	136.725	184.749	-0.000100711	0.00386784	0.00698965	0.635846	184.749	0.000299709	0.019567	0.733405	0.997307	184.749	0.00320794	0.0523438	0.032843	0.999314	ENSMUSG00000006724	10
ENSMUSG00000006728	1943	1588	1502	1602	1546	1495	1697	1228	1422	1873	1143	1388	1335	1579	1417	1111	1496.83	1496.18	1552.24	1424.06	1535.35	1439.31	1535.15	1550.45	1436.7	1557.32	1305.07	1373.04	1461.72	1474.9	1423.54	1503.97	1472.86	-0.000344449	0.00385861	0.20035	0.998924	1472.86	-0.000136825	0.00330725	0.394511	0.997307	1472.86	5.51071e-05	0.0038543	0.767267	0.999314	ENSMUSG00000006728	10
ENSMUSG00000006731	526	415	319	409	330	510	384	163	234	274	211	504	288	318	329	224	405.216	391.003	329.671	363.57	327.728	491.004	347.376	205.8	236.419	227.819	240.918	498.569	315.338	297.035	330.518	303.231	331.951	-8.03643e-05	0.00386751	0.198448	0.998924	331.951	-0.000327034	0.0130025	0.557359	0.997307	331.951	0.00019486	0.012453	0.622654	0.999314	ENSMUSG00000006731	10
ENSMUSG00000006732	549	471	435	507	470	395	541	395	495	549	404	336	439	581	398	333	422.935	443.765	449.551	450.685	466.764	380.287	489.402	498.719	500.116	456.47	461.284	332.379	480.672	542.696	399.836	450.785	451.647	-1.31176e-05	0.00386613	0.913406	0.998924	451.647	5.55676e-05	0.00526906	0.793933	0.997307	451.647	5.30317e-05	0.00608249	0.793457	0.999314	ENSMUSG00000006732	10
ENSMUSG00000006736	2266	1946	1852	2025	1900	1731	2107	1500	1932	2068	1564	1636	1629	2151	1790	1370	1745.66	1833.48	1913.95	1800.07	1886.92	1666.52	1906.04	1893.87	1951.97	1719.46	1785.76	1618.37	1783.63	2009.19	1798.26	1854.58	1822.98	-0.000147369	0.00386146	0.512034	0.998924	1822.98	4.06758e-05	0.00314116	0.777624	0.997307	1822.98	0.000120245	0.00437258	0.507559	0.999314	ENSMUSG00000006736	10
ENSMUSG00000006740	4457	3683	3187	4018	3578	3780	3990	2843	3399	3690	3664	3581	3615	3825	3385	2592	3433.55	3470.04	3293.61	3571.7	3553.36	3639.2	3609.45	3589.51	3434.13	3068.08	4183.52	3542.41	3958.15	3572.83	3400.62	3508.81	3551.81	0.000117163	0.00386313	0.546226	0.998924	3551.81	9.19244e-06	0.00334763	0.949539	0.997307	3551.81	-6.52861e-05	0.00441704	0.702867	0.999314	ENSMUSG00000006740	18
ENSMUSG00000006763	311	238	217	247	211	245	252	185	213	281	175	265	210	252	265	178	239.586	224.238	224.259	219.564	209.547	235.874	227.965	233.577	215.201	233.64	199.814	262.144	229.934	235.386	266.223	240.96	231.12	1.16502e-05	0.00386492	0.939951	0.998924	231.12	0.000244809	0.00637528	0.297546	0.997307	231.12	0.000134182	0.00576555	0.48983	0.999314	ENSMUSG00000006763	7
ENSMUSG00000006764	2	0	0	1	0	1	0	0	2	0	1	0	5	0	0	0	1.54075	0	0	0.888924	0	0.962752	0	0	2.02067	0	1.14179	0	5.47462	0	0	0	0.751844	9.4285e-07	0.00386801	0.889182	NA	0.751844	0.000586	0.0376479	0.334746	NA	0.751844	0.000141508	0.0276779	0.558431	NA	ENSMUSG00000006764	10
ENSMUSG00000006777	52	82	43	59	34	41	57	19	29	26	23	38	87	40	33	23	40.0594	77.2585	44.4384	52.4465	33.7659	39.4728	51.5636	23.989	29.2997	21.6179	26.2612	37.5905	95.2584	37.3629	33.1523	31.1353	42.167	-0.000103491	0.00386779	0.0125294	0.715166	42.167	0.00124197	0.0268492	0.270999	0.997307	42.167	0.00684226	0.0784986	0.010902	0.849949	ENSMUSG00000006777	11
ENSMUSG00000006782	275	230	180	221	205	236	270	150	231	203	151	232	197	205	211	140	211.852	216.701	186.021	196.452	203.588	227.21	244.248	189.387	233.388	168.786	172.411	229.5	215.7	191.485	211.974	189.519	205.514	-1.46501e-05	0.00386615	0.902995	0.998924	205.514	-0.000210902	0.0070291	0.426816	0.997307	205.514	-0.000102509	0.00656186	0.631504	0.999314	ENSMUSG00000006782	11
ENSMUSG00000006784	69	34	46	46	47	52	40	30	38	47	19	48	34	39	51	26	53.1557	32.034	47.5387	40.8905	46.6764	50.0631	36.185	37.8774	38.3928	39.0785	21.694	47.4827	37.2274	36.4288	51.2353	35.1964	40.6973	-5.98479e-05	0.00386753	0.330235	0.998924	40.6973	-0.000195275	0.0120402	0.714034	0.997307	40.6973	0.000167063	0.0123559	0.672837	0.999314	ENSMUSG00000006784	11
ENSMUSG00000006800	938	670	684	743	799	886	881	595	787	737	590	698	682	1014	716	559	722.609	631.258	706.88	660.471	793.498	852.999	796.974	751.234	795.134	612.785	673.657	690.478	746.738	947.15	719.304	756.723	741.118	4.05044e-05	0.00386492	0.793245	0.998924	741.118	-1.75724e-05	0.00398345	0.914426	0.997307	741.118	-4.58594e-05	0.00496862	0.793731	0.999314	ENSMUSG00000006800	2
ENSMUSG00000006818	10244	7932	7518	8893	7645	7290	8131	6143	7439	9519	7343	7400	6777	8762	8000	5719	7891.7	7473.34	7769.48	7905.2	7592.36	7018.46	7355.5	7756.02	7515.89	7914.65	8384.17	7320.25	7420.3	8184.35	8036.91	7741.86	7705.03	2.44962e-05	0.00385669	0.933792	0.998924	7705.03	0.000338503	0.00472743	0.118714	0.997307	7705.03	0.000222759	0.00429153	0.295343	0.999314	ENSMUSG00000006818	17
ENSMUSG00000006850	269	197	183	198	193	170	193	151	154	260	158	175	181	223	207	137	207.23	185.609	189.121	176.007	191.671	163.668	174.592	190.649	155.592	216.179	180.403	173.114	198.181	208.298	207.955	185.458	187.733	-7.1898e-05	0.00386569	0.591342	0.998924	187.733	0.000537409	0.0106162	0.164882	0.997307	187.733	0.000454114	0.0110474	0.171527	0.999314	ENSMUSG00000006850	18
ENSMUSG00000006906	622	491	462	547	521	516	565	356	452	544	392	475	439	472	446	314	479.172	462.609	477.454	486.242	517.412	496.78	511.113	449.478	456.672	452.313	447.582	469.881	480.672	440.882	448.058	425.064	468.837	-0.000213404	0.00386127	0.349047	0.998924	468.837	-0.00108193	0.0124925	0.0357389	0.964561	468.837	-0.000160587	0.00464034	0.39563	0.999314	ENSMUSG00000006906	6
ENSMUSG00000006920	2327	2164	1712	2284	1972	1900	2080	1457	1652	2293	1466	2061	1882	1781	1797	1333	1792.66	2038.87	1769.27	2030.3	1958.42	1829.23	1881.62	1839.58	1669.07	1906.53	1673.87	2038.79	2060.65	1663.58	1805.29	1804.49	1860.14	-0.00014884	0.00386363	0.41854	0.998924	1860.14	-6.54132e-05	0.00370172	0.672065	0.997307	1860.14	4.57928e-05	0.00446898	0.786742	0.999314	ENSMUSG00000006920	11
ENSMUSG00000006930	216	206	209	203	179	242	243	118	139	180	94	186	185	146	177	130	166.4	194.088	215.991	180.452	177.767	232.986	219.824	148.984	140.437	149.662	107.328	183.996	202.561	136.375	177.817	175.982	175.666	-0.000186471	0.00386705	0.03071	0.851375	175.666	-0.000495997	0.0124802	0.303914	0.997307	175.666	0.000266398	0.0108483	0.422995	0.999314	ENSMUSG00000006930	11
ENSMUSG00000006931	292	232	229	244	192	223	271	116	189	248	132	202	280	225	206	125	224.949	218.585	236.66	216.898	190.678	214.694	245.153	146.459	190.953	206.202	150.716	199.823	306.579	210.166	206.951	169.214	208.417	-0.000131647	0.00386703	0.130706	0.994442	208.417	0.000413379	0.0114308	0.352244	0.997307	208.417	0.00134138	0.0249067	0.0844911	0.999314	ENSMUSG00000006931	11
ENSMUSG00000006932	14063	10992	10038	12151	10964	11292	11764	8174	10657	12143	9658	10810	9579	11567	10597	7532	10833.7	10356.4	10373.8	10801.3	10888.5	10871.4	10642	10320.3	10767.1	10096.4	11027.4	10693.5	10488.3	10804.4	10645.9	10196.1	10612.9	8.05166e-05	0.00384527	0.846689	0.998924	10612.9	-0.000106363	0.00264408	0.577597	0.997307	10612.9	-0.000136137	0.00361917	0.595375	0.999314	ENSMUSG00000006932	9
ENSMUSG00000006941	762	573	559	679	626	640	677	489	737	763	657	637	536	697	643	410	587.024	539.867	577.699	603.58	621.689	616.161	612.43	617.401	744.617	634.402	750.157	630.135	586.879	651.049	645.967	555.02	623.38	0.000664054	0.00386296	0.000768769	0.328606	623.38	-2.4433e-05	0.0033755	0.867134	0.997307	623.38	-0.00274958	0.0272839	0.0133371	0.894211	ENSMUSG00000006941	9
ENSMUSG00000006948	2	2	7	2	4	4	2	7	3	2	4	1	4	4	6	1	1.54075	1.88435	7.23415	1.77785	3.97246	3.85101	1.80925	8.83805	3.03101	1.66292	4.56717	0.989224	4.3797	3.73629	6.02769	1.35371	3.54097	-6.12876e-06	0.00386797	0.739627	0.998924	3.54097	-0.000249425	0.0283985	0.814097	NA	3.54097	4.31224e-05	0.0236487	0.932127	NA	ENSMUSG00000006948	7
ENSMUSG00000006958	225	166	143	124	140	163	111	91	146	164	118	127	113	144	142	91	173.334	156.401	147.783	110.227	139.036	156.929	100.413	114.895	147.509	136.359	134.731	125.631	123.726	134.507	142.655	123.187	135.458	-7.08393e-05	0.0038668	0.464451	0.998924	135.458	6.73648e-05	0.00691426	0.815116	0.997307	135.458	0.000191395	0.00906353	0.498291	0.999314	ENSMUSG00000006958	16
ENSMUSG00000006998	4821	3683	3636	3976	3722	3587	4089	2965	3736	4121	3342	3530	3459	4097	3648	2685	3713.97	3470.04	3757.63	3534.36	3696.37	3453.39	3699.01	3743.55	3774.61	3426.44	3815.87	3491.96	3787.34	3826.9	3664.83	3634.71	3655.69	1.64725e-05	0.00385507	0.958314	0.998924	3655.69	0.000110329	0.00289621	0.497611	0.997307	3655.69	9.16494e-05	0.00375623	0.656923	0.999314	ENSMUSG00000006998	16
ENSMUSG00000007021	4	4	11	7	8	5	6	1	7	4	2	9	7	4	5	3	3.08149	3.76871	11.368	6.22247	7.94491	4.81376	5.42774	1.26258	7.07235	3.32583	2.28358	8.90301	7.66447	3.73629	5.02307	4.06113	5.37246	-5.88877e-06	0.00386794	0.808336	0.998924	5.37246	6.54239e-05	0.0261125	0.95015	NA	5.37246	0.000114727	0.0221461	0.831949	NA	ENSMUSG00000007021	17
ENSMUSG00000007029	1335	1070	977	1093	969	1087	1050	779	1005	1101	787	998	1084	1044	1030	811	1028.45	1008.13	1009.68	971.594	962.327	1046.51	949.855	983.549	1015.39	915.435	898.59	987.245	1186.9	975.172	1034.75	1097.86	1004.46	-0.000256175	0.00386134	0.258719	0.998924	1004.46	0.000631231	0.00878147	0.0660786	0.997307	1004.46	0.00099669	0.0134264	0.0357306	0.999314	ENSMUSG00000007029	17
ENSMUSG00000007030	12	18	10	23	9	16	9	1	6	11	7	19	14	12	11	9	9.24447	16.9592	10.3345	20.4453	8.93803	15.404	8.14162	1.26258	6.06201	9.14604	7.99254	18.7952	15.3289	11.2089	11.0508	12.1834	11.4061	-2.87607e-05	0.00386789	0.360375	0.998924	11.4061	0.00130919	0.0311449	0.299243	NA	11.4061	0.00107627	0.0305418	0.166791	NA	ENSMUSG00000007030	17
ENSMUSG00000007033	1	4	4	1	5	4	11	6	6	4	5	1	5	6	3	3	0.770373	3.76871	4.1338	0.888924	4.96557	3.85101	9.95086	7.57547	6.06201	3.32583	5.70896	0.989224	5.47462	5.60444	3.01384	4.06113	4.38405	2.17821e-05	0.00386796	0.283852	0.998924	4.38405	-0.000982618	0.0310396	0.408609	NA	4.38405	-0.000888976	0.03052	0.176759	NA	ENSMUSG00000007033	17
ENSMUSG00000007034	2484	1950	1920	2034	2139	2041	2161	1677	2050	2118	1613	1812	1766	2125	1891	1439	1913.61	1837.24	1984.23	1808.07	2124.27	1964.98	1954.89	2117.34	2071.19	1761.03	1841.71	1792.47	1933.64	1984.91	1899.73	1947.99	1933.58	-7.01784e-05	0.00385901	0.789789	0.998924	1933.58	-0.000231141	0.00413705	0.21334	0.997307	1933.58	-0.000132654	0.00409702	0.487808	0.999314	ENSMUSG00000007034	17
ENSMUSG00000007035	81	63	61	64	75	57	49	31	56	87	52	67	57	54	63	58	62.4002	59.3571	63.0405	56.8912	74.4835	54.8769	44.3266	39.1399	56.5788	72.3368	59.3732	66.278	62.4107	50.4399	63.2907	78.5151	60.2337	3.18464e-05	0.00386725	0.678981	0.998924	60.2337	0.000789254	0.0169533	0.24102	0.997307	60.2337	0.000189413	0.0107287	0.5767	0.999314	ENSMUSG00000007035	17
ENSMUSG00000007036	2533	2164	1939	2208	2163	2046	2328	1683	1988	2451	1573	1986	1913	2349	2103	1580	1951.35	2038.87	2003.86	1962.74	2148.11	1969.79	2105.96	2124.92	2008.55	2037.9	1796.04	1964.6	2094.59	2194.14	2112.7	2138.86	2040.81	-0.000175282	0.00385463	0.584322	0.998924	2040.81	0.000118243	0.0029002	0.472984	0.997307	2040.81	0.000193781	0.00397914	0.371012	0.999314	ENSMUSG00000007036	17
[truncated: 54,406 more rows]
[truncated: 9 more columns]
