# Supplementary material for: The renal response to FGF23 shifts from phosphaturia toward inflammation in kidney disease
Source: J Cell Commun Signal. 2026 Feb 23;20(1):e70061. doi: 10.1002/ccs3.70061 (PMC12929185; doi:10.1002/ccs3.70061)
Supplement: Supplementary file 7 — Table S6 [file CCS3-20-e70061-s008.xlsx]

## Sheet: total
Supplementary Table 6: RNAseq analyses of FGF23 treatment in Precision-Cut Kidney Slices of mice with Adenine nephropathy
	Raw Counts (Aligner: STAR, Ref.genome: Ensembl Mus_musculus.GRCm38, Gene quantification method: featureCounts, Gene ref: Ensembl Mus_musculus.GRCm38.102.gtf)								Normalized Counts (Application: DESeq2)
Exp	III	III	III	III	III	III	III	III	III	III	III	III	III	III	III	III
Label	1VRNA	1FRNA	2VRNA	2FRNA	3VRNA	3FRNA	4VRNA	4FRNA	1VRNA	1FRNA	2VRNA	2FRNA	3VRNA	3FRNA	4VRNA	4FRNA
Group.org	Male_adenine_kidney_disease_vehicle	Male_adenine_kidney_disease_FGF23_1h	Male_adenine_kidney_disease_vehicle	Male_adenine_kidney_disease_FGF23_1h	Male_adenine_kidney_disease_vehicle	Male_adenine_kidney_disease_FGF23_1h	Male_adenine_kidney_disease_vehicle	Male_adenine_kidney_disease_FGF23_1h	Male_adenine_kidney_disease_vehicle	Male_adenine_kidney_disease_FGF23_1h	Male_adenine_kidney_disease_vehicle	Male_adenine_kidney_disease_FGF23_1h	Male_adenine_kidney_disease_vehicle	Male_adenine_kidney_disease_FGF23_1h	Male_adenine_kidney_disease_vehicle	Male_adenine_kidney_disease_FGF23_1h	Comparisons (Application: DESeq2, Method: Wald test, Multiple testing adjustment: Benjamini&Hochberg, Log Fold Change shrinkage method: ashr)
Group.short	I	I	I	I	J	J	J	J	I	I	I	I	J	J	J	J	c1. FGF23.1h vs vehicle
Treatment	vehicle	FGF23.1h	vehicle	FGF23.1h	vehicle	FGF23.1h	vehicle	FGF23.1h	vehicle	FGF23.1h	vehicle	FGF23.1h	vehicle	FGF23.1h	vehicle	FGF23.1h	J vs I
	33_1VRNA	34_1FRNA	35_2VRNA	36_2FRNA	37_3VRNA	38_3FRNA	39_4VRNA	40_4FRNA	33_1VRNA	34_1FRNA	35_2VRNA	36_2FRNA	37_3VRNA	38_3FRNA	39_4VRNA	40_4FRNA	baseMean	log2FoldChange	lfcSE	pvalue	padj	ensembl_gene_id	chromosome_name	strand	start_position	end_position	external_gene_name	description	mgi_id	entrezgene_id	phenotype_description	gene_biotype
ENSMUSG00000096464	32	0	96	0	10	0	35	0	30.624	0	72.0706	0	11.3087	0	33.717	0	18.465	-7.2408	1.12823	4.71793e-11	1.40028e-06	ENSMUSG00000096464	12	-1	113588267	113588702	Ighv2-2	immunoglobulin heavy variable 2-2 [Source:MGI Symbol;Acc:MGI:4439894]	MGI:4439894	-	-	IG_V_gene
ENSMUSG00000018930	192	304	239	334	136	276	256	328	183.744	351.44	179.426	302.131	153.799	306.823	246.616	348.495	259.059	0.583162	0.295379	9.94087e-07	0.0147522	ENSMUSG00000018930	11	1	83662584	83664683	Ccl4	chemokine (C-C motif) ligand 4 [Source:MGI Symbol;Acc:MGI:98261]	MGI:98261	20303	-	protein_coding
ENSMUSG00000076583	40	0	201	4	15	6	67	1	38.28	0	150.898	3.61833	16.9631	6.67008	64.5439	1.06248	35.2545	-0.880012	1.81589	5.16578e-06	0.0511067	ENSMUSG00000076583	6	-1	70216858	70217421	Igkv8-24	immunoglobulin kappa chain variable 8-24 [Source:MGI Symbol;Acc:MGI:4947958]	MGI:4947958	-	-	IG_V_gene
ENSMUSG00000035385	661	399	842	481	648	337	557	421	632.577	461.266	632.12	435.105	732.805	374.636	536.582	447.306	531.549	-0.219572	0.269331	1.05541e-05	0.0783116	ENSMUSG00000035385	11	1	82035571	82037453	Ccl2	chemokine (C-C motif) ligand 2 [Source:MGI Symbol;Acc:MGI:98259]	MGI:98259	20296	abnormal Bruch membrane morphology	protein_coding
ENSMUSG00000005980	29	157	51	69	37	104	38	50	27.753	181.5	38.2875	62.4163	41.8423	115.615	36.607	53.1242	69.6432	0.0740969	0.298675	2.9842e-05	0.177142	ENSMUSG00000005980	16	1	4036942	4040024	Dnase1	deoxyribonuclease I [Source:MGI Symbol;Acc:MGI:103157]	MGI:103157	13419	increased or absent threshold for auditory brainstem response	protein_coding
ENSMUSG00000061132	896	1000	1021	1120	750	939	848	953	857.472	1156.05	766.501	1013.13	848.154	1043.87	816.914	1012.55	939.33	0.0418591	0.115984	6.53574e-05	0.323301	ENSMUSG00000061132	19	-1	40928927	40994535	Blnk	B cell linker [Source:MGI Symbol;Acc:MGI:96878]	MGI:96878	17060	abnormal B cell activation	protein_coding
ENSMUSG00000039323	162	380	98	217	153	385	144	185	155.034	439.301	73.5721	196.295	173.023	427.997	138.721	196.56	225.063	0.0330992	0.178797	0.000106404	0.451153	ENSMUSG00000039323	1	1	72824503	72852474	Igfbp2	insulin-like growth factor binding protein 2 [Source:MGI Symbol;Acc:MGI:96437]	MGI:96437	16008	decreased heart weight	protein_coding
ENSMUSG00000000982	138	158	151	201	117	168	151	222	132.066	182.657	113.361	181.821	132.312	186.762	145.465	235.871	163.789	0.0390887	0.143845	0.000128015	0.474936	ENSMUSG00000000982	11	-1	83647844	83649355	Ccl3	chemokine (C-C motif) ligand 3 [Source:MGI Symbol;Acc:MGI:98260]	MGI:98260	20302	abnormal astrocyte physiology	protein_coding
ENSMUSG00000029445	53	208	87	105	70	125	70	88	50.721	240.459	65.314	94.9813	79.161	138.96	67.434	93.4986	103.816	0.0202324	0.133958	0.000221326	0.729885	ENSMUSG00000029445	5	-1	123171807	123182727	Hpd	4-hydroxyphenylpyruvic acid dioxygenase [Source:MGI Symbol;Acc:MGI:96213]	MGI:96213	15445	abnormal urine homeostasis	protein_coding
ENSMUSG00000032719	4	39	3	7	6	21	4	9	3.828	45.0861	2.25221	6.33208	6.78523	23.3453	3.85337	9.56236	12.6306	0.00820701	0.134321	0.000505141	0.992852	ENSMUSG00000032719	1	-1	15853862	15892722	Sbspon	somatomedin B and thrombospondin, type 1 domain containing [Source:MGI Symbol;Acc:MGI:2684952]	MGI:2684952	226866	-	protein_coding
ENSMUSG00000014776	242	310	229	275	177	286	187	231	231.594	358.377	171.918	248.76	200.164	317.94	180.145	245.434	244.292	0.0106525	0.0749362	0.000617529	0.992852	ENSMUSG00000014776	8	1	105276140	105281939	Nol3	nucleolar protein 3 (apoptosis repressor with CARD domain) [Source:MGI Symbol;Acc:MGI:1925938]	MGI:1925938	78688	abnormal lung vasculature morphology	protein_coding
ENSMUSG00000043144	241	296	308	301	167	243	221	288	230.637	342.192	231.227	272.28	188.856	270.138	212.899	305.995	256.778	0.00879693	0.0609871	0.000646358	0.992852	ENSMUSG00000043144	15	1	99601400	99605477	Aqp6	aquaporin 6 [Source:MGI Symbol;Acc:MGI:1341204]	MGI:1341204	11831	abnormal kidney morphology	protein_coding
ENSMUSG00000042385	20	2	13	2	19	6	10	3	19.14	2.31211	9.75956	1.80917	21.4866	6.67008	9.63342	3.18745	9.2498	-0.00617282	0.107113	0.000650706	0.992852	ENSMUSG00000042385	13	-1	113171608	113225908	Gzmk	granzyme K [Source:MGI Symbol;Acc:MGI:1298232]	MGI:1298232	14945	-	protein_coding
ENSMUSG00000050359	28871	29635	24986	34793	23567	33994	23003	27589	27629.6	34259.7	18757.9	31473.2	26651.3	37790.4	22159.8	29312.9	28504.3	0.0087858	0.0623767	0.000679906	0.992852	ENSMUSG00000050359	3	-1	92483952	92485895	Sprr1a	small proline-rich protein 1A [Source:MGI Symbol;Acc:MGI:106660]	MGI:106660	20753	hyperactivity	protein_coding
ENSMUSG00000022598	74	200	56	81	55	158	54	61	70.818	231.211	42.0412	73.2713	62.1979	175.645	52.0205	64.8115	96.5021	0.00709624	0.0824908	0.000687238	0.992852	ENSMUSG00000022598	15	1	74714839	74717069	Psca	prostate stem cell antigen [Source:MGI Symbol;Acc:MGI:1919623]	MGI:1919623	72373	abnormal skin coloration	protein_coding
ENSMUSG00000001656	27	10	25	11	23	7	30	11	25.839	11.5605	18.7684	9.95042	26.01	7.78175	28.9003	11.6873	17.5622	-0.00643702	0.0786462	0.000771253	0.992852	ENSMUSG00000001656	15	1	102954427	102957708	Hoxc11	homeobox C11 [Source:MGI Symbol;Acc:MGI:96193]	MGI:96193	109663	male infertility	protein_coding
ENSMUSG00000071379	1731	1616	1868	2006	1341	1679	1564	1699	1656.57	1868.18	1402.37	1814.59	1516.5	1866.51	1506.67	1805.16	1679.57	0.00443794	0.0313999	0.00081197	0.992852	ENSMUSG00000071379	12	1	17690856	17791933	Hpcal1	hippocalcin-like 1 [Source:MGI Symbol;Acc:MGI:1855689]	MGI:1855689	53602	-	protein_coding
ENSMUSG00000076934	3	15	7	3	3	76	5	8	2.871	17.3408	5.25515	2.71375	3.39262	84.4876	4.81671	8.49987	16.1722	0.00668904	0.13402	0.000815834	0.992852	ENSMUSG00000076934	16	-1	19085017	19085500	Iglv1	immunoglobulin lambda variable 1 [Source:MGI Symbol;Acc:MGI:96530]	MGI:96530	-	-	IG_V_gene
ENSMUSG00000022912	1191	763	1771	1128	1102	745	1171	962	1139.79	882.069	1329.55	1020.37	1246.22	828.201	1128.07	1022.11	1074.55	-0.00564778	0.0430071	0.00087944	0.992852	ENSMUSG00000022912	16	1	62854307	62929346	Pros1	protein S (alpha) [Source:MGI Symbol;Acc:MGI:1095733]	MGI:1095733	19128	abnormal blood coagulation	protein_coding
ENSMUSG00000028980	4664	2745	6693	4304	3912	3211	4575	3700	4463.45	3173.37	5024.67	3893.33	4423.97	3569.6	4407.29	3931.19	4110.86	-0.00490382	0.0374083	0.000921582	0.992852	ENSMUSG00000028980	4	-1	149979475	150009023	H6pd	hexose-6-phosphate dehydrogenase (glucose 1-dehydrogenase) [Source:MGI Symbol;Acc:MGI:2140356]	MGI:2140356	100198	abnormal locomotor activation	protein_coding
ENSMUSG00000028039	81	97	84	118	57	114	74	78	77.517	112.137	63.0618	106.741	64.4597	126.731	71.2873	82.8738	88.1011	0.00771429	0.0659595	0.000956777	0.992852	ENSMUSG00000028039	3	-1	89313899	89322965	Efna3	ephrin A3 [Source:MGI Symbol;Acc:MGI:106644]	MGI:106644	13638	abnormal excitatory postsynaptic potential	protein_coding
ENSMUSG00000075273	75	21	106	50	43	32	73	43	71.775	24.2771	79.578	45.2292	48.6275	35.5737	70.324	45.6868	52.6339	-0.00582418	0.0636171	0.00131586	0.992852	ENSMUSG00000075273	2	-1	75935849	75938585	Ttc30b	tetratricopeptide repeat domain 30B [Source:MGI Symbol;Acc:MGI:1919671]	MGI:1919671	72421	abnormal spleen morphology	protein_coding
ENSMUSG00000042306	167	323	154	166	148	403	144	170	159.819	373.405	115.613	150.161	167.369	448.007	138.721	180.622	216.715	0.00525737	0.0638425	0.00133247	0.992852	ENSMUSG00000042306	3	1	90526856	90528837	S100a14	S100 calcium binding protein A14 [Source:MGI Symbol;Acc:MGI:1913416]	MGI:1913416	66166	abnormal retina morphology	protein_coding
ENSMUSG00000096805	1	7	0	2	0	36	1	0	0.957	8.09238	0	1.80917	0	40.0205	0.963342	0	6.48029	0.00766755	0.189337	0.00150201	0.992852	ENSMUSG00000096805	12	-1	114093928	114094358	Ighv9-1	immunoglobulin heavy variable 9-1 [Source:MGI Symbol;Acc:MGI:4439911]	MGI:4439911	-	-	IG_V_gene
ENSMUSG00000007888	1359	771	1860	1198	1008	654	1190	916	1300.56	891.318	1396.37	1083.69	1139.92	727.038	1146.38	973.235	1082.31	-0.00435934	0.04112	0.00153926	0.992852	ENSMUSG00000007888	8	1	70493158	70504081	Crlf1	cytokine receptor-like factor 1 [Source:MGI Symbol;Acc:MGI:1340030]	MGI:1340030	12931	abnormal suckling behavior	protein_coding
ENSMUSG00000028001	154	84	345	118	111	68	122	84	147.378	97.1085	259.004	106.741	125.527	75.5942	117.528	89.2487	127.266	-0.00509516	0.0587766	0.00157469	0.992852	ENSMUSG00000028001	3	1	83026076	83033627	Fga	fibrinogen alpha chain [Source:MGI Symbol;Acc:MGI:1316726]	MGI:1316726	14161	abnormal blood coagulation	protein_coding
ENSMUSG00000017446	725	461	1375	719	751	470	931	701	693.825	532.941	1032.26	650.395	849.285	522.489	896.872	744.801	740.359	-0.00466261	0.0456597	0.00159478	0.992852	ENSMUSG00000017446	11	1	118428203	118449963	C1qtnf1	C1q and tumor necrosis factor related protein 1 [Source:MGI Symbol;Acc:MGI:1919254]	MGI:1919254	56745	abnormal lipid homeostasis	protein_coding
ENSMUSG00000042429	502	556	573	603	426	749	483	520	480.414	642.766	430.172	545.464	481.751	832.648	465.294	552.492	553.875	0.00434318	0.0425058	0.00165321	0.992852	ENSMUSG00000042429	1	-1	134199223	134235431	Adora1	adenosine A1 receptor [Source:MGI Symbol;Acc:MGI:99401]	MGI:99401	11539	decreased total body fat amount	protein_coding
ENSMUSG00000035934	106	59	155	86	83	53	101	67	101.442	68.2072	116.364	77.7942	93.8624	58.919	97.2976	71.1864	85.6341	-0.00474806	0.0487944	0.00168892	0.992852	ENSMUSG00000035934	9	-1	36890982	37147407	Pknox2	Pbx/knotted 1 homeobox 2 [Source:MGI Symbol;Acc:MGI:2445415]	MGI:2445415	208076	-	protein_coding
ENSMUSG00000030826	699	813	859	813	565	765	699	730	668.943	939.872	644.882	735.426	638.943	850.435	673.376	775.613	740.936	0.00310829	0.0286771	0.00177236	0.992852	ENSMUSG00000030826	7	1	45570153	45589711	Bcat2	branched chain aminotransferase 2, mitochondrial [Source:MGI Symbol;Acc:MGI:1276534]	MGI:1276534	12036	abnormal circulating amino acid level	protein_coding
ENSMUSG00000051359	160	85	295	136	119	113	205	115	153.12	98.2646	221.467	123.023	134.574	125.62	197.485	122.186	146.967	-0.00447252	0.0482671	0.0018654	0.992852	ENSMUSG00000051359	15	-1	37366175	37792570	Ncald	neurocalcin delta [Source:MGI Symbol;Acc:MGI:1196326]	MGI:1196326	52589	abnormal behavior	protein_coding
ENSMUSG00000004098	1098	453	1528	911	832	589	989	825	1050.79	523.692	1147.12	824.075	940.885	654.779	952.746	876.549	871.33	-0.00408664	0.0426899	0.00190874	0.992852	ENSMUSG00000004098	9	-1	20770050	20815067	Col5a3	collagen, type V, alpha 3 [Source:MGI Symbol;Acc:MGI:1858212]	MGI:1858212	53867	abnormal glucose homeostasis	protein_coding
ENSMUSG00000024411	13	46	21	14	5	88	10	9	12.441	53.1785	15.7655	12.6642	5.65436	97.8278	9.63342	9.56236	27.0909	0.00265741	0.0651845	0.0019396	0.992852	ENSMUSG00000024411	18	-1	15389496	15410982	Aqp4	aquaporin 4 [Source:MGI Symbol;Acc:MGI:107387]	MGI:107387	11829	abnormal astrocyte physiology	protein_coding
ENSMUSG00000029001	158	171	168	207	134	193	147	162	151.206	197.685	126.124	187.249	151.537	214.554	141.611	172.122	167.761	0.00367351	0.0374402	0.00194228	0.992852	ENSMUSG00000029001	4	-1	148152800	148160482	Fbxo44	F-box protein 44 [Source:MGI Symbol;Acc:MGI:1354744]	MGI:1354744	230903	decreased circulating creatinine level	protein_coding
ENSMUSG00000021583	810	560	1225	759	706	559	772	606	775.17	647.39	919.651	686.579	798.395	621.429	743.7	643.865	729.523	-0.00281027	0.026366	0.00198102	0.992852	ENSMUSG00000021583	13	1	74639568	74693201	Erap1	endoplasmic reticulum aminopeptidase 1 [Source:MGI Symbol;Acc:MGI:1933403]	MGI:1933403	80898	decreased lean body mass	protein_coding
ENSMUSG00000078485	831	804	967	1023	713	824	831	895	795.267	929.467	725.961	925.389	806.312	916.024	800.537	950.923	856.235	0.00233074	0.0196089	0.00209614	0.992852	ENSMUSG00000078485	4	-1	156221456	156234857	Plekhn1	pleckstrin homology domain containing, family N member 1 [Source:MGI Symbol;Acc:MGI:2387630]	MGI:2387630	231002	-	protein_coding
ENSMUSG00000050071	118	182	104	174	95	113	111	126	112.926	210.402	78.0765	157.398	107.433	125.62	106.931	133.873	129.082	0.00409412	0.0473057	0.00213439	0.992852	ENSMUSG00000050071	X	-1	136213972	136215513	Bex1	brain expressed X-linked 1 [Source:MGI Symbol;Acc:MGI:1328321]	MGI:1328321	19716	abnormal skeletal muscle regeneration	protein_coding
ENSMUSG00000015619	201	303	207	234	184	294	200	218	192.357	350.284	155.402	211.673	208.08	326.834	192.668	231.622	233.615	0.00397089	0.0448581	0.00215701	0.992852	ENSMUSG00000015619	2	-1	9857078	9890034	Gata3	GATA binding protein 3 [Source:MGI Symbol;Acc:MGI:95663]	MGI:95663	14462	abnormal T cell differentiation	protein_coding
ENSMUSG00000056071	13	6	102	10	9	4	12	5	12.441	6.93632	76.575	9.04583	10.1778	4.44672	11.5601	5.31242	17.0619	-0.00246694	0.0658779	0.00222301	0.992852	ENSMUSG00000056071	3	-1	90692632	90695721	S100a9	S100 calcium binding protein A9 (calgranulin B) [Source:MGI Symbol;Acc:MGI:1338947]	MGI:1338947	20202	abnormal cellular extravasation	protein_coding
ENSMUSG00000010175	78	130	69	79	49	106	42	67	74.646	150.287	51.8008	71.4621	55.4127	117.838	40.4604	71.1864	79.1367	0.00365322	0.0505609	0.00231382	0.992852	ENSMUSG00000010175	1	-1	190118035	190170714	Prox1	prospero homeobox 1 [Source:MGI Symbol;Acc:MGI:97772]	MGI:97772	19130	abnormal endocrine pancreas morphology	protein_coding
ENSMUSG00000047730	8	73	7	12	5	82	5	3	7.656	84.3919	5.25515	10.855	5.65436	91.1577	4.81671	3.18745	26.6218	0.00324037	0.0968135	0.00233256	0.992852	ENSMUSG00000047730	7	1	28071236	28120862	Fcgbp	Fc fragment of IgG binding protein [Source:MGI Symbol;Acc:MGI:2444336]	MGI:2444336	215384	abnormal eye morphology	protein_coding
ENSMUSG00000038486	194	229	193	243	180	196	132	228	185.658	264.736	144.892	219.814	203.557	217.889	127.161	242.246	200.744	0.00341626	0.0391769	0.0024657	0.992852	ENSMUSG00000038486	3	1	96181151	96195521	Sv2a	synaptic vesicle glycoprotein 2 a [Source:MGI Symbol;Acc:MGI:1927139]	MGI:1927139	64051	abnormal cell physiology	protein_coding
ENSMUSG00000012123	55	59	44	67	28	58	26	50	52.635	68.2072	33.0324	60.6071	31.6644	64.4774	25.0469	53.1242	48.5993	0.00352789	0.047658	0.00255699	0.992852	ENSMUSG00000012123	4	1	134060815	134092504	Crybg2	crystallin beta-gamma domain containing 2 [Source:MGI Symbol;Acc:MGI:1334463]	MGI:1334463	230806	-	protein_coding
ENSMUSG00000037995	350	398	464	451	314	421	401	414	334.95	460.109	348.341	407.967	355.094	468.017	386.3	439.868	400.081	0.00236787	0.0237282	0.00259653	0.992852	ENSMUSG00000037995	1	1	172481788	172498878	Igsf9	immunoglobulin superfamily, member 9 [Source:MGI Symbol;Acc:MGI:2135283]	MGI:2135283	93842	abnormal retina morphology	protein_coding
ENSMUSG00000045348	307	310	352	363	216	415	308	319	293.799	358.377	264.259	328.364	244.268	461.347	296.709	338.932	323.257	0.00292094	0.0327589	0.00264502	0.992852	ENSMUSG00000045348	5	-1	137729899	137741607	Nyap1	neuronal tyrosine-phosphorylated phosphoinositide 3-kinase adaptor 1 [Source:MGI Symbol;Acc:MGI:2443880]	MGI:2443880	243300	-	protein_coding
ENSMUSG00000051439	3350	1834	7563	3247	2665	2324	3942	2651	3205.95	2120.2	5677.81	2937.18	3013.77	2583.54	3797.5	2816.65	3269.08	-0.0033761	0.0412219	0.00267812	0.992852	ENSMUSG00000051439	18	-1	36725067	36726798	Cd14	CD14 antigen [Source:MGI Symbol;Acc:MGI:88318]	MGI:88318	12475	abnormal cytokine level	protein_coding
ENSMUSG00000001131	3212	1544	4746	2948	2290	2077	3133	2187	3073.89	1784.95	3562.99	2666.71	2589.7	2308.96	3018.15	2323.65	2666.12	-0.00286387	0.0322511	0.0026994	0.992852	ENSMUSG00000001131	X	1	20870166	20874735	Timp1	tissue inhibitor of metalloproteinase 1 [Source:MGI Symbol;Acc:MGI:98752]	MGI:98752	21857	abnormal femur morphology	protein_coding
ENSMUSG00000115686	1	9	1	6	1	4	0	5	0.957	10.4045	0.750736	5.4275	1.13087	4.44672	0	5.31242	3.55372	0.0030745	0.0972451	0.00270789	0.992852	ENSMUSG00000115686	14	1	48134224	48137246	Gm49310	predicted gene, 49310 [Source:MGI Symbol;Acc:MGI:6118813]	MGI:6118813	-	-	TEC
ENSMUSG00000027848	1152	641	1640	967	894	568	876	785	1102.46	741.031	1231.21	874.732	1011	631.434	843.888	834.05	908.726	-0.00281151	0.0324199	0.00284402	0.992852	ENSMUSG00000027848	3	-1	103722222	103738001	Olfml3	olfactomedin-like 3 [Source:MGI Symbol;Acc:MGI:1914877]	MGI:1914877	99543	no abnormal phenotype detected	protein_coding
ENSMUSG00000104554	17	47	24	32	18	64	20	17	16.269	54.3345	18.0177	28.9467	20.3557	71.1475	19.2668	18.0622	30.8	0.00246331	0.0462351	0.00287837	0.992852	ENSMUSG00000104554	3	-1	122377097	122391811	Gm4610	predicted gene 4610 [Source:MGI Symbol;Acc:MGI:3782793]	MGI:3782793	-	-	antisense
ENSMUSG00000058740	39	139	28	33	27	50	15	36	37.323	160.692	21.0206	29.8513	30.5335	55.584	14.4501	38.2494	48.4629	0.00214911	0.0470563	0.00289038	0.992852	ENSMUSG00000058740	2	1	25863734	25918273	Kcnt1	potassium channel, subfamily T, member 1 [Source:MGI Symbol;Acc:MGI:1924627]	MGI:1924627	227632	abnormal mechanical nociception	protein_coding
ENSMUSG00000029602	50	66	49	66	36	57	49	65	47.85	76.2996	36.7861	59.7025	40.7114	63.3657	47.2038	69.0615	55.1226	0.00318268	0.0414491	0.00297138	0.992852	ENSMUSG00000029602	5	1	120648812	120679597	Rasal1	RAS protein activator like 1 (GAP1 like) [Source:MGI Symbol;Acc:MGI:1330842]	MGI:1330842	19415	cardiovascular system phenotype	protein_coding
ENSMUSG00000042303	825	830	897	986	751	924	804	884	789.525	959.525	673.41	891.919	849.285	1027.19	774.527	939.236	863.077	0.00209337	0.021517	0.00308985	0.992852	ENSMUSG00000042303	15	1	80977765	81012290	Sgsm3	small G protein signaling modulator 3 [Source:MGI Symbol;Acc:MGI:1916329]	MGI:1916329	105835	-	protein_coding
ENSMUSG00000114220	11	3	8	2	7	3	20	2	10.527	3.46816	6.00589	1.80917	7.9161	3.33504	19.2668	2.12497	6.80665	-0.00183238	0.05463	0.00332276	0.992852	ENSMUSG00000114220	19	-1	8936975	8940864	Gm10353	predicted gene 10353 [Source:MGI Symbol;Acc:MGI:3704491]	MGI:3704491	-	-	antisense
ENSMUSG00000040441	24	83	18	34	23	30	13	25	22.968	95.9525	13.5132	30.7558	26.01	33.3504	12.5234	26.5621	32.7044	0.00203197	0.043232	0.00344784	0.992852	ENSMUSG00000040441	10	-1	127171393	127180645	Slc26a10	solute carrier family 26, member 10 [Source:MGI Symbol;Acc:MGI:2143920]	MGI:2143920	216441	abnormal behavior	protein_coding
ENSMUSG00000031808	691	819	849	829	618	706	692	761	661.287	946.808	637.375	749.9	698.879	784.846	666.633	808.55	744.285	0.00194081	0.0203071	0.00347356	0.992852	ENSMUSG00000031808	8	1	71568882	71587302	Slc27a1	solute carrier family 27 (fatty acid transporter), member 1 [Source:MGI Symbol;Acc:MGI:1347098]	MGI:1347098	26457	abnormal fatty acid level	protein_coding
ENSMUSG00000034641	64	16	110	55	49	29	71	44	61.248	18.4969	82.5809	49.7521	55.4127	32.2387	68.3973	46.7493	51.8595	-0.00267482	0.0423011	0.00353902	0.992852	ENSMUSG00000034641	11	-1	114982274	114989922	Cd300ld	CD300 molecule like family member d [Source:MGI Symbol;Acc:MGI:2442358]	MGI:2442358	217305	-	protein_coding
ENSMUSG00000108218	239	286	336	309	209	339	263	271	228.723	330.631	252.247	279.516	236.352	376.859	253.359	287.933	280.703	0.00222841	0.0263299	0.00354671	0.992852	ENSMUSG00000108218	11	-1	52154722	52168159	Olfr1372-ps1	olfactory receptor 1372, pseudogene 1 [Source:MGI Symbol;Acc:MGI:3031206]	MGI:3031206	-	-	transcribed_unprocessed_pseudogene
ENSMUSG00000074782	46	10	75	32	39	17	45	35	44.022	11.5605	56.3052	28.9467	44.104	18.8985	43.3504	37.1869	35.5468	-0.00252457	0.0425906	0.00355509	0.992852	ENSMUSG00000074782	13	-1	91701665	91741872	4833422C13Rik	RIKEN cDNA 4833422C13 gene [Source:MGI Symbol;Acc:MGI:3603826]	MGI:3603826	-	-	antisense
ENSMUSG00000039070	4	13	14	19	8	25	9	18	3.828	15.0287	10.5103	17.1871	9.04697	27.792	8.67008	19.1247	13.8985	0.0020058	0.0424646	0.00359366	0.992852	ENSMUSG00000039070	6	1	30568369	30592418	Cpa4	carboxypeptidase A4 [Source:MGI Symbol;Acc:MGI:1919041]	MGI:1919041	71791	-	protein_coding
ENSMUSG00000059824	565	521	636	760	495	585	579	631	540.705	602.304	477.468	687.483	559.782	650.332	557.775	670.427	593.285	0.00183681	0.0189909	0.00369592	0.992852	ENSMUSG00000059824	7	1	45705088	45710203	Dbp	D site albumin promoter binding protein [Source:MGI Symbol;Acc:MGI:94866]	MGI:94866	13170	abnormal locomotor circadian rhythm	protein_coding
ENSMUSG00000028463	64	82	70	95	63	71	66	98	61.248	94.7964	52.5515	85.9354	71.2449	78.9292	63.5806	104.123	76.5512	0.00261382	0.0350402	0.00369925	0.992852	ENSMUSG00000028463	4	1	43506966	43513729	Car9	carbonic anhydrase 9 [Source:MGI Symbol;Acc:MGI:2447188]	MGI:2447188	230099	abnormal digestive system physiology	protein_coding
ENSMUSG00000018486	35	100	29	24	12	66	16	23	33.495	115.605	21.7713	21.71	13.5705	73.3708	15.4135	24.4371	39.9217	0.00176879	0.0425171	0.00379148	0.992852	ENSMUSG00000018486	11	-1	103727364	103749821	Wnt9b	wingless-type MMTV integration site family, member 9B [Source:MGI Symbol;Acc:MGI:1197020]	MGI:1197020	22412	abnormal Mullerian duct morphology	protein_coding
ENSMUSG00000078249	1963	1784	2303	2434	1701	2190	2005	2061	1878.59	2062.4	1728.94	2201.76	1923.61	2434.58	1931.5	2189.78	2043.9	0.00171164	0.0158843	0.00379181	0.992852	ENSMUSG00000078249	11	1	120762794	120764419	Hmga1b	high mobility group AT-hook 1B [Source:MGI Symbol;Acc:MGI:96161]	MGI:96161	111241	-	protein_coding
ENSMUSG00000090171	220	513	160	250	235	278	153	241	210.54	593.056	120.118	226.146	265.755	309.047	147.391	256.059	266.014	0.00245711	0.0411017	0.00384672	0.992852	ENSMUSG00000090171	1	1	88200601	88218997	Ugt1a2	UDP glucuronosyltransferase 1 family, polypeptide A2 [Source:MGI Symbol;Acc:MGI:3576049]	MGI:3576049	22236	-	protein_coding
ENSMUSG00000004371	3274	1023	3155	2116	2062	1596	1762	1493	3133.22	1182.64	2368.57	1914.1	2331.86	1774.24	1697.41	1586.29	1998.54	-0.00253528	0.0345731	0.00387019	0.992852	ENSMUSG00000004371	7	-1	4772373	4782859	Il11	interleukin 11 [Source:MGI Symbol;Acc:MGI:107613]	MGI:107613	16156	-	protein_coding
ENSMUSG00000006019	443	474	604	560	328	533	493	493	423.951	547.97	453.444	506.567	370.926	592.525	474.928	523.805	486.764	0.00185813	0.0210355	0.00403571	0.992852	ENSMUSG00000006019	7	-1	16197147	16222037	Dhx34	DEAH (Asp-Glu-Ala-His) box polypeptide 34 [Source:MGI Symbol;Acc:MGI:1918973]	MGI:1918973	71723	-	protein_coding
ENSMUSG00000028841	683	842	709	764	559	759	575	624	653.631	973.397	532.272	691.102	632.157	843.765	553.922	662.99	692.904	0.00206329	0.0263096	0.00425377	0.992852	ENSMUSG00000028841	4	-1	134228041	134238399	Cnksr1	connector enhancer of kinase suppressor of Ras 1 [Source:MGI Symbol;Acc:MGI:2670958]	MGI:2670958	194231	-	protein_coding
ENSMUSG00000014846	61	108	65	87	63	83	63	71	58.377	124.854	48.7978	78.6988	71.2449	92.2694	60.6906	75.4364	76.2961	0.00235335	0.0351808	0.00445538	0.992852	ENSMUSG00000014846	8	-1	105467493	105471526	Tppp3	tubulin polymerization-promoting protein family member 3 [Source:MGI Symbol;Acc:MGI:1915221]	MGI:1915221	67971	-	protein_coding
ENSMUSG00000006930	443	486	570	606	378	548	489	440	423.951	561.842	427.919	548.178	427.47	609.2	471.074	467.493	492.141	0.00168457	0.0193464	0.0046548	0.992852	ENSMUSG00000006930	11	-1	100347327	100356128	Hap1	huntingtin-associated protein 1 [Source:MGI Symbol;Acc:MGI:1261831]	MGI:1261831	15114	prenatal lethality	protein_coding
ENSMUSG00000050074	21	69	13	16	14	35	12	20	20.097	79.7677	9.75956	14.4733	15.8322	38.9088	11.5601	21.2497	26.456	0.00155396	0.0389951	0.00468151	0.992852	ENSMUSG00000050074	9	1	109812280	109826633	Spink8	serine peptidase inhibitor, Kazal type 8 [Source:MGI Symbol;Acc:MGI:1925959]	MGI:1925959	78709	no abnormal phenotype detected	protein_coding
ENSMUSG00000074179	136	269	131	170	143	208	118	132	130.152	310.979	98.3464	153.779	161.715	231.229	113.674	140.248	167.515	0.00224218	0.0362503	0.0047461	0.992852	ENSMUSG00000074179	9	1	78289923	78305525	Gm10639	predicted gene 10639 [Source:MGI Symbol;Acc:MGI:3704339]	MGI:3704339	100042314	-	protein_coding
ENSMUSG00000063234	11	1	22	7	15	5	15	7	10.527	1.15605	16.5162	6.33208	16.9631	5.5584	14.4501	7.43739	9.86754	-0.00150163	0.0392168	0.00475663	0.992852	ENSMUSG00000063234	15	-1	103308235	103310612	Gpr84	G protein-coupled receptor 84 [Source:MGI Symbol;Acc:MGI:1934129]	MGI:1934129	80910	abnormal T-helper 2 physiology	protein_coding
ENSMUSG00000076674	24	0	1	1	2	0	1	0	22.968	0	0.750736	0.904583	2.26174	0	0.963342	0	3.48105	-0.00281519	0.110301	0.00482069	0.992852	ENSMUSG00000076674	12	-1	114322327	114322801	Ighv3-8	immunoglobulin heavy variable V3-8 [Source:MGI Symbol;Acc:MGI:3645298]	MGI:3645298	-	-	IG_V_gene
ENSMUSG00000042265	74	18	107	63	51	37	61	30	70.818	20.809	80.3287	56.9888	57.6745	41.1321	58.7639	31.8745	52.2987	-0.00212897	0.036774	0.00490931	0.992852	ENSMUSG00000042265	17	1	48232768	48246924	Trem1	triggering receptor expressed on myeloid cells 1 [Source:MGI Symbol;Acc:MGI:1930005]	MGI:1930005	58217	decreased circulating magnesium level	protein_coding
ENSMUSG00000019797	222	241	241	246	180	270	186	217	212.454	278.609	180.927	222.528	203.557	300.153	179.182	230.559	225.996	0.00183842	0.0242799	0.0049853	0.992852	ENSMUSG00000019797	10	-1	43525133	43540994	Mtres1	mitochondrial transcription rescue factor 1 [Source:MGI Symbol;Acc:MGI:1915101]	MGI:1915101	67851	-	protein_coding
ENSMUSG00000071103	46	64	44	60	37	56	36	48	44.022	73.9875	33.0324	54.275	41.8423	62.254	34.6803	50.9992	49.3866	0.0021252	0.0336526	0.00513726	0.992852	ENSMUSG00000071103	8	-1	45953606	45975440	1700029J07Rik	RIKEN cDNA 1700029J07 gene [Source:MGI Symbol;Acc:MGI:1916729]	MGI:1916729	69479	-	protein_coding
ENSMUSG00000038526	37	146	48	42	48	80	42	55	35.409	168.784	36.0353	37.9925	54.2818	88.9343	40.4604	58.4366	65.0417	0.00175698	0.0367702	0.00514899	0.992852	ENSMUSG00000038526	3	-1	95897768	95904691	Car14	carbonic anhydrase 14 [Source:MGI Symbol;Acc:MGI:1344341]	MGI:1344341	23831	abnormal retina morphology	protein_coding
ENSMUSG00000033967	13	20	12	22	10	24	9	16	12.441	23.1211	9.00883	19.9008	11.3087	26.6803	8.67008	16.9997	16.0163	0.0017555	0.0364868	0.00525062	0.992852	ENSMUSG00000033967	7	1	12927416	12931072	Rnf225	ring finger protein 225 [Source:MGI Symbol;Acc:MGI:1924198]	MGI:1924198	381845	-	protein_coding
ENSMUSG00000061848	9	20	14	19	11	25	4	14	8.613	23.1211	10.5103	17.1871	12.4396	27.792	3.85337	14.8748	14.7989	0.00156413	0.0361985	0.00539282	0.992852	ENSMUSG00000061848	15	1	81972390	81972845	Gm5805	predicted gene 5805 [Source:MGI Symbol;Acc:MGI:3644633]	MGI:3644633	-	-	processed_pseudogene
ENSMUSG00000047617	279	303	273	313	207	252	226	273	267.003	350.284	204.951	283.135	234.09	280.143	217.715	290.058	265.923	0.0016714	0.0219165	0.00547006	0.992852	ENSMUSG00000047617	2	-1	25455141	25461094	Paxx	non-homologous end joining factor [Source:MGI Symbol;Acc:MGI:2442831]	MGI:2442831	227622	decreased B cell number	protein_coding
ENSMUSG00000117823	13	40	18	23	10	38	17	13	12.441	46.2422	13.5132	20.8054	11.3087	42.2438	16.3768	13.8123	22.0929	0.00157681	0.0358478	0.00551187	0.992852	ENSMUSG00000117823	19	1	44739879	44743444	Gm35610	predicted gene, 35610 [Source:MGI Symbol;Acc:MGI:5594769]	MGI:5594769	-	-	lincRNA
ENSMUSG00000012428	49	27	73	32	54	21	49	41	46.893	31.2135	54.8037	28.9467	61.0671	23.3453	47.2038	43.5618	42.1294	-0.00200218	0.0338942	0.005549	0.992852	ENSMUSG00000012428	5	1	7960457	7982213	Steap4	STEAP family member 4 [Source:MGI Symbol;Acc:MGI:1923560]	MGI:1923560	117167	abnormal circulating cholesterol level	protein_coding
ENSMUSG00000042985	120	201	62	96	73	180	39	77	114.84	232.367	46.5456	86.84	82.5536	200.102	37.5703	81.8113	110.329	0.00165497	0.0356439	0.00557491	0.992852	ENSMUSG00000042985	5	1	136038496	136046487	Upk3b	uroplakin 3B [Source:MGI Symbol;Acc:MGI:2140882]	MGI:2140882	100647	-	protein_coding
ENSMUSG00000026368	41	94	65	49	42	80	34	55	39.237	108.669	48.7978	44.3246	47.4966	88.9343	32.7536	58.4366	58.5812	0.00190871	0.0347719	0.0056674	0.992852	ENSMUSG00000026368	1	1	139501702	139523752	F13b	coagulation factor XIII, beta subunit [Source:MGI Symbol;Acc:MGI:88379]	MGI:88379	14060	increased bleeding time	protein_coding
ENSMUSG00000003271	78	109	55	77	51	86	43	67	74.646	126.01	41.2905	69.6529	57.6745	95.6044	41.4237	71.1864	72.186	0.00195555	0.0340255	0.00567785	0.992852	ENSMUSG00000003271	7	-1	45729983	45784669	Sult2b1	sulfotransferase family, cytosolic, 2B, member 1 [Source:MGI Symbol;Acc:MGI:1926342]	MGI:1926342	54200	abnormal cholesterol level	protein_coding
ENSMUSG00000037960	1234	1094	1309	1391	897	1255	1138	1153	1180.94	1264.72	982.713	1258.28	1014.39	1395.16	1096.28	1225.04	1177.19	0.0014155	0.0146877	0.0057247	0.992852	ENSMUSG00000037960	13	-1	49202950	49216037	Card19	caspase recruitment domain family, member 19 [Source:MGI Symbol;Acc:MGI:1915730]	MGI:1915730	68480	-	protein_coding
ENSMUSG00000060204	5	32	8	5	2	20	6	7	4.785	36.9937	6.00589	4.52292	2.26174	22.2336	5.78005	7.43739	11.2525	0.00124802	0.0417231	0.00573861	0.992852	ENSMUSG00000060204	5	-1	72581638	72587551	Slc10a4l	solute carrier family 10 (sodium/bile acid cotransporter family), member 4 like [Source:MGI Symbol;Acc:MGI:3645333]	MGI:3645333	-	-	protein_coding
ENSMUSG00000062480	173	100	495	186	153	122	241	151	165.561	115.605	371.614	168.253	173.023	135.625	232.165	160.435	190.285	-0.00191283	0.0326838	0.0059306	0.992852	ENSMUSG00000062480	17	-1	12923813	12940600	Acat3	acetyl-Coenzyme A acetyltransferase 3 [Source:MGI Symbol;Acc:MGI:109182]	MGI:109182	224530	-	protein_coding
ENSMUSG00000045761	32	14	63	27	26	8	33	20	30.624	16.1848	47.2964	24.4238	29.4027	8.89343	31.7903	21.2497	26.2331	-0.00170793	0.0346785	0.00594353	0.992852	ENSMUSG00000045761	17	1	71673261	71729669	Togaram2	TOG array regulator of axonemal microtubules 2 [Source:MGI Symbol;Acc:MGI:2443498]	MGI:2443498	320159	-	protein_coding
ENSMUSG00000039089	274	185	418	256	225	176	280	209	262.218	213.87	313.808	231.573	254.446	195.656	269.736	222.059	245.421	-0.00152432	0.0195244	0.00596202	0.992852	ENSMUSG00000039089	10	-1	26274468	26375971	L3mbtl3	L3MBTL3 histone methyl-lysine binding protein [Source:MGI Symbol;Acc:MGI:2143628]	MGI:2143628	237339	abnormal behavior	protein_coding
ENSMUSG00000074768	12	24	11	18	10	19	7	16	11.484	27.7453	8.25809	16.2825	11.3087	21.1219	6.7434	16.9997	14.993	0.00153958	0.0346003	0.0060221	0.992852	ENSMUSG00000074768	13	-1	93616675	93637961	Bhmt	betaine-homocysteine methyltransferase [Source:MGI Symbol;Acc:MGI:1339972]	MGI:1339972	12116	decreased total body fat amount	protein_coding
ENSMUSG00000027962	3679	2209	7552	3978	3432	2275	4306	3363	3520.8	2553.72	5669.56	3598.43	3881.15	2529.07	4148.15	3573.13	3684.25	-0.00176705	0.0263816	0.00602397	0.992852	ENSMUSG00000027962	3	-1	116109949	116129688	Vcam1	vascular cell adhesion molecule 1 [Source:MGI Symbol;Acc:MGI:98926]	MGI:98926	22329	abnormal allantois morphology	protein_coding
ENSMUSG00000037428	36	90	48	43	23	82	22	24	34.452	104.045	36.0353	38.8971	26.01	91.1577	21.1935	25.4996	47.1613	0.0015209	0.0344669	0.00608454	0.992852	ENSMUSG00000037428	5	1	137026392	137033351	Vgf	VGF nerve growth factor inducible [Source:MGI Symbol;Acc:MGI:1343180]	MGI:1343180	381677	abnormal behavior	protein_coding
ENSMUSG00000026259	389	625	557	475	308	522	392	388	372.273	722.534	418.16	429.677	348.308	580.297	377.63	412.244	457.64	0.00176016	0.0265244	0.00610832	0.992852	ENSMUSG00000026259	1	-1	87476834	87573870	Ngef	neuronal guanine nucleotide exchange factor [Source:MGI Symbol;Acc:MGI:1858414]	MGI:1858414	53972	abnormal axon extension	protein_coding
ENSMUSG00000063838	185	229	199	228	145	214	179	170	177.045	264.736	149.396	206.245	163.976	237.899	172.438	180.622	194.045	0.00162958	0.0230904	0.00617061	0.992852	ENSMUSG00000063838	7	-1	4151260	4164860	Cdc42ep5	CDC42 effector protein (Rho GTPase binding) 5 [Source:MGI Symbol;Acc:MGI:1929745]	MGI:1929745	58804	abnormal coat/hair pigmentation	protein_coding
ENSMUSG00000015647	11438	10923	11131	13482	10027	11877	10878	11816	10946.2	12627.6	8356.44	12195.6	11339.3	13203.4	10479.2	12554.3	11462.7	0.00140204	0.0162	0.00617796	0.992852	ENSMUSG00000015647	2	-1	180176373	180225859	Lama5	laminin, alpha 5 [Source:MGI Symbol;Acc:MGI:105382]	MGI:105382	16776	enlarged heart	protein_coding
ENSMUSG00000025475	646	235	955	584	489	351	571	464	618.222	271.673	716.953	528.277	552.996	390.199	550.068	492.993	515.173	-0.0017903	0.0277884	0.00617844	0.992852	ENSMUSG00000025475	7	1	139834174	139878088	Adgra1	adhesion G protein-coupled receptor A1 [Source:MGI Symbol;Acc:MGI:1277167]	MGI:1277167	52389	abnormal bone structure	protein_coding
ENSMUSG00000033965	794	545	1917	830	765	439	1058	795	759.858	630.049	1439.16	750.804	865.117	488.027	1019.22	844.675	849.613	-0.00182343	0.0294885	0.00624443	0.992852	ENSMUSG00000033965	X	-1	103697414	103821983	Slc16a2	solute carrier family 16 (monocarboxylic acid transporters), member 2 [Source:MGI Symbol;Acc:MGI:1203732]	MGI:1203732	20502	decreased circulating HDL cholesterol level	protein_coding
ENSMUSG00000048424	58	361	33	71	40	93	28	46	55.506	417.335	24.7743	64.2254	45.2349	103.386	26.9736	48.8743	98.2888	0.00119538	0.0435704	0.00625875	0.992852	ENSMUSG00000048424	15	1	8967949	9067335	Ranbp3l	RAN binding protein 3-like [Source:MGI Symbol;Acc:MGI:2444654]	MGI:2444654	223332	-	protein_coding
ENSMUSG00000029193	13	23	11	28	16	25	18	26	12.441	26.5892	8.25809	25.3283	18.0939	27.792	17.3402	27.6246	20.4334	0.0016466	0.0338638	0.00630412	0.992852	ENSMUSG00000029193	5	-1	53697776	53707705	Cckar	cholecystokinin A receptor [Source:MGI Symbol;Acc:MGI:99478]	MGI:99478	12425	enlarged urinary bladder	protein_coding
ENSMUSG00000003617	4617	2570	6774	4443	4116	1951	4984	3961	4418.47	2971.06	5085.48	4019.06	4654.67	2168.89	4801.3	4208.5	4040.93	-0.00168813	0.0260825	0.0065441	0.992852	ENSMUSG00000003617	3	1	19957054	20009145	Cp	ceruloplasmin [Source:MGI Symbol;Acc:MGI:88476]	MGI:88476	12870	abnormal sleep behavior	protein_coding
ENSMUSG00000022415	384	449	525	484	344	432	394	407	367.488	519.068	394.136	437.818	389.02	480.245	379.557	432.431	424.971	0.00134463	0.0151943	0.00655459	0.992852	ENSMUSG00000022415	15	1	80091334	80119501	Syngr1	synaptogyrin 1 [Source:MGI Symbol;Acc:MGI:1328323]	MGI:1328323	20972	decreased post-tetanic potentiation	protein_coding
ENSMUSG00000034936	576	657	426	608	514	688	428	581	551.232	759.527	319.813	549.987	581.268	764.835	412.31	617.303	569.535	0.00170102	0.0269308	0.00664137	0.992852	ENSMUSG00000034936	11	1	101665541	101667832	Arl4d	ADP-ribosylation factor-like 4D [Source:MGI Symbol;Acc:MGI:1933155]	MGI:1933155	80981	abnormal rib morphology	protein_coding
ENSMUSG00000027513	1466	3339	1321	1819	1754	1809	1487	1862	1402.96	3860.06	991.722	1645.44	1983.55	2011.03	1432.49	1978.35	1913.2	0.0017491	0.0312184	0.00670627	0.992852	ENSMUSG00000027513	2	1	173153048	173159273	Pck1	phosphoenolpyruvate carboxykinase 1, cytosolic [Source:MGI Symbol;Acc:MGI:97501]	MGI:97501	18534	abnormal brown fat cell morphology	protein_coding
ENSMUSG00000068101	4	18	7	15	2	12	8	7	3.828	20.809	5.25515	13.5688	2.26174	13.3402	7.70674	7.43739	9.27586	0.00116619	0.034377	0.00687828	0.992852	ENSMUSG00000068101	15	-1	82233779	82244748	Cenpm	centromere protein M [Source:MGI Symbol;Acc:MGI:1913820]	MGI:1913820	66570	-	protein_coding
ENSMUSG00000059423	111	48	173	114	97	49	118	81	106.227	55.4906	129.877	103.123	109.695	54.4723	113.674	86.0612	94.8275	-0.00170148	0.0288706	0.00694815	0.992852	ENSMUSG00000059423	4	-1	147822986	147848366	Zfp933	zinc finger protein 933 [Source:MGI Symbol;Acc:MGI:1922865]	MGI:1922865	242747	-	protein_coding
ENSMUSG00000038776	828	832	1091	1030	681	917	904	864	792.396	961.837	819.053	931.721	770.124	1019.41	870.861	917.986	885.423	0.00127863	0.0119831	0.00697578	0.992852	ENSMUSG00000038776	1	-1	180976210	181020904	Ephx1	epoxide hydrolase 1, microsomal [Source:MGI Symbol;Acc:MGI:95405]	MGI:95405	13849	decreased body weight	protein_coding
ENSMUSG00000032420	765	463	1638	808	673	427	898	690	732.105	535.253	1229.71	730.903	761.077	474.687	865.081	733.114	757.741	-0.00163132	0.0264426	0.00709292	0.992852	ENSMUSG00000032420	9	1	88327197	88372092	Nt5e	5' nucleotidase, ecto [Source:MGI Symbol;Acc:MGI:99782]	MGI:99782	23959	abnormal platelet physiology	protein_coding
ENSMUSG00000023043	9865	11255	10006	10723	7742	13633	9583	8846	9440.81	13011.4	7511.86	9699.85	8755.21	15155.5	9231.71	9398.73	10275.6	0.0014924	0.0223236	0.00722636	0.992852	ENSMUSG00000023043	15	1	102028180	102032027	Krt18	keratin 18 [Source:MGI Symbol;Acc:MGI:96692]	MGI:96692	16668	enlarged liver	protein_coding
ENSMUSG00000018932	2320	2418	2299	2589	1926	2222	1976	2189	2220.24	2795.34	1725.94	2341.97	2178.06	2470.15	1903.56	2325.78	2245.13	0.0013	0.0158208	0.0072486	0.992852	ENSMUSG00000018932	11	1	60932033	60952811	Map2k3	mitogen-activated protein kinase kinase 3 [Source:MGI Symbol;Acc:MGI:1346868]	MGI:1346868	26397	abnormal CD4-positive alpha-beta T cell physiology	protein_coding
ENSMUSG00000021219	85	134	68	101	61	80	61	76	81.345	154.911	51.05	91.3629	68.9832	88.9343	58.7639	80.7488	84.5124	0.00165576	0.0297482	0.00726989	0.992852	ENSMUSG00000021219	12	1	82588292	83162056	Rgs6	regulator of G-protein signaling 6 [Source:MGI Symbol;Acc:MGI:1354730]	MGI:1354730	50779	abnormal impulse conducting system conduction	protein_coding
ENSMUSG00000111709	32	89	43	37	23	60	42	42	30.624	102.889	32.2816	33.4696	26.01	66.7008	40.4604	44.6243	47.1324	0.00150992	0.0318591	0.00731492	0.992852	ENSMUSG00000111709	9	1	78257129	78269166	Gm3776	predicted gene 3776 [Source:MGI Symbol;Acc:MGI:3826440]	MGI:3826440	100042295	-	protein_coding
ENSMUSG00000022999	600	580	607	738	543	646	609	669	574.2	670.511	455.697	667.583	614.063	718.145	586.675	710.802	624.71	0.00129621	0.0160514	0.00736384	0.992852	ENSMUSG00000022999	15	-1	98903917	98918231	Lmbr1l	limb region 1 like [Source:MGI Symbol;Acc:MGI:1289247]	MGI:1289247	74775	no abnormal phenotype detected	protein_coding
ENSMUSG00000002968	1215	1225	1483	1458	951	1109	1191	1205	1162.76	1416.17	1113.34	1318.88	1075.46	1232.85	1147.34	1280.29	1218.39	0.00124254	0.0109945	0.00756349	0.992852	ENSMUSG00000002968	7	-1	44876765	44892712	Med25	mediator complex subunit 25 [Source:MGI Symbol;Acc:MGI:1922863]	MGI:1922863	75613	abnormal behavior	protein_coding
ENSMUSG00000025329	37	49	38	46	32	111	25	31	35.409	56.6466	28.528	41.6108	36.1879	123.396	24.0836	32.937	47.3499	0.00135242	0.0312251	0.0078154	0.992852	ENSMUSG00000025329	4	-1	140812983	140845778	Padi1	peptidyl arginine deiminase, type I [Source:MGI Symbol;Acc:MGI:1338893]	MGI:1338893	18599	-	protein_coding
ENSMUSG00000093124	4	0	4	0	1	0	4	0	3.828	0	3.00294	0	1.13087	0	3.85337	0	1.4769	-0.0017442	0.0816465	0.00782684	0.992852	ENSMUSG00000093124	8	-1	122471627	122471712	Gm24366	predicted gene, 24366 [Source:MGI Symbol;Acc:MGI:5454143]	MGI:5454143	-	-	miRNA
ENSMUSG00000061906	19	48	40	42	31	39	30	47	18.183	55.4906	30.0294	37.9925	35.057	43.3555	28.9003	49.9367	37.3681	0.0015459	0.0295832	0.00791771	0.992852	ENSMUSG00000061906	5	-1	87409942	87424203	Ugt2b38	UDP glucuronosyltransferase 2 family, polypeptide B38 [Source:MGI Symbol;Acc:MGI:2140794]	MGI:2140794	100559	-	protein_coding
ENSMUSG00000021335	250	196	449	231	269	175	287	236	239.25	226.587	337.08	208.959	304.204	194.544	276.479	250.746	254.731	-0.00135335	0.0197554	0.00792604	0.992852	ENSMUSG00000021335	13	1	23867750	23895730	Slc17a1	solute carrier family 17 (sodium phosphate), member 1 [Source:MGI Symbol;Acc:MGI:103209]	MGI:103209	20504	-	protein_coding
ENSMUSG00000030074	273	135	350	255	230	136	310	228	261.261	156.067	262.758	230.669	260.1	151.188	298.636	242.246	232.866	-0.00144083	0.0228783	0.00799252	0.992852	ENSMUSG00000030074	6	1	100704734	100810913	Gxylt2	glucoside xylosyltransferase 2 [Source:MGI Symbol;Acc:MGI:2682940]	MGI:2682940	232313	-	protein_coding
ENSMUSG00000000385	871	1476	869	901	729	937	672	811	833.547	1706.34	652.389	815.03	824.405	1041.64	647.366	861.675	922.799	0.0015159	0.0263997	0.00811092	0.992852	ENSMUSG00000000385	16	-1	97564682	97611195	Tmprss2	transmembrane protease, serine 2 [Source:MGI Symbol;Acc:MGI:1354381]	MGI:1354381	50528	increased fasted circulating glucose level	protein_coding
ENSMUSG00000019988	240	168	359	249	222	174	281	185	229.68	194.217	269.514	225.241	251.054	193.432	270.699	196.56	228.8	-0.00124773	0.0165145	0.00818723	0.992852	ENSMUSG00000019988	10	-1	92684746	92722420	Nedd1	neural precursor cell expressed, developmentally down-regulated gene 1 [Source:MGI Symbol;Acc:MGI:97293]	MGI:97293	17997	-	protein_coding
ENSMUSG00000030800	805	942	1147	997	693	1002	826	813	770.385	1089	861.094	901.87	783.694	1113.9	795.721	863.8	897.434	0.00121635	0.0149989	0.00818977	0.992852	ENSMUSG00000030800	7	-1	127925716	127930104	Prss8	protease, serine 8 (prostasin) [Source:MGI Symbol;Acc:MGI:1923810]	MGI:1923810	76560	abnormal embryo size	protein_coding
ENSMUSG00000028989	100	66	320	111	101	80	157	95	95.7	76.2996	240.235	100.409	114.218	88.9343	151.245	100.936	120.997	-0.00151089	0.0289497	0.00821587	0.992852	ENSMUSG00000028989	4	-1	148495183	148500460	Angptl7	angiopoietin-like 7 [Source:MGI Symbol;Acc:MGI:3605801]	MGI:3605801	654812	-	protein_coding
ENSMUSG00000076540	2	2	33	0	4	2	4	0	1.914	2.31211	24.7743	0	4.52349	2.22336	3.85337	0	4.95008	-0.00129229	0.0600365	0.00822857	0.992852	ENSMUSG00000076540	6	-1	69016558	69017080	Igkv4-80	immunoglobulin kappa variable 4-80 [Source:MGI Symbol;Acc:MGI:4439653]	MGI:4439653	-	-	IG_V_gene
ENSMUSG00000039385	989	574	1717	1050	878	695	1266	902	946.473	663.575	1289.01	949.813	992.905	772.617	1219.59	958.361	974.044	-0.0013411	0.0201844	0.00825732	0.992852	ENSMUSG00000039385	15	-1	13028701	13173675	Cdh6	cadherin 6 [Source:MGI Symbol;Acc:MGI:107435]	MGI:107435	12563	abnormal kidney development	protein_coding
ENSMUSG00000021614	719	235	1057	617	589	371	570	540	688.083	271.673	793.528	558.128	666.083	412.433	549.105	573.741	564.097	-0.00147459	0.0257441	0.00840108	0.992852	ENSMUSG00000021614	13	-1	89655312	89742509	Vcan	versican [Source:MGI Symbol;Acc:MGI:102889]	MGI:102889	13003	abnormal axon morphology	protein_coding
ENSMUSG00000056973	284	671	263	319	341	445	268	310	271.788	775.712	197.444	288.562	385.627	494.697	258.176	329.37	375.172	0.00144369	0.0289227	0.00862498	0.992852	ENSMUSG00000056973	8	-1	93166068	93197838	Ces1d	carboxylesterase 1D [Source:MGI Symbol;Acc:MGI:2148202]	MGI:2148202	104158	abnormal heart morphology	protein_coding
ENSMUSG00000021965	19	12	40	9	12	9	22	6	18.183	13.8726	30.0294	8.14125	13.5705	10.0051	21.1935	6.3749	15.1713	-0.00118575	0.0301777	0.00862594	0.992852	ENSMUSG00000021965	14	-1	57806561	57826185	Ska3	spindle and kinetochore associated complex subunit 3 [Source:MGI Symbol;Acc:MGI:3041235]	MGI:3041235	219114	-	protein_coding
ENSMUSG00000048442	9	76	9	20	18	16	7	10	8.613	87.8601	6.75662	18.0917	20.3557	17.7869	6.7434	10.6248	22.104	0.000940176	0.0327667	0.00904261	0.992852	ENSMUSG00000048442	11	1	115899966	115906269	Smim5	small integral membrane protein 5 [Source:MGI Symbol;Acc:MGI:1913778]	MGI:1913778	66528	-	protein_coding
ENSMUSG00000063889	394	198	420	336	311	255	338	249	377.058	228.899	315.309	303.94	351.701	283.478	325.61	264.559	306.319	-0.00118044	0.0161108	0.00912483	0.992852	ENSMUSG00000063889	18	-1	3266048	3337748	Crem	cAMP responsive element modulator [Source:MGI Symbol;Acc:MGI:88495]	MGI:88495	12916	abnormal circadian behavior	protein_coding
ENSMUSG00000107476	262	147	371	229	205	193	257	193	250.734	169.94	278.523	207.15	231.829	214.554	247.579	205.059	225.671	-0.00118251	0.0162957	0.00915663	0.992852	ENSMUSG00000107476	6	1	48504337	48534832	Zfp862-ps	zinc finger protein 862, pseudogene [Source:MGI Symbol;Acc:MGI:1889827]	MGI:1889827	-	-	transcribed_unitary_pseudogene
ENSMUSG00000028487	110	82	152	88	106	49	109	80	105.27	94.7964	114.112	79.6033	119.872	54.4723	105.004	84.9987	94.7662	-0.00134776	0.0228559	0.00915962	0.992852	ENSMUSG00000028487	4	-1	84275095	84675275	Bnc2	basonuclin 2 [Source:MGI Symbol;Acc:MGI:2443805]	MGI:2443805	242509	abnormal behavior	protein_coding
ENSMUSG00000032068	2492	2812	2234	2323	1562	3335	1592	1764	2384.84	3250.82	1677.14	2101.35	1766.42	3707.45	1533.64	1874.22	2286.99	0.00136442	0.0246616	0.0094249	0.992852	ENSMUSG00000032068	9	1	50494525	50505482	Plet1	placenta expressed transcript 1 [Source:MGI Symbol;Acc:MGI:1923759]	MGI:1923759	76509	increased bone mineral content	protein_coding
ENSMUSG00000067719	6	10	5	14	4	9	3	10	5.742	11.5605	3.75368	12.6642	4.52349	10.0051	2.89003	10.6248	7.72048	0.000968717	0.029986	0.00954948	0.992852	ENSMUSG00000067719	5	-1	24581554	24581862	Gm10221	predicted gene 10221 [Source:MGI Symbol;Acc:MGI:3708709]	MGI:3708709	-	-	processed_pseudogene
ENSMUSG00000003123	255	284	305	318	249	327	252	268	244.035	328.319	228.974	287.658	281.587	363.519	242.762	284.746	282.7	0.00115635	0.0161374	0.00956455	0.992852	ENSMUSG00000003123	7	-1	25379527	25398710	Lipe	lipase, hormone sensitive [Source:MGI Symbol;Acc:MGI:96790]	MGI:96790	16890	abnormal heart morphology	protein_coding
ENSMUSG00000032334	548	366	790	426	504	379	465	447	524.436	423.116	593.081	385.353	569.959	421.326	447.954	474.93	480.02	-0.00113837	0.0153016	0.00960001	0.992852	ENSMUSG00000032334	9	-1	58287738	58313186	Loxl1	lysyl oxidase-like 1 [Source:MGI Symbol;Acc:MGI:106096]	MGI:106096	16949	abnormal sleep behavior	protein_coding
ENSMUSG00000021091	892	335	622	534	624	377	502	446	853.644	387.278	466.958	483.048	705.664	419.103	483.598	473.868	534.145	-0.00130069	0.0225658	0.00973125	0.992852	ENSMUSG00000021091	12	1	104406729	104414329	Serpina3n	serine (or cysteine) peptidase inhibitor, clade A, member 3N [Source:MGI Symbol;Acc:MGI:105045]	MGI:105045	20716	-	protein_coding
ENSMUSG00000035681	81	45	149	77	58	49	90	49	77.517	52.0224	111.86	69.6529	65.5906	54.4723	86.7008	52.0617	71.2347	-0.00133903	0.0247347	0.00975147	0.992852	ENSMUSG00000035681	10	1	112271121	112467024	Kcnc2	potassium voltage gated channel, Shaw-related subfamily, member 2 [Source:MGI Symbol;Acc:MGI:96668]	MGI:96668	268345	abnormal action potential	protein_coding
ENSMUSG00000004655	1715	4374	1729	1969	774	2394	1199	1355	1641.26	5056.58	1298.02	1781.12	875.295	2661.36	1155.05	1439.67	1988.54	0.00108069	0.0286449	0.00990924	0.992852	ENSMUSG00000004655	6	1	55336432	55348555	Aqp1	aquaporin 1 [Source:MGI Symbol;Acc:MGI:103201]	MGI:103201	11826	abnormal behavior	protein_coding
ENSMUSG00000067288	2214	2558	2135	2358	1741	2381	1964	1940	2118.8	2957.19	1602.82	2133.01	1968.85	2646.91	1892	2061.22	2172.6	0.00114889	0.0170403	0.0100683	0.992852	ENSMUSG00000067288	17	-1	33819027	33824562	Rps28	ribosomal protein S28 [Source:MGI Symbol;Acc:MGI:1859516]	MGI:1859516	54127	no abnormal phenotype detected	protein_coding
ENSMUSG00000096210	4313	3888	5804	5617	3117	4579	4220	4229	4127.54	4494.74	4357.27	5081.04	3524.93	5090.38	4065.3	4493.24	4404.31	0.00108146	0.0115691	0.0101279	0.992852	ENSMUSG00000096210	15	1	79028450	79030504	H1f0	H1.0 linker histone [Source:MGI Symbol;Acc:MGI:95893]	MGI:95893	14958	no abnormal phenotype detected	protein_coding
ENSMUSG00000028327	217	115	421	229	191	126	274	202	207.669	132.946	316.06	207.15	215.997	140.072	263.956	214.622	212.309	-0.00127338	0.0228399	0.0102257	0.992852	ENSMUSG00000028327	4	1	45848664	45887008	Stra6l	STRA6-like [Source:MGI Symbol;Acc:MGI:1921402]	MGI:1921402	74152	corneal opacity	protein_coding
ENSMUSG00000078185	159	96	263	170	146	113	196	129	152.163	110.981	197.444	153.779	165.107	125.62	188.815	137.06	153.871	-0.00117942	0.0187914	0.0102568	0.992852	ENSMUSG00000078185	1	-1	175682237	175692901	Chml	choroideremia-like [Source:MGI Symbol;Acc:MGI:101913]	MGI:101913	12663	-	protein_coding
ENSMUSG00000037016	57	126	61	70	53	68	69	80	54.549	145.663	45.7949	63.3208	59.9362	75.5942	66.4706	84.9987	74.5409	0.00129122	0.0263134	0.0103171	0.992852	ENSMUSG00000037016	3	-1	53513938	53657355	Frem2	Fras1 related extracellular matrix protein 2 [Source:MGI Symbol;Acc:MGI:2444465]	MGI:2444465	242022	abnormal coat/hair pigmentation	protein_coding
ENSMUSG00000052609	3764	3449	4047	4190	3049	3616	3310	3456	3602.15	3987.23	3038.23	3790.2	3448.03	4019.83	3188.66	3671.94	3593.28	0.00108825	0.00998319	0.0105018	0.992852	ENSMUSG00000052609	12	1	76530891	76580488	Plekhg3	pleckstrin homology domain containing, family G (with RhoGef domain) member 3 [Source:MGI Symbol;Acc:MGI:2388284]	MGI:2388284	263406	-	protein_coding
ENSMUSG00000029304	96122	75793	199051	90573	74793	56100	100758	69919	91988.8	87620.8	149435	81930.8	84581.3	62365.2	97064.4	74287.8	91159.2	-0.00119948	0.0204995	0.0106267	0.992852	ENSMUSG00000029304	5	1	104435118	104441050	Spp1	secreted phosphoprotein 1 [Source:MGI Symbol;Acc:MGI:98389]	MGI:98389	20750	anophthalmia	protein_coding
ENSMUSG00000037225	369	100	390	274	230	155	227	201	353.133	115.605	292.787	247.856	260.1	172.31	218.679	213.559	234.254	-0.00124751	0.0237045	0.0108215	0.992852	ENSMUSG00000037225	3	1	37348346	37410108	Fgf2	fibroblast growth factor 2 [Source:MGI Symbol;Acc:MGI:95516]	MGI:95516	14173	abnormal retina morphology	protein_coding
ENSMUSG00000002055	72	211	71	70	42	93	71	59	68.904	243.927	53.3022	63.3208	47.4966	103.386	68.3973	62.6866	88.9276	0.00110348	0.0274325	0.0108932	0.992852	ENSMUSG00000002055	11	1	78301529	78322457	Spag5	sperm associated antigen 5 [Source:MGI Symbol;Acc:MGI:1927470]	MGI:1927470	54141	no abnormal phenotype detected	protein_coding
ENSMUSG00000052565	11	45	11	12	11	26	7	9	10.527	52.0224	8.25809	10.855	12.4396	28.9037	6.7434	9.56236	17.4139	0.000887413	0.0285408	0.0109566	0.992852	ENSMUSG00000052565	13	1	23553262	23560686	H1f3	H1.3 linker histone, cluster member [Source:MGI Symbol;Acc:MGI:107502]	MGI:107502	14957	no abnormal phenotype detected	protein_coding
ENSMUSG00000026749	982	667	1491	967	886	593	1007	866	939.774	771.088	1119.35	874.732	1001.95	659.226	970.086	920.111	907.04	-0.00105868	0.0144347	0.0109612	0.992852	ENSMUSG00000026749	2	1	38511643	38594606	Nek6	NIMA (never in mitosis gene a)-related expressed kinase 6 [Source:MGI Symbol;Acc:MGI:1891638]	MGI:1891638	59126	cardiac hypertrophy	protein_coding
ENSMUSG00000021974	201	261	199	215	172	208	155	198	192.357	301.73	149.396	194.485	194.51	231.229	149.318	210.372	202.925	0.00116122	0.0197441	0.0110311	0.992852	ENSMUSG00000021974	14	1	58070547	58112720	Fgf9	fibroblast growth factor 9 [Source:MGI Symbol;Acc:MGI:104723]	MGI:104723	14180	abnormal body wall morphology	protein_coding
ENSMUSG00000062563	353	577	407	424	274	310	286	348	337.821	667.043	305.549	383.543	309.859	344.621	275.516	369.744	374.212	0.00120601	0.0219375	0.0110465	0.992852	ENSMUSG00000062563	12	-1	24665833	24681813	Cys1	cystin 1 [Source:MGI Symbol;Acc:MGI:2177632]	MGI:2177632	12879	abnormal bile duct morphology	protein_coding
ENSMUSG00000076598	62	0	4	2	18	0	0	1	59.334	0	3.00294	1.80917	20.3557	0	0	1.06248	10.6955	-0.0016205	0.0868118	0.0110797	0.992852	ENSMUSG00000076598	6	1	70607437	70608036	Igkv3-7	immunoglobulin kappa variable 3-7 [Source:MGI Symbol;Acc:MGI:1330852]	MGI:1330852	-	-	IG_V_gene
ENSMUSG00000057135	24	7	37	18	22	14	29	15	22.968	8.09238	27.7772	16.2825	24.8792	15.5635	27.9369	15.9373	19.9296	-0.00115266	0.0269649	0.0110885	0.992852	ENSMUSG00000057135	11	-1	70790932	70812586	Scimp	SLP adaptor and CSK interacting membrane protein [Source:MGI Symbol;Acc:MGI:3610314]	MGI:3610314	327957	decreased body weight	protein_coding
ENSMUSG00000070780	1256	1170	1358	1535	1059	1194	1200	1205	1201.99	1352.58	1019.5	1388.54	1197.59	1327.34	1156.01	1280.29	1240.48	0.00105306	0.0100807	0.0112	0.992852	ENSMUSG00000070780	5	-1	66016549	66173118	Rbm47	RNA binding motif protein 47 [Source:MGI Symbol;Acc:MGI:2384294]	MGI:2384294	245945	abnormal cell physiology	protein_coding
ENSMUSG00000018581	13	39	10	14	10	13	7	18	12.441	45.0861	7.50736	12.6642	11.3087	14.4518	6.7434	19.1247	16.1659	0.000931134	0.0276562	0.0112107	0.992852	ENSMUSG00000018581	12	-1	117877982	118199043	Dnah11	dynein, axonemal, heavy chain 11 [Source:MGI Symbol;Acc:MGI:1100864]	MGI:1100864	13411	abdominal situs ambiguus	protein_coding
ENSMUSG00000036977	96	71	134	80	84	59	109	66	91.872	82.0798	100.599	72.3667	94.9932	65.5891	105.004	70.1239	85.3285	-0.0011374	0.0191097	0.0112293	0.992852	ENSMUSG00000036977	8	1	79711820	79779059	Anapc10	anaphase promoting complex subunit 10 [Source:MGI Symbol;Acc:MGI:1916249]	MGI:1916249	68999	-	protein_coding
ENSMUSG00000027134	470	586	566	506	372	550	434	442	449.79	677.448	424.916	457.719	420.684	611.424	418.091	469.618	491.211	0.00107805	0.0163762	0.0112646	0.992852	ENSMUSG00000027134	2	1	112239468	112247111	Lpcat4	lysophosphatidylcholine acyltransferase 4 [Source:MGI Symbol;Acc:MGI:2138993]	MGI:2138993	99010	-	protein_coding
ENSMUSG00000046727	2966	3468	2813	3393	2629	3149	2487	2644	2838.46	4009.2	2111.82	3069.25	2973.06	3500.68	2395.83	2809.21	2963.44	0.00108124	0.0166284	0.011304	0.992852	ENSMUSG00000046727	18	1	36342520	36403097	Cystm1	cysteine-rich transmembrane module containing 1 [Source:MGI Symbol;Acc:MGI:1913310]	MGI:1913310	66060	abnormal behavior	protein_coding
ENSMUSG00000000320	137	172	157	149	98	169	104	118	131.109	198.841	117.866	134.783	110.825	187.874	100.188	125.373	138.357	0.00116615	0.0207058	0.0113371	0.992852	ENSMUSG00000000320	11	-1	70241457	70255353	Alox12	arachidonate 12-lipoxygenase [Source:MGI Symbol;Acc:MGI:87998]	MGI:87998	11684	altered susceptibility to induced thrombosis	protein_coding
ENSMUSG00000036181	1659	1562	1472	1725	1188	1487	1291	1470	1587.66	1805.76	1105.08	1560.41	1343.48	1653.07	1243.67	1561.85	1482.62	0.00103759	0.0141188	0.0113559	0.992852	ENSMUSG00000036181	13	1	23738808	23740367	H1f2	H1.2 linker histone, cluster member [Source:MGI Symbol;Acc:MGI:1931526]	MGI:1931526	50708	decreased cellular sensitivity to X-ray irradiation	protein_coding
ENSMUSG00000015090	175	237	131	179	106	150	125	146	167.475	273.985	98.3464	161.92	119.872	166.752	120.418	155.123	157.986	0.00120653	0.0232458	0.0113733	0.992852	ENSMUSG00000015090	2	-1	25466709	25470046	Ptgds	prostaglandin D2 synthase (brain) [Source:MGI Symbol;Acc:MGI:99261]	MGI:99261	19215	abnormal dermal mast cell morphology	protein_coding
ENSMUSG00000033249	97	91	118	126	95	135	91	136	92.829	105.201	88.5868	113.978	107.433	150.077	87.6641	144.498	111.283	0.00113888	0.0194994	0.0113741	0.992852	ENSMUSG00000033249	8	1	105269801	105275845	Hsf4	heat shock transcription factor 4 [Source:MGI Symbol;Acc:MGI:1347058]	MGI:1347058	26386	abnormal cornea morphology	protein_coding
ENSMUSG00000034456	38	125	50	56	56	53	50	75	36.366	144.507	37.5368	50.6567	63.3288	58.919	48.1671	79.6863	64.8959	0.00114165	0.0264647	0.0114871	0.992852	ENSMUSG00000034456	6	1	90333284	90364551	Uroc1	urocanase domain containing 1 [Source:MGI Symbol;Acc:MGI:2385332]	MGI:2385332	243537	abnormal retinal blood vessel morphology	protein_coding
ENSMUSG00000048806	27	46	7	34	22	36	21	30	25.839	53.1785	5.25515	30.7558	24.8792	40.0205	20.2302	31.8745	29.0041	0.00102612	0.02698	0.0114959	0.992852	ENSMUSG00000048806	4	-1	88522025	88522774	Ifnb1	interferon beta 1, fibroblast [Source:MGI Symbol;Acc:MGI:107657]	MGI:107657	15977	CNS inflammation	protein_coding
ENSMUSG00000097405	7	64	5	8	8	11	9	7	6.699	73.9875	3.75368	7.23667	9.04697	12.2285	8.67008	7.43739	16.1325	0.00079463	0.0321339	0.0115652	0.992852	ENSMUSG00000097405	17	1	25951472	25963610	D630044L22Rik	RIKEN cDNA gene D630044L22 gene [Source:MGI Symbol;Acc:MGI:3709661]	MGI:3709661	-	-	antisense
ENSMUSG00000001930	74	85	73	77	44	147	53	55	70.818	98.2646	54.8037	69.6529	49.7584	163.417	51.0571	58.4366	77.026	0.00116869	0.0259351	0.011577	0.992852	ENSMUSG00000001930	6	1	125546774	125686679	Vwf	Von Willebrand factor [Source:MGI Symbol;Acc:MGI:98941]	MGI:98941	22371	abnormal blood coagulation	protein_coding
ENSMUSG00000044320	33	79	35	42	32	41	29	38	31.581	91.3283	26.2758	37.9925	36.1879	45.5788	27.9369	40.3744	42.1569	0.00114762	0.026167	0.0116294	0.992852	ENSMUSG00000044320	2	-1	30794769	30803661	1700001O22Rik	RIKEN cDNA 1700001O22 gene [Source:MGI Symbol;Acc:MGI:1923631]	MGI:1923631	73598	decreased exploration in new environment	protein_coding
ENSMUSG00000090231	70	56	217	69	63	54	120	64	66.99	64.739	162.91	62.4163	71.2449	60.0307	115.601	67.999	83.9913	-0.00118535	0.0252675	0.0116385	0.992852	ENSMUSG00000090231	17	-1	34856374	34862518	Cfb	complement factor B [Source:MGI Symbol;Acc:MGI:105975]	MGI:105975	14962	abnormal kidney morphology	protein_coding
ENSMUSG00000023964	55	31	63	44	43	21	58	31	52.635	35.8377	47.2964	39.8017	48.6275	23.3453	55.8739	32.937	42.0443	-0.00119229	0.0238707	0.0116697	0.992852	ENSMUSG00000023964	6	-1	3685680	3764714	Calcr	calcitonin receptor [Source:MGI Symbol;Acc:MGI:101950]	MGI:101950	12311	embryonic lethality during organogenesis complete penetrance	protein_coding
ENSMUSG00000021207	228	521	287	283	275	362	284	286	218.196	602.304	215.461	255.997	310.99	402.428	273.589	303.87	322.854	0.00118726	0.0237405	0.0117387	0.992852	ENSMUSG00000021207	13	1	4574075	4586541	Akr1c21	aldo-keto reductase family 1, member C21 [Source:MGI Symbol;Acc:MGI:1924587]	MGI:1924587	77337	-	protein_coding
ENSMUSG00000027186	19	66	18	14	12	55	15	10	18.183	76.2996	13.5132	12.6642	13.5705	61.1424	14.4501	10.6248	27.556	0.00084365	0.0278466	0.0118054	0.992852	ENSMUSG00000027186	2	1	103411688	103450989	Elf5	E74-like factor 5 [Source:MGI Symbol;Acc:MGI:1335079]	MGI:1335079	13711	abnormal ectoderm development	protein_coding
ENSMUSG00000066553	386	416	439	469	323	357	367	388	369.402	480.918	329.573	424.25	365.272	396.869	353.547	412.244	391.509	0.0010048	0.0120337	0.0118296	0.992852	ENSMUSG00000066553	12	-1	24638669	24639010	Gm6969	predicted pseudogene 6969 [Source:MGI Symbol;Acc:MGI:3645320]	MGI:3645320	-	-	processed_pseudogene
ENSMUSG00000044734	317	194	1096	307	222	217	322	222	303.369	224.274	822.806	277.707	251.054	241.234	310.196	235.871	333.314	-0.00114261	0.0257155	0.0119114	0.992852	ENSMUSG00000044734	13	-1	32842092	32851185	Serpinb1a	serine (or cysteine) peptidase inhibitor, clade B, member 1a [Source:MGI Symbol;Acc:MGI:1913472]	MGI:1913472	66222	abnormal chemokine secretion	protein_coding
ENSMUSG00000034435	658	725	758	706	511	789	470	561	629.706	838.139	569.058	638.636	577.875	877.115	452.771	596.054	647.419	0.00106815	0.0173879	0.0119614	0.992852	ENSMUSG00000034435	12	-1	73543402	73546392	Tmem30b	transmembrane protein 30B [Source:MGI Symbol;Acc:MGI:2442082]	MGI:2442082	238257	abnormal coat/hair pigmentation	protein_coding
ENSMUSG00000025921	3330	1628	6332	3390	2500	2288	3451	2539	3186.81	1882.06	4753.66	3066.54	2827.18	2543.52	3324.49	2697.65	3035.24	-0.0011145	0.0196844	0.0119737	0.992852	ENSMUSG00000025921	1	1	16105774	16133734	Rdh10	retinol dehydrogenase 10 (all-trans) [Source:MGI Symbol;Acc:MGI:1924238]	MGI:1924238	98711	abnormal autopod morphology	protein_coding
ENSMUSG00000030213	592	438	871	583	513	426	602	473	566.544	506.352	653.891	527.372	580.137	473.575	579.932	502.555	548.795	-0.0010004	0.0106285	0.012202	0.992852	ENSMUSG00000030213	6	1	136506167	136610862	Atf7ip	activating transcription factor 7 interacting protein [Source:MGI Symbol;Acc:MGI:1858965]	MGI:1858965	54343	-	protein_coding
ENSMUSG00000035202	2108	2814	1829	2552	1881	2174	1716	1782	2017.36	3253.14	1373.1	2308.5	2127.17	2416.79	1653.1	1893.35	2130.31	0.00109673	0.0193372	0.0122147	0.992852	ENSMUSG00000035202	9	1	123366927	123462666	Lars2	leucyl-tRNA synthetase, mitochondrial [Source:MGI Symbol;Acc:MGI:2142973]	MGI:2142973	102436	-	protein_coding
ENSMUSG00000080059	14	4	24	9	14	3	9	6	13.398	4.62422	18.0177	8.14125	15.8322	3.33504	8.67008	6.3749	9.79917	-0.000865542	0.0269155	0.0122399	0.992852	ENSMUSG00000080059	4	-1	147821777	147822202	Rps19-ps3	ribosomal protein S19, pseudogene 3 [Source:MGI Symbol;Acc:MGI:3701125]	MGI:3701125	-	-	processed_pseudogene
ENSMUSG00000022875	12	43	6	16	8	12	7	9	11.484	49.7103	4.50441	14.4733	9.04697	13.3402	6.7434	9.56236	14.8581	0.000809915	0.0276629	0.0123352	0.992852	ENSMUSG00000022875	16	1	23057865	23082078	Kng1	kininogen 1 [Source:MGI Symbol;Acc:MGI:1097705]	MGI:1097705	16644	abnormal blood coagulation	protein_coding
ENSMUSG00000029553	51	18	98	56	43	27	69	38	48.807	20.809	73.5721	50.6567	48.6275	30.0153	66.4706	40.3744	47.4166	-0.00112025	0.0247798	0.0125433	0.992852	ENSMUSG00000029553	6	-1	16833373	16898441	Tfec	transcription factor EC [Source:MGI Symbol;Acc:MGI:1333760]	MGI:1333760	21426	abnormal coat/hair pigmentation	protein_coding
ENSMUSG00000025044	594	274	1421	652	495	364	773	572	568.458	316.759	1066.8	589.788	559.782	404.651	744.664	607.741	607.33	-0.00113398	0.0230644	0.0125645	0.992852	ENSMUSG00000025044	8	-1	39581685	39642673	Msr1	macrophage scavenger receptor 1 [Source:MGI Symbol;Acc:MGI:98257]	MGI:98257	20288	abnormal macrophage physiology	protein_coding
ENSMUSG00000021662	1909	1911	2275	2362	1605	1733	1965	1944	1826.91	2209.22	1707.92	2136.63	1815.05	1926.54	1892.97	2065.47	1947.59	0.00104108	0.0088437	0.0125741	0.992852	ENSMUSG00000021662	13	-1	97899469	98206439	Arhgef28	Rho guanine nucleotide exchange factor (GEF) 28 [Source:MGI Symbol;Acc:MGI:1346016]	MGI:1346016	110596	decreased birth body size	protein_coding
ENSMUSG00000049128	28	34	22	32	21	79	18	20	26.796	39.3058	16.5162	28.9467	23.7483	87.8227	17.3402	21.2497	32.7157	0.000951035	0.0260853	0.0126291	0.992852	ENSMUSG00000049128	3	-1	92570902	92573735	Ivl	involucrin [Source:MGI Symbol;Acc:MGI:96626]	MGI:96626	16447	abnormal heart morphology	protein_coding
ENSMUSG00000027215	3107	3198	3758	3470	2396	3527	2891	2763	2973.4	3697.06	2821.27	3138.9	2709.57	3920.89	2785.02	2935.64	3122.72	0.000973545	0.0119271	0.012656	0.992852	ENSMUSG00000027215	2	-1	93419111	93463140	Cd82	CD82 antigen [Source:MGI Symbol;Acc:MGI:104651]	MGI:104651	12521	abnormal induced retinal neovascularization	protein_coding
ENSMUSG00000053821	18	22	17	24	10	26	13	21	17.226	25.4332	12.7625	21.71	11.3087	28.9037	12.5234	22.3122	19.0225	0.00105942	0.0255278	0.0126959	0.992852	ENSMUSG00000053821	14	-1	101727601	101729815	Gm9922	predicted gene 9922 [Source:MGI Symbol;Acc:MGI:3642123]	MGI:3642123	-	-	bidirectional_promoter_lncRNA
ENSMUSG00000038086	28	56	34	26	23	71	25	29	26.796	64.739	25.525	23.5192	26.01	78.9292	24.0836	30.812	37.5518	0.00101546	0.0257716	0.0127289	0.992852	ENSMUSG00000038086	9	-1	50751078	50752354	Hspb2	heat shock protein 2 [Source:MGI Symbol;Acc:MGI:1916503]	MGI:1916503	69253	abnormal motor learning	protein_coding
ENSMUSG00000041351	437	945	433	465	343	450	321	343	418.209	1092.47	325.069	420.631	387.889	500.256	309.233	364.432	477.274	0.00110652	0.0244162	0.0128375	0.992852	ENSMUSG00000041351	4	1	137664726	137729861	Rap1gap	Rap1 GTPase-activating protein [Source:MGI Symbol;Acc:MGI:109338]	MGI:109338	110351	decreased circulating bilirubin level	protein_coding
ENSMUSG00000025626	295	149	458	286	248	195	324	257	282.315	172.252	343.837	258.711	280.456	216.777	312.123	273.058	267.441	-0.00102512	0.0169825	0.0128469	0.992852	ENSMUSG00000025626	X	1	52912266	52956943	Phf6	PHD finger protein 6 [Source:MGI Symbol;Acc:MGI:1918248]	MGI:1918248	70998	increased or absent threshold for auditory brainstem response	protein_coding
ENSMUSG00000033579	79	90	87	88	58	86	59	81	75.603	104.045	65.314	79.6033	65.5906	95.6044	56.8372	86.0612	78.5823	0.0010622	0.0191458	0.0129421	0.992852	ENSMUSG00000033579	8	-1	111345135	111393824	Fa2h	fatty acid 2-hydroxylase [Source:MGI Symbol;Acc:MGI:2443327]	MGI:2443327	338521	abnormal Purkinje cell morphology	protein_coding
ENSMUSG00000056498	90	53	156	78	72	54	95	72	86.13	61.2709	117.115	70.5575	81.4228	60.0307	91.5175	76.4988	80.5679	-0.00107167	0.0198571	0.0130223	0.992852	ENSMUSG00000056498	3	1	84666192	84704575	Tmem154	transmembrane protein 154 [Source:MGI Symbol;Acc:MGI:2444725]	MGI:2444725	320782	-	protein_coding
ENSMUSG00000056413	393	487	388	432	313	410	336	341	376.101	562.998	291.285	390.78	353.963	455.788	323.683	362.307	389.613	0.00101238	0.0166778	0.0130397	0.992852	ENSMUSG00000056413	5	-1	139271876	139325622	Adap1	ArfGAP with dual PH domains 1 [Source:MGI Symbol;Acc:MGI:2442201]	MGI:2442201	231821	decreased memory-marker NK cell number	protein_coding
ENSMUSG00000029338	366	246	612	398	355	258	438	335	350.262	284.389	459.45	360.024	401.459	286.813	421.944	355.932	365.034	-0.000977626	0.0145212	0.0130551	0.992852	ENSMUSG00000029338	5	-1	97882783	98031043	Antxr2	anthrax toxin receptor 2 [Source:MGI Symbol;Acc:MGI:1919164]	MGI:1919164	71914	abnormal internal female genitalia morphology	protein_coding
ENSMUSG00000026817	1476	898	1859	1273	1057	1026	1265	1035	1412.53	1038.14	1395.62	1151.53	1195.33	1140.58	1218.63	1099.67	1206.5	-0.000967054	0.0100669	0.013392	0.992852	ENSMUSG00000026817	2	1	32621758	32635058	Ak1	adenylate kinase 1 [Source:MGI Symbol;Acc:MGI:87977]	MGI:87977	11636	abnormal energy expenditure	protein_coding
ENSMUSG00000079173	11	73	16	16	12	17	10	10	10.527	84.3919	12.0118	14.4733	13.5705	18.8985	9.63342	10.6248	21.7664	0.000762912	0.0270306	0.0134107	0.992852	ENSMUSG00000079173	5	-1	137378637	137477064	Zan	zonadhesin [Source:MGI Symbol;Acc:MGI:106656]	MGI:106656	22635	abnormal sperm physiology	protein_coding
ENSMUSG00000023274	87	48	145	64	60	55	97	69	83.259	55.4906	108.857	57.8933	67.8523	61.1424	93.4442	73.3114	75.1562	-0.00106287	0.020412	0.0134444	0.992852	ENSMUSG00000023274	6	-1	124864692	124888221	Cd4	CD4 antigen [Source:MGI Symbol;Acc:MGI:88335]	MGI:88335	12504	abnormal CD4-positive alpha beta T cell morphology	protein_coding
ENSMUSG00000032128	107	177	95	121	114	175	95	102	102.399	204.622	71.3199	109.455	128.919	194.544	91.5175	108.373	126.394	0.00107349	0.0229266	0.0136394	0.992852	ENSMUSG00000032128	9	-1	37415669	37433246	Robo3	roundabout guidance receptor 3 [Source:MGI Symbol;Acc:MGI:1343102]	MGI:1343102	19649	abnormal axon guidance	protein_coding
ENSMUSG00000028865	27	52	20	28	22	40	21	26	25.839	60.1148	15.0147	25.3283	24.8792	44.4672	20.2302	27.6246	30.4372	0.0010004	0.0248811	0.0136685	0.992852	ENSMUSG00000028865	4	1	133212131	133224555	Cd164l2	CD164 sialomucin-like 2 [Source:MGI Symbol;Acc:MGI:1916905]	MGI:1916905	69655	-	protein_coding
ENSMUSG00000018126	371	788	297	427	361	353	276	348	355.047	910.971	222.969	386.257	408.245	392.423	265.882	369.744	413.942	0.00106014	0.0237864	0.0136887	0.992852	ENSMUSG00000018126	15	-1	79258195	79285537	Baiap2l2	BAI1-associated protein 2-like 2 [Source:MGI Symbol;Acc:MGI:2652819]	MGI:2652819	207495	abnormal gait	protein_coding
ENSMUSG00000017002	173	128	468	133	136	153	231	136	165.561	147.975	351.344	120.31	153.799	170.087	222.532	144.498	184.513	-0.00107016	0.0224398	0.0137101	0.992852	ENSMUSG00000017002	2	-1	164354070	164389095	Slpi	secretory leukocyte peptidase inhibitor [Source:MGI Symbol;Acc:MGI:109297]	MGI:109297	20568	abnormal macrophage physiology	protein_coding
ENSMUSG00000034041	54	18	83	50	47	39	65	35	51.678	20.809	62.3111	45.2292	53.151	43.3555	62.6172	37.1869	47.0422	-0.00106795	0.0227471	0.0137514	0.992852	ENSMUSG00000034041	8	1	84701449	84704940	Lyl1	lymphoblastomic leukemia 1 [Source:MGI Symbol;Acc:MGI:96891]	MGI:96891	17095	abnormal T cell differentiation	protein_coding
ENSMUSG00000041147	81	56	144	74	68	62	105	57	77.517	64.739	108.106	66.9392	76.8993	68.9241	101.151	60.5616	78.1046	-0.00103076	0.0192364	0.0137794	0.992852	ENSMUSG00000041147	5	1	150522630	150570329	Brca2	breast cancer 2, early onset [Source:MGI Symbol;Acc:MGI:109337]	MGI:109337	12190	abnormal DNA repair	protein_coding
ENSMUSG00000033906	91	40	162	77	57	50	84	60	87.087	46.2422	121.619	69.6529	64.4597	55.584	80.9208	63.749	73.6643	-0.00105878	0.021824	0.013893	0.992852	ENSMUSG00000033906	X	-1	104536969	104671064	Zdhhc15	zinc finger, DHHC domain containing 15 [Source:MGI Symbol;Acc:MGI:1915336]	MGI:1915336	108672	abnormal neural tube morphology	protein_coding
ENSMUSG00000033022	718	1070	920	848	546	792	604	607	687.126	1236.98	690.677	767.087	617.456	880.45	581.859	644.928	763.32	0.00100174	0.0181224	0.0140538	0.992852	ENSMUSG00000033022	18	-1	46713193	46728395	Cdo1	cysteine dioxygenase 1, cytosolic [Source:MGI Symbol;Acc:MGI:105925]	MGI:105925	12583	abnormal axial skeleton morphology	protein_coding
ENSMUSG00000000805	35	118	14	35	31	42	12	19	33.495	136.414	10.5103	31.6604	35.057	46.6905	11.5601	20.1872	40.6969	0.000764034	0.0259713	0.0141019	0.992852	ENSMUSG00000000805	11	1	84957786	84966044	Car4	carbonic anhydrase 4 [Source:MGI Symbol;Acc:MGI:1096574]	MGI:1096574	12351	abnormal lens morphology	protein_coding
ENSMUSG00000105703	155	306	191	174	148	205	138	152	148.335	353.753	143.391	157.398	167.369	227.894	132.941	161.498	186.572	0.00104842	0.0218644	0.0141203	0.992852	ENSMUSG00000105703	14	-1	54292443	54297456	Gm43305	predicted gene 43305 [Source:MGI Symbol;Acc:MGI:5663442]	MGI:5663442	108168162	-	processed_transcript
ENSMUSG00000021285	1080	968	1178	1363	961	1244	1068	1065	1033.56	1119.06	884.367	1232.95	1086.77	1382.93	1028.85	1131.55	1112.5	0.000925074	0.0112969	0.0141629	0.992852	ENSMUSG00000021285	12	-1	111828457	111908110	Ppp1r13b	protein phosphatase 1, regulatory subunit 13B [Source:MGI Symbol;Acc:MGI:1336199]	MGI:1336199	21981	abnormal lymph circulation	protein_coding
ENSMUSG00000048126	1327	868	2188	1186	1000	738	1101	968	1269.94	1003.45	1642.61	1072.84	1130.87	820.419	1060.64	1028.48	1128.66	-0.00095519	0.0155535	0.0141654	0.992852	ENSMUSG00000048126	1	-1	90765923	90843971	Col6a3	collagen, type VI, alpha 3 [Source:MGI Symbol;Acc:MGI:88461]	MGI:88461	12835	abnormal mitochondrial shape	protein_coding
ENSMUSG00000023906	203	237	237	289	188	214	229	217	194.271	273.985	177.924	261.425	212.604	237.899	220.605	230.559	226.159	0.000927528	0.0132995	0.0141893	0.992852	ENSMUSG00000023906	17	1	23679249	23682446	Cldn6	claudin 6 [Source:MGI Symbol;Acc:MGI:1859284]	MGI:1859284	54419	no abnormal phenotype detected	protein_coding
ENSMUSG00000038274	5805	5633	5670	6175	4654	6224	5338	5330	5555.39	6512.05	4256.67	5585.8	5263.08	6919.09	5142.32	5663.04	5612.18	0.00091762	0.0118952	0.014339	0.992852	ENSMUSG00000038274	19	1	6057844	6059524	Fau	Finkel-Biskis-Reilly murine sarcoma virus (FBR-MuSV) ubiquitously expressed (fox derived) [Source:MGI Symbol;Acc:MGI:102547]	MGI:102547	14109	-	protein_coding
ENSMUSG00000064247	268	245	273	285	208	300	235	266	256.476	283.233	204.951	257.806	235.221	333.504	226.385	282.621	260.025	0.000922115	0.013446	0.0144047	0.992852	ENSMUSG00000064247	5	1	110099969	110105953	Plcxd1	phosphatidylinositol-specific phospholipase C, X domain containing 1 [Source:MGI Symbol;Acc:MGI:2685422]	MGI:2685422	403178	-	protein_coding
ENSMUSG00000030789	141	90	187	134	132	57	129	96	134.937	104.045	140.388	121.214	149.275	63.3657	124.271	101.998	117.437	-0.00100049	0.018921	0.0144633	0.992852	ENSMUSG00000030789	7	1	128129547	128150657	Itgax	integrin alpha X [Source:MGI Symbol;Acc:MGI:96609]	MGI:96609	16411	decreased dendritic cell number	protein_coding
ENSMUSG00000002324	18	90	18	18	10	11	11	17	17.226	104.045	13.5132	16.2825	11.3087	12.2285	10.5968	18.0622	25.4078	0.000721565	0.0265085	0.0144903	0.992852	ENSMUSG00000002324	14	1	55618037	55625395	Rec8	REC8 meiotic recombination protein [Source:MGI Symbol;Acc:MGI:1929645]	MGI:1929645	56739	male infertility	protein_coding
ENSMUSG00000014329	4211	3241	6166	4097	3604	2861	4155	3445	4029.93	3746.77	4629.04	3706.08	4075.66	3180.51	4002.69	3660.26	3878.87	-0.000944303	0.00946221	0.0145669	0.992852	ENSMUSG00000014329	10	-1	70922832	71159700	Bicc1	BicC family RNA binding protein 1 [Source:MGI Symbol;Acc:MGI:1933388]	MGI:1933388	83675	abnormal bile duct morphology	protein_coding
ENSMUSG00000044279	452	527	512	481	365	497	379	408	432.564	609.24	384.377	435.105	412.768	552.505	365.107	433.493	453.145	0.000923194	0.0141806	0.0146093	0.992852	ENSMUSG00000044279	17	1	57059105	57065918	Crb3	crumbs family member 3 [Source:MGI Symbol;Acc:MGI:2670904]	MGI:2670904	224912	abnormal Clara cell morphology	protein_coding
ENSMUSG00000039438	124	343	136	124	118	174	99	104	118.668	396.527	102.1	112.168	133.443	193.432	95.3709	110.498	157.776	0.000960572	0.0240842	0.0147431	0.992852	ENSMUSG00000039438	9	-1	44799397	44803072	Ttc36	tetratricopeptide repeat domain 36 [Source:MGI Symbol;Acc:MGI:2384760]	MGI:2384760	192653	-	protein_coding
ENSMUSG00000052485	764	814	694	794	586	795	597	635	731.148	941.028	521.011	718.239	662.691	883.785	575.115	674.677	713.462	0.000923656	0.0149541	0.0149141	0.992852	ENSMUSG00000052485	13	-1	98686235	98694834	Tmem171	transmembrane protein 171 [Source:MGI Symbol;Acc:MGI:2685751]	MGI:2685751	380863	-	protein_coding
ENSMUSG00000078650	173	281	170	185	203	231	154	224	165.561	324.851	127.625	167.348	229.567	256.798	148.355	237.996	207.263	0.00100255	0.0205115	0.014976	0.992852	ENSMUSG00000078650	11	1	101367561	101377903	G6pc	glucose-6-phosphatase, catalytic [Source:MGI Symbol;Acc:MGI:95607]	MGI:95607	14377	abnormal blood homeostasis	protein_coding
ENSMUSG00000079042	128	441	74	119	70	156	61	94	122.496	509.82	55.5544	107.645	79.161	173.422	58.7639	99.8735	150.842	0.000705621	0.0260546	0.015099	0.992852	ENSMUSG00000079042	8	-1	65028417	65037336	Apela	apelin receptor early endogenous ligand [Source:MGI Symbol;Acc:MGI:3642370]	MGI:3642370	100038489	abnormal angiogenesis	protein_coding
ENSMUSG00000029915	56	22	106	56	47	28	55	40	53.592	25.4332	79.578	50.6567	53.151	31.127	52.9838	42.4994	48.6276	-0.00100038	0.0224027	0.0151016	0.992852	ENSMUSG00000029915	6	-1	40574894	40585821	Clec5a	C-type lectin domain family 5, member a [Source:MGI Symbol;Acc:MGI:1345151]	MGI:1345151	23845	decreased susceptibility to induced arthritis	protein_coding
ENSMUSG00000005553	11	27	12	27	10	16	16	15	10.527	31.2135	9.00883	24.4238	11.3087	17.7869	15.4135	15.9373	16.9524	0.000896667	0.0242046	0.0151107	0.992852	ENSMUSG00000005553	7	1	30712209	30725534	Atp4a	ATPase, H+/K+ exchanging, gastric, alpha polypeptide [Source:MGI Symbol;Acc:MGI:88113]	MGI:88113	11944	abnormal erythrocyte morphology	protein_coding
ENSMUSG00000037007	182	113	322	170	167	148	228	169	174.174	130.634	241.737	153.779	188.856	164.529	219.642	179.56	181.614	-0.000927316	0.0157333	0.0151608	0.992852	ENSMUSG00000037007	5	-1	138139702	138155744	Zfp113	zinc finger protein 113 [Source:MGI Symbol;Acc:MGI:1929116]	MGI:1929116	56314	-	protein_coding
ENSMUSG00000028976	24	40	34	26	15	33	19	36	22.968	46.2422	25.525	23.5192	16.9631	36.6854	18.3035	38.2494	28.557	0.000974536	0.0232966	0.0151893	0.992852	ENSMUSG00000028976	4	1	150119283	150144169	Slc2a5	solute carrier family 2 (facilitated glucose transporter), member 5 [Source:MGI Symbol;Acc:MGI:1928369]	MGI:1928369	56485	abnormal lens morphology	protein_coding
ENSMUSG00000003378	487	605	487	521	417	475	405	470	466.059	699.413	365.608	471.288	471.574	528.048	390.154	499.367	486.439	0.000917349	0.0150986	0.0151961	0.992852	ENSMUSG00000003378	7	-1	25009849	25072346	Grik5	glutamate receptor, ionotropic, kainate 5 (gamma 2) [Source:MGI Symbol;Acc:MGI:95818]	MGI:95818	14809	abnormal CNS synaptic transmission	protein_coding
ENSMUSG00000095432	117	43	189	106	109	78	113	96	111.969	49.7103	141.889	95.8858	123.265	86.711	108.858	101.998	102.536	-0.000982188	0.0198446	0.015339	0.992852	ENSMUSG00000095432	13	-1	67538641	67553830	Zfp748	zinc finger protein 748 [Source:MGI Symbol;Acc:MGI:1916455]	MGI:1916455	212276	decreased effector memory CD8-positive alpha-beta T cell number	protein_coding
ENSMUSG00000037033	153	82	454	140	98	133	179	80	146.421	94.7964	340.834	126.642	110.825	147.853	172.438	84.9987	153.101	-0.000967642	0.0232092	0.0153467	0.992852	ENSMUSG00000037033	3	-1	144822623	144849357	Clca3b	chloride channel accessory 3B [Source:MGI Symbol;Acc:MGI:2181989]	MGI:2181989	229927	-	protein_coding
ENSMUSG00000050232	19	4	29	9	19	11	12	9	18.183	4.62422	21.7713	8.14125	21.4866	12.2285	11.5601	9.56236	13.4447	-0.00083142	0.0242936	0.0153573	0.992852	ENSMUSG00000050232	X	-1	101731535	101734269	Cxcr3	chemokine (C-X-C motif) receptor 3 [Source:MGI Symbol;Acc:MGI:1277207]	MGI:1277207	12766	abnormal cellular extravasation	protein_coding
ENSMUSG00000049307	118	80	197	96	106	96	133	95	112.926	92.4843	147.895	86.84	119.872	106.721	128.125	100.936	111.975	-0.000914685	0.0158459	0.0156549	0.992852	ENSMUSG00000049307	9	-1	14748320	14752393	Fut4	fucosyltransferase 4 [Source:MGI Symbol;Acc:MGI:95594]	MGI:95594	14345	impaired leukocyte tethering or rolling	protein_coding
ENSMUSG00000022445	140	320	169	203	194	256	166	153	133.98	369.937	126.874	183.63	219.389	284.59	159.915	162.56	205.109	0.000977778	0.0217155	0.0156931	0.992852	ENSMUSG00000022445	15	-1	82790101	82794294	Cyp2d26	cytochrome P450, family 2, subfamily d, polypeptide 26 [Source:MGI Symbol;Acc:MGI:1923529]	MGI:1923529	76279	-	protein_coding
ENSMUSG00000090035	174	116	304	171	134	133	205	117	166.518	134.102	228.224	154.684	151.537	147.853	197.485	124.311	163.089	-0.000915757	0.0161075	0.0157511	0.992852	ENSMUSG00000090035	10	1	99108159	99113247	Galnt4	polypeptide N-acetylgalactosaminyltransferase 4 [Source:MGI Symbol;Acc:MGI:894692]	MGI:894692	14426	no abnormal phenotype detected	protein_coding
ENSMUSG00000116030	1	2	2	9	0	4	1	5	0.957	2.31211	1.50147	8.14125	0	4.44672	0.963342	5.31242	2.95429	0.000717348	0.0383872	0.0157699	0.992852	ENSMUSG00000116030	15	-1	101404052	101404433	Gm49500	predicted gene, 49500 [Source:MGI Symbol;Acc:MGI:6155185]	MGI:6155185	-	-	processed_pseudogene
ENSMUSG00000021360	1292	824	1836	1107	935	885	1060	866	1236.44	952.588	1378.35	1001.37	1057.37	983.836	1021.14	920.111	1068.9	-0.000875499	0.0114004	0.0158585	0.992852	ENSMUSG00000021360	13	1	40859754	40960892	Gcnt2	glucosaminyl (N-acetyl) transferase 2, I-branching enzyme [Source:MGI Symbol;Acc:MGI:1100870]	MGI:1100870	14538	abnormal renal tubule epithelium morphology	protein_coding
ENSMUSG00000022235	96	172	126	148	112	120	123	124	91.872	198.841	94.5927	133.878	126.658	133.402	118.491	131.748	128.685	0.000939309	0.0179464	0.0158814	0.992852	ENSMUSG00000022235	15	1	31565389	31590119	Cmbl	carboxymethylenebutenolidase-like (Pseudomonas) [Source:MGI Symbol;Acc:MGI:1916824]	MGI:1916824	69574	increased caudal vertebrae number	protein_coding
ENSMUSG00000054618	9	6	34	8	8	0	17	6	8.613	6.93632	25.525	7.23667	9.04697	0	16.3768	6.3749	10.0137	-0.000675021	0.0259077	0.0159298	0.992852	ENSMUSG00000054618	8	1	34049262	34057046	Gm9951	predicted gene 9951 [Source:MGI Symbol;Acc:MGI:3641827]	MGI:3641827	-	-	lincRNA
ENSMUSG00000008461	61	25	163	78	53	36	80	43	58.377	28.9013	122.37	70.5575	59.9362	40.0205	77.0674	45.6868	62.8646	-0.00093668	0.0229246	0.0160115	0.992852	ENSMUSG00000008461	7	1	45617289	45621059	Fut1	fucosyltransferase 1 [Source:MGI Symbol;Acc:MGI:109375]	MGI:109375	14343	abnormal seminal vesicle morphology	protein_coding
ENSMUSG00000021565	267	595	339	309	273	377	271	261	255.519	687.852	254.499	279.516	308.728	419.103	261.066	277.308	342.949	0.000965269	0.0211984	0.0160235	0.992852	ENSMUSG00000021565	13	-1	73679745	73704865	Slc6a19	solute carrier family 6 (neurotransmitter transporter), member 19 [Source:MGI Symbol;Acc:MGI:1921588]	MGI:1921588	74338	abnormal coat appearance	protein_coding
ENSMUSG00000022096	500	316	871	525	364	330	611	388	478.5	365.313	653.891	474.906	411.637	366.854	588.602	412.244	468.993	-0.000899217	0.0155656	0.0160703	0.992852	ENSMUSG00000022096	14	1	70552212	70573548	Hr	lysine demethylase and nuclear receptor corepressor [Source:MGI Symbol;Acc:MGI:96223]	MGI:96223	15460	Meibomian gland atrophy	protein_coding
ENSMUSG00000110404	43	46	44	49	27	61	34	42	41.151	53.1785	33.0324	44.3246	30.5335	67.8124	32.7536	44.6243	43.4263	0.000962892	0.0208644	0.0160755	0.992852	ENSMUSG00000110404	4	1	156130513	156133420	Rnf223	ring finger 223 [Source:MGI Symbol;Acc:MGI:3588193]	MGI:3588193	100045778	-	protein_coding
ENSMUSG00000055692	65	98	63	77	60	71	50	66	62.205	113.293	47.2964	69.6529	67.8523	78.9292	48.1671	70.1239	69.69	0.000944039	0.0198709	0.0164559	0.992852	ENSMUSG00000055692	16	1	17276077	17283229	Tmem191c	transmembrane protein 191C [Source:MGI Symbol;Acc:MGI:107238]	MGI:107238	224019	-	protein_coding
ENSMUSG00000049422	1956	2259	1729	2129	1654	2015	1583	1677	1871.89	2611.53	1298.02	1925.86	1870.46	2240.03	1524.97	1781.79	1890.57	0.000879118	0.0149131	0.0165086	0.992852	ENSMUSG00000049422	10	1	75933130	75937747	Chchd10	coiled-coil-helix-coiled-coil-helix domain containing 10 [Source:MGI Symbol;Acc:MGI:2143558]	MGI:2143558	103172	abnormal heart ventricle morphology	protein_coding
ENSMUSG00000022098	1364	904	2236	1348	1034	708	1446	1116	1305.35	1045.07	1678.65	1219.38	1169.32	787.069	1392.99	1185.73	1222.95	-0.00088095	0.0151021	0.0165287	0.992852	ENSMUSG00000022098	14	-1	70474558	70520234	Bmp1	bone morphogenetic protein 1 [Source:MGI Symbol;Acc:MGI:88176]	MGI:88176	12153	abnormal amnion morphology	protein_coding
ENSMUSG00000036687	355	362	341	395	276	378	252	285	339.735	418.492	256.001	357.31	312.121	420.215	242.762	302.808	331.18	0.000878156	0.014885	0.0165326	0.992852	ENSMUSG00000036687	5	-1	139802485	139819917	Tmem184a	transmembrane protein 184a [Source:MGI Symbol;Acc:MGI:2385897]	MGI:2385897	231832	-	protein_coding
ENSMUSG00000058873	0	1	0	2	0	3	0	3	0	1.15605	0	1.80917	0	3.33504	0	3.18745	1.18596	0.000977275	0.0592738	0.0165637	0.992852	ENSMUSG00000058873	6	-1	131253528	131254049	Gm5582	predicted gene 5582 [Source:MGI Symbol;Acc:MGI:3643463]	MGI:3643463	-	-	processed_pseudogene
ENSMUSG00000005124	370	204	595	334	354	174	332	343	354.09	235.835	446.688	302.131	400.329	193.432	319.83	364.432	327.096	-0.000914657	0.0176738	0.0165924	0.992852	ENSMUSG00000005124	15	1	66891320	66923201	Ccn4	cellular communication network factor 4 [Source:MGI Symbol;Acc:MGI:1197008]	MGI:1197008	22402	impaired coordination	protein_coding
ENSMUSG00000054469	471	241	729	445	380	354	473	375	450.747	278.609	547.286	402.54	429.731	393.534	455.661	398.432	419.568	-0.00086521	0.0138906	0.0166135	0.992852	ENSMUSG00000054469	17	1	73107985	73243368	Lclat1	lysocardiolipin acyltransferase 1 [Source:MGI Symbol;Acc:MGI:2684937]	MGI:2684937	225010	abnormal lipid homeostasis	protein_coding
ENSMUSG00000037977	2	12	9	8	2	10	6	13	1.914	13.8726	6.75662	7.23667	2.26174	11.1168	5.78005	13.8123	7.84385	0.000679661	0.0246676	0.0167017	0.992852	ENSMUSG00000037977	9	1	107340602	107352422	6430571L13Rik	RIKEN cDNA 6430571L13 gene [Source:MGI Symbol;Acc:MGI:2445137]	MGI:2445137	235599	-	protein_coding
ENSMUSG00000053411	622	619	826	742	547	711	677	684	595.254	715.597	620.108	671.201	618.587	790.404	652.183	726.739	673.759	0.000898897	0.00898501	0.016707	0.992852	ENSMUSG00000053411	15	-1	79915807	79971119	Cbx7	chromobox 7 [Source:MGI Symbol;Acc:MGI:1196439]	MGI:1196439	52609	increased mean corpuscular volume	protein_coding
ENSMUSG00000050854	46	95	95	81	42	91	71	63	44.022	109.825	71.3199	73.2713	47.4966	101.163	68.3973	66.9365	72.8039	0.00093645	0.0203117	0.0167571	0.992852	ENSMUSG00000050854	4	-1	118540941	118544044	Tmem125	transmembrane protein 125 [Source:MGI Symbol;Acc:MGI:1923409]	MGI:1923409	230678	-	protein_coding
ENSMUSG00000109644	13	45	18	19	18	30	14	17	12.441	52.0224	13.5132	17.1871	20.3557	33.3504	13.4868	18.0622	22.5524	0.000811482	0.0233922	0.0168016	0.992852	ENSMUSG00000109644	7	-1	45567794	45575327	0610005C13Rik	RIKEN cDNA 0610005C13 gene [Source:MGI Symbol;Acc:MGI:1918911]	MGI:1918911	-	-	antisense
ENSMUSG00000004791	825	886	858	1066	762	1047	1004	898	789.525	1024.26	644.131	964.286	861.724	1163.93	967.196	954.111	921.146	0.000853261	0.0130438	0.0168248	0.992852	ENSMUSG00000004791	12	-1	85166635	85177790	Pgf	placental growth factor [Source:MGI Symbol;Acc:MGI:105095]	MGI:105095	18654	abnormal adipose tissue morphology	protein_coding
ENSMUSG00000035429	1	12	3	1	2	26	3	1	0.957	13.8726	2.25221	0.904583	2.26174	28.9037	2.89003	1.06248	6.63804	0.000673487	0.0361944	0.016911	0.992852	ENSMUSG00000035429	7	-1	4548612	4604041	Ptprh	protein tyrosine phosphatase, receptor type, H [Source:MGI Symbol;Acc:MGI:3026877]	MGI:3026877	545902	-	protein_coding
ENSMUSG00000029722	543	573	682	630	457	581	540	527	519.651	662.419	512.002	569.888	516.808	645.886	520.205	559.929	563.348	0.00087816	0.00941086	0.016932	0.992852	ENSMUSG00000029722	5	-1	137650463	137684726	Agfg2	ArfGAP with FG repeats 2 [Source:MGI Symbol;Acc:MGI:2443267]	MGI:2443267	231801	-	protein_coding
ENSMUSG00000002100	17	27	6	26	18	20	13	26	16.269	31.2135	4.50441	23.5192	20.3557	22.2336	12.5234	27.6246	19.7804	0.000813282	0.0232794	0.0169611	0.992852	ENSMUSG00000002100	2	1	91118144	91136516	Mybpc3	myosin binding protein C, cardiac [Source:MGI Symbol;Acc:MGI:102844]	MGI:102844	17868	abnormal heart morphology	protein_coding
ENSMUSG00000045319	971	894	787	1077	747	972	753	817	929.247	1033.51	590.829	974.236	844.761	1080.55	725.397	868.049	880.823	0.000855468	0.0138921	0.0170078	0.992852	ENSMUSG00000045319	2	-1	6097607	6130211	Proser2	proline and serine rich 2 [Source:MGI Symbol;Acc:MGI:2442238]	MGI:2442238	227545	-	protein_coding
ENSMUSG00000078789	172	132	287	186	179	127	211	148	164.604	152.599	215.461	168.253	202.426	141.183	203.265	157.248	175.63	-0.000850204	0.0133529	0.017037	0.992852	ENSMUSG00000078789	11	-1	75177643	75191241	Dph1	diphthamide biosynthesis 1 [Source:MGI Symbol;Acc:MGI:2151233]	MGI:2151233	116905	abnormal cell cycle	protein_coding
ENSMUSG00000025504	2203	2940	2238	2383	1796	2122	1843	1944	2108.27	3398.8	1680.15	2155.62	2031.05	2358.98	1775.44	2065.47	2196.72	0.000866385	0.0151081	0.017107	0.992852	ENSMUSG00000025504	7	1	141338880	141363020	Eps8l2	EPS8-like 2 [Source:MGI Symbol;Acc:MGI:2138828]	MGI:2138828	98845	abnormal ear morphology	protein_coding
ENSMUSG00000001583	313	343	373	355	238	349	296	283	299.541	396.527	280.024	321.127	269.147	387.976	285.149	300.683	317.522	0.000842541	0.012066	0.0171194	0.992852	ENSMUSG00000001583	11	-1	69851005	69858730	Tnk1	tyrosine kinase, non-receptor, 1 [Source:MGI Symbol;Acc:MGI:1930958]	MGI:1930958	83813	increased B cell derived lymphoma incidence	protein_coding
ENSMUSG00000112129	78	148	98	92	88	113	80	95	74.646	171.096	73.5721	83.2217	99.5167	125.62	77.0674	100.936	100.709	0.000918841	0.0196552	0.0171853	0.992852	ENSMUSG00000112129	10	1	63060162	63077962	Pbld1	phenazine biosynthesis-like protein domain containing 1 [Source:MGI Symbol;Acc:MGI:1915621]	MGI:1915621	68371	-	protein_coding
ENSMUSG00000097426	19	6	63	15	14	14	24	13	18.183	6.93632	47.2964	13.5688	15.8322	15.5635	23.1202	13.8123	19.2891	-0.000771426	0.0233288	0.0171886	0.992852	ENSMUSG00000097426	1	1	151136507	151137780	Gm8941	predicted gene 8941 [Source:MGI Symbol;Acc:MGI:3779824]	MGI:3779824	-	-	processed_pseudogene
ENSMUSG00000027612	23	14	41	19	26	11	21	11	22.011	16.1848	30.7802	17.1871	29.4027	12.2285	20.2302	11.6873	19.964	-0.000871431	0.0226562	0.0172116	0.992852	ENSMUSG00000027612	2	1	155775342	155818366	Mmp24	matrix metallopeptidase 24 [Source:MGI Symbol;Acc:MGI:1341867]	MGI:1341867	17391	abnormal axon extension	protein_coding
ENSMUSG00000025270	10	22	2	5	2	16	0	6	9.57	25.4332	1.50147	4.52292	2.26174	17.7869	0	6.3749	8.43139	0.000625603	0.0303368	0.017225	0.992852	ENSMUSG00000025270	X	1	150547375	150570638	Alas2	aminolevulinic acid synthase 2, erythroid [Source:MGI Symbol;Acc:MGI:87990]	MGI:87990	11656	abnormal embryonic erythropoiesis	protein_coding
ENSMUSG00000007655	647	698	714	771	571	771	712	643	619.179	806.926	536.025	697.434	645.728	857.105	685.9	683.177	691.434	0.00083948	0.0114531	0.0172796	0.992852	ENSMUSG00000007655	6	1	17306335	17341452	Cav1	caveolin 1, caveolae protein [Source:MGI Symbol;Acc:MGI:102709]	MGI:102709	12389	CNS ischemia	protein_coding
ENSMUSG00000030739	362	420	448	472	323	423	380	335	346.434	485.543	336.33	426.963	365.272	470.24	366.07	355.932	394.098	0.000838875	0.0116619	0.0172814	0.992852	ENSMUSG00000030739	7	-1	44605803	44670843	Myh14	myosin, heavy polypeptide 14 [Source:MGI Symbol;Acc:MGI:1919210]	MGI:1919210	71960	increased lymphoma incidence	protein_coding
ENSMUSG00000064344	72	23	24	20	61	15	17	14	68.904	26.5892	18.0177	18.0917	68.9832	16.6752	16.3768	14.8748	31.0641	-0.000732265	0.0234481	0.0173453	0.992852	ENSMUSG00000064344	MT	1	3845	3913	mt-Tm	mitochondrially encoded tRNA methionine [Source:MGI Symbol;Acc:MGI:102480]	MGI:102480	-	-	Mt_tRNA
ENSMUSG00000025980	2552	2113	3506	2198	2273	1905	2461	1871	2442.27	2442.74	2632.08	1988.27	2570.47	2117.75	2370.79	1987.91	2319.03	-0.000874038	0.00917941	0.0173849	0.992852	ENSMUSG00000025980	1	-1	55077835	55088243	Hspd1	heat shock protein 1 (chaperonin) [Source:MGI Symbol;Acc:MGI:96242]	MGI:96242	15510	decreased embryo size	protein_coding
ENSMUSG00000029188	610	496	1672	550	417	442	753	420	583.77	573.403	1255.23	497.521	471.574	491.362	725.397	446.243	630.562	-0.000914321	0.0201621	0.0173984	0.992852	ENSMUSG00000029188	5	1	53038081	53071664	Slc34a2	solute carrier family 34 (sodium phosphate), member 2 [Source:MGI Symbol;Acc:MGI:1342284]	MGI:1342284	20531	abnormal embryo development	protein_coding
ENSMUSG00000029864	98	200	124	120	87	140	98	86	93.786	231.211	93.0912	108.55	98.3858	155.635	94.4075	91.3736	120.805	0.000913858	0.020594	0.0174166	0.992852	ENSMUSG00000029864	6	1	42245935	42250447	Gstk1	glutathione S-transferase kappa 1 [Source:MGI Symbol;Acc:MGI:1923513]	MGI:1923513	76263	abnormal renal glomerulus basement membrane morphology	protein_coding
ENSMUSG00000026166	68	41	126	69	42	30	107	47	65.076	47.3982	94.5927	62.4163	47.4966	33.3504	103.078	49.9367	62.9181	-0.000906244	0.0213713	0.0174636	0.992852	ENSMUSG00000026166	1	1	83116766	83119167	Ccl20	chemokine (C-C motif) ligand 20 [Source:MGI Symbol;Acc:MGI:1329031]	MGI:1329031	20297	-	protein_coding
ENSMUSG00000026437	2275	1864	2210	2581	1853	2448	1973	2179	2177.18	2154.88	1659.13	2334.73	2095.51	2721.39	1900.67	2315.15	2169.83	0.000836238	0.0110574	0.017503	0.992852	ENSMUSG00000026437	1	-1	132112237	132139684	Cdk18	cyclin-dependent kinase 18 [Source:MGI Symbol;Acc:MGI:97518]	MGI:97518	18557	-	protein_coding
ENSMUSG00000033060	1287	1240	1496	1406	1003	1417	1160	1146	1231.66	1433.51	1123.1	1271.84	1134.26	1575.25	1117.48	1217.61	1263.09	0.00084496	0.00999093	0.0177027	0.992852	ENSMUSG00000033060	14	1	101729957	101934710	Lmo7	LIM domain only 7 [Source:MGI Symbol;Acc:MGI:1353586]	MGI:1353586	380928	abnormal lung epithelium morphology	protein_coding
ENSMUSG00000085180	151	322	113	169	146	138	153	190	144.507	372.249	84.8331	152.875	165.107	153.412	147.391	201.872	177.781	0.000887289	0.021345	0.0179347	0.992852	ENSMUSG00000085180	4	1	3242055	3258092	AI838599	expressed sequence AI838599 [Source:MGI Symbol;Acc:MGI:3510989]	MGI:3510989	-	-	lincRNA
ENSMUSG00000034687	98	273	128	99	83	115	93	106	93.786	315.603	96.0942	89.5538	93.8624	127.843	89.5908	112.623	127.37	0.000864144	0.0220343	0.0179523	0.992852	ENSMUSG00000034687	5	1	96373955	96784728	Fras1	Fraser extracellular matrix complex subunit 1 [Source:MGI Symbol;Acc:MGI:2385368]	MGI:2385368	231470	abnormal basement membrane morphology	protein_coding
ENSMUSG00000021477	14354	11571	29779	14402	11708	9710	15994	11335	13736.8	13376.7	22356.2	13027.8	13240.2	10794.4	15407.7	12043.3	14247.9	-0.000842568	0.0148962	0.0179991	0.992852	ENSMUSG00000021477	13	-1	64359337	64370890	Ctsl	cathepsin L [Source:MGI Symbol;Acc:MGI:88564]	MGI:88564	13039	abnormal R wave	protein_coding
ENSMUSG00000049649	54	94	18	65	54	62	19	50	51.678	108.669	13.5132	58.7979	61.0671	68.9241	18.3035	53.1242	54.2596	0.00076554	0.0226753	0.0183179	0.992852	ENSMUSG00000049649	4	-1	133209340	133212536	Gpr3	G-protein coupled receptor 3 [Source:MGI Symbol;Acc:MGI:101908]	MGI:101908	14748	abnormal female meiosis	protein_coding
ENSMUSG00000061024	380	304	519	333	334	273	368	263	363.66	351.44	389.632	301.226	377.711	303.488	354.51	279.433	340.138	-0.000823807	0.0103675	0.0183532	0.992852	ENSMUSG00000061024	1	1	9545408	9547455	Rrs1	ribosome biogenesis regulator 1 [Source:MGI Symbol;Acc:MGI:1929721]	MGI:1929721	59014	abnormal behavior	protein_coding
ENSMUSG00000063434	11	39	12	6	3	24	1	6	10.527	45.0861	9.00883	5.4275	3.39262	26.6803	0.963342	6.3749	13.4326	0.000598464	0.0268876	0.0183704	0.992852	ENSMUSG00000063434	19	1	48206025	48805505	Sorcs3	sortilin-related VPS10 domain containing receptor 3 [Source:MGI Symbol;Acc:MGI:1913923]	MGI:1913923	66673	abnormal spatial working memory	protein_coding
ENSMUSG00000039648	188	267	201	212	153	193	139	160	179.916	308.666	150.898	191.772	173.023	214.554	133.905	169.997	190.341	0.000856057	0.0170111	0.0185139	0.992852	ENSMUSG00000039648	2	-1	30185124	30205847	Kyat1	kynurenine aminotransferase 1 [Source:MGI Symbol;Acc:MGI:1917516]	MGI:1917516	70266	abnormal skin coloration	protein_coding
ENSMUSG00000090093	30	11	29	16	14	8	34	16	28.71	12.7166	21.7713	14.4733	15.8322	8.89343	32.7536	16.9997	19.0188	-0.000802252	0.0222385	0.018651	0.992852	ENSMUSG00000090093	2	-1	175129493	175142012	Gm14399	predicted gene 14399 [Source:MGI Symbol;Acc:MGI:3650082]	MGI:3650082	664987	-	protein_coding
ENSMUSG00000061474	119	174	152	144	93	139	134	127	113.883	201.153	114.112	130.26	105.171	154.523	129.088	134.935	135.391	0.000834616	0.0155141	0.0186652	0.992852	ENSMUSG00000061474	13	-1	100735955	100744659	Mrps36	mitochondrial ribosomal protein S36 [Source:MGI Symbol;Acc:MGI:1913378]	MGI:1913378	66128	-	protein_coding
ENSMUSG00000035186	46	18	146	49	29	22	76	44	44.022	20.809	109.607	44.3246	32.7953	24.4569	73.214	46.7493	49.4973	-0.000787946	0.022323	0.0186877	0.992852	ENSMUSG00000035186	17	1	37193892	37196095	Ubd	ubiquitin D [Source:MGI Symbol;Acc:MGI:1344410]	MGI:1344410	24108	abnormal lymphocyte physiology	protein_coding
ENSMUSG00000020377	94	113	80	123	66	78	84	90	89.958	130.634	60.0589	111.264	74.6375	86.711	80.9208	95.6236	91.2259	0.000852148	0.0171097	0.0187248	0.992852	ENSMUSG00000020377	11	-1	50236461	50238616	Ltc4s	leukotriene C4 synthase [Source:MGI Symbol;Acc:MGI:107498]	MGI:107498	17001	abnormal hypersensitivity reaction	protein_coding
ENSMUSG00000033427	71	144	107	100	79	112	86	82	67.947	166.472	80.3287	90.4583	89.3389	124.508	82.8474	87.1237	98.628	0.000867142	0.0186542	0.0187302	0.992852	ENSMUSG00000033427	10	1	75401115	75441679	Upb1	ureidopropionase, beta [Source:MGI Symbol;Acc:MGI:2143535]	MGI:2143535	103149	decreased lean body mass	protein_coding
ENSMUSG00000046733	1855	2111	2183	2202	1616	2470	1812	1601	1775.24	2440.43	1638.86	1991.89	1827.49	2745.85	1745.58	1701.04	1983.3	0.00080855	0.0130579	0.0187944	0.992852	ENSMUSG00000046733	6	1	135065651	135084709	Gprc5a	G protein-coupled receptor, family C, group 5, member A [Source:MGI Symbol;Acc:MGI:1891250]	MGI:1891250	232431	increased lung adenocarcinoma incidence	protein_coding
ENSMUSG00000000673	151	257	149	168	127	169	140	135	144.507	297.106	111.86	151.97	143.621	187.874	134.868	143.435	164.405	0.000864968	0.0186214	0.0188032	0.992852	ENSMUSG00000000673	17	-1	83831156	83847963	Haao	3-hydroxyanthranilate 3,4-dioxygenase [Source:MGI Symbol;Acc:MGI:1349444]	MGI:1349444	107766	abnormal seminal vesicle morphology	protein_coding
ENSMUSG00000079277	6	27	9	9	3	14	11	11	5.742	31.2135	6.75662	8.14125	3.39262	15.5635	10.5968	11.6873	11.6367	0.000654989	0.0232191	0.0188145	0.992852	ENSMUSG00000079277	2	1	74711927	74748442	Hoxd3	homeobox D3 [Source:MGI Symbol;Acc:MGI:96207]	MGI:96207	15434	abnormal cervical atlas morphology	protein_coding
ENSMUSG00000113424	33	3	16	5	19	15	15	8	31.581	3.46816	12.0118	4.52292	21.4866	16.6752	14.4501	8.49987	14.087	-0.000664922	0.0230555	0.018852	0.992852	ENSMUSG00000113424	13	1	30370359	30377183	Gm48161	predicted gene, 48161 [Source:MGI Symbol;Acc:MGI:6097531]	MGI:6097531	-	-	sense_intronic
ENSMUSG00000045062	29	10	39	26	24	11	33	18	27.753	11.5605	29.2787	23.5192	27.1409	12.2285	31.7903	19.1247	22.7995	-0.000835825	0.0216281	0.0188736	0.992852	ENSMUSG00000045062	18	1	37341702	37345202	Pcdhb7	protocadherin beta 7 [Source:MGI Symbol;Acc:MGI:2136741]	MGI:2136741	93878	-	protein_coding
ENSMUSG00000025871	3245	3276	3352	3676	2632	2774	2744	3015	3105.47	3787.23	2516.47	3325.25	2976.45	3083.8	2643.41	3203.39	3080.18	0.000821889	0.00978384	0.0189012	0.992852	ENSMUSG00000025871	13	-1	54551218	54565435	4833439L19Rik	RIKEN cDNA 4833439L19 gene [Source:MGI Symbol;Acc:MGI:1921162]	MGI:1921162	97820	-	protein_coding
ENSMUSG00000036892	40	93	45	45	55	73	49	66	38.28	107.513	33.7831	40.7063	62.1979	81.1526	47.2038	70.1239	60.1201	0.000849002	0.0211309	0.0189894	0.992852	ENSMUSG00000036892	7	1	30493622	30513402	Prodh2	proline dehydrogenase (oxidase) 2 [Source:MGI Symbol;Acc:MGI:1929093]	MGI:1929093	56189	-	protein_coding
ENSMUSG00000021209	33	48	25	40	27	33	22	34	31.581	55.4906	18.7684	36.1833	30.5335	36.6854	21.1935	36.1245	33.32	0.000850362	0.0207904	0.0191516	0.992852	ENSMUSG00000021209	12	1	103532283	103613831	Ppp4r4	protein phosphatase 4, regulatory subunit 4 [Source:MGI Symbol;Acc:MGI:1921771]	MGI:1921771	74521	-	protein_coding
ENSMUSG00000006216	3336	4600	2374	3559	3007	2912	2258	3210	3192.55	5317.85	1782.25	3219.41	3400.53	3237.21	2175.23	3410.57	3216.95	0.000851327	0.0180965	0.0191727	0.992852	ENSMUSG00000006216	4	-1	141404353	141416014	Clcnkb	chloride channel, voltage-sensitive Kb [Source:MGI Symbol;Acc:MGI:1930643]	MGI:1930643	56365	abnormal bone structure	protein_coding
ENSMUSG00000098814	52	0	6	0	16	5	2	1	49.764	0	4.50441	0	18.0939	5.5584	1.92668	1.06248	10.1137	-0.000819666	0.0518638	0.0193782	0.992852	ENSMUSG00000098814	6	-1	68736297	68736780	Igkv19-93	immunoglobulin kappa chain variable 19-93 [Source:MGI Symbol;Acc:MGI:107617]	MGI:107617	-	-	IG_V_gene
ENSMUSG00000023904	2268	2571	2332	2426	1872	2270	1970	2007	2170.48	2972.21	1750.72	2194.52	2116.99	2523.51	1897.78	2132.41	2219.83	0.000792952	0.0116271	0.0193816	0.992852	ENSMUSG00000023904	17	1	23673596	23675227	Hcfc1r1	host cell factor C1 regulator 1 (XPO1-dependent) [Source:MGI Symbol;Acc:MGI:2663619]	MGI:2663619	353502	-	protein_coding
ENSMUSG00000016481	705	493	998	686	596	506	734	610	674.685	569.935	749.234	620.544	674	562.51	707.093	648.115	650.765	-0.000843255	0.0087342	0.0194116	0.992852	ENSMUSG00000016481	1	-1	195097382	195131586	Cr1l	complement component (3b/4b) receptor 1-like [Source:MGI Symbol;Acc:MGI:88513]	MGI:88513	12946	abnormal embryo size	protein_coding
ENSMUSG00000018341	32	5	22	13	29	12	16	15	30.624	5.78027	16.5162	11.7596	32.7953	13.3402	15.4135	15.9373	17.7708	-0.000738463	0.0221892	0.0194289	0.992852	ENSMUSG00000018341	6	-1	67291318	67376188	Il12rb2	interleukin 12 receptor, beta 2 [Source:MGI Symbol;Acc:MGI:1270861]	MGI:1270861	16162	abnormal B cell activation	protein_coding
ENSMUSG00000073433	99	129	110	122	72	108	105	97	94.743	149.131	82.5809	110.359	81.4228	120.061	101.151	103.061	105.314	0.000813094	0.0152808	0.0195368	0.992852	ENSMUSG00000073433	17	-1	26199183	26207786	Arhgdig	Rho GDP dissociation inhibitor (GDI) gamma [Source:MGI Symbol;Acc:MGI:108430]	MGI:108430	14570	no abnormal phenotype detected	protein_coding
ENSMUSG00000000303	8212	7916	7898	8656	6603	8862	6545	6933	7858.89	9151.32	5929.31	7830.07	7467.15	9851.7	6305.08	7366.2	7719.96	0.000789491	0.0117274	0.0195467	0.992852	ENSMUSG00000000303	8	1	106603351	106670246	Cdh1	cadherin 1 [Source:MGI Symbol;Acc:MGI:88354]	MGI:88354	12550	increased body weight	protein_coding
ENSMUSG00000018973	3	8	0	4	1	3	0	5	2.871	9.24843	0	3.61833	1.13087	3.33504	0	5.31242	3.18951	0.000622899	0.0355426	0.0196521	0.992852	ENSMUSG00000018973	11	1	96365752	96368256	Hoxb1	homeobox B1 [Source:MGI Symbol;Acc:MGI:96182]	MGI:96182	15407	abnormal axon guidance	protein_coding
ENSMUSG00000039680	650	974	574	648	495	633	448	504	622.05	1126	430.922	586.17	559.782	703.693	431.577	535.492	624.46	0.00083666	0.0180005	0.0197434	0.992852	ENSMUSG00000039680	16	1	92058270	92112227	Mrps6	mitochondrial ribosomal protein S6 [Source:MGI Symbol;Acc:MGI:2153111]	MGI:2153111	121022	-	protein_coding
ENSMUSG00000038859	790	677	912	904	642	780	690	756	756.03	782.649	684.671	817.743	726.02	867.11	664.706	803.238	762.771	0.000860423	0.00817438	0.0199225	0.992852	ENSMUSG00000038859	5	-1	144264526	144358112	Baiap2l1	BAI1-associated protein 2-like 1 [Source:MGI Symbol;Acc:MGI:1914148]	MGI:1914148	66898	impaired glucose tolerance	protein_coding
ENSMUSG00000029920	410	262	620	421	324	242	423	325	392.37	302.886	465.456	380.83	366.402	269.026	407.494	345.307	366.221	-0.000782196	0.0122951	0.0199379	0.992852	ENSMUSG00000029920	6	1	65042583	65116061	Smarcad1	SWI/SNF-related, matrix-associated actin-dependent regulator of chromatin, subfamily a, containing DEAD/H box 1 [Source:MGI Symbol;Acc:MGI:95453]	MGI:95453	13990	abnormal behavior	protein_coding
ENSMUSG00000021490	1912	3983	2194	2226	2376	2827	2264	2295	1829.78	4604.56	1647.11	2013.6	2686.95	3142.72	2181.01	2438.4	2568.02	0.000824405	0.0181923	0.0203154	0.992852	ENSMUSG00000021490	13	1	55398187	55415592	Slc34a1	solute carrier family 34 (sodium phosphate), member 1 [Source:MGI Symbol;Acc:MGI:1345284]	MGI:1345284	20505	abnormal eating behavior	protein_coding
ENSMUSG00000038963	933	1289	1091	958	741	1217	798	763	892.881	1490.15	819.053	866.591	837.976	1352.91	768.747	810.675	979.874	0.000799984	0.0157629	0.0204264	0.992852	ENSMUSG00000038963	2	1	180456245	180474867	Slco4a1	solute carrier organic anion transporter family, member 4a1 [Source:MGI Symbol;Acc:MGI:1351866]	MGI:1351866	108115	-	protein_coding
ENSMUSG00000025727	10	48	11	6	6	13	5	10	9.57	55.4906	8.25809	5.4275	6.78523	14.4518	4.81671	10.6248	14.4281	0.000579254	0.0238326	0.0204642	0.992852	ENSMUSG00000025727	17	-1	25946387	25952565	A930017K11Rik	RIKEN cDNA A930017K11 gene [Source:MGI Symbol;Acc:MGI:2442713]	MGI:2442713	100034748	-	protein_coding
ENSMUSG00000006574	20	81	14	17	18	22	17	21	19.14	93.6404	10.5103	15.3779	20.3557	24.4569	16.3768	22.3122	27.7713	0.00063953	0.0223121	0.0204793	0.992852	ENSMUSG00000006574	11	-1	102348824	102366203	Slc4a1	solute carrier family 4 (anion exchanger), member 1 [Source:MGI Symbol;Acc:MGI:109393]	MGI:109393	20533	abnormal blood homeostasis	protein_coding
ENSMUSG00000061815	550	611	554	573	407	551	459	460	526.35	706.349	415.908	518.326	460.265	612.535	442.174	488.743	521.331	0.000771672	0.0123348	0.0204949	0.992852	ENSMUSG00000061815	1	1	74125541	74148223	Rufy4	RUN and FYVE domain containing 4 [Source:MGI Symbol;Acc:MGI:3588214]	MGI:3588214	435626	-	protein_coding
ENSMUSG00000089639	4	7	4	7	3	8	2	10	3.828	8.09238	3.00294	6.33208	3.39262	8.89343	1.92668	10.6248	5.76162	0.000585256	0.0234691	0.0205255	0.992852	ENSMUSG00000089639	15	1	25681798	25682125	Gm2862	predicted gene 2862 [Source:MGI Symbol;Acc:MGI:3781038]	MGI:3781038	-	-	processed_pseudogene
ENSMUSG00000038453	214	384	218	221	165	255	172	160	204.798	443.925	163.66	199.913	186.594	283.478	165.695	169.997	227.258	0.00081964	0.0190904	0.0206143	0.992852	ENSMUSG00000038453	11	-1	97509340	97576186	Srcin1	SRC kinase signaling inhibitor 1 [Source:MGI Symbol;Acc:MGI:1933179]	MGI:1933179	56013	decreased lean body mass	protein_coding
ENSMUSG00000061451	39	51	56	66	41	54	50	61	37.323	58.9588	42.0412	59.7025	46.3657	60.0307	48.1671	64.8115	52.1751	0.000805605	0.0168182	0.0206711	0.992852	ENSMUSG00000061451	19	-1	5070859	5085531	Tmem151a	transmembrane protein 151A [Source:MGI Symbol;Acc:MGI:2147713]	MGI:2147713	381199	-	protein_coding
ENSMUSG00000003863	26	39	23	34	26	32	12	28	24.882	45.0861	17.2669	30.7558	29.4027	35.5737	11.5601	29.7496	28.0346	0.000788772	0.0208339	0.0207151	0.992852	ENSMUSG00000003863	7	-1	45339122	45367019	Ppfia3	protein tyrosine phosphatase, receptor type, f polypeptide (PTPRF), interacting protein (liprin), alpha 3 [Source:MGI Symbol;Acc:MGI:1924037]	MGI:1924037	76787	increased or absent threshold for auditory brainstem response	protein_coding
ENSMUSG00000011877	3332	3110	3760	3788	2745	3358	3166	3004	3188.73	3595.33	2822.77	3426.56	3104.24	3733.02	3049.94	3191.7	3264.04	0.000870269	0.00775298	0.0207908	0.992852	ENSMUSG00000011877	11	1	77493562	77507786	Git1	GIT ArfGAP 1 [Source:MGI Symbol;Acc:MGI:1927140]	MGI:1927140	216963	abnormal CNS synaptic transmission	protein_coding
ENSMUSG00000028019	175	130	407	196	174	117	263	188	167.475	150.287	305.549	177.298	196.772	130.066	253.359	199.747	197.569	-0.000802729	0.0168378	0.0208175	0.992852	ENSMUSG00000028019	3	1	81036416	81214040	Pdgfc	platelet-derived growth factor, C polypeptide [Source:MGI Symbol;Acc:MGI:1859631]	MGI:1859631	54635	preweaning lethality incomplete penetrance	protein_coding
ENSMUSG00000048200	226	217	216	250	164	260	230	220	216.282	250.864	162.159	226.146	185.463	289.037	221.569	233.746	223.158	0.000766429	0.0127644	0.0208602	0.992852	ENSMUSG00000048200	7	1	141461094	141466613	Cracr2b	calcium release activated channel regulator 2B [Source:MGI Symbol;Acc:MGI:2446129]	MGI:2446129	213573	-	protein_coding
ENSMUSG00000015597	458	313	608	448	397	303	453	376	438.306	361.845	456.447	405.253	448.956	336.839	436.394	399.494	410.442	-0.000796527	0.0091633	0.0209098	0.992852	ENSMUSG00000015597	17	1	46383731	46420920	Zfp318	zinc finger protein 318 [Source:MGI Symbol;Acc:MGI:1889348]	MGI:1889348	57908	abnormal B cell number	protein_coding
ENSMUSG00000046259	39	80	34	58	50	93	26	25	37.323	92.4843	25.525	52.4658	56.5436	103.386	25.0469	26.5621	52.4171	0.000729935	0.0214417	0.0209123	0.992852	ENSMUSG00000046259	3	1	92385685	92387324	Sprr2h	small proline-rich protein 2H [Source:MGI Symbol;Acc:MGI:1330343]	MGI:1330343	20762	-	protein_coding
ENSMUSG00000035352	45	23	111	35	31	16	31	29	43.065	26.5892	83.3317	31.6604	35.057	17.7869	29.8636	30.812	37.2707	-0.000758896	0.0211253	0.020981	0.992852	ENSMUSG00000035352	11	1	82101845	82103400	Ccl12	chemokine (C-C motif) ligand 12 [Source:MGI Symbol;Acc:MGI:108224]	MGI:108224	20293	-	protein_coding
ENSMUSG00000038712	1137	1088	1308	1221	884	1085	1058	1064	1088.11	1257.79	981.962	1104.5	999.691	1206.17	1019.22	1130.48	1098.49	0.000860533	0.00782181	0.0209997	0.992852	ENSMUSG00000038712	3	1	95281345	95296166	Mindy1	MINDY lysine 48 deubiquitinase 1 [Source:MGI Symbol;Acc:MGI:1922257]	MGI:1922257	75007	abnormal locomotor activation	protein_coding
ENSMUSG00000052397	10592	11235	13335	12450	8596	9788	9941	9828	10136.5	12988.3	10011.1	11262.1	9720.97	10881.1	9576.59	10442.1	10627.3	0.000842886	0.00806669	0.0210455	0.992852	ENSMUSG00000052397	17	-1	6738041	6782784	Ezr	ezrin [Source:MGI Symbol;Acc:MGI:98931]	MGI:98931	22350	abnormal retina morphology	protein_coding
ENSMUSG00000036523	112	178	106	110	99	119	57	106	107.184	205.778	79.578	99.5042	111.956	132.29	54.9105	112.623	112.978	0.000805393	0.0193922	0.0211166	0.992852	ENSMUSG00000036523	12	-1	16670615	16800886	Greb1	gene regulated by estrogen in breast cancer protein [Source:MGI Symbol;Acc:MGI:2149712]	MGI:2149712	268527	decreased body length	protein_coding
ENSMUSG00000068323	4	39	4	4	7	4	4	11	3.828	45.0861	3.00294	3.61833	7.9161	4.44672	3.85337	11.6873	10.4299	0.000548998	0.0260749	0.0211382	0.992852	ENSMUSG00000068323	6	1	83219828	83304945	Slc4a5	solute carrier family 4, sodium bicarbonate cotransporter, member 5 [Source:MGI Symbol;Acc:MGI:2443220]	MGI:2443220	232156	abnormal blood homeostasis	protein_coding
ENSMUSG00000048489	366	297	330	454	318	442	341	384	350.262	343.348	247.743	410.681	359.617	491.362	328.5	407.994	367.438	0.000762848	0.0132439	0.0211987	0.992852	ENSMUSG00000048489	6	1	116650609	116652794	Depp1	DEPP1 autophagy regulator [Source:MGI Symbol;Acc:MGI:1918730]	MGI:1918730	213393	no abnormal phenotype detected	protein_coding
ENSMUSG00000019235	20	32	23	28	20	44	29	31	19.14	36.9937	17.2669	25.3283	22.6174	48.9139	27.9369	32.937	28.8918	0.000787243	0.0203209	0.0212421	0.992852	ENSMUSG00000019235	12	-1	85135249	85151264	Rps6kl1	ribosomal protein S6 kinase-like 1 [Source:MGI Symbol;Acc:MGI:2443413]	MGI:2443413	238323	increased mean corpuscular volume	protein_coding
ENSMUSG00000043993	23	41	37	32	20	30	22	38	22.011	47.3982	27.7772	28.9467	22.6174	33.3504	21.1935	40.3744	30.4586	0.000798417	0.0196718	0.0212797	0.992852	ENSMUSG00000043993	11	-1	120229802	120231585	2900052L18Rik	RIKEN cDNA 2900052L18 gene [Source:MGI Symbol;Acc:MGI:1924085]	MGI:1924085	-	-	processed_transcript
ENSMUSG00000095630	16	1	1	0	14	3	1	0	15.312	1.15605	0.750736	0	15.8322	3.33504	0.963342	0	4.66867	-0.000657728	0.0410047	0.021286	0.992852	ENSMUSG00000095630	6	-1	70260409	70260955	Igkv6-23	immunoglobulin kappa variable 6-23 [Source:MGI Symbol;Acc:MGI:3711980]	MGI:3711980	-	-	IG_V_gene
ENSMUSG00000028539	246	205	199	261	180	243	159	216	235.422	236.991	149.396	236.096	203.557	270.138	153.171	229.497	214.284	0.000766431	0.0141131	0.0213533	0.992852	ENSMUSG00000028539	4	-1	117926162	117929763	Artn	artemin [Source:MGI Symbol;Acc:MGI:1333791]	MGI:1333791	11876	abnormal enteric neuron morphology	protein_coding
ENSMUSG00000022367	259	76	335	183	159	150	207	182	247.863	87.8601	251.496	165.539	179.809	166.752	199.412	193.372	186.513	-0.000793872	0.0172605	0.0214138	0.992852	ENSMUSG00000022367	15	-1	56665627	56694539	Has2	hyaluronan synthase 2 [Source:MGI Symbol;Acc:MGI:107821]	MGI:107821	15117	abnormal blood vessel morphology	protein_coding
ENSMUSG00000061393	130	103	148	166	108	163	112	146	124.41	119.074	111.109	150.161	122.134	181.204	107.894	155.123	133.889	0.000760305	0.0136936	0.0215114	0.992852	ENSMUSG00000061393	9	1	119402118	119434995	Acvr2b	activin receptor IIB [Source:MGI Symbol;Acc:MGI:87912]	MGI:87912	11481	abnormal embryo size	protein_coding
ENSMUSG00000029370	229	280	289	327	178	216	211	202	219.153	323.695	216.963	295.799	201.295	240.123	203.265	214.622	239.364	0.000754553	0.0127711	0.0215246	0.992852	ENSMUSG00000029370	5	-1	90603076	90640657	Rassf6	Ras association (RalGDS/AF-6) domain family member 6 [Source:MGI Symbol;Acc:MGI:1920496]	MGI:1920496	73246	-	protein_coding
ENSMUSG00000075025	9	36	12	11	13	20	7	13	8.613	41.6179	9.00883	9.95042	14.7013	22.2336	6.7434	13.8123	15.8351	0.000629131	0.0215829	0.022015	0.992852	ENSMUSG00000075025	2	1	93452819	93469871	Gm10804	predicted gene 10804 [Source:MGI Symbol;Acc:MGI:3641755]	MGI:3641755	-	-	lincRNA
ENSMUSG00000039568	1496	1195	1557	1716	1202	1518	1406	1570	1431.67	1381.48	1168.9	1552.27	1359.31	1687.53	1354.46	1668.1	1450.46	0.000776595	0.00910586	0.0220639	0.992852	ENSMUSG00000039568	16	-1	4874778	4880315	Ubald1	UBA-like domain containing 1 [Source:MGI Symbol;Acc:MGI:1916255]	MGI:1916255	207740	-	protein_coding
ENSMUSG00000020051	302	597	349	344	315	313	320	380	289.014	690.164	262.007	311.177	356.225	347.956	308.27	403.744	371.069	0.000776231	0.0172397	0.0222758	0.992852	ENSMUSG00000020051	10	1	87521795	87584136	Pah	phenylalanine hydroxylase [Source:MGI Symbol;Acc:MGI:97473]	MGI:97473	18478	female infertility	protein_coding
ENSMUSG00000047843	1307	1306	1471	1411	973	1317	1228	1152	1250.8	1509.81	1104.33	1276.37	1100.34	1464.08	1182.98	1223.98	1264.09	0.000778342	0.0089078	0.0223255	0.992852	ENSMUSG00000047843	5	1	144244437	144446757	Bri3	brain protein I3 [Source:MGI Symbol;Acc:MGI:1933174]	MGI:1933174	55950	-	protein_coding
ENSMUSG00000090031	29	18	55	27	33	19	41	25	27.753	20.809	41.2905	24.4238	37.3188	21.1219	39.497	26.5621	29.847	-0.000775378	0.0191608	0.022338	0.992852	ENSMUSG00000090031	1	-1	6209866	6215293	4732440D04Rik	RIKEN cDNA 4732440D04 gene [Source:MGI Symbol;Acc:MGI:3604103]	MGI:3604103	-	-	antisense
ENSMUSG00000032806	155	81	223	139	104	118	173	94	148.335	93.6404	167.414	125.737	117.611	131.178	166.658	99.8735	131.306	-0.00075194	0.0145128	0.0223659	0.992852	ENSMUSG00000032806	X	-1	74369217	74373349	Slc10a3	solute carrier family 10 (sodium/bile acid cotransporter family), member 3 [Source:MGI Symbol;Acc:MGI:95048]	MGI:95048	214601	-	protein_coding
ENSMUSG00000041605	1135	835	1887	1141	953	922	1292	959	1086.2	965.305	1416.64	1032.13	1077.72	1024.97	1244.64	1018.92	1108.31	-0.000760308	0.00949733	0.0223884	0.992852	ENSMUSG00000041605	1	-1	136213531	136234264	Inava	innate immunity activator [Source:MGI Symbol;Acc:MGI:1921579]	MGI:1921579	67313	-	protein_coding
ENSMUSG00000059883	230	156	325	226	183	161	263	178	220.11	180.344	243.989	204.436	206.95	178.98	253.359	189.122	209.661	-0.000740655	0.0108013	0.0224282	0.992852	ENSMUSG00000059883	15	1	94543643	94581815	Irak4	interleukin-1 receptor-associated kinase 4 [Source:MGI Symbol;Acc:MGI:2182474]	MGI:2182474	266632	abnormal NK cell physiology	protein_coding
ENSMUSG00000064254	600	707	574	588	446	558	448	517	574.2	817.33	430.922	531.895	504.369	620.317	431.577	549.304	557.489	0.000741581	0.0133182	0.0224528	0.992852	ENSMUSG00000064254	7	1	24587543	24608925	Ethe1	ethylmalonic encephalopathy 1 [Source:MGI Symbol;Acc:MGI:1913321]	MGI:1913321	66071	decreased mean platelet volume	protein_coding
ENSMUSG00000044952	69	41	119	74	70	41	83	60	66.033	47.3982	89.3376	66.9392	79.161	45.5788	79.9574	63.749	67.2693	-0.000766016	0.0163157	0.0224589	0.992852	ENSMUSG00000044952	7	1	97332327	97350213	Kctd21	potassium channel tetramerisation domain containing 21 [Source:MGI Symbol;Acc:MGI:3643121]	MGI:3643121	622320	-	protein_coding
ENSMUSG00000024769	1044	1155	1218	1230	936	1002	1006	1017	999.108	1335.24	914.396	1112.64	1058.5	1113.9	969.122	1080.55	1072.93	0.000778379	0.00883899	0.0224592	0.992852	ENSMUSG00000024769	19	1	6306456	6325652	Cdc42bpg	CDC42 binding protein kinase gamma (DMPK-like) [Source:MGI Symbol;Acc:MGI:2652845]	MGI:2652845	240505	-	protein_coding
ENSMUSG00000074183	60	136	80	78	55	88	67	56	57.42	157.223	60.0589	70.5575	62.1979	97.8278	64.5439	59.4991	78.6661	0.000771558	0.0191397	0.0224973	0.992852	ENSMUSG00000074183	9	1	78230656	78242684	Gsta1	glutathione S-transferase, alpha 1 (Ya) [Source:MGI Symbol;Acc:MGI:1095417]	MGI:1095417	14857	-	protein_coding
ENSMUSG00000047586	132	354	88	116	57	187	39	71	126.324	409.243	66.0647	104.932	64.4597	207.884	37.5703	75.4364	136.489	0.000558704	0.0225055	0.0225654	0.992852	ENSMUSG00000047586	7	-1	28543596	28547254	Nccrp1	non-specific cytotoxic cell receptor protein 1 homolog (zebrafish) [Source:MGI Symbol;Acc:MGI:2685009]	MGI:2685009	233038	-	protein_coding
ENSMUSG00000021786	186	93	263	171	119	100	167	123	178.002	107.513	197.444	154.684	134.574	111.168	160.878	130.686	146.868	-0.000745842	0.0143648	0.0226516	0.992852	ENSMUSG00000021786	14	-1	16238652	16249808	Oxsm	3-oxoacyl-ACP synthase, mitochondrial [Source:MGI Symbol;Acc:MGI:1918397]	MGI:1918397	71147	increased or absent threshold for auditory brainstem response	protein_coding
ENSMUSG00000026348	50	102	36	39	48	66	34	55	47.85	117.918	27.0265	35.2788	54.2818	73.3708	32.7536	58.4366	55.8645	0.000728282	0.0203774	0.0227643	0.992852	ENSMUSG00000026348	1	1	127729413	127767978	Acmsd	amino carboxymuconate semialdehyde decarboxylase [Source:MGI Symbol;Acc:MGI:2386323]	MGI:2386323	266645	decreased circulating bilirubin level	protein_coding
ENSMUSG00000020053	115	123	134	134	80	108	87	110	110.055	142.195	100.599	121.214	90.4697	120.061	83.8108	116.873	110.66	0.000729175	0.0131377	0.0231495	0.992852	ENSMUSG00000020053	10	1	87858265	87937042	Igf1	insulin-like growth factor 1 [Source:MGI Symbol;Acc:MGI:96432]	MGI:96432	16000	abnormal auditory brainstem response waveform shape	protein_coding
ENSMUSG00000018554	279	454	205	262	211	268	165	202	267.003	524.848	153.901	237.001	238.614	297.93	158.951	214.622	261.609	0.000754149	0.0187223	0.0233715	0.992852	ENSMUSG00000018554	11	1	69935796	69941605	Ybx2	Y box protein 2 [Source:MGI Symbol;Acc:MGI:1096372]	MGI:1096372	53422	abnormal corpus luteum morphology	protein_coding
ENSMUSG00000074892	42	35	154	41	28	27	70	33	40.194	40.4619	115.613	37.0879	31.6644	30.0153	67.434	35.062	49.6916	-0.000706293	0.0203202	0.0233747	0.992852	ENSMUSG00000074892	16	1	96235801	96319859	B3galt5	UDP-Gal:betaGlcNAc beta 1,3-galactosyltransferase, polypeptide 5 [Source:MGI Symbol;Acc:MGI:2136878]	MGI:2136878	93961	no abnormal phenotype detected	protein_coding
ENSMUSG00000033860	45	17	84	22	19	19	21	18	43.065	19.6529	63.0618	19.9008	21.4866	21.1219	20.2302	19.1247	28.4555	-0.000687679	0.0205161	0.0233905	0.992852	ENSMUSG00000033860	3	1	83007724	83015049	Fgg	fibrinogen gamma chain [Source:MGI Symbol;Acc:MGI:95526]	MGI:95526	99571	abnormal blood coagulation	protein_coding
ENSMUSG00000006724	192	150	597	227	169	113	299	201	183.744	173.408	448.189	205.34	191.117	125.62	288.039	213.559	228.627	-0.000754233	0.0186271	0.0233974	0.992852	ENSMUSG00000006724	10	1	127048250	127053006	Cyp27b1	cytochrome P450, family 27, subfamily b, polypeptide 1 [Source:MGI Symbol;Acc:MGI:1098274]	MGI:1098274	13115	abnormal behavior	protein_coding
ENSMUSG00000062825	17899	18274	15472	19687	14379	15989	14172	15428	17129.4	21125.7	11615.4	17808.5	16260.8	17774.6	13652.5	16392	16469.9	0.000719927	0.0113354	0.0235431	0.992852	ENSMUSG00000062825	11	-1	120345690	120348542	Actg1	actin, gamma, cytoplasmic 1 [Source:MGI Symbol;Acc:MGI:87906]	MGI:87906	11465	embryonic growth retardation	protein_coding
ENSMUSG00000023073	27	19	63	24	16	5	30	9	25.839	21.965	47.2964	21.71	18.0939	5.5584	28.9003	9.56236	22.3657	-0.000639206	0.0207535	0.0236758	0.992852	ENSMUSG00000023073	8	-1	5083219	5105351	Slc10a2	solute carrier family 10, member 2 [Source:MGI Symbol;Acc:MGI:1201406]	MGI:1201406	20494	increased heart left ventricle size	protein_coding
ENSMUSG00000020782	1537	1800	1807	1737	1353	1520	1473	1481	1470.91	2080.9	1356.58	1571.26	1530.07	1689.75	1419	1573.54	1586.5	0.000739014	0.00945113	0.0237222	0.992852	ENSMUSG00000020782	11	1	115824049	115855780	Llgl2	LLGL2 scribble cell polarity complex component [Source:MGI Symbol;Acc:MGI:1918843]	MGI:1918843	217325	preweaning lethality complete penetrance	protein_coding
ENSMUSG00000018537	994	863	1091	1106	816	925	940	1076	951.258	997.675	819.053	1000.47	922.791	1028.3	905.542	1143.23	971.041	0.000792655	0.00803027	0.0237919	0.992852	ENSMUSG00000018537	11	-1	97688823	97700497	Pcgf2	polycomb group ring finger 2 [Source:MGI Symbol;Acc:MGI:99161]	MGI:99161	22658	abnormal spleen morphology	protein_coding
ENSMUSG00000034501	178	124	269	171	141	129	220	142	170.346	143.351	201.948	154.684	159.453	143.407	211.935	150.873	167	-0.000714357	0.0117184	0.0238597	0.992852	ENSMUSG00000034501	12	1	72536383	72580119	Pcnx4	pecanex homolog 4 [Source:MGI Symbol;Acc:MGI:1914958]	MGI:1914958	67708	-	protein_coding
ENSMUSG00000022112	13	22	9	19	7	11	4	11	12.441	25.4332	6.75662	17.1871	7.9161	12.2285	3.85337	11.6873	12.1879	0.000612895	0.0208208	0.023967	0.992852	ENSMUSG00000022112	14	1	115092215	116525179	Gpc5	glypican 5 [Source:MGI Symbol;Acc:MGI:1194894]	MGI:1194894	103978	-	protein_coding
ENSMUSG00000006221	83	78	65	107	72	87	66	84	79.431	90.1722	48.7978	96.7904	81.4228	96.7161	63.5806	89.2487	80.7699	0.000732203	0.0153701	0.0239714	0.992852	ENSMUSG00000006221	4	1	141420779	141425311	Hspb7	heat shock protein family, member 7 (cardiovascular) [Source:MGI Symbol;Acc:MGI:1352494]	MGI:1352494	29818	abnormal Z line morphology	protein_coding
ENSMUSG00000029369	39	113	32	46	46	60	40	37	37.323	130.634	24.0235	41.6108	52.0201	66.7008	38.5337	39.3119	53.7697	0.000682728	0.0201962	0.0241334	0.992852	ENSMUSG00000029369	5	1	90518932	90553543	Afm	afamin [Source:MGI Symbol;Acc:MGI:2429409]	MGI:2429409	280662	increased hemoglobin content	protein_coding
ENSMUSG00000028545	218	220	212	205	166	241	181	215	208.626	254.332	159.156	185.44	187.725	267.915	174.365	228.434	208.249	0.000710801	0.0125182	0.0241664	0.992852	ENSMUSG00000028545	4	1	111415006	111460298	Bend5	BEN domain containing 5 [Source:MGI Symbol;Acc:MGI:1914871]	MGI:1914871	67621	-	protein_coding
ENSMUSG00000109093	17	54	18	16	12	32	24	21	16.269	62.4269	13.5132	14.4733	13.5705	35.5737	23.1202	22.3122	25.1574	0.000636951	0.0205193	0.0242713	0.992852	ENSMUSG00000109093	7	-1	119607681	119643469	Gm19950	predicted gene, 19950 [Source:MGI Symbol;Acc:MGI:5012135]	MGI:5012135	-	-	antisense
ENSMUSG00000043557	247	136	299	196	175	157	219	186	236.379	157.223	224.47	177.298	197.903	174.534	210.972	197.622	197.05	-0.000712146	0.0106987	0.0242754	0.992852	ENSMUSG00000043557	17	-1	29827949	29970087	Mdga1	MAM domain containing glycosylphosphatidylinositol anchor 1 [Source:MGI Symbol;Acc:MGI:1922012]	MGI:1922012	74762	abnormal neuronal migration	protein_coding
ENSMUSG00000010154	359	422	452	442	340	490	418	372	343.563	487.855	339.333	399.826	384.496	544.723	402.677	395.244	412.215	0.00070929	0.0111203	0.0242948	0.992852	ENSMUSG00000010154	8	1	123332713	123369515	Spire2	spire type actin nucleation factor 2 [Source:MGI Symbol;Acc:MGI:2446256]	MGI:2446256	234857	-	protein_coding
ENSMUSG00000024158	1414	1599	1718	1589	1184	1488	1289	1259	1353.2	1848.53	1289.76	1437.38	1338.95	1654.18	1241.75	1337.67	1437.68	0.000725972	0.00955247	0.0244077	0.992852	ENSMUSG00000024158	17	1	24840143	24864450	Hagh	hydroxyacyl glutathione hydrolase [Source:MGI Symbol;Acc:MGI:95745]	MGI:95745	14651	-	protein_coding
ENSMUSG00000061740	208	237	252	268	192	210	223	228	199.056	273.985	189.185	242.428	217.127	233.453	214.825	242.246	226.538	0.000718282	0.00992428	0.0244642	0.992852	ENSMUSG00000061740	15	-1	82370527	82380260	Cyp2d22	cytochrome P450, family 2, subfamily d, polypeptide 22 [Source:MGI Symbol;Acc:MGI:1929474]	MGI:1929474	56448	abnormal skin morphology	protein_coding
ENSMUSG00000118384	44	58	29	39	23	40	26	38	42.108	67.0511	21.7713	35.2788	26.01	44.4672	25.0469	40.3744	37.7635	0.000722957	0.0190729	0.0244801	0.992852	ENSMUSG00000118384	18	-1	74972764	74981547	9030625G05Rik	RIKEN cDNA 9030625G05 gene [Source:MGI Symbol;Acc:MGI:1918795]	MGI:1918795	-	-	lincRNA
ENSMUSG00000057933	522	1031	628	586	588	692	515	546	499.554	1191.89	471.462	530.086	664.953	769.282	496.121	580.116	650.433	0.000732281	0.0166661	0.0244827	0.992852	ENSMUSG00000057933	9	-1	78331018	78355788	Gsta2	glutathione S-transferase, alpha 2 (Yc2) [Source:MGI Symbol;Acc:MGI:95863]	MGI:95863	14858	-	protein_coding
ENSMUSG00000113175	2	17	0	2	1	4	0	0	1.914	19.6529	0	1.80917	1.13087	4.44672	0	0	3.61921	0.000637358	0.0425687	0.0245874	0.992852	ENSMUSG00000113175	13	-1	4350397	4391265	Gm9973	predicted gene 9973 [Source:MGI Symbol;Acc:MGI:3642527]	MGI:3642527	-	-	transcribed_unprocessed_pseudogene
ENSMUSG00000021244	746	538	1004	751	678	582	789	634	713.922	621.957	753.739	679.342	766.731	646.997	760.077	673.615	702.048	-0.000830001	0.00734203	0.0246225	0.992852	ENSMUSG00000021244	12	1	84996321	85070515	Ylpm1	YLP motif containing 1 [Source:MGI Symbol;Acc:MGI:1926195]	MGI:1926195	56531	absent startle reflex	protein_coding
ENSMUSG00000030873	262	653	313	301	292	360	257	241	250.734	754.903	234.98	272.28	330.215	400.205	247.579	256.059	343.369	0.000726391	0.0186457	0.0246306	0.992852	ENSMUSG00000030873	7	1	121865038	121918514	Scnn1b	sodium channel, nonvoltage-gated 1 beta [Source:MGI Symbol;Acc:MGI:104696]	MGI:104696	20277	abnormal pelvic girdle bone morphology	protein_coding
ENSMUSG00000001774	415	245	585	422	330	319	471	320	397.155	283.233	439.18	381.734	373.188	354.626	453.734	339.995	377.856	-0.000709705	0.0103325	0.0246707	0.992852	ENSMUSG00000001774	9	1	18292125	18317442	Chordc1	cysteine and histidine-rich domain (CHORD)-containing, zinc-binding protein 1 [Source:MGI Symbol;Acc:MGI:1914167]	MGI:1914167	66917	abnormal inner cell mass apoptosis	protein_coding
ENSMUSG00000039783	49	106	55	75	75	86	61	66	46.893	122.542	41.2905	67.8438	84.8154	95.6044	58.7639	70.1239	73.4846	0.000728765	0.0182069	0.0247064	0.992852	ENSMUSG00000039783	1	1	175620381	175662116	Kmo	kynurenine 3-monooxygenase (kynurenine 3-hydroxylase) [Source:MGI Symbol;Acc:MGI:2138151]	MGI:2138151	98256	abnormal amino acid metabolism	protein_coding
ENSMUSG00000031673	911	492	1135	841	777	443	771	741	871.827	568.779	852.085	760.755	878.687	492.474	742.737	787.301	744.331	-0.000700449	0.0123821	0.024845	0.992852	ENSMUSG00000031673	8	-1	102632095	102785642	Cdh11	cadherin 11 [Source:MGI Symbol;Acc:MGI:99217]	MGI:99217	12552	-	protein_coding
ENSMUSG00000029330	563	687	703	653	433	543	536	522	538.791	794.209	527.767	590.693	489.667	603.642	516.351	554.617	576.967	0.000704387	0.0104009	0.024983	0.992852	ENSMUSG00000029330	5	1	101765130	101823858	Cds1	CDP-diacylglycerol synthase 1 [Source:MGI Symbol;Acc:MGI:1921846]	MGI:1921846	74596	-	protein_coding
ENSMUSG00000032269	8	15	2	7	6	10	1	11	7.656	17.3408	1.50147	6.33208	6.78523	11.1168	0.963342	11.6873	7.92288	0.000516797	0.0221076	0.0250338	0.992852	ENSMUSG00000032269	9	-1	48899213	48911099	Htr3a	5-hydroxytryptamine (serotonin) receptor 3A [Source:MGI Symbol;Acc:MGI:96282]	MGI:96282	15561	abnormal male prostatic urethra morphology	protein_coding
ENSMUSG00000022469	1272	1497	1323	1392	1206	1297	1185	1305	1217.3	1730.61	993.223	1259.18	1363.83	1441.85	1141.56	1386.54	1316.76	0.00070083	0.0107076	0.02504	0.992852	ENSMUSG00000022469	15	-1	97744770	97767972	Rapgef3	Rap guanine nucleotide exchange factor (GEF) 3 [Source:MGI Symbol;Acc:MGI:2441741]	MGI:2441741	223864	abnormal adipose tissue development	protein_coding
ENSMUSG00000029082	590	940	632	610	402	625	497	442	564.63	1086.69	474.465	551.796	454.61	694.8	478.781	469.618	596.924	0.00071971	0.0161272	0.0250655	0.992852	ENSMUSG00000029082	5	1	43818885	43843986	Bst1	bone marrow stromal cell antigen 1 [Source:MGI Symbol;Acc:MGI:105370]	MGI:105370	12182	abnormal B cell physiology	protein_coding
ENSMUSG00000104713	114	34	87	84	106	52	84	69	109.098	39.3058	65.314	75.985	119.872	57.8073	80.9208	73.3114	77.7018	-0.000722332	0.0176468	0.0251483	0.992852	ENSMUSG00000104713	5	-1	105270702	105293698	Gbp6	guanylate binding protein 6 [Source:MGI Symbol;Acc:MGI:2140937]	MGI:2140937	100702	-	protein_coding
ENSMUSG00000105954	130	107	305	138	108	46	178	108	124.41	123.698	228.974	124.833	122.134	51.1372	171.475	114.748	132.676	-0.00071812	0.0183025	0.0251874	0.992852	ENSMUSG00000105954	5	1	104435121	104436372	Gm42793	predicted gene 42793 [Source:MGI Symbol;Acc:MGI:5662930]	MGI:5662930	-	-	TEC
ENSMUSG00000034771	221	518	174	217	202	203	177	201	211.497	598.836	130.628	196.295	228.436	225.671	170.512	213.559	246.929	0.000702275	0.0191618	0.0251967	0.992852	ENSMUSG00000034771	10	1	81574561	81590845	Tle2	transducin-like enhancer of split 2 [Source:MGI Symbol;Acc:MGI:104635]	MGI:104635	21886	-	protein_coding
ENSMUSG00000021464	160	79	180	131	166	101	107	93	153.12	91.3283	135.132	118.5	187.725	112.28	103.078	98.811	124.997	-0.000709118	0.0149272	0.0252386	0.992852	ENSMUSG00000021464	13	-1	53109312	53286124	Ror2	receptor tyrosine kinase-like orphan receptor 2 [Source:MGI Symbol;Acc:MGI:1347521]	MGI:1347521	26564	abnormal Meckel's cartilage morphology	protein_coding
ENSMUSG00000108615	1	0	6	0	3	0	3	1	0.957	0	4.50441	0	3.39262	0	2.89003	1.06248	1.60082	-0.000637999	0.0432224	0.025244	0.992852	ENSMUSG00000108615	7	1	125547269	125548602	Gm4973	predicted gene 4973 [Source:MGI Symbol;Acc:MGI:3643455]	MGI:3643455	-	-	processed_pseudogene
ENSMUSG00000088609	104	129	68	128	84	107	64	73	99.528	149.131	51.05	115.787	94.9932	118.95	61.6539	77.5613	96.0817	0.000717542	0.0175703	0.0254158	0.992852	ENSMUSG00000088609	13	-1	9834469	9834525	Gm24187	predicted gene, 24187 [Source:MGI Symbol;Acc:MGI:5453964]	MGI:5453964	-	-	miRNA
ENSMUSG00000034871	48	125	49	53	68	105	49	51	45.936	144.507	36.7861	47.9429	76.8993	116.726	47.2038	54.1867	71.2735	0.000677812	0.0195781	0.0254194	0.992852	ENSMUSG00000034871	4	1	106733889	106748292	Fam151a	family with sequence simliarity 151, member A [Source:MGI Symbol;Acc:MGI:2657115]	MGI:2657115	230579	abnormal heart morphology	protein_coding
ENSMUSG00000037493	83	163	75	81	51	85	71	65	79.431	188.437	56.3052	73.2713	57.6745	94.4927	68.3973	69.0615	85.8838	0.000704027	0.0187382	0.0255519	0.992852	ENSMUSG00000037493	9	-1	54544794	54560218	Cib2	calcium and integrin binding family member 2 [Source:MGI Symbol;Acc:MGI:1929293]	MGI:1929293	56506	abnormal ear morphology	protein_coding
ENSMUSG00000020847	151	205	184	166	134	159	144	167	144.507	236.991	138.135	150.161	151.537	176.757	138.721	177.435	164.281	0.000691036	0.0126338	0.0255625	0.992852	ENSMUSG00000020847	11	-1	75830999	75938429	Rph3al	rabphilin 3A-like (without C2 domains) [Source:MGI Symbol;Acc:MGI:1923492]	MGI:1923492	380714	decreased insulin secretion	protein_coding
ENSMUSG00000003531	325	503	433	380	294	416	340	309	311.025	581.495	325.069	343.742	332.476	462.459	327.536	328.308	376.514	0.000693258	0.0135561	0.0257107	0.992852	ENSMUSG00000003531	16	1	18052860	18071632	Dgcr6	DiGeorge syndrome critical region gene 6 [Source:MGI Symbol;Acc:MGI:1202877]	MGI:1202877	13353	-	protein_coding
ENSMUSG00000050473	3	4	1	5	1	2	0	10	2.871	4.62422	0.750736	4.52292	1.13087	2.22336	0	10.6248	3.34349	0.000502471	0.0292951	0.025789	0.992852	ENSMUSG00000050473	10	-1	19847916	19851459	Slc35d3	solute carrier family 35, member D3 [Source:MGI Symbol;Acc:MGI:1923407]	MGI:1923407	76157	decreased platelet serotonin level	protein_coding
ENSMUSG00000073418	1152	529	1121	1010	1051	612	927	843	1102.46	611.553	841.575	913.629	1188.55	680.348	893.018	895.674	890.851	-0.000687911	0.0127469	0.0258175	0.992852	ENSMUSG00000073418	17	-1	34728380	34743882	C4b	complement component 4B (Chido blood group) [Source:MGI Symbol;Acc:MGI:88228]	MGI:88228	12268	abnormal blood coagulation	protein_coding
ENSMUSG00000022199	202	349	173	178	153	182	135	179	193.314	403.463	129.877	161.016	173.023	202.326	130.051	190.185	197.907	0.000709439	0.0177249	0.0258303	0.992852	ENSMUSG00000022199	14	-1	54906304	54913132	Slc22a17	solute carrier family 22 (organic cation transporter), member 17 [Source:MGI Symbol;Acc:MGI:1926225]	MGI:1926225	59049	preweaning lethality complete penetrance	protein_coding
ENSMUSG00000023349	128	50	283	136	118	83	148	125	122.496	57.8027	212.458	123.023	133.443	92.2694	142.575	132.811	127.11	-0.000709895	0.0174191	0.025856	0.992852	ENSMUSG00000023349	6	1	123229843	123247021	Clec4n	C-type lectin domain family 4, member n [Source:MGI Symbol;Acc:MGI:1861231]	MGI:1861231	56620	abnormal CD4-positive T cell differentiation	protein_coding
ENSMUSG00000019832	234	146	469	264	216	195	309	212	223.938	168.784	352.095	238.81	244.268	216.777	297.673	225.247	245.949	-0.000689677	0.0133666	0.0258933	0.992852	ENSMUSG00000019832	10	-1	10545002	10558265	Rab32	RAB32, member RAS oncogene family [Source:MGI Symbol;Acc:MGI:1915094]	MGI:1915094	67844	decreased circulating alanine transaminase level	protein_coding
ENSMUSG00000028536	157	155	173	166	130	194	116	148	150.249	179.188	129.877	150.161	147.013	215.666	111.748	157.248	155.144	0.000686573	0.0129165	0.0259638	0.992852	ENSMUSG00000028536	4	1	118526999	118530228	2610528J11Rik	RIKEN cDNA 2610528J11 gene [Source:MGI Symbol;Acc:MGI:1913701]	MGI:1913701	66451	-	protein_coding
ENSMUSG00000041633	195	82	329	193	159	151	219	156	186.615	94.7964	246.992	174.585	179.809	167.864	210.972	165.748	178.422	-0.000696614	0.0147234	0.0259969	0.992852	ENSMUSG00000041633	X	-1	153685154	153696391	Kctd12b	potassium channel tetramerisation domain containing 12b [Source:MGI Symbol;Acc:MGI:2444667]	MGI:2444667	207474	-	protein_coding
ENSMUSG00000054537	4	15	6	9	3	15	9	7	3.828	17.3408	4.50441	8.14125	3.39262	16.6752	8.67008	7.43739	8.74872	0.000542341	0.0207282	0.0259973	0.992852	ENSMUSG00000054537	5	-1	86705186	86745815	Tmprss11e	transmembrane protease, serine 11e [Source:MGI Symbol;Acc:MGI:3513175]	MGI:3513175	243084	-	protein_coding
ENSMUSG00000095007	12	0	3	2	5	0	3	2	11.484	0	2.25221	1.80917	5.65436	0	2.89003	2.12497	3.27684	-0.000518088	0.0318228	0.0260129	0.992852	ENSMUSG00000095007	6	-1	69858420	69858884	Igkv12-41	immunoglobulin kappa chain variable 12-41 [Source:MGI Symbol;Acc:MGI:4439772]	MGI:4439772	-	-	IG_V_gene
ENSMUSG00000028268	663	396	1182	657	554	512	613	506	634.491	457.797	887.37	594.311	626.503	569.18	590.529	537.617	612.225	-0.00068293	0.0118324	0.0260509	0.992852	ENSMUSG00000028268	3	1	142560026	142573209	Gbp3	guanylate binding protein 3 [Source:MGI Symbol;Acc:MGI:1926263]	MGI:1926263	55932	decreased circulating LDL cholesterol level	protein_coding
ENSMUSG00000028933	40	29	70	26	30	28	57	29	38.28	33.5256	52.5515	23.5192	33.9262	31.127	54.9105	30.812	37.3315	-0.000705448	0.0176734	0.0260601	0.992852	ENSMUSG00000028933	5	-1	25689812	25705825	Xrcc2	X-ray repair complementing defective repair in Chinese hamster cells 2 [Source:MGI Symbol;Acc:MGI:1927345]	MGI:1927345	57434	abnormal craniofacial morphology	protein_coding
ENSMUSG00000027227	351	536	371	393	353	415	377	375	335.907	619.645	278.523	355.501	399.198	461.347	363.18	398.432	401.467	0.000688751	0.013799	0.0261369	0.992852	ENSMUSG00000027227	2	1	122234749	122265340	Sord	sorbitol dehydrogenase [Source:MGI Symbol;Acc:MGI:98266]	MGI:98266	20322	abnormal lens morphology	protein_coding
ENSMUSG00000046711	1832	1555	1830	2005	1479	1958	1656	1711	1753.22	1797.66	1373.85	1813.69	1672.56	2176.67	1595.29	1817.91	1750.11	0.000714659	0.00897387	0.0261489	0.992852	ENSMUSG00000046711	17	1	27556497	27563674	Hmga1	high mobility group AT-hook 1 [Source:MGI Symbol;Acc:MGI:96160]	MGI:96160	15361	preweaning lethality incomplete penetrance	protein_coding
ENSMUSG00000022229	16	80	11	15	19	20	13	14	15.312	92.4843	8.25809	13.5688	21.4866	22.2336	12.5234	14.8748	25.0927	0.000527522	0.0208595	0.026316	0.992852	ENSMUSG00000022229	14	1	56365068	56388550	Atp12a	ATPase, H+/K+ transporting, nongastric, alpha polypeptide [Source:MGI Symbol;Acc:MGI:1926943]	MGI:1926943	192113	abnormal defecation	protein_coding
ENSMUSG00000091002	26	70	6	24	16	19	3	14	24.882	80.9238	4.50441	21.71	18.0939	21.1219	2.89003	14.8748	23.6251	0.000503091	0.0216176	0.0263874	0.992852	ENSMUSG00000091002	7	-1	138208974	138397730	Tcerg1l	transcription elongation regulator 1-like [Source:MGI Symbol;Acc:MGI:1917821]	MGI:1917821	70571	decreased circulating glucose level	protein_coding
ENSMUSG00000064061	123	59	181	106	100	78	111	100	117.711	68.2072	135.883	95.8858	113.087	86.711	106.931	106.248	103.833	-0.000683109	0.0135549	0.0264485	0.992852	ENSMUSG00000064061	16	-1	48924232	48994165	Dzip3	DAZ interacting protein 3, zinc finger [Source:MGI Symbol;Acc:MGI:1917433]	MGI:1917433	224170	embryonic lethality	protein_coding
ENSMUSG00000028270	1175	516	1759	1100	967	899	1082	893	1124.48	596.524	1320.54	995.042	1093.55	999.4	1042.34	948.798	1015.08	-0.000677998	0.0125698	0.0265091	0.992852	ENSMUSG00000028270	3	1	142620602	142638008	Gbp2	guanylate binding protein 2 [Source:MGI Symbol;Acc:MGI:102772]	MGI:102772	14469	abnormal lens morphology	protein_coding
ENSMUSG00000038628	268	184	418	255	213	175	274	222	256.476	212.714	313.808	230.669	240.876	194.544	263.956	235.871	243.614	-0.000680968	0.0104872	0.0266081	0.992852	ENSMUSG00000038628	2	1	181864337	181870830	Polr3k	polymerase (RNA) III (DNA directed) polypeptide K [Source:MGI Symbol;Acc:MGI:1914255]	MGI:1914255	67005	-	protein_coding
ENSMUSG00000027650	265	208	495	287	278	245	336	231	253.605	240.459	371.614	259.615	314.382	272.361	323.683	245.434	285.144	-0.000676428	0.0108304	0.0267558	0.992852	ENSMUSG00000027650	2	-1	157981803	158028433	Tti1	TELO2 interacting protein 1 [Source:MGI Symbol;Acc:MGI:1922675]	MGI:1922675	75425	-	protein_coding
ENSMUSG00000032030	489	306	689	478	394	369	525	408	467.973	353.753	517.257	432.391	445.563	410.21	505.755	433.493	445.799	-0.000706936	0.00886245	0.026937	0.992852	ENSMUSG00000032030	9	-1	53614582	53670014	Cul5	cullin 5 [Source:MGI Symbol;Acc:MGI:1922967]	MGI:1922967	75717	abnormal embryo size	protein_coding
ENSMUSG00000071178	70	117	48	55	47	65	24	56	66.99	135.258	36.0353	49.7521	53.151	72.2591	23.1202	59.4991	62.0081	0.000650526	0.0191948	0.026973	0.992852	ENSMUSG00000071178	12	-1	103728156	103830373	Serpina1b	serine (or cysteine) preptidase inhibitor, clade A, member 1B [Source:MGI Symbol;Acc:MGI:891970]	MGI:891970	20701	preweaning lethality incomplete penetrance	protein_coding
ENSMUSG00000020262	314	214	450	305	274	239	319	256	300.498	247.396	337.831	275.898	309.859	265.691	307.306	271.996	289.559	-0.000710861	0.00868872	0.0270721	0.992852	ENSMUSG00000020262	10	-1	77290726	77418270	Adarb1	adenosine deaminase, RNA-specific, B1 [Source:MGI Symbol;Acc:MGI:891999]	MGI:891999	110532	abnormal AMPA-mediated synaptic currents	protein_coding
ENSMUSG00000043168	113	209	64	113	63	80	55	64	108.141	241.615	48.0471	102.218	71.2449	88.9343	52.9838	67.999	97.6479	0.000644424	0.0192387	0.0270782	0.992852	ENSMUSG00000043168	18	1	21651448	21656105	4930426D05Rik	RIKEN cDNA 4930426D05 gene [Source:MGI Symbol;Acc:MGI:1921894]	MGI:1921894	74644	-	antisense
ENSMUSG00000064540	0	2	0	3	0	1	0	2	0	2.31211	0	2.71375	0	1.11168	0	2.12497	1.03281	0.000666913	0.047398	0.0271816	0.992852	ENSMUSG00000064540	11	-1	78181299	78181363	Snord42a	small nucleolar RNA, C/D box 42A [Source:MGI Symbol;Acc:MGI:3819532]	MGI:3819532	-	-	snoRNA
ENSMUSG00000021978	1409	884	2065	1418	1209	1058	1357	1176	1348.41	1021.95	1550.27	1282.7	1367.22	1176.16	1307.26	1249.48	1287.93	-0.000717074	0.00848013	0.0271923	0.992852	ENSMUSG00000021978	14	-1	65052060	65149855	Extl3	exostosin-like glycosyltransferase 3 [Source:MGI Symbol;Acc:MGI:1860765]	MGI:1860765	54616	embryonic lethality complete penetrance	protein_coding
ENSMUSG00000117808	1	3	1	2	0	4	0	4	0.957	3.46816	0.750736	1.80917	0	4.44672	0	4.24994	1.96021	0.000561776	0.0378748	0.0272875	0.992852	ENSMUSG00000117808	18	-1	64600071	64601643	Gm50338	predicted gene, 50338 [Source:MGI Symbol;Acc:MGI:6303212]	MGI:6303212	-	-	TEC
ENSMUSG00000002718	790	484	1172	811	678	529	749	659	756.03	559.53	879.862	733.617	766.731	588.078	721.543	700.177	713.196	-0.000683611	0.00960725	0.0273066	0.992852	ENSMUSG00000002718	2	1	166906040	166946389	Cse1l	chromosome segregation 1-like (S. cerevisiae) [Source:MGI Symbol;Acc:MGI:1339951]	MGI:1339951	110750	abnormal embryonic tissue morphology	protein_coding
ENSMUSG00000033031	46	31	64	30	40	20	53	39	44.022	35.8377	48.0471	27.1375	45.2349	22.2336	51.0571	41.4369	39.3758	-0.000684782	0.0168989	0.0273979	0.992852	ENSMUSG00000033031	16	1	48994185	49019709	Cip2a	cell proliferation regulating inhibitor of protein phosphatase 2A [Source:MGI Symbol;Acc:MGI:2146335]	MGI:2146335	224171	abnormal spermatogenesis	protein_coding
ENSMUSG00000031367	139	69	174	105	83	62	106	92	133.023	79.7677	130.628	94.9813	93.8624	68.9241	102.114	97.7485	100.131	-0.000671812	0.0139856	0.0274833	0.992852	ENSMUSG00000031367	X	1	163909017	163933666	Ap1s2	adaptor-related protein complex 1, sigma 2 subunit [Source:MGI Symbol;Acc:MGI:1889383]	MGI:1889383	108012	abnormal adipose tissue development	protein_coding
ENSMUSG00000002395	767	805	880	866	672	759	753	747	734.019	930.623	660.647	783.369	759.946	843.765	725.397	793.676	778.93	0.000736503	0.00796748	0.0275607	0.992852	ENSMUSG00000002395	8	1	71366848	71369732	Use1	unconventional SNARE in the ER 1 homolog (S. cerevisiae) [Source:MGI Symbol;Acc:MGI:1914273]	MGI:1914273	67023	embryonic lethality complete penetrance	protein_coding
ENSMUSG00000033191	649	550	781	763	546	710	573	632	621.093	635.83	586.325	690.197	617.456	789.292	551.995	671.49	645.46	0.000718665	0.00826195	0.0277549	0.992852	ENSMUSG00000033191	4	-1	118471191	118490061	Tie1	tyrosine kinase with immunoglobulin-like and EGF-like domains 1 [Source:MGI Symbol;Acc:MGI:99906]	MGI:99906	21846	abnormal endocardium morphology	protein_coding
ENSMUSG00000046814	28	60	44	38	25	42	26	30	26.796	69.3632	33.0324	34.3742	28.2718	46.6905	25.0469	31.8745	36.9312	0.000669557	0.0179914	0.0278302	0.992852	ENSMUSG00000046814	2	1	119167773	119172390	Gchfr	GTP cyclohydrolase I feedback regulator [Source:MGI Symbol;Acc:MGI:2443977]	MGI:2443977	320415	-	protein_coding
ENSMUSG00000024846	4	15	4	5	6	15	6	9	3.828	17.3408	3.00294	4.52292	6.78523	16.6752	5.78005	9.56236	8.43719	0.000508212	0.0204906	0.0278946	0.992852	ENSMUSG00000024846	19	-1	5344705	5349574	Cst6	cystatin E/M [Source:MGI Symbol;Acc:MGI:1920970]	MGI:1920970	73720	-	protein_coding
ENSMUSG00000096145	143	176	153	152	111	145	101	123	136.851	203.465	114.863	137.497	125.527	161.193	97.2976	130.686	138.422	0.000663084	0.0134806	0.0279596	0.992852	ENSMUSG00000096145	7	-1	127893063	127895617	Vkorc1	vitamin K epoxide reductase complex, subunit 1 [Source:MGI Symbol;Acc:MGI:106442]	MGI:106442	27973	abnormal blood coagulation	protein_coding
ENSMUSG00000035910	1172	929	1598	1053	988	709	1133	945	1121.6	1073.97	1199.68	952.526	1117.3	788.181	1091.47	1004.05	1043.6	-0.000695847	0.00872425	0.0280883	0.992852	ENSMUSG00000035910	13	1	25056004	25210706	Dcdc2a	doublecortin domain containing 2a [Source:MGI Symbol;Acc:MGI:2652818]	MGI:2652818	195208	abnormal short term object recognition memory	protein_coding
ENSMUSG00000023120	10	27	11	8	2	19	9	10	9.57	31.2135	8.25809	7.23667	2.26174	21.1219	8.67008	10.6248	12.3696	0.000518524	0.0201689	0.0281253	0.992852	ENSMUSG00000023120	4	-1	130209109	130222401	Ldc1	leucine decarboxylase 1 [Source:MGI Symbol;Acc:MGI:2685699]	MGI:2685699	332942	-	protein_coding
ENSMUSG00000021635	288	170	368	247	219	188	258	226	275.616	196.529	276.271	223.432	247.661	208.996	248.542	240.121	239.646	-0.00067619	0.009412	0.0281795	0.992852	ENSMUSG00000021635	13	-1	100617164	100651051	Rad17	RAD17 checkpoint clamp loader component [Source:MGI Symbol;Acc:MGI:1333807]	MGI:1333807	19356	abnormal heart morphology	protein_coding
ENSMUSG00000059336	51	68	49	44	11	105	40	31	48.807	78.6117	36.7861	39.8017	12.4396	116.726	38.5337	32.937	50.5804	0.000591554	0.0193715	0.0281924	0.992852	ENSMUSG00000059336	18	-1	78100091	78142119	Slc14a1	solute carrier family 14 (urea transporter), member 1 [Source:MGI Symbol;Acc:MGI:1351654]	MGI:1351654	108052	abnormal Sertoli cell development	protein_coding
ENSMUSG00000025245	235	161	399	225	211	165	250	218	224.895	186.125	299.544	203.531	238.614	183.427	240.836	231.622	226.074	-0.000657233	0.010913	0.0282398	0.992852	ENSMUSG00000025245	9	-1	123694416	123717697	Lztfl1	leucine zipper transcription factor-like 1 [Source:MGI Symbol;Acc:MGI:1934860]	MGI:1934860	93730	abnormal photoreceptor outer segment morphology	protein_coding
ENSMUSG00000022241	1561	1076	1996	1525	1356	1257	1519	1223	1493.88	1243.91	1498.47	1379.49	1533.46	1397.38	1463.32	1299.42	1413.67	-0.000844559	0.00670108	0.0282906	0.992852	ENSMUSG00000022241	15	-1	11382301	11399665	Tars	threonyl-tRNA synthetase [Source:MGI Symbol;Acc:MGI:106314]	MGI:106314	110960	-	protein_coding
ENSMUSG00000072235	1473	921	1990	1477	1267	1173	1543	1231	1409.66	1064.73	1493.96	1336.07	1432.81	1304	1486.44	1307.92	1354.45	-0.000733122	0.00782935	0.028375	0.992852	ENSMUSG00000072235	15	-1	98949837	98953703	Tuba1a	tubulin, alpha 1A [Source:MGI Symbol;Acc:MGI:98869]	MGI:98869	22142	-	protein_coding
ENSMUSG00000022099	274	507	319	298	236	316	264	242	262.218	586.119	239.485	269.566	266.886	351.291	254.322	257.121	310.876	0.000668266	0.015674	0.0283982	0.992852	ENSMUSG00000022099	14	-1	70601263	70636048	Dmtn	dematin actin binding protein [Source:MGI Symbol;Acc:MGI:99670]	MGI:99670	13829	abnormal erythrocyte osmotic lysis	protein_coding
ENSMUSG00000024589	1657	1502	1936	1867	1424	1572	1543	1600	1585.75	1736.39	1453.42	1688.86	1610.36	1747.56	1486.44	1699.97	1626.09	0.000864096	0.00656483	0.0284536	0.992852	ENSMUSG00000024589	18	1	64887705	65217828	Nedd4l	neural precursor cell expressed, developmentally down-regulated gene 4-like [Source:MGI Symbol;Acc:MGI:1933754]	MGI:1933754	83814	abnormal behavior	protein_coding
ENSMUSG00000031657	261	193	463	278	267	212	304	244	249.777	223.118	347.591	251.474	301.943	235.676	292.856	259.246	270.21	-0.000658538	0.0102289	0.0285796	0.992852	ENSMUSG00000031657	8	1	88137855	88172027	Heatr3	HEAT repeat containing 3 [Source:MGI Symbol;Acc:MGI:2444491]	MGI:2444491	234549	increased circulating glycerol level	protein_coding
ENSMUSG00000030161	6031	6268	5550	6596	5201	5240	4816	5748	5771.67	7246.15	4166.58	5966.63	5881.66	5825.2	4639.46	6107.16	5700.56	0.000658575	0.0101751	0.0286261	0.992852	ENSMUSG00000030161	6	1	129533160	129542346	Gabarapl1	gamma-aminobutyric acid (GABA) A receptor-associated protein-like 1 [Source:MGI Symbol;Acc:MGI:1914980]	MGI:1914980	57436	prolonged PQ interval	protein_coding
ENSMUSG00000017639	408	581	418	389	312	428	336	349	390.456	671.667	313.808	351.883	352.832	475.799	323.683	370.807	406.367	0.00065661	0.0139475	0.0286699	0.992852	ENSMUSG00000017639	11	1	79591212	79698023	Rab11fip4	RAB11 family interacting protein 4 (class II) [Source:MGI Symbol;Acc:MGI:2442920]	MGI:2442920	268451	abnormal behavior	protein_coding
ENSMUSG00000058603	14	15	13	13	7	28	7	15	13.398	17.3408	9.75956	11.7596	7.9161	31.127	6.7434	15.9373	14.2477	0.000575689	0.0193334	0.0286945	0.992852	ENSMUSG00000058603	1	1	128038569	128038982	Rpl28-ps1	ribosomal protein L28, pseudogene 1 [Source:MGI Symbol;Acc:MGI:3705349]	MGI:3705349	-	-	processed_pseudogene
ENSMUSG00000021022	230	143	291	221	202	148	220	180	220.11	165.316	218.464	199.913	228.436	164.529	211.935	191.247	199.994	-0.000663809	0.00968318	0.0287636	0.992852	ENSMUSG00000021022	12	-1	55278991	55302998	Ppp2r3c	protein phosphatase 2, regulatory subunit B'', gamma [Source:MGI Symbol;Acc:MGI:1930009]	MGI:1930009	59032	-	protein_coding
ENSMUSG00000076258	1491	1939	962	1573	1189	1594	995	982	1426.89	2241.59	722.208	1422.91	1344.61	1772.02	958.526	1043.36	1366.51	0.00066336	0.0160521	0.0288255	0.992852	ENSMUSG00000076258	16	1	11144125	11144181	Gm23935	predicted gene, 23935 [Source:MGI Symbol;Acc:MGI:5453712]	MGI:5453712	-	-	miRNA
ENSMUSG00000029838	35	83	8	29	24	31	25	34	33.495	95.9525	6.00589	26.2329	27.1409	34.4621	24.0836	36.1245	35.4372	0.000546341	0.019526	0.0288867	0.992852	ENSMUSG00000029838	6	-1	36714929	36810220	Ptn	pleiotrophin [Source:MGI Symbol;Acc:MGI:97804]	MGI:97804	19242	abnormal circulating enzyme level	protein_coding
ENSMUSG00000061535	150	77	163	141	165	93	167	127	143.55	89.0162	122.37	127.546	186.594	103.386	160.878	134.935	133.535	-0.000651466	0.0135582	0.0289373	0.992852	ENSMUSG00000061535	5	1	43515538	43618803	C1qtnf7	C1q and tumor necrosis factor related protein 7 [Source:MGI Symbol;Acc:MGI:1925911]	MGI:1925911	109323	decreased circulating glucose level	protein_coding
ENSMUSG00000026229	1922	1408	2648	1992	1675	1490	1890	1498	1839.35	1627.72	1987.95	1801.93	1894.21	1656.4	1820.72	1591.6	1777.49	-0.000820058	0.00679806	0.0289485	0.992852	ENSMUSG00000026229	1	1	86064387	86139151	Psmd1	proteasome (prosome, macropain) 26S subunit, non-ATPase, 1 [Source:MGI Symbol;Acc:MGI:1917497]	MGI:1917497	70247	-	protein_coding
ENSMUSG00000059669	180	122	235	143	143	131	172	130	172.26	141.039	176.423	129.355	161.715	145.63	165.695	138.123	153.78	-0.000657081	0.00995864	0.0289744	0.992852	ENSMUSG00000059669	12	1	24498359	24558539	Taf1b	TATA-box binding protein associated factor, RNA polymerase I, B [Source:MGI Symbol;Acc:MGI:109577]	MGI:109577	21340	-	protein_coding
ENSMUSG00000025058	7	5	28	11	15	8	22	6	6.699	5.78027	21.0206	9.95042	16.9631	8.89343	21.1935	6.3749	12.1094	-0.000547838	0.0194688	0.0290133	0.992852	ENSMUSG00000025058	X	1	85870354	85891499	5430427O19Rik	RIKEN cDNA 5430427O19 gene [Source:MGI Symbol;Acc:MGI:1918648]	MGI:1918648	71398	-	protein_coding
ENSMUSG00000107220	0	4	0	5	0	1	0	0	0	4.62422	0	4.52292	0	1.11168	0	0	1.28235	0.000684177	0.0504172	0.0290758	0.992852	ENSMUSG00000107220	5	1	32185497	32186079	Gm9555	predicted gene 9555 [Source:MGI Symbol;Acc:MGI:3779965]	MGI:3779965	-	-	processed_pseudogene
ENSMUSG00000025545	366	427	415	402	254	382	374	330	350.262	493.635	311.555	363.643	287.241	424.661	360.29	350.62	367.738	0.000648608	0.0106686	0.0290878	0.992852	ENSMUSG00000025545	14	1	122181704	122402234	Clybl	citrate lyase beta like [Source:MGI Symbol;Acc:MGI:1916884]	MGI:1916884	69634	abnormal behavior	protein_coding
ENSMUSG00000049313	1277	1609	1314	1350	1041	1186	924	1074	1222.09	1860.09	986.467	1221.19	1177.24	1318.45	890.128	1141.11	1227.09	0.000645322	0.0122936	0.0290905	0.992852	ENSMUSG00000049313	9	-1	41964720	42124297	Sorl1	sortilin-related receptor, LDLR class A repeats-containing [Source:MGI Symbol;Acc:MGI:1202296]	MGI:1202296	20660	abnormal gait	protein_coding
ENSMUSG00000038482	433	352	766	424	360	375	607	351	414.381	406.931	575.064	383.543	407.114	416.88	584.749	372.932	445.199	-0.000646459	0.0110368	0.0290958	0.992852	ENSMUSG00000038482	8	1	13338751	13378448	Tfdp1	transcription factor Dp 1 [Source:MGI Symbol;Acc:MGI:101934]	MGI:101934	21781	decreased embryo size	protein_coding
ENSMUSG00000051397	1600	1492	1926	1846	1351	1721	1500	1448	1531.2	1724.83	1445.92	1669.86	1527.81	1913.2	1445.01	1538.48	1599.54	0.000748613	0.00744518	0.0291913	0.992852	ENSMUSG00000051397	6	-1	67534062	67535796	Tacstd2	tumor-associated calcium signal transducer 2 [Source:MGI Symbol;Acc:MGI:1861606]	MGI:1861606	56753	-	protein_coding
ENSMUSG00000028864	124	49	85	71	131	26	51	65	118.668	56.6466	63.8125	64.2254	148.144	28.9037	49.1305	69.0615	74.8241	-0.000626027	0.018507	0.0291995	0.992852	ENSMUSG00000028864	5	1	16553495	16620152	Hgf	hepatocyte growth factor [Source:MGI Symbol;Acc:MGI:96079]	MGI:96079	15234	abnormal hepatocyte morphology	protein_coding
ENSMUSG00000096751	69	109	57	65	51	91	52	50	66.033	126.01	42.7919	58.7979	57.6745	101.163	50.0938	53.1242	69.461	0.000652163	0.0173867	0.0292657	0.992852	ENSMUSG00000096751	12	-1	102673017	102727333	Gm28373	predicted gene 28373 [Source:MGI Symbol;Acc:MGI:5579079]	MGI:5579079	-	-	processed_transcript
ENSMUSG00000037681	10	16	10	14	11	24	10	15	9.57	18.4969	7.50736	12.6642	12.4396	26.6803	9.63342	15.9373	14.1161	0.000588455	0.0190185	0.0292666	0.992852	ENSMUSG00000037681	9	-1	99309963	99358557	Esyt3	extended synaptotagmin-like protein 3 [Source:MGI Symbol;Acc:MGI:1098699]	MGI:1098699	272636	decreased total body fat amount	protein_coding
ENSMUSG00000022540	315	600	352	335	273	315	252	275	301.455	693.632	264.259	303.035	308.728	350.179	242.762	292.183	344.529	0.000654867	0.0161081	0.0294482	0.992852	ENSMUSG00000022540	16	-1	5008730	5013553	Rogdi	rogdi homolog [Source:MGI Symbol;Acc:MGI:1913299]	MGI:1913299	66049	-	protein_coding
ENSMUSG00000006345	1276	2121	1681	1460	1300	1460	1186	1303	1221.13	2451.99	1261.99	1320.69	1470.13	1623.05	1142.52	1384.42	1484.49	0.000643632	0.0132297	0.0294803	0.992852	ENSMUSG00000006345	10	1	75561604	75586200	Ggt1	gamma-glutamyltransferase 1 [Source:MGI Symbol;Acc:MGI:95706]	MGI:95706	14598	abnormal body weight	protein_coding
ENSMUSG00000095098	608	811	524	531	494	693	456	511	581.856	937.56	393.386	480.334	558.651	770.394	439.284	542.929	588.049	0.000649077	0.0145458	0.0295266	0.992852	ENSMUSG00000095098	19	-1	5453180	5457894	Ccdc85b	coiled-coil domain containing 85B [Source:MGI Symbol;Acc:MGI:2147607]	MGI:2147607	240514	abnormal behavioral response to light	protein_coding
ENSMUSG00000026004	659	400	1082	696	557	321	670	576	630.663	462.422	812.296	629.59	629.896	356.849	645.439	611.991	597.393	-0.000641881	0.0129032	0.029527	0.992852	ENSMUSG00000026004	1	-1	66719248	66817562	Kansl1l	KAT8 regulatory NSL complex subunit 1-like [Source:MGI Symbol;Acc:MGI:1915941]	MGI:1915941	68691	-	protein_coding
ENSMUSG00000068744	34	50	44	48	31	50	32	34	32.538	57.8027	33.0324	43.42	35.057	55.584	30.827	36.1245	40.5482	0.000652054	0.0160314	0.0296534	0.992852	ENSMUSG00000068744	3	1	108383839	108388231	Psrc1	proline/serine-rich coiled-coil 1 [Source:MGI Symbol;Acc:MGI:1913099]	MGI:1913099	56742	-	protein_coding
ENSMUSG00000024038	987	1054	1062	1056	799	1005	934	885	944.559	1218.48	797.281	955.24	903.567	1117.24	899.762	940.298	972.053	0.000671338	0.00885556	0.0296976	0.992852	ENSMUSG00000024038	17	1	31520115	31531331	Ndufv3	NADH:ubiquinone oxidoreductase core subunit V3 [Source:MGI Symbol;Acc:MGI:1890894]	MGI:1890894	78330	-	protein_coding
ENSMUSG00000024962	619	669	673	640	544	608	561	639	592.383	773.4	505.245	578.933	615.194	675.901	540.435	678.927	620.052	0.00066308	0.00913536	0.0297567	0.992852	ENSMUSG00000024962	19	-1	6982473	6987651	Vegfb	vascular endothelial growth factor B [Source:MGI Symbol;Acc:MGI:106199]	MGI:106199	22340	decreased fasted circulating glucose level	protein_coding
ENSMUSG00000034317	89	32	111	60	50	39	67	62	85.173	36.9937	83.3317	54.275	56.5436	43.3555	64.5439	65.874	61.2613	-0.000649761	0.0157085	0.0297974	0.992852	ENSMUSG00000034317	3	-1	69035288	69044755	Trim59	tripartite motif-containing 59 [Source:MGI Symbol;Acc:MGI:1914199]	MGI:1914199	66949	preweaning lethality incomplete penetrance	protein_coding
ENSMUSG00000109771	11	4	28	10	8	3	9	3	10.527	4.62422	21.0206	9.04583	9.04697	3.33504	8.67008	3.18745	8.68215	-0.000494817	0.0198937	0.0298281	0.992852	ENSMUSG00000109771	5	-1	110076136	110094420	Gm35315	predicted gene, 35315 [Source:MGI Symbol;Acc:MGI:5594474]	MGI:5594474	102638847	-	protein_coding
ENSMUSG00000015401	705	1264	889	813	751	862	761	758	674.685	1461.25	667.404	735.426	849.285	958.267	733.103	805.363	860.598	0.000641716	0.01379	0.0298531	0.992852	ENSMUSG00000015401	X	1	164088830	164118860	Cltrn	collectrin, amino acid transport regulator [Source:MGI Symbol;Acc:MGI:1926234]	MGI:1926234	57394	abnormal amino acid level	protein_coding
ENSMUSG00000097207	26	14	41	10	19	19	23	11	24.882	16.1848	30.7802	9.04583	21.4866	21.1219	22.1569	11.6873	19.6682	-0.000611226	0.01839	0.0300473	0.992852	ENSMUSG00000097207	5	1	22550432	22807850	6030443J06Rik	RIKEN cDNA 6030443J06 gene [Source:MGI Symbol;Acc:MGI:2444595]	MGI:2444595	-	-	lincRNA
ENSMUSG00000046387	66	30	100	47	42	50	65	39	63.162	34.6816	75.0736	42.5154	47.4966	55.584	62.6172	41.4369	52.8209	-0.000645579	0.0154691	0.0300852	0.992852	ENSMUSG00000046387	18	1	37484795	37489454	Pcdhb17	protocadherin beta 17 [Source:MGI Symbol;Acc:MGI:2136754]	MGI:2136754	93888	-	protein_coding
ENSMUSG00000029071	3001	2942	2951	3164	2518	2872	2579	2745	2871.96	3401.11	2215.42	2862.1	2847.54	3192.74	2484.46	2916.52	2848.98	0.000673585	0.0086336	0.0300965	0.992852	ENSMUSG00000029071	4	1	155847402	155859303	Dvl1	dishevelled segment polarity protein 1 [Source:MGI Symbol;Acc:MGI:94941]	MGI:94941	13542	abnormal huddling behavior	protein_coding
ENSMUSG00000026837	2367	1064	3347	2250	1808	1507	2098	1881	2265.22	1230.04	2512.71	2035.31	2044.62	1675.3	2021.09	1998.53	1972.85	-0.000632495	0.0115101	0.0302096	0.992852	ENSMUSG00000026837	2	1	27886425	28039514	Col5a1	collagen, type V, alpha 1 [Source:MGI Symbol;Acc:MGI:88457]	MGI:88457	12831	abnormal blood vessel morphology	protein_coding
ENSMUSG00000028071	52	21	57	40	54	36	58	39	49.764	24.2771	42.7919	36.1833	61.0671	40.0205	55.8739	41.4369	43.9268	-0.000643752	0.0159226	0.0302776	0.992852	ENSMUSG00000028071	3	1	87846755	87855722	Sh2d2a	SH2 domain containing 2A [Source:MGI Symbol;Acc:MGI:1351596]	MGI:1351596	27371	decreased T cell proliferation	protein_coding
ENSMUSG00000034382	1000	959	1231	1083	712	1590	864	831	957	1108.66	924.156	979.664	805.181	1767.57	832.328	882.924	1032.18	0.000634252	0.0135189	0.0304042	0.992852	ENSMUSG00000034382	17	1	47436615	47470638	AI661453	expressed sequence AI661453 [Source:MGI Symbol;Acc:MGI:2146908]	MGI:2146908	224833	-	protein_coding
ENSMUSG00000111966	0	7	4	2	1	9	2	5	0	8.09238	3.00294	1.80917	1.13087	10.0051	1.92668	5.31242	3.90995	0.000441024	0.0250146	0.0306646	0.992852	ENSMUSG00000111966	10	-1	116972766	116973208	Gm5781	predicted gene 5781 [Source:MGI Symbol;Acc:MGI:3646721]	MGI:3646721	-	-	processed_pseudogene
ENSMUSG00000109118	22	37	25	29	16	26	14	20	21.054	42.774	18.7684	26.2329	18.0939	28.9037	13.4868	21.2497	23.8204	0.000617412	0.0178185	0.0307987	0.992852	ENSMUSG00000109118	7	1	47008083	47009008	Gm32031	predicted gene, 32031 [Source:MGI Symbol;Acc:MGI:5591190]	MGI:5591190	-	-	bidirectional_promoter_lncRNA
ENSMUSG00000022595	34	204	20	15	21	75	14	14	32.538	235.835	15.0147	13.5688	23.7483	83.3759	13.4868	14.8748	54.0553	0.000441283	0.0255536	0.0308319	0.992852	ENSMUSG00000022595	15	-1	74732247	74734329	Lypd2	Ly6/Plaur domain containing 2 [Source:MGI Symbol;Acc:MGI:1915561]	MGI:1915561	68311	decreased neutrophil cell number	protein_coding
ENSMUSG00000026295	132	272	180	176	180	203	173	179	126.324	314.447	135.132	159.207	203.557	225.671	166.658	190.185	190.148	0.000632214	0.0148331	0.0310408	0.992852	ENSMUSG00000026295	1	1	88406961	88426438	Spp2	secreted phosphoprotein 2 [Source:MGI Symbol;Acc:MGI:1922646]	MGI:1922646	75396	-	protein_coding
ENSMUSG00000000959	838	832	993	957	683	806	800	765	801.966	961.837	745.481	865.686	772.385	896.013	770.674	812.8	828.355	0.000747476	0.0071688	0.031045	0.992852	ENSMUSG00000000959	14	1	54360834	54369673	Oxa1l	oxidase assembly 1-like [Source:MGI Symbol;Acc:MGI:1916339]	MGI:1916339	69089	preweaning lethality complete penetrance	protein_coding
ENSMUSG00000035305	137	45	195	135	113	62	110	100	131.109	52.0224	146.393	122.119	127.789	68.9241	105.968	106.248	107.572	-0.00063256	0.0156816	0.0311529	0.992852	ENSMUSG00000035305	4	1	100095791	100444765	Ror1	receptor tyrosine kinase-like orphan receptor 1 [Source:MGI Symbol;Acc:MGI:1347520]	MGI:1347520	26563	abnormal axon fasciculation	protein_coding
ENSMUSG00000090113	3	20	4	7	6	10	4	4	2.871	23.1211	3.00294	6.33208	6.78523	11.1168	3.85337	4.24994	7.66655	0.000455714	0.0204503	0.0312306	0.992852	ENSMUSG00000090113	17	-1	25942233	25944961	Nhlrc4	NHL repeat containing 4 [Source:MGI Symbol;Acc:MGI:3687200]	MGI:3687200	621239	-	protein_coding
ENSMUSG00000033669	352	394	379	391	298	380	363	338	336.864	455.485	284.529	353.692	337	422.438	349.693	359.12	362.353	0.000636714	0.00952253	0.0313595	0.992852	ENSMUSG00000033669	15	1	76879259	76892395	Zfp7	zinc finger protein 7 [Source:MGI Symbol;Acc:MGI:99208]	MGI:99208	223669	-	protein_coding
ENSMUSG00000000216	212	373	131	216	232	238	162	216	202.884	431.208	98.3464	195.39	262.362	264.58	156.061	229.497	230.041	0.000624409	0.0169393	0.0313669	0.992852	ENSMUSG00000000216	7	1	121734479	121768475	Scnn1g	sodium channel, nonvoltage-gated 1 gamma [Source:MGI Symbol;Acc:MGI:104695]	MGI:104695	20278	decreased circulating sodium level	protein_coding
ENSMUSG00000023013	414	2718	99	367	394	510	122	272	396.198	3142.15	74.3228	331.982	445.563	566.956	117.528	288.996	670.463	0.000437708	0.0257615	0.031403	0.992852	ENSMUSG00000023013	15	1	99579055	99584547	Aqp2	aquaporin 2 [Source:MGI Symbol;Acc:MGI:1096865]	MGI:1096865	11827	abnormal coat appearance	protein_coding
ENSMUSG00000043207	908	707	1525	954	799	703	991	767	868.956	817.33	1144.87	862.973	903.567	781.51	954.672	814.925	893.601	-0.000666749	0.00838715	0.0314414	0.992852	ENSMUSG00000043207	4	-1	121059237	121098241	Zmpste24	zinc metallopeptidase, STE24 [Source:MGI Symbol;Acc:MGI:1890508]	MGI:1890508	230709	abnormal axial skeleton morphology	protein_coding
ENSMUSG00000040434	226	517	231	209	166	231	180	166	216.282	597.68	173.42	189.058	187.725	256.798	173.402	176.372	246.342	0.000614595	0.0174515	0.0314789	0.992852	ENSMUSG00000040434	2	-1	92365046	92374869	Large2	LARGE xylosyl- and glucuronyltransferase 2 [Source:MGI Symbol;Acc:MGI:2443769]	MGI:2443769	228366	no abnormal phenotype detected	protein_coding
ENSMUSG00000028031	631	306	806	570	475	388	551	503	603.867	353.753	605.093	515.613	537.164	431.332	530.802	534.429	514.006	-0.000624673	0.0102912	0.0315218	0.992852	ENSMUSG00000028031	3	1	132085292	132180304	Dkk2	dickkopf WNT signaling pathway inhibitor 2 [Source:MGI Symbol;Acc:MGI:1890663]	MGI:1890663	56811	abnormal bone mineralization	protein_coding
ENSMUSG00000024186	579	630	600	609	439	513	551	567	554.103	728.314	450.441	550.891	496.453	570.291	530.802	602.428	560.466	0.000641136	0.00918012	0.0315887	0.992852	ENSMUSG00000024186	17	1	26202951	26211324	Rgs11	regulator of G-protein signaling 11 [Source:MGI Symbol;Acc:MGI:1354739]	MGI:1354739	50782	abnormal cone electrophysiology	protein_coding
ENSMUSG00000030641	21	10	45	23	16	12	40	16	20.097	11.5605	33.7831	20.8054	18.0939	13.3402	38.5337	16.9997	21.6517	-0.000585304	0.0181033	0.031802	0.992852	ENSMUSG00000030641	7	-1	92857525	92874247	Ddias	DNA damage-induced apoptosis suppressor [Source:MGI Symbol;Acc:MGI:1921291]	MGI:1921291	74041	-	protein_coding
ENSMUSG00000044628	217	219	214	247	170	234	211	195	207.669	253.176	160.657	223.432	192.248	260.133	203.265	207.184	213.471	0.000622406	0.0101805	0.0318432	0.992852	ENSMUSG00000044628	2	1	25242929	25244262	Rnf208	ring finger protein 208 [Source:MGI Symbol;Acc:MGI:1916096]	MGI:1916096	68846	-	protein_coding
ENSMUSG00000025509	1792	1614	2008	2000	1399	1616	1696	1650	1714.94	1865.87	1507.48	1809.17	1582.09	1796.47	1633.83	1753.1	1707.87	0.000818175	0.00652625	0.0318677	0.992852	ENSMUSG00000025509	7	1	141455198	141460743	Pnpla2	patatin-like phospholipase domain containing 2 [Source:MGI Symbol;Acc:MGI:1914103]	MGI:1914103	66853	abnormal brown adipose tissue morphology	protein_coding
ENSMUSG00000098132	44	64	43	55	41	60	42	41	42.108	73.9875	32.2816	49.7521	46.3657	66.7008	40.4604	43.5618	49.4022	0.000623348	0.0155201	0.0319077	0.992852	ENSMUSG00000098132	7	1	112953962	112957457	Rassf10	Ras association (RalGDS/AF-6) domain family (N-terminal) member 10 [Source:MGI Symbol;Acc:MGI:1925998]	MGI:1925998	78748	-	protein_coding
ENSMUSG00000085645	66	137	58	59	48	59	46	59	63.162	158.379	43.5427	53.3704	54.2818	65.5891	44.3137	62.6866	68.1657	0.000604024	0.0175658	0.0319332	0.992852	ENSMUSG00000085645	11	-1	96291024	96306910	Hoxb5os	homeobox B5 and homeobox B6, opposite strand [Source:MGI Symbol;Acc:MGI:1922645]	MGI:1922645	-	-	antisense
ENSMUSG00000053559	938	1065	920	963	746	874	657	776	897.666	1231.2	690.677	871.114	843.63	971.608	632.916	824.488	870.412	0.000613815	0.0112623	0.0320226	0.992852	ENSMUSG00000053559	15	-1	100621339	100636940	Smagp	small cell adhesion glycoprotein [Source:MGI Symbol;Acc:MGI:2448476]	MGI:2448476	207818	increased lean body mass	protein_coding
ENSMUSG00000032815	72	205	84	93	67	85	91	69	68.904	236.991	63.0618	84.1263	75.7684	94.4927	87.6641	73.3114	98.04	0.00060229	0.0175364	0.0320797	0.992852	ENSMUSG00000032815	8	-1	123268300	123318576	Fanca	Fanconi anemia, complementation group A [Source:MGI Symbol;Acc:MGI:1341823]	MGI:1341823	14087	Leydig cell hyperplasia	protein_coding
ENSMUSG00000032589	41	64	54	69	51	86	60	49	39.237	73.9875	40.5397	62.4163	57.6745	95.6044	57.8005	52.0617	59.9152	0.000620773	0.0155495	0.0321248	0.992852	ENSMUSG00000032589	9	-1	108096022	108190384	Bsn	bassoon [Source:MGI Symbol;Acc:MGI:1277955]	MGI:1277955	12217	abnormal CNS synaptic transmission	protein_coding
ENSMUSG00000054672	1	3	1	1	0	6	1	5	0.957	3.46816	0.750736	0.904583	0	6.67008	0.963342	5.31242	2.37829	0.000466421	0.0313808	0.0322374	0.992852	ENSMUSG00000054672	7	1	140247284	140300736	5830411N06Rik	RIKEN cDNA 5830411N06 gene [Source:MGI Symbol;Acc:MGI:2443685]	MGI:2443685	244234	abnormal epididymis morphology	protein_coding
ENSMUSG00000047044	293	187	533	312	255	242	369	265	280.401	216.182	400.142	282.23	288.372	269.026	355.473	281.558	296.673	-0.000612529	0.0109914	0.0322424	0.992852	ENSMUSG00000047044	19	1	18713193	18718428	D030056L22Rik	RIKEN cDNA D030056L22 gene [Source:MGI Symbol;Acc:MGI:3583960]	MGI:3583960	225995	-	protein_coding
ENSMUSG00000035284	786	568	1226	879	715	575	858	666	752.202	656.639	920.402	795.129	808.573	639.216	826.548	707.614	763.29	-0.000659705	0.00830898	0.0323377	0.992852	ENSMUSG00000035284	9	1	67840396	67995638	Vps13c	vacuolar protein sorting 13C [Source:MGI Symbol;Acc:MGI:2444207]	MGI:2444207	320528	abnormal cornea morphology	protein_coding
ENSMUSG00000027376	144	242	140	136	99	175	98	91	137.808	279.765	105.103	123.023	111.956	194.544	94.4075	96.686	142.912	0.000613946	0.0165824	0.032359	0.992852	ENSMUSG00000027376	2	-1	127526473	127541467	Prom2	prominin 2 [Source:MGI Symbol;Acc:MGI:2138997]	MGI:2138997	192212	abnormal nail morphology	protein_coding
ENSMUSG00000054065	553	622	838	721	432	709	647	567	529.221	719.066	629.117	652.205	488.537	788.181	623.282	602.428	629.005	0.000628343	0.00939623	0.0323637	0.992852	ENSMUSG00000054065	7	1	141078218	141090510	Pkp3	plakophilin 3 [Source:MGI Symbol;Acc:MGI:1891830]	MGI:1891830	56460	abnormal auchene hair morphology	protein_coding
ENSMUSG00000069805	813	1491	804	832	912	940	670	838	778.041	1723.68	603.592	752.613	1031.36	1044.98	645.439	890.362	933.757	0.000617296	0.0152373	0.0324121	0.992852	ENSMUSG00000069805	13	-1	62864753	62888282	Fbp1	fructose bisphosphatase 1 [Source:MGI Symbol;Acc:MGI:95492]	MGI:95492	14121	hypoglycemia	protein_coding
ENSMUSG00000028015	278	211	387	240	208	162	261	199	266.046	243.927	290.535	217.1	235.221	180.092	251.432	211.434	236.974	-0.000621151	0.00978614	0.0324328	0.992852	ENSMUSG00000028015	3	1	81932601	81956725	Ctso	cathepsin O [Source:MGI Symbol;Acc:MGI:2139628]	MGI:2139628	229445	abnormal vibrissa morphology	protein_coding
ENSMUSG00000031813	680	669	757	762	606	744	648	644	650.76	773.4	568.307	689.293	685.308	827.089	624.246	684.24	687.83	0.00066528	0.00814608	0.0324621	0.992852	ENSMUSG00000031813	8	1	71542922	71548085	Mvb12a	multivesicular body subunit 12A [Source:MGI Symbol;Acc:MGI:1920961]	MGI:1920961	73711	-	protein_coding
ENSMUSG00000015053	262	393	329	297	258	386	303	265	250.734	454.329	246.992	268.661	291.765	429.108	291.893	281.558	314.38	0.000608598	0.0127069	0.0325677	0.992852	ENSMUSG00000015053	6	1	88193891	88207032	Gata2	GATA binding protein 2 [Source:MGI Symbol;Acc:MGI:95662]	MGI:95662	14461	abnormal embryo size	protein_coding
ENSMUSG00000028032	1307	1222	1546	1425	1074	1300	1208	1205	1250.8	1412.7	1160.64	1289.03	1214.56	1445.18	1163.72	1280.29	1277.11	0.000768261	0.00679529	0.032604	0.992852	ENSMUSG00000028032	3	1	131564768	131643671	Papss1	3'-phosphoadenosine 5'-phosphosulfate synthase 1 [Source:MGI Symbol;Acc:MGI:1330587]	MGI:1330587	23971	-	protein_coding
ENSMUSG00000021611	53	90	69	65	49	72	50	51	50.721	104.045	51.8008	58.7979	55.4127	80.0409	48.1671	54.1867	62.8965	0.00061448	0.0150903	0.0326472	0.992852	ENSMUSG00000021611	13	1	73626911	73649843	Tert	telomerase reverse transcriptase [Source:MGI Symbol;Acc:MGI:1202709]	MGI:1202709	21752	abnormal chromosome morphology	protein_coding
ENSMUSG00000068876	1716	1693	1932	1929	1429	1610	1684	1608	1642.21	1957.2	1450.42	1744.94	1616.02	1789.8	1622.27	1708.47	1691.42	0.000751897	0.00692574	0.0326488	0.992852	ENSMUSG00000068876	3	-1	94760069	94786515	Cgn	cingulin [Source:MGI Symbol;Acc:MGI:1927237]	MGI:1927237	70737	abnormal craniofacial morphology	protein_coding
ENSMUSG00000027070	748	1350	969	897	839	942	829	816	715.836	1560.67	727.463	811.411	948.801	1047.2	798.611	866.987	934.623	0.000608435	0.0131573	0.0327041	0.992852	ENSMUSG00000027070	2	-1	69424340	69586065	Lrp2	low density lipoprotein receptor-related protein 2 [Source:MGI Symbol;Acc:MGI:95794]	MGI:95794	14725	abnormal aortic arch morphology	protein_coding
ENSMUSG00000031879	515	530	530	557	414	446	425	478	492.855	612.709	397.89	503.853	468.181	495.809	409.42	507.867	486.073	0.000636245	0.0088801	0.0327411	0.992852	ENSMUSG00000031879	8	-1	104639838	104641965	Ciao2b	cytosolic iron-sulfur assembly component 2B [Source:MGI Symbol;Acc:MGI:1915773]	MGI:1915773	68523	-	protein_coding
ENSMUSG00000032452	115	91	188	121	116	81	137	95	110.055	105.201	141.138	109.455	131.181	90.046	131.978	100.936	114.999	-0.000606536	0.0110711	0.0328106	0.992852	ENSMUSG00000032452	9	-1	97444395	98033181	Clstn2	calsyntenin 2 [Source:MGI Symbol;Acc:MGI:1929897]	MGI:1929897	64085	decreased heart weight	protein_coding
ENSMUSG00000002103	497	373	946	534	473	404	606	479	475.629	431.208	710.196	483.048	534.902	449.118	583.785	508.93	522.102	-0.000615193	0.00993687	0.0328205	0.992852	ENSMUSG00000002103	2	1	91202885	91214098	Acp2	acid phosphatase 2, lysosomal [Source:MGI Symbol;Acc:MGI:87882]	MGI:87882	11432	abnormal behavior	protein_coding
ENSMUSG00000064080	797	529	1654	931	708	553	957	747	762.729	611.553	1241.72	842.167	800.657	614.759	921.919	793.676	823.647	-0.000605063	0.0120751	0.0328238	0.992852	ENSMUSG00000064080	6	1	91212455	91272540	Fbln2	fibulin 2 [Source:MGI Symbol;Acc:MGI:95488]	MGI:95488	14115	-	protein_coding
ENSMUSG00000020014	50	64	54	57	41	49	40	58	47.85	73.9875	40.5397	51.5613	46.3657	54.4723	38.5337	61.6241	51.8668	0.000610554	0.0142658	0.0328399	0.992852	ENSMUSG00000020014	10	-1	92775619	93081618	Cfap54	cilia and flagella associated protein 54 [Source:MGI Symbol;Acc:MGI:1922208]	MGI:1922208	380654	abnormal brain ependyma motile cilium physiology	protein_coding
ENSMUSG00000005716	8	46	4	8	17	23	4	8	7.656	53.1785	3.00294	7.23667	19.2248	25.5686	3.85337	8.49987	16.0276	0.000435244	0.0204321	0.0330244	0.992852	ENSMUSG00000005716	15	-1	78191114	78206400	Pvalb	parvalbumin [Source:MGI Symbol;Acc:MGI:97821]	MGI:97821	19293	abnormal Purkinje cell morphology	protein_coding
ENSMUSG00000074283	45	23	77	44	31	24	51	29	43.065	26.5892	57.8067	39.8017	35.057	26.6803	49.1305	30.812	38.6178	-0.000609399	0.0159189	0.0330253	0.992852	ENSMUSG00000074283	7	-1	24227572	24237560	Zfp109	zinc finger protein 109 [Source:MGI Symbol;Acc:MGI:1929099]	MGI:1929099	56869	-	protein_coding
ENSMUSG00000051076	381	235	936	418	280	294	536	352	364.617	271.673	702.689	378.116	316.644	326.834	516.351	373.994	406.365	-0.000608592	0.014528	0.0330918	0.992852	ENSMUSG00000051076	3	1	100825459	100896922	Vtcn1	V-set domain containing T cell activation inhibitor 1 [Source:MGI Symbol;Acc:MGI:3039619]	MGI:3039619	242122	abnormal myelopoiesis	protein_coding
ENSMUSG00000038704	24	55	14	19	25	44	18	22	22.968	63.583	10.5103	17.1871	28.2718	48.9139	17.3402	23.3746	29.0186	0.000531938	0.018303	0.0332746	0.992852	ENSMUSG00000038704	7	1	44465391	44467758	Aspdh	aspartate dehydrogenase domain containing [Source:MGI Symbol;Acc:MGI:1915602]	MGI:1915602	68352	-	protein_coding
ENSMUSG00000018677	2317	2887	2899	2524	1874	2492	2236	2081	2217.37	3337.53	2176.38	2283.17	2119.25	2770.3	2154.03	2211.03	2408.63	0.000614788	0.00960399	0.033335	0.992852	ENSMUSG00000018677	11	-1	102402985	102407946	Slc25a39	solute carrier family 25, member 39 [Source:MGI Symbol;Acc:MGI:1196386]	MGI:1196386	68066	-	protein_coding
ENSMUSG00000001506	9551	5994	14407	8707	6368	4465	8022	6951	9140.31	6929.39	10815.9	7876.21	7201.39	4963.65	7727.93	7385.33	7755.01	-0.000599454	0.0115105	0.0334221	0.992852	ENSMUSG00000001506	11	1	94936224	94953042	Col1a1	collagen, type I, alpha 1 [Source:MGI Symbol;Acc:MGI:88467]	MGI:88467	12842	abnormal aorta elastic tissue morphology	protein_coding
ENSMUSG00000032561	328	243	460	332	335	246	359	295	313.896	280.921	345.338	300.322	378.842	273.473	345.84	313.433	319.008	-0.000648562	0.00828816	0.0334383	0.992852	ENSMUSG00000032561	9	-1	104288251	104337748	Acpp	acid phosphatase, prostate [Source:MGI Symbol;Acc:MGI:1928480]	MGI:1928480	56318	abnormal prostate gland dorsolateral lobe morphology	protein_coding
ENSMUSG00000036676	436	214	591	396	370	291	390	372	417.252	247.396	443.685	358.215	418.423	323.499	375.703	395.244	372.427	-0.000602646	0.0104037	0.0336103	0.992852	ENSMUSG00000036676	10	-1	100443902	100487350	Tmtc3	transmembrane and tetratricopeptide repeat containing 3 [Source:MGI Symbol;Acc:MGI:3036255]	MGI:3036255	237500	preweaning lethality incomplete penetrance	protein_coding
ENSMUSG00000021898	0	8	0	1	0	1	0	0	0	9.24843	0	0.904583	0	1.11168	0	0	1.40809	0.000635788	0.049443	0.0336421	0.992852	ENSMUSG00000021898	14	1	26894557	26915258	Asb14	ankyrin repeat and SOCS box-containing 14 [Source:MGI Symbol;Acc:MGI:2655107]	MGI:2655107	142687	-	protein_coding
ENSMUSG00000039450	241	390	301	262	197	306	242	208	230.637	450.861	225.971	237.001	222.782	340.174	233.129	220.997	270.194	0.000600179	0.0135884	0.0336582	0.992852	ENSMUSG00000039450	11	-1	120725399	120727281	Dcxr	dicarbonyl L-xylulose reductase [Source:MGI Symbol;Acc:MGI:1915130]	MGI:1915130	67880	abnormal heart morphology	protein_coding
ENSMUSG00000098320	7	1	19	3	9	4	9	7	6.699	1.15605	14.264	2.71375	10.1778	4.44672	8.67008	7.43739	6.9456	-0.000447727	0.0194276	0.0337716	0.992852	ENSMUSG00000098320	2	1	45280724	45280924	Vis1	viral integration site 1 [Source:MGI Symbol;Acc:MGI:96091]	MGI:96091	-	-	misc_RNA
ENSMUSG00000032497	1817	1630	2014	2045	1566	1872	1709	1704	1738.87	1884.37	1511.98	1849.87	1770.95	2081.06	1646.35	1810.47	1786.74	0.000721606	0.00708022	0.0337807	0.992852	ENSMUSG00000032497	9	1	111117592	111225668	Lrrfip2	leucine rich repeat (in FLII) interacting protein 2 [Source:MGI Symbol;Acc:MGI:1918518]	MGI:1918518	71268	-	protein_coding
ENSMUSG00000079471	2	13	4	7	5	6	4	8	1.914	15.0287	3.00294	6.33208	5.65436	6.67008	3.85337	8.49987	6.36943	0.000445588	0.019447	0.0338884	0.992852	ENSMUSG00000079471	17	-1	45600971	45602102	Mymx	myomixer, myoblast fusion factor [Source:MGI Symbol;Acc:MGI:3649059]	MGI:3649059	653016	abnormal hypaxial muscle morphology	protein_coding
ENSMUSG00000037710	418	605	402	421	351	439	330	339	400.026	699.413	301.796	380.83	396.936	488.027	317.903	360.182	418.139	0.000596751	0.0134305	0.0339615	0.992852	ENSMUSG00000037710	10	-1	71330480	71344954	Cisd1	CDGSH iron sulfur domain 1 [Source:MGI Symbol;Acc:MGI:1261855]	MGI:1261855	52637	abnormal mitochondrial ATP synthesis coupled electron transport	protein_coding
ENSMUSG00000035078	604	415	1011	639	514	490	679	510	578.028	479.762	758.994	578.029	581.268	544.723	654.109	541.867	589.598	-0.000623371	0.00883048	0.0341283	0.992852	ENSMUSG00000035078	14	-1	63519651	63543982	Mtmr9	myotubularin related protein 9 [Source:MGI Symbol;Acc:MGI:2442842]	MGI:2442842	210376	-	protein_coding
ENSMUSG00000026705	211	114	306	205	165	154	218	166	201.927	131.79	229.725	185.44	186.594	171.199	210.009	176.372	186.632	-0.000597619	0.0102648	0.0342653	0.992852	ENSMUSG00000026705	1	-1	161088375	161131511	Klhl20	kelch-like 20 [Source:MGI Symbol;Acc:MGI:2444855]	MGI:2444855	226541	abnormal corneal epithelium morphology	protein_coding
ENSMUSG00000114172	16	4	32	10	12	1	11	12	15.312	4.62422	24.0235	9.04583	13.5705	1.11168	10.5968	12.7498	11.3793	-0.000467239	0.018748	0.0343687	0.992852	ENSMUSG00000114172	13	-1	62639886	62643252	Gm36298	predicted gene, 36298 [Source:MGI Symbol;Acc:MGI:5595457]	MGI:5595457	-	-	processed_pseudogene
ENSMUSG00000023892	170	81	229	146	134	81	141	142	162.69	93.6404	171.918	132.069	151.537	90.046	135.831	150.873	136.076	-0.000590949	0.0126615	0.0343752	0.992852	ENSMUSG00000023892	17	1	21450374	21465587	Zfp51	zinc finger protein 51 [Source:MGI Symbol;Acc:MGI:99198]	MGI:99198	22709	-	protein_coding
ENSMUSG00000053310	31	35	34	35	21	49	19	26	29.667	40.4619	25.525	31.6604	23.7483	54.4723	18.3035	27.6246	31.4329	0.000584529	0.0165394	0.0346158	0.992852	ENSMUSG00000053310	9	-1	37544492	37552904	Nrgn	neurogranin [Source:MGI Symbol;Acc:MGI:1927184]	MGI:1927184	64011	abnormal excitatory postsynaptic potential	protein_coding
ENSMUSG00000066829	142	88	240	139	97	88	168	113	135.894	101.733	180.177	125.737	109.695	97.8278	161.842	120.061	129.121	-0.000588318	0.0124284	0.0346173	0.992852	ENSMUSG00000066829	9	-1	22276748	22307648	Zfp810	zinc finger protein 810 [Source:MGI Symbol;Acc:MGI:2384563]	MGI:2384563	235050	-	protein_coding
ENSMUSG00000027684	428	506	498	471	382	409	366	420	409.596	584.963	373.866	426.059	431.993	454.677	352.583	446.243	434.998	0.00060541	0.0093996	0.0346595	0.992852	ENSMUSG00000027684	3	-1	29951296	30548008	Mecom	MDS1 and EVI1 complex locus [Source:MGI Symbol;Acc:MGI:95457]	MGI:95457	14013	abnormal locomotor activation	protein_coding
ENSMUSG00000097925	1	5	1	3	2	9	4	7	0.957	5.78027	0.750736	2.71375	2.26174	10.0051	3.85337	7.43739	4.21992	0.000409427	0.0220084	0.0346859	0.992852	ENSMUSG00000097925	1	-1	189833141	189836620	Gm26574	predicted gene, 26574 [Source:MGI Symbol;Acc:MGI:5477068]	MGI:5477068	-	-	antisense
ENSMUSG00000060568	70	41	109	61	56	46	62	44	66.99	47.3982	81.8302	55.1796	63.3288	51.1372	59.7272	46.7493	59.0426	-0.000589313	0.0133278	0.0347097	0.992852	ENSMUSG00000060568	1	1	167001417	167091302	Fam78b	family with sequence similarity 78, member B [Source:MGI Symbol;Acc:MGI:2443050]	MGI:2443050	226610	-	protein_coding
ENSMUSG00000078139	11	1	11	4	8	3	4	3	10.527	1.15605	8.25809	3.61833	9.04697	3.33504	3.85337	3.18745	5.37279	-0.000424617	0.0198577	0.0349144	0.992852	ENSMUSG00000078139	13	1	21495223	21497146	AK157302	cDNA sequence AK157302 [Source:MGI Symbol;Acc:MGI:3574096]	MGI:3574096	-	-	protein_coding
ENSMUSG00000001128	259	166	558	312	207	205	427	237	247.863	191.905	418.911	282.23	234.09	227.894	411.347	251.809	283.256	-0.000587597	0.0136497	0.034975	0.992852	ENSMUSG00000001128	X	-1	20925454	20931555	Cfp	complement factor properdin [Source:MGI Symbol;Acc:MGI:97545]	MGI:97545	18636	abnormal cardiovascular system physiology	protein_coding
ENSMUSG00000026339	505	325	752	523	422	337	535	444	483.285	375.718	564.553	473.097	477.228	374.636	515.388	471.743	466.956	-0.000613087	0.0088724	0.0350659	0.992852	ENSMUSG00000026339	1	1	121431049	121506460	Ccdc93	coiled-coil domain containing 93 [Source:MGI Symbol;Acc:MGI:1918079]	MGI:1918079	70829	-	protein_coding
ENSMUSG00000005547	152	274	210	191	165	194	213	213	145.464	316.759	157.655	172.775	186.594	215.666	205.192	226.309	203.302	0.000584732	0.0127993	0.0350751	0.992852	ENSMUSG00000005547	7	1	26835305	26843548	Cyp2a5	cytochrome P450, family 2, subfamily a, polypeptide 5 [Source:MGI Symbol;Acc:MGI:88597]	MGI:88597	13087	abnormal xenobiotic pharmacokinetics	protein_coding
ENSMUSG00000039457	800	788	1056	1022	639	845	925	825	765.6	910.971	792.777	924.484	722.627	939.369	891.092	876.549	852.934	0.000693181	0.00722835	0.0350838	0.992852	ENSMUSG00000039457	16	-1	5086291	5132421	Ppl	periplakin [Source:MGI Symbol;Acc:MGI:1194898]	MGI:1194898	19041	abnormal skin morphology	protein_coding
ENSMUSG00000071176	384	380	476	458	344	404	393	392	367.488	439.301	357.35	414.299	389.02	449.118	378.594	416.494	401.458	0.000688212	0.00728778	0.0350906	0.992852	ENSMUSG00000071176	8	1	14911663	15001085	Arhgef10	Rho guanine nucleotide exchange factor (GEF) 10 [Source:MGI Symbol;Acc:MGI:2444453]	MGI:2444453	234094	-	protein_coding
ENSMUSG00000024866	348	743	526	354	354	561	399	373	333.036	858.948	394.887	320.223	400.329	623.652	384.374	396.307	463.969	0.000587497	0.0150013	0.0351619	0.992852	ENSMUSG00000024866	19	1	3986570	3990007	Acy3	aspartoacylase (aminoacylase) 3 [Source:MGI Symbol;Acc:MGI:1918920]	MGI:1918920	71670	-	protein_coding
ENSMUSG00000040433	1306	878	1880	1369	1127	966	1269	1068	1249.84	1015.02	1411.38	1238.37	1274.49	1073.88	1222.48	1134.73	1202.53	-0.000679724	0.00737949	0.0352175	0.992852	ENSMUSG00000040433	9	-1	96682770	96752831	Zbtb38	zinc finger and BTB domain containing 38 [Source:MGI Symbol;Acc:MGI:2442866]	MGI:2442866	245007	-	protein_coding
ENSMUSG00000041881	881	1045	1044	982	743	1007	837	754	843.117	1208.08	783.768	888.301	840.238	1119.46	806.317	801.113	911.299	0.000596448	0.00960119	0.0352569	0.992852	ENSMUSG00000041881	17	1	33824572	33838317	Ndufa7	NADH:ubiquinone oxidoreductase subunit A7 [Source:MGI Symbol;Acc:MGI:1913666]	MGI:1913666	66416	-	protein_coding
ENSMUSG00000092981	127	163	138	158	140	145	135	155	121.539	188.437	103.602	142.924	158.322	161.193	130.051	164.685	146.344	0.000581788	0.0113319	0.0353717	0.992852	ENSMUSG00000092981	17	1	23823291	23823369	Mir5125	microRNA 5125 [Source:MGI Symbol;Acc:MGI:4950450]	MGI:4950450	-	-	miRNA
ENSMUSG00000053541	78	26	60	57	67	31	50	42	74.646	30.0574	45.0441	51.5613	75.7684	34.4621	48.1671	44.6243	50.5413	-0.00058315	0.0155971	0.0354328	0.992852	ENSMUSG00000053541	7	-1	106417848	106424469	Gm4759	predicted gene 4759 [Source:MGI Symbol;Acc:MGI:3647753]	MGI:3647753	-	-	unprocessed_pseudogene
ENSMUSG00000021508	5191	2311	5867	3966	3541	3310	3283	3061	4967.79	2671.64	4404.57	3587.58	4004.42	3679.66	3162.65	3252.26	3716.32	-0.00058441	0.0104162	0.0355712	0.992852	ENSMUSG00000021508	13	-1	56288643	56296551	Cxcl14	chemokine (C-X-C motif) ligand 14 [Source:MGI Symbol;Acc:MGI:1888514]	MGI:1888514	57266	decreased body length	protein_coding
ENSMUSG00000117499	19	6	26	16	11	7	17	4	18.183	6.93632	19.5191	14.4733	12.4396	7.78175	16.3768	4.24994	12.495	-0.000504506	0.0179328	0.0356473	0.992852	ENSMUSG00000117499	17	-1	94814741	94816063	Gm50010	predicted gene, 50010 [Source:MGI Symbol;Acc:MGI:6275297]	MGI:6275297	-	-	TEC
ENSMUSG00000022484	213	154	278	216	186	147	238	159	203.841	178.032	208.705	195.39	210.342	163.417	229.275	168.935	194.742	-0.000606095	0.00888708	0.0357662	0.992852	ENSMUSG00000022484	15	1	102966796	102971893	Hoxc10	homeobox C10 [Source:MGI Symbol;Acc:MGI:96192]	MGI:96192	209448	abnormal acetabulum morphology	protein_coding
ENSMUSG00000002104	20	55	20	21	21	26	12	19	19.14	63.583	15.0147	18.9963	23.7483	28.9037	11.5601	20.1872	25.1417	0.000516546	0.0177649	0.0357736	0.992852	ENSMUSG00000002104	2	1	91035620	91045729	Rapsn	receptor-associated protein of the synapse [Source:MGI Symbol;Acc:MGI:99422]	MGI:99422	19400	decreased spleen weight	protein_coding
ENSMUSG00000014791	457	588	568	496	390	511	466	441	437.349	679.76	426.418	448.673	441.04	568.068	448.918	468.555	489.848	0.000588464	0.00976698	0.0358745	0.992852	ENSMUSG00000014791	8	1	105305601	105310760	Elmo3	engulfment and cell motility 3 [Source:MGI Symbol;Acc:MGI:2679007]	MGI:2679007	234683	corneal opacity	protein_coding
ENSMUSG00000032348	832	1146	850	922	796	1011	861	764	796.224	1324.84	638.125	834.026	900.174	1123.91	829.438	811.738	907.309	0.000576447	0.011556	0.0359323	0.992852	ENSMUSG00000032348	9	1	78182774	78209349	Gsta4	glutathione S-transferase, alpha 4 [Source:MGI Symbol;Acc:MGI:1309515]	MGI:1309515	14860	abnormal coat/hair pigmentation	protein_coding
ENSMUSG00000041323	33	53	17	27	22	29	10	27	31.581	61.2709	12.7625	24.4238	24.8792	32.2387	9.63342	28.6871	28.1846	0.000520283	0.0176663	0.0359631	0.992852	ENSMUSG00000041323	12	1	105705976	105782447	Ak7	adenylate kinase 7 [Source:MGI Symbol;Acc:MGI:1926051]	MGI:1926051	78801	abnormal cerebellum morphology	protein_coding
ENSMUSG00000034799	477	384	421	575	455	562	406	519	456.489	443.925	316.06	520.135	514.547	624.764	391.117	551.429	477.308	0.000577249	0.0110937	0.0359661	0.992852	ENSMUSG00000034799	8	-1	71624417	71671757	Unc13a	unc-13 homolog A [Source:MGI Symbol;Acc:MGI:3051532]	MGI:3051532	382018	abnormal CNS synaptic transmission	protein_coding
ENSMUSG00000038717	150	188	183	159	122	142	126	160	143.55	217.338	137.385	143.829	137.966	157.858	121.381	169.997	153.663	0.00057626	0.0109056	0.036166	0.992852	ENSMUSG00000038717	9	-1	44912557	44920742	Atp5l	ATP synthase, H+ transporting, mitochondrial F0 complex, subunit G [Source:MGI Symbol;Acc:MGI:1351597]	MGI:1351597	27425	abnormal gait	protein_coding
ENSMUSG00000030604	124	71	204	134	111	84	130	100	118.668	82.0798	153.15	121.214	125.527	93.3811	125.234	106.248	115.688	-0.000574051	0.0115606	0.0362083	0.992852	ENSMUSG00000030604	7	1	27807196	27822916	Zfp626	zinc finger protein 626 [Source:MGI Symbol;Acc:MGI:1918413]	MGI:1918413	71163	-	protein_coding
ENSMUSG00000040405	4759	4741	13843	5060	4073	3948	7452	4368	4554.36	5480.85	10392.4	4577.19	4606.04	4388.91	7178.83	4640.93	5727.44	-0.000576527	0.0139809	0.0362306	0.992852	ENSMUSG00000040405	11	1	46735080	46779578	Havcr1	hepatitis A virus cellular receptor 1 [Source:MGI Symbol;Acc:MGI:2159680]	MGI:2159680	171283	abnormal B cell physiology	protein_coding
ENSMUSG00000040564	13	31	19	32	15	17	15	15	12.441	35.8377	14.264	28.9467	16.9631	18.8985	14.4501	15.9373	19.7173	0.000544976	0.0171607	0.0362399	0.992852	ENSMUSG00000040564	7	-1	19689481	19692660	Apoc1	apolipoprotein C-I [Source:MGI Symbol;Acc:MGI:88053]	MGI:88053	11812	abnormal bile composition	protein_coding
ENSMUSG00000087042	21	31	12	19	16	29	10	17	20.097	35.8377	9.00883	17.1871	18.0939	32.2387	9.63342	18.0622	20.0199	0.000523447	0.0175056	0.0363717	0.992852	ENSMUSG00000087042	11	-1	97519612	97521895	Gm11611	predicted gene 11611 [Source:MGI Symbol;Acc:MGI:3707011]	MGI:3707011	-	-	sense_intronic
ENSMUSG00000032012	775	515	1125	775	620	589	779	628	741.675	595.368	844.578	701.052	701.14	654.779	750.444	667.24	707.035	-0.000659915	0.00748805	0.0363724	0.992852	ENSMUSG00000032012	9	1	43743984	43832658	Nectin1	nectin cell adhesion molecule 1 [Source:MGI Symbol;Acc:MGI:1926483]	MGI:1926483	58235	abnormal ameloblast morphology	protein_coding
ENSMUSG00000112008	24	23	22	39	25	31	28	48	22.968	26.5892	16.5162	35.2788	28.2718	34.4621	26.9736	50.9992	30.2574	0.00056572	0.0162352	0.0364685	0.992852	ENSMUSG00000112008	12	-1	76940475	76941793	Gm47218	predicted gene, 47218 [Source:MGI Symbol;Acc:MGI:6096027]	MGI:6096027	-	-	TEC
ENSMUSG00000003469	63	106	20	59	49	55	26	47	60.291	122.542	15.0147	53.3704	55.4127	61.1424	25.0469	49.9367	55.3446	0.000517656	0.0175417	0.0365231	0.992852	ENSMUSG00000003469	14	1	70457476	70468832	Phyhip	phytanoyl-CoA hydroxylase interacting protein [Source:MGI Symbol;Acc:MGI:1860417]	MGI:1860417	105653	-	protein_coding
ENSMUSG00000020532	137	117	272	114	128	120	172	119	131.109	135.258	204.2	103.123	144.752	133.402	165.695	126.436	142.997	-0.000571041	0.0117634	0.0365359	0.992852	ENSMUSG00000020532	11	1	84129672	84401651	Acaca	acetyl-Coenzyme A carboxylase alpha [Source:MGI Symbol;Acc:MGI:108451]	MGI:108451	107476	decreased embryo size	protein_coding
ENSMUSG00000043671	298	233	396	281	270	180	280	222	285.186	269.361	297.291	254.188	305.335	200.102	269.736	235.871	264.634	-0.0005991	0.00886549	0.0365895	0.992852	ENSMUSG00000043671	7	-1	35685165	35754454	Dpy19l3	dpy-19-like 3 (C. elegans) [Source:MGI Symbol;Acc:MGI:2443952]	MGI:2443952	233115	decreased circulating free fatty acid level	protein_coding
ENSMUSG00000049152	310	520	421	311	268	406	271	280	296.67	601.148	316.06	281.325	303.074	451.342	261.066	297.496	351.023	0.000571836	0.0136086	0.0366831	0.992852	ENSMUSG00000049152	15	1	9335550	9370955	Ugt3a2	UDP glycosyltransferases 3 family, polypeptide A2 [Source:MGI Symbol;Acc:MGI:2145969]	MGI:2145969	223337	-	protein_coding
ENSMUSG00000040562	617	828	463	581	489	583	371	456	590.469	957.213	347.591	525.563	552.996	648.109	357.4	484.493	557.979	0.000572313	0.0141913	0.0367146	0.992852	ENSMUSG00000040562	3	-1	107981702	107986453	Gstm2	glutathione S-transferase, mu 2 [Source:MGI Symbol;Acc:MGI:95861]	MGI:95861	14863	-	protein_coding
ENSMUSG00000020917	3291	2615	5534	3491	2903	2616	3784	2931	3149.49	3023.08	4154.57	3157.9	3282.92	2908.15	3645.29	3114.14	3304.44	-0.00064567	0.00764798	0.0367865	0.992852	ENSMUSG00000020917	11	-1	100476353	100528000	Acly	ATP citrate lyase [Source:MGI Symbol;Acc:MGI:103251]	MGI:103251	104112	embryonic lethality between implantation and somite formation complete penetrance	protein_coding
ENSMUSG00000037992	1022	822	1198	1267	859	1135	1053	1096	978.054	950.276	899.381	1146.11	971.419	1261.76	1014.4	1164.48	1048.23	0.000637214	0.00779118	0.0368281	0.992852	ENSMUSG00000037992	11	1	98927818	98974942	Rara	retinoic acid receptor, alpha [Source:MGI Symbol;Acc:MGI:97856]	MGI:97856	19401	abnormal alisphenoid bone morphology	protein_coding
ENSMUSG00000020163	488	903	641	558	442	628	502	416	467.016	1043.92	481.222	504.758	499.845	698.135	483.598	441.993	577.56	0.00056986	0.0137185	0.0369248	0.992852	ENSMUSG00000020163	10	-1	80402997	80406830	Uqcr11	ubiquinol-cytochrome c reductase, complex III subunit XI [Source:MGI Symbol;Acc:MGI:1913844]	MGI:1913844	66594	-	protein_coding
ENSMUSG00000098098	31	39	27	38	21	38	23	24	29.667	45.0861	20.2699	34.3742	23.7483	42.2438	22.1569	25.4996	30.3807	0.000563947	0.0157966	0.0370735	0.992852	ENSMUSG00000098098	18	1	61639542	61647472	Bvht	braveheart long non-coding RNA [Source:MGI Symbol;Acc:MGI:5434104]	MGI:5434104	-	-	lincRNA
ENSMUSG00000029819	21	17	59	4	14	13	17	8	20.097	19.6529	44.2934	3.61833	15.8322	14.4518	16.3768	8.49987	17.8528	-0.000464893	0.01801	0.0370896	0.992852	ENSMUSG00000029819	6	1	49822710	49829507	Npy	neuropeptide Y [Source:MGI Symbol;Acc:MGI:97374]	MGI:97374	109648	decreased body weight	protein_coding
ENSMUSG00000114888	1	1	0	2	0	4	1	6	0.957	1.15605	0	1.80917	0	4.44672	0.963342	6.3749	1.9634	0.000457361	0.0337995	0.037204	0.992852	ENSMUSG00000114888	14	1	27238062	27240494	Gm49616	predicted gene, 49616 [Source:MGI Symbol;Acc:MGI:6215034]	MGI:6215034	-	-	TEC
ENSMUSG00000093661	250	170	421	203	188	210	249	178	239.25	196.529	316.06	183.63	212.604	233.453	239.872	189.122	226.315	-0.000569597	0.0105085	0.0372139	0.992852	ENSMUSG00000093661	6	-1	99625135	99666771	Eif4e3	eukaryotic translation initiation factor 4E member 3 [Source:MGI Symbol;Acc:MGI:1914142]	MGI:1914142	66892	decreased body weight	protein_coding
ENSMUSG00000078640	2	7	2	4	1	5	0	2	1.914	8.09238	1.50147	3.61833	1.13087	5.5584	0	2.12497	2.99255	0.000395101	0.0244577	0.0372962	0.992852	ENSMUSG00000078640	11	-1	102576398	102579461	Gm11627	predicted gene 11627 [Source:MGI Symbol;Acc:MGI:3650659]	MGI:3650659	-	-	protein_coding
ENSMUSG00000110282	2	4	1	3	1	6	0	3	1.914	4.62422	0.750736	2.71375	1.13087	6.67008	0	3.18745	2.62389	0.000400685	0.0258336	0.0373076	0.992852	ENSMUSG00000110282	7	-1	133116534	133120271	B930086L07Rik	RIKEN cDNA B930086L07 gene [Source:MGI Symbol;Acc:MGI:2443202]	MGI:2443202	-	-	TEC
ENSMUSG00000033276	111	78	146	101	93	77	127	80	106.227	90.1722	109.607	91.3629	105.171	85.5993	122.344	84.9987	99.4354	-0.000568885	0.0104427	0.0373551	0.992852	ENSMUSG00000033276	1	1	74601445	74636894	Stk36	serine/threonine kinase 36 [Source:MGI Symbol;Acc:MGI:1920831]	MGI:1920831	269209	abnormal sensory capabilities/reflexes/nociception	protein_coding
ENSMUSG00000053279	34	64	43	61	49	69	42	35	32.538	73.9875	32.2816	55.1796	55.4127	76.7059	40.4604	37.1869	50.4691	0.000562659	0.0155893	0.0373582	0.992852	ENSMUSG00000053279	19	1	20492715	20643465	Aldh1a1	aldehyde dehydrogenase family 1, subfamily A1 [Source:MGI Symbol;Acc:MGI:1353450]	MGI:1353450	11668	abnormal hepatobiliary system physiology	protein_coding
ENSMUSG00000036667	788	520	1186	829	690	550	906	742	754.116	601.148	890.373	749.9	780.301	611.424	872.788	788.363	756.052	-0.000599441	0.00860391	0.0373583	0.992852	ENSMUSG00000036667	6	-1	42668002	42710088	Tcaf1	TRPM8 channel-associated factor 1 [Source:MGI Symbol;Acc:MGI:1914665]	MGI:1914665	77574	-	protein_coding
ENSMUSG00000054662	105	172	146	132	86	119	118	108	100.485	198.841	109.607	119.405	97.255	132.29	113.674	114.748	123.288	0.000564112	0.0125168	0.0373848	0.992852	ENSMUSG00000054662	7	-1	141101212	141117806	Ano9	anoctamin 9 [Source:MGI Symbol;Acc:MGI:1918595]	MGI:1918595	71345	-	protein_coding
ENSMUSG00000020473	7278	4572	7508	5897	6005	4584	5643	5248	6965.05	5285.48	5636.52	5334.33	6790.88	5095.94	5436.14	5575.92	5765.03	-0.000642024	0.00760921	0.0373979	0.992852	ENSMUSG00000020473	11	1	5861947	5872088	Aebp1	AE binding protein 1 [Source:MGI Symbol;Acc:MGI:1197012]	MGI:1197012	11568	abnormal heart morphology	protein_coding
ENSMUSG00000071551	202	233	216	233	183	197	189	202	193.314	269.361	162.159	210.768	206.95	219.001	182.072	214.622	207.281	0.000578146	0.00955302	0.0374136	0.992852	ENSMUSG00000071551	13	1	4228700	4252843	Akr1c19	aldo-keto reductase family 1, member C19 [Source:MGI Symbol;Acc:MGI:2653678]	MGI:2653678	432720	-	protein_coding
ENSMUSG00000026786	232	130	309	245	199	116	268	202	222.024	150.287	231.977	221.623	225.043	128.955	258.176	214.622	206.588	-0.000563621	0.011752	0.0374224	0.992852	ENSMUSG00000026786	2	1	22774094	22875653	Apbb1ip	amyloid beta (A4) precursor protein-binding, family B, member 1 interacting protein [Source:MGI Symbol;Acc:MGI:1861354]	MGI:1861354	54519	-	protein_coding
ENSMUSG00000038576	149	282	161	150	109	185	134	105	142.593	326.007	120.868	135.688	123.265	205.661	129.088	111.561	161.841	0.000561783	0.0154133	0.0375604	0.992852	ENSMUSG00000038576	1	1	182763860	182896591	Susd4	sushi domain containing 4 [Source:MGI Symbol;Acc:MGI:2138351]	MGI:2138351	96935	-	protein_coding
ENSMUSG00000024420	110	53	143	100	103	77	92	76	105.27	61.2709	107.355	90.4583	116.48	85.5993	88.6275	80.7488	91.9762	-0.000562291	0.0117643	0.037583	0.992852	ENSMUSG00000024420	18	-1	13687013	13972787	Zfp521	zinc finger protein 521 [Source:MGI Symbol;Acc:MGI:95459]	MGI:95459	225207	abnormal cerebellum morphology	protein_coding
ENSMUSG00000051497	783	635	2226	911	668	549	995	732	749.331	734.094	1671.14	824.075	755.422	610.312	958.526	777.738	885.08	-0.000563164	0.0138772	0.0377062	0.992852	ENSMUSG00000051497	11	1	110968033	111027968	Kcnj16	potassium inwardly-rectifying channel, subfamily J, member 16 [Source:MGI Symbol;Acc:MGI:1314842]	MGI:1314842	16517	abnormal bone mineralization	protein_coding
ENSMUSG00000068205	41	61	42	57	40	47	39	41	39.237	70.5193	31.5309	51.5613	45.2349	52.2489	37.5703	43.5618	46.4331	0.000561943	0.0142284	0.0378626	0.992852	ENSMUSG00000068205	2	1	140395309	142392966	Macrod2	mono-ADP ribosylhydrolase 2 [Source:MGI Symbol;Acc:MGI:1920149]	MGI:1920149	72899	abnormal behavioral response to light	protein_coding
ENSMUSG00000049382	15151	14894	17649	16805	11117	17395	15078	12845	14499.5	17218.3	13249.7	15201.5	12571.9	19337.7	14525.3	13647.6	15031.4	0.000601483	0.00839522	0.0378823	0.992852	ENSMUSG00000049382	15	-1	101996698	102004482	Krt8	keratin 8 [Source:MGI Symbol;Acc:MGI:96705]	MGI:96705	16691	preweaning lethality complete penetrance	protein_coding
ENSMUSG00000018500	426	218	413	327	337	240	289	276	407.682	252.02	310.054	295.799	381.104	266.803	278.406	293.246	310.639	-0.000569595	0.00985816	0.037941	0.992852	ENSMUSG00000018500	11	1	62248984	62266453	Adora2b	adenosine A2b receptor [Source:MGI Symbol;Acc:MGI:99403]	MGI:99403	11541	abnormal retinal blood vessel morphology	protein_coding
ENSMUSG00000025732	134	284	156	179	164	181	131	122	128.238	328.319	117.115	161.92	185.463	201.214	126.198	129.623	172.261	0.000559626	0.0149556	0.0379985	0.992852	ENSMUSG00000025732	17	-1	25863698	25868764	Mcrip2	MAPK regulated corepressor interacting protein 2 [Source:MGI Symbol;Acc:MGI:1915491]	MGI:1915491	68241	-	protein_coding
ENSMUSG00000050299	87	75	61	86	64	99	70	89	83.259	86.704	45.7949	77.7942	72.3758	110.056	67.434	94.5611	79.7474	0.000559882	0.0133643	0.0380218	0.992852	ENSMUSG00000050299	16	-1	76403251	76403652	Gm9843	predicted gene 9843 [Source:MGI Symbol;Acc:MGI:3708621]	MGI:3708621	-	-	processed_pseudogene
ENSMUSG00000020387	501	391	783	500	406	361	568	422	479.457	452.017	587.826	452.292	459.134	401.316	547.178	448.368	478.449	-0.000609977	0.00812853	0.038053	0.992852	ENSMUSG00000020387	11	-1	51813455	51857653	Jade2	jade family PHD finger 2 [Source:MGI Symbol;Acc:MGI:1924151]	MGI:1924151	76901	-	protein_coding
ENSMUSG00000047767	487	574	461	510	436	446	416	487	466.059	663.575	346.089	461.338	493.06	495.809	400.75	517.43	480.514	0.000564216	0.0102593	0.0381002	0.992852	ENSMUSG00000047767	7	-1	101263034	101302251	Atg16l2	autophagy related 16-like 2 (S. cerevisiae) [Source:MGI Symbol;Acc:MGI:1920933]	MGI:1920933	73683	decreased lymphocyte cell number	protein_coding
ENSMUSG00000037185	274	288	259	289	243	344	233	238	262.218	332.944	194.441	261.425	274.802	382.418	224.459	252.871	273.197	0.000558745	0.011196	0.0381445	0.992852	ENSMUSG00000037185	15	-1	101347444	101370162	Krt80	keratin 80 [Source:MGI Symbol;Acc:MGI:1921377]	MGI:1921377	74127	-	protein_coding
ENSMUSG00000044475	249	342	392	312	235	325	315	302	238.293	395.37	294.288	282.23	265.755	361.296	303.453	320.87	307.694	0.000571393	0.00955733	0.0382143	0.992852	ENSMUSG00000044475	10	1	60002805	60099988	Ascc1	activating signal cointegrator 1 complex subunit 1 [Source:MGI Symbol;Acc:MGI:1916340]	MGI:1916340	69090	preweaning lethality incomplete penetrance	protein_coding
ENSMUSG00000035000	822	588	982	770	841	518	827	727	786.654	679.76	737.223	696.529	951.063	575.85	796.684	772.426	749.524	-0.000590313	0.00857778	0.0384948	0.992852	ENSMUSG00000035000	2	-1	62330073	62412231	Dpp4	dipeptidylpeptidase 4 [Source:MGI Symbol;Acc:MGI:94919]	MGI:94919	13482	decreased body weight	protein_coding
ENSMUSG00000046169	169	80	248	151	124	100	134	125	161.733	92.4843	186.182	136.592	140.228	111.168	129.088	132.811	136.286	-0.000555002	0.0116229	0.0385048	0.992852	ENSMUSG00000046169	13	1	104287835	104496695	Adamts6	a disintegrin-like and metallopeptidase (reprolysin type) with thrombospondin type 1 motif, 6 [Source:MGI Symbol;Acc:MGI:1347348]	MGI:1347348	108154	abnormal hindlimb morphology	protein_coding
ENSMUSG00000062619	86	122	142	154	90	109	109	99	82.302	141.039	106.604	139.306	101.778	121.173	105.004	105.186	112.799	0.000556677	0.0109576	0.0385079	0.992852	ENSMUSG00000062619	17	1	46772635	46773396	2310039H08Rik	RIKEN cDNA 2310039H08 gene [Source:MGI Symbol;Acc:MGI:1914351]	MGI:1914351	67101	-	protein_coding
ENSMUSG00000033161	34081	38891	31859	35660	27120	28707	24522	28502	32615.5	44960.1	23917.7	32257.4	30669.2	31913	23623.1	30282.9	31279.9	0.000560096	0.0103355	0.0385354	0.992852	ENSMUSG00000033161	3	-1	101576219	101604684	Atp1a1	ATPase, Na+/K+ transporting, alpha 1 polypeptide [Source:MGI Symbol;Acc:MGI:88105]	MGI:88105	11928	preweaning lethality complete penetrance	protein_coding
ENSMUSG00000031659	382	185	557	368	314	179	338	335	365.574	213.87	418.16	332.887	355.094	198.991	325.61	355.932	320.765	-0.00055425	0.0121896	0.0385675	0.992852	ENSMUSG00000031659	8	1	88272403	88329962	Adcy7	adenylate cyclase 7 [Source:MGI Symbol;Acc:MGI:102891]	MGI:102891	11513	postnatal lethality complete penetrance	protein_coding
ENSMUSG00000004285	1555	1857	1572	1687	1341	1611	1369	1299	1488.14	2146.79	1180.16	1526.03	1516.5	1790.92	1318.82	1380.17	1543.44	0.00056313	0.00990978	0.0386634	0.992852	ENSMUSG00000004285	6	1	29467718	29470512	Atp6v1f	ATPase, H+ transporting, lysosomal V1 subunit F [Source:MGI Symbol;Acc:MGI:1913394]	MGI:1913394	66144	-	protein_coding
ENSMUSG00000112188	20	56	11	16	18	34	11	10	19.14	64.739	8.25809	14.4733	20.3557	37.7971	10.5968	10.6248	23.2481	0.000445125	0.0178606	0.0387565	0.992852	ENSMUSG00000112188	10	1	95730183	95739356	Gm47708	predicted gene, 47708 [Source:MGI Symbol;Acc:MGI:6096827]	MGI:6096827	-	-	lincRNA
ENSMUSG00000039016	360	496	395	425	336	402	363	322	344.52	573.403	296.541	384.448	379.973	446.895	349.693	342.12	389.699	0.000555204	0.0107912	0.0387894	0.992852	ENSMUSG00000039016	9	1	50603910	50605320	Timm8b	translocase of inner mitochondrial membrane 8B [Source:MGI Symbol;Acc:MGI:1353424]	MGI:1353424	30057	-	protein_coding
ENSMUSG00000030600	45	66	45	65	31	39	46	44	43.065	76.2996	33.7831	58.7979	35.057	43.3555	44.3137	46.7493	47.6776	0.000553136	0.0143821	0.0388499	0.992852	ENSMUSG00000030600	7	1	28451980	28468242	Lrfn1	leucine rich repeat and fibronectin type III domain containing 1 [Source:MGI Symbol;Acc:MGI:2136810]	MGI:2136810	80749	-	protein_coding
ENSMUSG00000057265	28	58	40	43	24	30	37	40	26.796	67.0511	30.0294	38.8971	27.1409	33.3504	35.6437	42.4994	37.676	0.000549645	0.0152943	0.0388628	0.992852	ENSMUSG00000057265	12	1	84409071	84442887	Bbof1	basal body orientation factor 1 [Source:MGI Symbol;Acc:MGI:1920123]	MGI:1920123	72873	decreased neutrophil cell number	protein_coding
ENSMUSG00000027995	405	264	793	487	350	303	490	341	387.585	305.198	595.333	440.532	395.805	336.839	472.038	362.307	411.955	-0.00055303	0.0109627	0.0389698	0.992852	ENSMUSG00000027995	3	-1	83836272	83841767	Tlr2	toll-like receptor 2 [Source:MGI Symbol;Acc:MGI:1346060]	MGI:1346060	24088	decreased basophil cell number	protein_coding
ENSMUSG00000063651	20	58	18	22	27	50	23	18	19.14	67.0511	13.5132	19.9008	30.5335	55.584	22.1569	19.1247	30.8755	0.000487645	0.0172777	0.0389841	0.992852	ENSMUSG00000063651	7	-1	25367620	25369724	Cnfn	cornifelin [Source:MGI Symbol;Acc:MGI:1919633]	MGI:1919633	72383	-	protein_coding
ENSMUSG00000002105	772	795	879	825	640	846	770	719	738.804	919.063	659.897	746.281	723.758	940.481	741.774	763.926	779.248	0.000612743	0.00785483	0.0391215	0.992852	ENSMUSG00000002105	2	-1	91061791	91070417	Slc39a13	solute carrier family 39 (metal ion transporter), member 13 [Source:MGI Symbol;Acc:MGI:1915677]	MGI:1915677	68427	abnormal alveolar process morphology	protein_coding
ENSMUSG00000026043	16011	8356	29308	15470	11518	7524	12361	12916	15322.5	9659.99	22002.6	13993.9	13025.4	8364.27	11907.9	13723	13499.9	-0.000549937	0.0128797	0.0391699	0.992852	ENSMUSG00000026043	1	1	45311538	45349706	Col3a1	collagen, type III, alpha 1 [Source:MGI Symbol;Acc:MGI:88453]	MGI:88453	12825	abnormal aorta wall morphology	protein_coding
ENSMUSG00000106508	1	4	0	3	1	2	0	3	0.957	4.62422	0	2.71375	1.13087	2.22336	0	3.18745	1.85458	0.000431011	0.031895	0.0393017	0.992852	ENSMUSG00000106508	3	1	85887691	85889234	4933425M03Rik	RIKEN cDNA 4933425M03 gene [Source:MGI Symbol;Acc:MGI:1918440]	MGI:1918440	-	-	TEC
ENSMUSG00000026384	354	171	430	333	251	188	319	268	338.778	197.685	322.816	301.226	283.849	208.996	307.306	284.746	280.675	-0.000553653	0.0103397	0.039352	0.992852	ENSMUSG00000026384	1	-1	119652467	119837613	Ptpn4	protein tyrosine phosphatase, non-receptor type 4 [Source:MGI Symbol;Acc:MGI:1099792]	MGI:1099792	19258	abnormal eye blink conditioning behavior	protein_coding
ENSMUSG00000045498	25	10	34	26	34	18	28	13	23.925	11.5605	25.525	23.5192	38.4496	20.0102	26.9736	13.8123	22.9719	-0.000528975	0.0162856	0.0394451	0.992852	ENSMUSG00000045498	18	1	37300799	37304585	Pcdhb3	protocadherin beta 3 [Source:MGI Symbol;Acc:MGI:2136737]	MGI:2136737	93874	-	protein_coding
ENSMUSG00000009185	26	10	63	14	9	14	25	16	24.882	11.5605	47.2964	12.6642	10.1778	15.5635	24.0836	16.9997	20.4035	-0.00048341	0.0172087	0.0394834	0.992852	ENSMUSG00000009185	11	1	82115185	82116799	Ccl8	chemokine (C-C motif) ligand 8 [Source:MGI Symbol;Acc:MGI:101878]	MGI:101878	20307	-	protein_coding
ENSMUSG00000063796	641	1177	722	734	736	778	716	716	613.437	1360.68	542.031	663.964	832.322	864.886	689.753	760.739	790.976	0.000546982	0.0128942	0.0395452	0.992852	ENSMUSG00000063796	19	1	8591254	8611835	Slc22a8	solute carrier family 22 (organic anion transporter), member 8 [Source:MGI Symbol;Acc:MGI:1336187]	MGI:1336187	19879	increased circulating creatinine level	protein_coding
ENSMUSG00000022433	3046	2790	2780	3316	2576	2852	2547	2775	2915.02	3225.39	2087.05	2999.6	2913.13	3170.51	2453.63	2948.39	2839.09	0.00059087	0.00827733	0.0395957	0.992852	ENSMUSG00000022433	15	-1	79417856	79455566	Csnk1e	casein kinase 1, epsilon [Source:MGI Symbol;Acc:MGI:1351660]	MGI:1351660	27373	abnormal neuron physiology	protein_coding
ENSMUSG00000104037	7	1	5	1	8	2	5	3	6.699	1.15605	3.75368	0.904583	9.04697	2.22336	4.81671	3.18745	3.97348	-0.000379753	0.0207085	0.0396534	0.992852	ENSMUSG00000104037	3	1	65678386	65680882	Gm37776	predicted gene, 37776 [Source:MGI Symbol;Acc:MGI:5611004]	MGI:5611004	-	-	TEC
ENSMUSG00000025962	128	99	264	135	108	109	172	100	122.496	114.449	198.194	122.119	122.134	121.173	165.695	106.248	134.064	-0.000545748	0.0118299	0.0396689	0.992852	ENSMUSG00000025962	1	1	63730614	63754655	Fastkd2	FAST kinase domains 2 [Source:MGI Symbol;Acc:MGI:1922869]	MGI:1922869	75619	decreased total body fat amount	protein_coding
ENSMUSG00000039813	648	555	728	694	484	730	572	577	620.136	641.61	546.536	627.781	547.342	811.526	551.032	613.053	619.877	0.000592565	0.00821449	0.0396693	0.992852	ENSMUSG00000039813	4	-1	46604390	46650209	Tbc1d2	TBC1 domain family, member 2 [Source:MGI Symbol;Acc:MGI:2652885]	MGI:2652885	381605	decreased body weight	protein_coding
ENSMUSG00000039000	854	570	1312	889	698	644	903	724	817.278	658.951	984.965	804.175	789.348	715.921	869.898	769.238	801.222	-0.000611306	0.00778499	0.0396825	0.992852	ENSMUSG00000039000	5	1	29569242	29676092	Ube3c	ubiquitin protein ligase E3C [Source:MGI Symbol;Acc:MGI:2140998]	MGI:2140998	100763	abnormal gait	protein_coding
ENSMUSG00000039878	34	77	22	29	42	60	24	33	32.538	89.0162	16.5162	26.2329	47.4966	66.7008	23.1202	35.062	42.0854	0.000494366	0.0169642	0.0398554	0.992852	ENSMUSG00000039878	10	-1	128395931	128401229	Slc39a5	solute carrier family 39 (metal ion transporter), member 5 [Source:MGI Symbol;Acc:MGI:1919336]	MGI:1919336	72002	decreased circulating alanine transaminase level	protein_coding
ENSMUSG00000036995	192	123	206	152	143	117	165	123	183.744	142.195	154.652	137.497	161.715	130.066	158.951	130.686	149.938	-0.000565303	0.00908551	0.0400056	0.992852	ENSMUSG00000036995	4	1	136206365	136245216	Asap3	ArfGAP with SH3 domain, ankyrin repeat and PH domain 3 [Source:MGI Symbol;Acc:MGI:2684986]	MGI:2684986	230837	-	protein_coding
ENSMUSG00000026389	582	416	671	478	497	351	503	457	556.974	480.918	503.744	432.391	562.043	390.199	484.561	485.555	487.048	-0.000604672	0.00785567	0.0400453	0.992852	ENSMUSG00000026389	1	-1	120190757	120272705	Steap3	STEAP family member 3 [Source:MGI Symbol;Acc:MGI:1915678]	MGI:1915678	68428	abnormal behavior	protein_coding
ENSMUSG00000054150	418	343	446	464	264	420	353	349	400.026	396.527	334.828	419.727	298.55	466.905	340.06	370.807	378.429	0.000575651	0.00863091	0.0400781	0.992852	ENSMUSG00000054150	12	-1	104929933	105009809	Syne3	spectrin repeat containing, nuclear envelope family member 3 [Source:MGI Symbol;Acc:MGI:2442408]	MGI:2442408	212073	-	protein_coding
ENSMUSG00000038298	445	737	634	556	471	551	545	506	425.865	852.012	475.966	502.948	532.641	612.535	525.022	537.617	558.076	0.000545145	0.010786	0.0401044	0.992852	ENSMUSG00000038298	3	1	96829284	96870926	Pdzk1	PDZ domain containing 1 [Source:MGI Symbol;Acc:MGI:1928901]	MGI:1928901	59020	increased circulating HDL cholesterol level	protein_coding
ENSMUSG00000058443	4	7	5	3	3	11	2	11	3.828	8.09238	3.75368	2.71375	3.39262	12.2285	1.92668	11.6873	5.95286	0.000395842	0.0187466	0.0401572	0.992852	ENSMUSG00000058443	9	-1	50344201	50344968	Rpl10-ps3	ribosomal protein L10, pseudogene 3 [Source:MGI Symbol;Acc:MGI:3704336]	MGI:3704336	-	-	protein_coding
ENSMUSG00000053550	106	221	196	153	75	158	165	132	101.442	255.488	147.144	138.401	84.8154	175.645	158.951	140.248	150.267	0.000541352	0.0141117	0.0402773	0.992852	ENSMUSG00000053550	7	-1	4825552	4844696	Shisa7	shisa family member 7 [Source:MGI Symbol;Acc:MGI:3605641]	MGI:3605641	232813	abnormal behavior	protein_coding
ENSMUSG00000043903	1260	715	1587	1195	1055	1013	1252	995	1205.82	826.579	1191.42	1080.98	1193.07	1126.13	1206.1	1057.17	1110.91	-0.000610289	0.00768793	0.040389	0.992852	ENSMUSG00000043903	8	1	122258620	122272650	Zfp469	zinc finger protein 469 [Source:MGI Symbol;Acc:MGI:2684868]	MGI:2684868	195209	-	protein_coding
ENSMUSG00000027746	654	480	970	695	536	519	743	500	625.878	554.906	728.214	628.685	606.147	576.962	715.763	531.242	620.975	-0.000614652	0.00757101	0.0406484	0.992852	ENSMUSG00000027746	3	-1	53853376	53863830	Ufm1	ubiquitin-fold modifier 1 [Source:MGI Symbol;Acc:MGI:1915140]	MGI:1915140	67890	decreased blood urea nitrogen level	protein_coding
ENSMUSG00000032584	17	31	19	16	14	27	17	24	16.269	35.8377	14.264	14.4733	15.8322	30.0153	16.3768	25.4996	21.071	0.000513167	0.0163103	0.040673	0.992852	ENSMUSG00000032584	9	1	107906873	107920383	Mst1r	macrophage stimulating 1 receptor (c-met-related tyrosine kinase) [Source:MGI Symbol;Acc:MGI:99614]	MGI:99614	19882	abnormal macrophage physiology	protein_coding
ENSMUSG00000026494	218	152	382	229	199	109	228	199	208.626	175.72	286.781	207.15	225.043	121.173	219.642	211.434	206.946	-0.000538237	0.0116757	0.0406918	0.992852	ENSMUSG00000026494	1	1	178529125	178939200	Kif26b	kinesin family member 26B [Source:MGI Symbol;Acc:MGI:2447076]	MGI:2447076	269152	abnormal embryo size	protein_coding
ENSMUSG00000035842	98	69	116	75	82	71	116	69	93.786	79.7677	87.0853	67.8438	92.7315	78.9292	111.748	73.3114	85.6503	-0.000539935	0.0109767	0.0406946	0.992852	ENSMUSG00000035842	17	1	66123520	66152174	Ddx11	DEAD/H (Asp-Glu-Ala-Asp/His) box helicase 11 [Source:MGI Symbol;Acc:MGI:2443590]	MGI:2443590	320209	abnormal amniotic cavity morphology	protein_coding
ENSMUSG00000034171	414	653	503	425	361	405	338	400	396.198	754.903	377.62	384.448	408.245	450.23	325.61	424.994	440.281	0.000537821	0.0121745	0.0407051	0.992852	ENSMUSG00000034171	4	-1	115967145	116017926	Faah	fatty acid amide hydrolase [Source:MGI Symbol;Acc:MGI:109609]	MGI:109609	14073	abnormal amygdala morphology	protein_coding
ENSMUSG00000028017	8240	11233	4944	9350	7908	9427	3919	7987	7885.68	12986	3711.64	8457.85	8942.93	10479.8	3775.34	8486.06	8090.66	0.000514091	0.016221	0.0408253	0.992852	ENSMUSG00000028017	3	-1	129677565	129755316	Egf	epidermal growth factor [Source:MGI Symbol;Acc:MGI:95290]	MGI:95290	13645	no abnormal phenotype detected	protein_coding
ENSMUSG00000045128	5227	5257	5099	5207	4159	5254	4737	4646	5002.24	6077.38	3828	4710.17	4703.3	5840.76	4563.35	4936.3	4957.69	0.000581482	0.00825151	0.0408528	0.992852	ENSMUSG00000045128	8	-1	70894722	70897412	Rpl18a	ribosomal protein L18A [Source:MGI Symbol;Acc:MGI:1924058]	MGI:1924058	76808	-	protein_coding
ENSMUSG00000029617	541	423	834	531	432	390	600	451	517.737	489.011	626.114	480.334	488.537	433.555	578.005	479.18	511.559	-0.00060019	0.00779838	0.0409071	0.992852	ENSMUSG00000029617	5	-1	143987909	144014877	Ccz1	CCZ1 vacuolar protein trafficking and biogenesis associated [Source:MGI Symbol;Acc:MGI:2141070]	MGI:2141070	231874	-	protein_coding
ENSMUSG00000089671	0	5	2	5	0	4	2	2	0	5.78027	1.50147	4.52292	0	4.44672	1.92668	2.12497	2.53788	0.000380537	0.0254787	0.0409716	0.992852	ENSMUSG00000089671	15	-1	99715543	99724474	Gm16537	predicted gene 16537 [Source:MGI Symbol;Acc:MGI:4414957]	MGI:4414957	-	-	antisense
ENSMUSG00000020524	1	8	1	4	1	2	1	2	0.957	9.24843	0.750736	3.61833	1.13087	2.22336	0.963342	2.12497	2.62713	0.000379071	0.0251702	0.0409745	0.992852	ENSMUSG00000020524	11	1	57011387	57330244	Gria1	glutamate receptor, ionotropic, AMPA1 (alpha 1) [Source:MGI Symbol;Acc:MGI:95808]	MGI:95808	14799	abnormal behavior	protein_coding
ENSMUSG00000044827	39	26	66	35	42	30	53	34	37.323	30.0574	49.5486	31.6604	47.4966	33.3504	51.0571	36.1245	39.5772	-0.000535783	0.0137135	0.0410134	0.992852	ENSMUSG00000044827	5	-1	64924679	64933563	Tlr1	toll-like receptor 1 [Source:MGI Symbol;Acc:MGI:1341295]	MGI:1341295	21897	abnormal cytokine secretion	protein_coding
ENSMUSG00000083563	66	85	86	97	77	60	51	106	63.162	98.2646	64.5633	87.7446	87.0771	66.7008	49.1305	112.623	78.6583	0.000535187	0.0132628	0.0410977	0.992852	ENSMUSG00000083563	2	-1	22588103	22589647	Gm13340	predicted gene 13340 [Source:MGI Symbol;Acc:MGI:3650227]	MGI:3650227	-	-	unprocessed_pseudogene
ENSMUSG00000095325	90	39	129	90	82	57	89	73	86.13	45.0861	96.8449	81.4125	92.7315	63.3657	85.7375	77.5613	78.6087	-0.000534887	0.0123618	0.041102	0.992852	ENSMUSG00000095325	17	-1	32879219	32891642	Zfp870	zinc finger protein 870 [Source:MGI Symbol;Acc:MGI:3029586]	MGI:3029586	240066	-	protein_coding
ENSMUSG00000045954	86	138	108	108	75	77	85	98	82.302	159.535	81.0795	97.695	84.8154	85.5993	81.8841	104.123	97.1293	0.00053486	0.0124982	0.0411085	0.992852	ENSMUSG00000045954	1	1	51289126	51302960	Cavin2	caveolae associated 2 [Source:MGI Symbol;Acc:MGI:99513]	MGI:99513	20324	abnormal fat cell morphology	protein_coding
ENSMUSG00000113204	75	38	111	53	61	39	62	66	71.775	43.9301	83.3317	47.9429	68.9832	43.3555	59.7272	70.1239	61.1462	-0.000535031	0.013181	0.0411159	0.992852	ENSMUSG00000113204	13	-1	74579358	74617945	Gm46430	predicted gene, 46430 [Source:MGI Symbol;Acc:MGI:5826067]	MGI:5826067	108168101	-	lincRNA
ENSMUSG00000028773	168	375	89	165	128	174	71	126	160.776	433.52	66.8155	149.256	144.752	193.432	68.3973	133.873	168.853	0.00044399	0.0172687	0.0413367	0.992852	ENSMUSG00000028773	4	1	130308595	130315463	Fabp3	fatty acid binding protein 3, muscle and heart [Source:MGI Symbol;Acc:MGI:95476]	MGI:95476	14077	abnormal lens morphology	protein_coding
ENSMUSG00000011256	556	276	938	559	439	327	587	530	532.092	319.071	704.19	505.662	496.453	363.519	565.482	563.117	506.198	-0.000533554	0.011582	0.0413536	0.992852	ENSMUSG00000011256	11	1	46055992	46147343	Adam19	a disintegrin and metallopeptidase domain 19 (meltrin beta) [Source:MGI Symbol;Acc:MGI:105377]	MGI:105377	11492	abnormal adrenal gland morphology	protein_coding
ENSMUSG00000024912	901	1053	971	1114	795	1200	1040	783	862.257	1217.32	728.964	1007.71	899.043	1334.02	1001.88	831.925	985.389	0.000539871	0.0101477	0.0414069	0.992852	ENSMUSG00000024912	19	1	5447547	5455946	Fosl1	fos-like antigen 1 [Source:MGI Symbol;Acc:MGI:107179]	MGI:107179	14283	abnormal chorionic plate morphology	protein_coding
ENSMUSG00000022372	121	57	188	124	113	87	151	116	115.797	65.8951	141.138	112.168	127.789	96.7161	145.465	123.248	116.027	-0.000532363	0.011972	0.0414616	0.992852	ENSMUSG00000022372	15	-1	66780819	66831829	Sla	src-like adaptor [Source:MGI Symbol;Acc:MGI:104295]	MGI:104295	20491	abnormal double-positive T cell morphology	protein_coding
ENSMUSG00000034156	44	116	45	65	52	38	50	58	42.108	134.102	33.7831	58.7979	58.8053	42.2438	48.1671	61.6241	59.954	0.000513364	0.0159192	0.0415904	0.992852	ENSMUSG00000034156	11	1	87760541	87785928	Tspoap1	TSPO associated protein 1 [Source:MGI Symbol;Acc:MGI:2450877]	MGI:2450877	207777	no abnormal phenotype detected	protein_coding
ENSMUSG00000094117	3	0	0	17	2	1	0	13	2.871	0	0	15.3779	2.26174	1.11168	0	13.8123	4.42933	0.000405764	0.0300194	0.0416696	0.992852	ENSMUSG00000094117	6	1	70518250	70518849	Igkv3-12	immunoglobulin kappa variable 3-12 [Source:MGI Symbol;Acc:MGI:1330815]	MGI:1330815	-	-	IG_V_gene
ENSMUSG00000076580	0	4	1	2	0	2	0	1	0	4.62422	0.750736	1.80917	0	2.22336	0	1.06248	1.30875	0.000449633	0.0354159	0.0416887	0.992852	ENSMUSG00000076580	6	-1	70171809	70172270	Igkv8-27	immunoglobulin kappa chain variable 8-27 [Source:MGI Symbol;Acc:MGI:4439868]	MGI:4439868	-	-	IG_V_gene
ENSMUSG00000021994	507	205	660	440	348	305	376	353	485.199	236.991	495.486	398.017	393.543	339.062	362.217	375.057	385.696	-0.000532682	0.0109086	0.0417383	0.992852	ENSMUSG00000021994	14	1	28504750	28527448	Wnt5a	wingless-type MMTV integration site family, member 5A [Source:MGI Symbol;Acc:MGI:98958]	MGI:98958	22418	abnormal anus morphology	protein_coding
ENSMUSG00000050549	167	177	159	163	108	176	114	121	159.819	204.622	119.367	147.447	122.134	195.656	109.821	128.561	148.428	0.000529366	0.0117503	0.0419084	0.992852	ENSMUSG00000050549	3	-1	127869058	127896324	Fam241a	family with sequence similarity 241, member A [Source:MGI Symbol;Acc:MGI:1917867]	MGI:1917867	70617	-	protein_coding
ENSMUSG00000027939	79	28	35	43	74	24	36	29	75.603	32.3695	26.2758	38.8971	83.6845	26.6803	34.6803	30.812	43.6253	-0.000500243	0.0162406	0.0419092	0.992852	ENSMUSG00000027939	3	1	90104132	90212048	Nup210l	nucleoporin 210-like [Source:MGI Symbol;Acc:MGI:1924845]	MGI:1924845	77595	abnormal acrosome morphology	protein_coding
ENSMUSG00000064262	269	165	453	276	214	165	273	234	257.433	190.749	340.083	249.665	242.007	183.427	262.992	248.621	246.872	-0.000534297	0.0103047	0.0420057	0.992852	ENSMUSG00000064262	6	1	48647234	48660875	Gimap8	GTPase, IMAP family member 8 [Source:MGI Symbol;Acc:MGI:2685303]	MGI:2685303	243374	abnormal bone structure	protein_coding
ENSMUSG00000001864	6015	6373	5785	6043	4882	6096	4727	4884	5756.36	7367.53	4343.01	5466.4	5520.92	6776.8	4553.72	5189.17	5621.74	0.000545408	0.00930691	0.0420961	0.992852	ENSMUSG00000001864	2	1	31950139	31973442	Aif1l	allograft inflammatory factor 1-like [Source:MGI Symbol;Acc:MGI:1919598]	MGI:1919598	108897	abnormal liver morphology	protein_coding
ENSMUSG00000039959	835	628	1099	749	710	658	800	674	799.095	726.002	825.059	677.533	802.919	731.485	770.674	716.114	756.11	-0.000727798	0.00634211	0.0421334	0.992852	ENSMUSG00000039959	5	-1	135406531	135545120	Hip1	huntingtin interacting protein 1 [Source:MGI Symbol;Acc:MGI:1099804]	MGI:1099804	215114	abnormal gait	protein_coding
ENSMUSG00000076677	6	1	5	0	2	0	2	1	5.742	1.15605	3.75368	0	2.26174	0	1.92668	1.06248	1.98783	-0.000408994	0.0307521	0.0421853	0.992852	ENSMUSG00000076677	12	-1	114391712	114392169	Ighv6-3	immunoglobulin heavy variable 6-3 [Source:MGI Symbol;Acc:MGI:4439854]	MGI:4439854	-	-	IG_V_gene
ENSMUSG00000069743	20	6	18	11	15	5	12	9	19.14	6.93632	13.5132	9.95042	16.9631	5.5584	11.5601	9.56236	11.648	-0.000465089	0.0167936	0.0422837	0.992852	ENSMUSG00000069743	17	-1	21816885	21845772	Zfp820	zinc finger protein 820 [Source:MGI Symbol;Acc:MGI:1922674]	MGI:1922674	75424	-	protein_coding
ENSMUSG00000079555	131	55	140	116	80	58	141	93	125.367	63.583	105.103	104.932	90.4697	64.4774	135.831	98.811	98.5718	-0.000525895	0.012805	0.0423467	0.992852	ENSMUSG00000079555	5	-1	34153880	34169527	Haus3	HAUS augmin-like complex, subunit 3 [Source:MGI Symbol;Acc:MGI:2387633]	MGI:2387633	231123	embryonic lethality	protein_coding
ENSMUSG00000073448	19	3	18	11	9	4	13	8	18.183	3.46816	13.5132	9.95042	10.1778	4.44672	12.5234	8.49987	10.0953	-0.000441519	0.0170702	0.0423989	0.992852	ENSMUSG00000073448	17	1	21690180	21691022	Gm10509	predicted gene 10509 [Source:MGI Symbol;Acc:MGI:3796835]	MGI:3796835	-	-	processed_pseudogene
ENSMUSG00000043592	84	39	229	112	93	65	156	106	80.388	45.0861	171.918	101.313	105.171	72.2591	150.281	112.623	104.88	-0.000518539	0.0150791	0.0424259	0.992852	ENSMUSG00000043592	17	1	48454901	48539714	Unc5cl	unc-5 family C-terminal like [Source:MGI Symbol;Acc:MGI:1923839]	MGI:1923839	76589	-	protein_coding
ENSMUSG00000108053	41	14	34	22	38	15	30	30	39.237	16.1848	25.525	19.9008	42.9731	16.6752	28.9003	31.8745	27.6588	-0.00051031	0.0156288	0.042477	0.992852	ENSMUSG00000108053	6	-1	83314145	83316943	Gm43890	predicted gene, 43890 [Source:MGI Symbol;Acc:MGI:5690282]	MGI:5690282	-	-	TEC
ENSMUSG00000096403	226	203	259	283	184	232	246	251	216.282	234.679	194.441	255.997	208.08	257.91	236.982	266.683	233.882	0.000574245	0.00810027	0.0424922	0.992852	ENSMUSG00000096403	6	-1	7982541	7983383	Rnps1-ps	RNA binding protein with serine rich domain 1, pseudogene [Source:MGI Symbol;Acc:MGI:3708729]	MGI:3708729	-	-	processed_pseudogene
ENSMUSG00000024727	748	547	1141	733	565	510	765	602	715.836	632.362	856.59	663.06	638.943	566.956	736.957	639.615	681.29	-0.000584548	0.00784201	0.0425821	0.992852	ENSMUSG00000024727	19	1	18749983	18892511	Trpm6	transient receptor potential cation channel, subfamily M, member 6 [Source:MGI Symbol;Acc:MGI:2675603]	MGI:2675603	225997	decreased circulating phosphate level	protein_coding
ENSMUSG00000020609	164	122	438	205	170	108	216	176	156.948	141.039	328.822	185.44	192.248	120.061	208.082	186.997	189.955	-0.000522543	0.0132958	0.0427982	0.992852	ENSMUSG00000020609	12	1	7977648	8016835	Apob	apolipoprotein B [Source:MGI Symbol;Acc:MGI:88052]	MGI:88052	238055	abnormal blood homeostasis	protein_coding
ENSMUSG00000030539	880	910	1174	1098	782	1015	899	806	842.16	1052.01	881.364	993.233	884.342	1128.35	866.045	856.362	937.984	0.000614965	0.00727254	0.0429074	0.992852	ENSMUSG00000030539	7	1	80186841	80226527	Sema4b	sema domain, immunoglobulin domain (Ig), transmembrane domain (TM) and short cytoplasmic domain, (semaphorin) 4B [Source:MGI Symbol;Acc:MGI:107559]	MGI:107559	20352	abnormal immune system physiology	protein_coding
ENSMUSG00000004558	1554	1266	1308	1630	1254	1623	1201	1378	1487.18	1463.56	981.962	1474.47	1418.11	1804.26	1156.97	1464.1	1406.33	0.000539023	0.00931544	0.0429699	0.992852	ENSMUSG00000004558	14	-1	51905271	51914158	Ndrg2	N-myc downstream regulated gene 2 [Source:MGI Symbol;Acc:MGI:1352498]	MGI:1352498	29811	abnormal astrocyte physiology	protein_coding
ENSMUSG00000024300	181	106	291	217	189	116	256	185	173.217	122.542	218.464	196.295	213.735	128.955	246.616	196.56	187.048	-0.000521725	0.0116199	0.0430338	0.992852	ENSMUSG00000024300	17	1	33555707	33607764	Myo1f	myosin IF [Source:MGI Symbol;Acc:MGI:107711]	MGI:107711	17916	abnormal cell adhesion	protein_coding
ENSMUSG00000053168	4	12	0	2	1	9	1	1	3.828	13.8726	0	1.80917	1.13087	10.0051	0.963342	1.06248	4.08395	0.000368543	0.0249192	0.0430538	0.992852	ENSMUSG00000053168	15	-1	75427606	75431829	9030619P08Rik	RIKEN cDNA 9030619P08 gene [Source:MGI Symbol;Acc:MGI:3612405]	MGI:3612405	-	-	transcribed_unprocessed_pseudogene
ENSMUSG00000025159	1097	976	1250	1270	910	996	1089	1099	1049.83	1128.31	938.42	1148.82	1029.09	1107.23	1049.08	1167.67	1077.31	0.00073011	0.00627914	0.0430716	0.992852	ENSMUSG00000025159	19	-1	41941086	41981157	Mms19	MMS19 cytosolic iron-sulfur assembly component [Source:MGI Symbol;Acc:MGI:1919449]	MGI:1919449	72199	-	protein_coding
ENSMUSG00000027296	6	15	5	12	5	8	5	6	5.742	17.3408	3.75368	10.855	5.65436	8.89343	4.81671	6.3749	7.92886	0.000416595	0.0172837	0.0430745	0.992852	ENSMUSG00000027296	2	1	119742337	119751263	Itpka	inositol 1,4,5-trisphosphate 3-kinase A [Source:MGI Symbol;Acc:MGI:1333822]	MGI:1333822	228550	enhanced long term potentiation	protein_coding
ENSMUSG00000004110	13	3	16	11	15	6	18	9	12.441	3.46816	12.0118	9.95042	16.9631	6.67008	17.3402	9.56236	11.0509	-0.000450761	0.0168086	0.0430799	0.992852	ENSMUSG00000004110	1	-1	154390731	154884501	Cacna1e	calcium channel, voltage-dependent, R type, alpha 1E subunit [Source:MGI Symbol;Acc:MGI:106217]	MGI:106217	12290	abnormal channel response	protein_coding
ENSMUSG00000018326	2662	2063	4083	2648	2151	2085	2786	2168	2547.54	2384.94	3065.25	2395.34	2432.51	2317.85	2683.87	2303.47	2516.34	-0.000655644	0.00679068	0.0431371	0.992852	ENSMUSG00000018326	2	1	163994960	164018588	Ywhab	tyrosine 3-monooxygenase/tryptophan 5-monooxygenase activation protein, beta polypeptide [Source:MGI Symbol;Acc:MGI:1891917]	MGI:1891917	54401	-	protein_coding
ENSMUSG00000039063	72	124	112	86	75	105	88	93	68.904	143.351	84.0824	77.7942	84.8154	116.726	84.7741	98.811	94.9073	0.000520321	0.0122569	0.0431523	0.992852	ENSMUSG00000039063	2	-1	6188465	6213033	Echdc3	enoyl Coenzyme A hydratase domain containing 3 [Source:MGI Symbol;Acc:MGI:1915106]	MGI:1915106	67856	-	protein_coding
ENSMUSG00000033770	428	771	333	398	238	482	186	255	409.596	891.318	249.995	360.024	269.147	535.829	179.182	270.933	395.753	0.000463093	0.0166057	0.0432414	0.992852	ENSMUSG00000033770	4	-1	141384610	141398724	Clcnka	chloride channel, voltage-sensitive Ka [Source:MGI Symbol;Acc:MGI:1329026]	MGI:1329026	12733	decreased urine osmolality	protein_coding
ENSMUSG00000035274	399	239	625	417	309	301	436	322	381.843	276.297	469.21	377.211	349.439	334.615	420.017	342.12	368.844	-0.000543815	0.0089481	0.0432672	0.992852	ENSMUSG00000035274	9	1	85842380	85847040	Tpbg	trophoblast glycoprotein [Source:MGI Symbol;Acc:MGI:1341264]	MGI:1341264	21983	abnormal cell differentiation	protein_coding
ENSMUSG00000024501	1624	1067	2438	1767	1355	949	1766	1435	1554.17	1233.51	1830.29	1598.4	1532.33	1054.98	1701.26	1524.66	1503.7	-0.000539262	0.00904732	0.0436259	0.992852	ENSMUSG00000024501	18	-1	43320984	43438286	Dpysl3	dihydropyrimidinase-like 3 [Source:MGI Symbol;Acc:MGI:1349762]	MGI:1349762	22240	abnormal axon extension	protein_coding
ENSMUSG00000000538	1329	1362	1547	1516	1250	1305	1263	1319	1271.85	1574.55	1161.39	1371.35	1413.59	1450.74	1216.7	1401.42	1357.7	0.000641833	0.0068799	0.0436573	0.992852	ENSMUSG00000000538	11	-1	60226714	60352905	Tom1l2	target of myb1-like 2 (chicken) [Source:MGI Symbol;Acc:MGI:2443306]	MGI:2443306	216810	abnormal fear/anxiety-related behavior	protein_coding
ENSMUSG00000069516	1700	1079	3248	1953	1425	1070	2056	1646	1626.9	1247.38	2438.39	1766.65	1611.49	1189.5	1980.63	1748.85	1701.22	-0.000519289	0.0107791	0.0437743	0.992852	ENSMUSG00000069516	10	-1	117277331	117282321	Lyz2	lysozyme 2 [Source:MGI Symbol;Acc:MGI:96897]	MGI:96897	17105	abnormal enzyme/coenzyme level	protein_coding
ENSMUSG00000054793	699	791	757	706	548	751	620	586	668.943	914.439	568.307	638.636	619.718	834.871	597.272	622.616	683.1	0.000536298	0.0091355	0.0438108	0.992852	ENSMUSG00000054793	7	1	24482023	24504539	Cadm4	cell adhesion molecule 4 [Source:MGI Symbol;Acc:MGI:2449088]	MGI:2449088	260299	-	protein_coding
ENSMUSG00000099966	75	56	105	52	45	41	77	42	71.775	64.739	78.8273	47.0383	50.8892	45.5788	74.1774	44.6243	59.7062	-0.000515461	0.012777	0.043833	0.992852	ENSMUSG00000099966	14	1	20641009	20644048	2810402E24Rik	RIKEN cDNA 2810402E24 gene [Source:MGI Symbol;Acc:MGI:1913715]	MGI:1913715	-	-	antisense
ENSMUSG00000024059	159	118	218	150	140	98	165	129	152.163	136.414	163.66	135.688	158.322	108.945	158.951	137.06	143.9	-0.000538258	0.00899973	0.0439073	0.992852	ENSMUSG00000024059	17	1	71768473	71864273	Clip4	CAP-GLY domain containing linker protein family, member 4 [Source:MGI Symbol;Acc:MGI:1919100]	MGI:1919100	78785	-	protein_coding
ENSMUSG00000042208	230	163	379	236	182	141	241	188	220.11	188.437	284.529	213.482	205.819	156.747	232.165	199.747	212.629	-0.000527311	0.00965163	0.0439649	0.992852	ENSMUSG00000042208	11	-1	23564961	23633639	0610010F05Rik	RIKEN cDNA 0610010F05 gene [Source:MGI Symbol;Acc:MGI:1918925]	MGI:1918925	71675	-	protein_coding
ENSMUSG00000015189	233	149	362	207	175	133	203	190	222.981	172.252	271.766	187.249	197.903	147.853	195.558	201.872	199.679	-0.000523991	0.00993041	0.0439885	0.992852	ENSMUSG00000015189	6	1	4600839	4643355	Casd1	CAS1 domain containing 1 [Source:MGI Symbol;Acc:MGI:2384865]	MGI:2384865	213819	-	protein_coding
ENSMUSG00000034903	1716	2067	1620	1872	1525	1578	1535	1578	1642.21	2389.56	1216.19	1693.38	1724.58	1754.23	1478.73	1676.6	1696.94	0.000528794	0.00951443	0.0440152	0.992852	ENSMUSG00000034903	2	-1	65088339	65239403	Cobll1	Cobl-like 1 [Source:MGI Symbol;Acc:MGI:2442894]	MGI:2442894	319876	-	protein_coding
ENSMUSG00000110124	1	5	3	5	2	8	3	5	0.957	5.78027	2.25221	4.52292	2.26174	8.89343	2.89003	5.31242	4.10875	0.000363357	0.0190422	0.0440914	0.992852	ENSMUSG00000110124	7	-1	12793828	12794869	Gm4247	predicted gene 4247 [Source:MGI Symbol;Acc:MGI:3782424]	MGI:3782424	-	-	processed_pseudogene
ENSMUSG00000080893	183	241	253	228	161	249	184	158	175.131	278.609	189.936	206.245	182.07	276.808	177.255	167.872	206.741	0.000517999	0.0106051	0.0441055	0.992852	ENSMUSG00000080893	5	1	130188395	130188796	Ndufa12-ps	NADH:ubiquinone oxidoreductase subunit A12, pseudogene [Source:MGI Symbol;Acc:MGI:3801934]	MGI:3801934	-	-	processed_pseudogene
ENSMUSG00000041219	92	66	166	94	79	72	112	72	88.044	76.2996	124.622	85.0308	89.3389	80.0409	107.894	76.4988	90.9712	-0.000515945	0.0109597	0.0441627	0.992852	ENSMUSG00000041219	2	-1	113831492	113848661	Arhgap11a	Rho GTPase activating protein 11A [Source:MGI Symbol;Acc:MGI:2444300]	MGI:2444300	228482	-	protein_coding
ENSMUSG00000039257	31	17	58	23	18	13	23	15	29.667	19.6529	43.5427	20.8054	20.3557	14.4518	22.1569	15.9373	23.3212	-0.000490008	0.0157296	0.0442575	0.992852	ENSMUSG00000039257	7	1	40898328	40930594	Vstm2b	V-set and transmembrane domain containing 2B [Source:MGI Symbol;Acc:MGI:1914525]	MGI:1914525	58188	-	protein_coding
ENSMUSG00000040751	136	91	205	134	146	109	177	137	130.152	105.201	153.901	121.214	165.107	121.173	170.512	145.56	139.103	-0.000522431	0.0099036	0.0442642	0.992852	ENSMUSG00000040751	5	-1	134600022	134615025	Lat2	linker for activation of T cells family, member 2 [Source:MGI Symbol;Acc:MGI:1926479]	MGI:1926479	56743	abnormal CD8-positive alpha-beta T cell physiology	protein_coding
ENSMUSG00000073295	16	4	18	9	11	5	9	6	15.312	4.62422	13.5132	8.14125	12.4396	5.5584	8.67008	6.3749	9.32921	-0.000432783	0.0167685	0.0444046	0.992852	ENSMUSG00000073295	X	1	6047453	6055110	Nudt11	nudix (nucleoside diphosphate linked moiety X)-type motif 11 [Source:MGI Symbol;Acc:MGI:1930957]	MGI:1930957	58242	-	protein_coding
ENSMUSG00000034566	1470	2026	1476	1441	1145	1470	1263	1187	1406.79	2342.17	1108.09	1303.5	1294.85	1634.17	1216.7	1261.17	1445.93	0.000513314	0.0110976	0.0444891	0.992852	ENSMUSG00000034566	11	-1	115415689	115419962	Atp5h	ATP synthase, H+ transporting, mitochondrial F0 complex, subunit D [Source:MGI Symbol;Acc:MGI:1918929]	MGI:1918929	71679	-	protein_coding
ENSMUSG00000000296	241	270	212	221	157	239	163	173	230.637	312.135	159.156	199.913	177.547	265.691	157.025	183.81	210.739	0.000511696	0.0116838	0.0445224	0.992852	ENSMUSG00000000296	10	-1	31332376	31445958	Tpd52l1	tumor protein D52-like 1 [Source:MGI Symbol;Acc:MGI:1298386]	MGI:1298386	21987	-	protein_coding
ENSMUSG00000001270	956	1568	753	900	727	792	557	648	914.892	1812.69	565.304	814.125	822.144	880.45	536.582	688.49	879.335	0.000506612	0.0142562	0.0446493	0.992852	ENSMUSG00000001270	12	-1	111669361	111672338	Ckb	creatine kinase, brain [Source:MGI Symbol;Acc:MGI:88407]	MGI:88407	12709	abnormal vibrissa morphology	protein_coding
ENSMUSG00000049420	31	8	45	25	19	15	20	12	29.667	9.24843	33.7831	22.6146	21.4866	16.6752	19.2668	12.7498	20.6864	-0.000479747	0.0158913	0.0447428	0.992852	ENSMUSG00000049420	10	-1	25912331	26079052	Tmem200a	transmembrane protein 200A [Source:MGI Symbol;Acc:MGI:1924470]	MGI:1924470	77220	-	protein_coding
ENSMUSG00000033016	515	235	649	496	396	370	531	401	492.855	271.673	487.228	448.673	447.825	411.321	511.535	426.056	437.146	-0.00052205	0.00958189	0.0448915	0.992852	ENSMUSG00000033016	18	-1	80606205	80713071	Nfatc1	nuclear factor of activated T cells, cytoplasmic, calcineurin dependent 1 [Source:MGI Symbol;Acc:MGI:102469]	MGI:102469	18018	abnormal blood circulation	protein_coding
ENSMUSG00000024948	356	432	448	446	350	388	395	366	340.692	499.415	336.33	403.444	395.805	431.332	380.52	388.869	397.051	0.000561807	0.00795265	0.0449629	0.992852	ENSMUSG00000024948	19	1	6341135	6355615	Map4k2	mitogen-activated protein kinase kinase kinase kinase 2 [Source:MGI Symbol;Acc:MGI:1346883]	MGI:1346883	26412	-	protein_coding
ENSMUSG00000086324	181	265	127	203	190	206	146	160	173.217	306.354	95.3434	183.63	214.866	229.006	140.648	169.997	189.133	0.00050678	0.0135487	0.044971	0.992852	ENSMUSG00000086324	16	-1	35966752	35983230	Gm15564	predicted gene 15564 [Source:MGI Symbol;Acc:MGI:3783013]	MGI:3783013	-	-	antisense
ENSMUSG00000085049	4	0	2	0	7	0	2	2	3.828	0	1.50147	0	7.9161	0	1.92668	2.12497	2.16215	-0.000402888	0.0314518	0.0449834	0.992852	ENSMUSG00000085049	7	-1	112526972	112535683	Parvaos	parvin, alpha, opposite strand [Source:MGI Symbol;Acc:MGI:2445046]	MGI:2445046	-	-	antisense
ENSMUSG00000047414	158	92	298	184	176	142	247	172	151.206	106.357	223.719	166.443	199.033	157.858	237.946	182.747	178.164	-0.000508314	0.0115584	0.0450798	0.992852	ENSMUSG00000047414	12	1	95692226	95785215	Flrt2	fibronectin leucine rich transmembrane protein 2 [Source:MGI Symbol;Acc:MGI:3603594]	MGI:3603594	399558	abnormal endocardium morphology	protein_coding
ENSMUSG00000034220	1212	785	1721	1233	1035	984	1342	1070	1159.88	907.502	1292.02	1115.35	1170.45	1093.89	1292.81	1136.86	1146.1	-0.000609274	0.0071043	0.0451905	0.992852	ENSMUSG00000034220	1	1	92831645	92860779	Gpc1	glypican 1 [Source:MGI Symbol;Acc:MGI:1194891]	MGI:1194891	14733	decreased brain weight	protein_coding
ENSMUSG00000071650	2722	2207	3800	2610	2370	2234	2746	2196	2604.96	2551.41	2852.8	2360.96	2680.17	2483.49	2645.34	2333.21	2564.04	-0.000768847	0.00601124	0.045326	0.992852	ENSMUSG00000071650	19	1	8898071	8916672	Ganab	alpha glucosidase 2 alpha neutral subunit [Source:MGI Symbol;Acc:MGI:1097667]	MGI:1097667	14376	-	protein_coding
ENSMUSG00000049739	680	439	951	640	538	559	726	563	650.76	507.508	713.95	578.933	608.409	621.429	699.386	598.178	622.319	-0.00059963	0.00721496	0.0453492	0.992852	ENSMUSG00000049739	7	1	127876221	127885996	Zfp646	zinc finger protein 646 [Source:MGI Symbol;Acc:MGI:3665412]	MGI:3665412	233905	-	protein_coding
ENSMUSG00000029166	621	637	769	715	559	612	638	638	594.297	736.406	577.316	646.777	632.157	680.348	614.612	677.865	644.972	0.000664237	0.00655467	0.0454264	0.992852	ENSMUSG00000029166	5	1	30814641	30866106	Mapre3	microtubule-associated protein, RP/EB family, member 3 [Source:MGI Symbol;Acc:MGI:2140967]	MGI:2140967	100732	increased hematocrit	protein_coding
ENSMUSG00000091955	42	61	58	45	34	51	48	66	40.194	70.5193	43.5427	40.7063	38.4496	56.6956	46.2404	70.1239	50.809	0.000504106	0.0131108	0.0454715	0.992852	ENSMUSG00000091955	7	1	24862213	24862697	Gm9844	predicted pseudogene 9844 [Source:MGI Symbol;Acc:MGI:3704288]	MGI:3704288	-	-	protein_coding
ENSMUSG00000051669	80	83	75	91	61	108	70	63	76.56	95.9525	56.3052	82.3171	68.9832	120.061	67.434	66.9365	79.3187	0.000504287	0.0122728	0.0455642	0.992852	ENSMUSG00000051669	16	-1	5211823	5222299	AU021092	expressed sequence AU021092 [Source:MGI Symbol;Acc:MGI:2146559]	MGI:2146559	239691	abnormal behavior	protein_coding
ENSMUSG00000010651	125	250	157	140	124	146	124	122	119.625	289.013	117.866	126.642	140.228	162.305	119.454	129.623	150.595	0.000502862	0.0133924	0.0455882	0.992852	ENSMUSG00000010651	9	-1	119148023	119157093	Acaa1b	acetyl-Coenzyme A acyltransferase 1B [Source:MGI Symbol;Acc:MGI:3605455]	MGI:3605455	235674	no abnormal phenotype detected	protein_coding
ENSMUSG00000034333	83	55	115	71	75	64	97	66	79.431	63.583	86.3346	64.2254	84.8154	71.1475	93.4442	70.1239	76.6381	-0.000509053	0.010498	0.0455931	0.992852	ENSMUSG00000034333	15	1	88751660	88784516	Zbed4	zinc finger, BED type containing 4 [Source:MGI Symbol;Acc:MGI:2682302]	MGI:2682302	223773	abnormal heart morphology	protein_coding
ENSMUSG00000044641	2205	2078	2135	2467	1968	2120	2003	2102	2110.19	2402.28	1602.82	2231.61	2225.56	2356.76	1929.57	2233.34	2136.52	0.000575525	0.00756645	0.045611	0.992852	ENSMUSG00000044641	2	1	168081004	168101203	Pard6b	par-6 family cell polarity regulator beta [Source:MGI Symbol;Acc:MGI:2135605]	MGI:2135605	58220	-	protein_coding
ENSMUSG00000030042	393	281	520	338	348	354	430	295	376.101	324.851	390.383	305.749	393.543	393.534	414.237	313.433	363.979	-0.000567997	0.00770889	0.0456322	0.992852	ENSMUSG00000030042	6	-1	82618992	82705365	Pole4	polymerase (DNA-directed), epsilon 4 (p12 subunit) [Source:MGI Symbol;Acc:MGI:1914229]	MGI:1914229	66979	abnormal B cell differentiation	protein_coding
ENSMUSG00000073600	62	33	116	64	58	38	50	42	59.334	38.1498	87.0853	57.8933	65.5906	42.2438	48.1671	44.6243	55.386	-0.000502431	0.0133971	0.0456505	0.992852	ENSMUSG00000073600	18	-1	35650351	35655238	Prob1	proline rich basic protein 1 [Source:MGI Symbol;Acc:MGI:2686460]	MGI:2686460	381148	-	protein_coding
ENSMUSG00000001525	11571	8241	14592	10778	10037	9879	11529	9323	11073.5	9527.04	10954.7	9749.6	11350.6	10982.3	11106.4	9905.54	10581.2	-0.000772462	0.00598254	0.0457659	0.992852	ENSMUSG00000001525	17	-1	35833921	35838306	Tubb5	tubulin, beta 5 class I [Source:MGI Symbol;Acc:MGI:107812]	MGI:107812	22154	-	protein_coding
ENSMUSG00000033356	42	36	76	40	50	32	65	40	40.194	41.6179	57.0559	36.1833	56.5436	35.5737	62.6172	42.4994	46.5356	-0.000502212	0.0128748	0.0458008	0.992852	ENSMUSG00000033356	15	-1	94522688	94543547	Pus7l	pseudouridylate synthase 7-like [Source:MGI Symbol;Acc:MGI:1926145]	MGI:1926145	78895	increased body weight	protein_coding
ENSMUSG00000054889	2393	2079	2634	2550	1787	2453	2050	2001	2290.1	2403.44	1977.44	2306.69	2020.87	2726.95	1974.85	2126.03	2228.3	0.000601849	0.00713814	0.0458057	0.992852	ENSMUSG00000054889	13	1	38151294	38198577	Dsp	desmoplakin [Source:MGI Symbol;Acc:MGI:109611]	MGI:109611	109620	abnormal R wave	protein_coding
ENSMUSG00000091474	115	70	185	122	96	79	127	92	110.055	80.9238	138.886	110.359	108.564	87.8227	122.344	97.7485	107.088	-0.000507193	0.0103067	0.0460941	0.992852	ENSMUSG00000091474	7	1	41599230	41628533	2610021A01Rik	RIKEN cDNA 2610021A01 gene [Source:MGI Symbol;Acc:MGI:1922662]	MGI:1922662	-	-	protein_coding
ENSMUSG00000025804	252	108	366	256	197	151	283	226	241.164	124.854	274.769	231.573	222.782	167.864	272.626	240.121	221.969	-0.000502076	0.0114632	0.0461011	0.992852	ENSMUSG00000025804	9	-1	123962124	123968692	Ccr1	chemokine (C-C motif) receptor 1 [Source:MGI Symbol;Acc:MGI:104618]	MGI:104618	12768	abnormal Kupffer cell morphology	protein_coding
ENSMUSG00000039115	1087	675	1172	928	851	626	817	754	1040.26	780.336	879.862	839.453	962.372	695.911	787.051	801.113	848.295	-0.00056742	0.00764973	0.046125	0.992852	ENSMUSG00000039115	9	1	118606690	118901003	Itga9	integrin alpha 9 [Source:MGI Symbol;Acc:MGI:104756]	MGI:104756	104099	abnormal lymph circulation	protein_coding
ENSMUSG00000043336	548	353	776	563	459	393	618	496	524.436	408.087	582.571	509.28	519.07	436.89	595.346	526.992	512.834	-0.000562134	0.00775726	0.0461288	0.992852	ENSMUSG00000043336	16	1	57353093	57573126	Filip1l	filamin A interacting protein 1-like [Source:MGI Symbol;Acc:MGI:1925999]	MGI:1925999	78749	-	protein_coding
ENSMUSG00000032041	450	274	832	497	406	381	533	412	430.65	316.759	624.612	449.578	459.134	423.55	513.461	437.743	456.936	-0.000513823	0.00959666	0.0461414	0.992852	ENSMUSG00000032041	9	-1	35184551	35200291	Tirap	toll-interleukin 1 receptor (TIR) domain-containing adaptor protein [Source:MGI Symbol;Acc:MGI:2152213]	MGI:2152213	117149	abnormal cytokine secretion	protein_coding
ENSMUSG00000097025	6	3	12	1	7	2	6	4	5.742	3.46816	9.00883	0.904583	7.9161	2.22336	5.78005	4.24994	4.91163	-0.000361883	0.0181226	0.0461743	0.992852	ENSMUSG00000097025	2	-1	70661149	70662109	Gm26558	predicted gene, 26558 [Source:MGI Symbol;Acc:MGI:5477052]	MGI:5477052	-	-	antisense
ENSMUSG00000026042	3972	1865	5290	3715	3095	2262	3362	3353	3801.21	2156.04	3971.39	3360.53	3500.05	2514.62	3238.76	3562.51	3263.14	-0.000511706	0.00972927	0.0462236	0.992852	ENSMUSG00000026042	1	-1	45374321	45503282	Col5a2	collagen, type V, alpha 2 [Source:MGI Symbol;Acc:MGI:88458]	MGI:88458	12832	abnormal cornea morphology	protein_coding
ENSMUSG00000033007	4	0	1	1	1	0	5	0	3.828	0	0.750736	0.904583	1.13087	0	4.81671	0	1.42886	-0.000417362	0.0338677	0.0462768	0.992852	ENSMUSG00000033007	1	1	75450436	75474343	Asic4	acid-sensing (proton-gated) ion channel family member 4 [Source:MGI Symbol;Acc:MGI:2652846]	MGI:2652846	241118	hydrometra	protein_coding
ENSMUSG00000031150	545	509	543	601	455	528	492	494	521.565	588.431	407.65	543.655	514.547	586.967	473.964	524.867	520.206	0.000573165	0.00751535	0.0463265	0.992852	ENSMUSG00000031150	X	-1	7731714	7750905	Ccdc120	coiled-coil domain containing 120 [Source:MGI Symbol;Acc:MGI:1859619]	MGI:1859619	54648	increased fasted circulating glucose level	protein_coding
ENSMUSG00000025372	887	854	908	948	786	829	782	882	848.859	987.27	681.668	857.545	888.865	921.582	753.334	937.111	859.529	0.000578469	0.00742298	0.0463374	0.992852	ENSMUSG00000025372	11	1	119942763	120006782	Baiap2	brain-specific angiogenesis inhibitor 1-associated protein 2 [Source:MGI Symbol;Acc:MGI:2137336]	MGI:2137336	108100	abnormal testis morphology	protein_coding
ENSMUSG00000066755	3	0	4	3	6	0	4	0	2.871	0	3.00294	2.71375	6.78523	0	3.85337	0	2.40329	-0.000366792	0.0270721	0.0463923	0.992852	ENSMUSG00000066755	1	1	161494655	161505290	Tnfsf18	tumor necrosis factor (ligand) superfamily, member 18 [Source:MGI Symbol;Acc:MGI:2673064]	MGI:2673064	240873	decreased CD4-positive CD25-positive alpha-beta regulatory T cell number	protein_coding
ENSMUSG00000021065	325	247	569	324	259	253	356	256	311.025	285.545	427.169	293.085	292.896	281.255	342.95	271.996	313.24	-0.000526172	0.00877868	0.0464215	0.992852	ENSMUSG00000021065	12	1	77238125	77476338	Fut8	fucosyltransferase 8 [Source:MGI Symbol;Acc:MGI:1858901]	MGI:1858901	53618	abnormal Wolffian duct morphology	protein_coding
ENSMUSG00000109992	0	4	0	0	0	3	0	1	0	4.62422	0	0	0	3.33504	0	1.06248	1.12772	0.000481801	0.0411947	0.0464319	0.992852	ENSMUSG00000109992	8	1	60719291	60725806	Gm45650	predicted gene 45650 [Source:MGI Symbol;Acc:MGI:5791486]	MGI:5791486	-	-	lincRNA
ENSMUSG00000022816	5450	2928	5532	4588	4187	2983	3883	3782	5215.65	3384.93	4153.07	4150.23	4734.96	3316.14	3740.66	4018.31	4089.24	-0.000538988	0.00828891	0.0464879	0.992852	ENSMUSG00000022816	16	1	37776873	37836514	Fstl1	follistatin-like 1 [Source:MGI Symbol;Acc:MGI:102793]	MGI:102793	14314	decreased circulating creatinine level	protein_coding
ENSMUSG00000029408	62	99	73	90	72	68	70	76	59.334	114.449	54.8037	81.4125	81.4228	75.5942	67.434	80.7488	76.8999	0.00049883	0.0119461	0.046488	0.992852	ENSMUSG00000029408	5	-1	124061530	124095798	Abcb9	ATP-binding cassette, sub-family B (MDR/TAP), member 9 [Source:MGI Symbol;Acc:MGI:1861729]	MGI:1861729	56325	small adrenal glands	protein_coding
ENSMUSG00000060579	29	60	56	45	36	38	37	57	27.753	69.3632	42.0412	40.7063	40.7114	42.2438	35.6437	60.5616	44.878	0.00049542	0.0137024	0.0465598	0.992852	ENSMUSG00000060579	14	-1	9550092	11162035	Fhit	fragile histidine triad gene [Source:MGI Symbol;Acc:MGI:1277947]	MGI:1277947	14198	abnormal small intestine morphology	protein_coding
ENSMUSG00000030064	766	775	1046	890	610	850	715	692	733.062	895.942	785.27	805.079	689.832	944.927	688.79	735.239	784.768	0.000580904	0.00734459	0.0466726	0.992852	ENSMUSG00000030064	6	-1	97286867	97617541	Frmd4b	FERM domain containing 4B [Source:MGI Symbol;Acc:MGI:2141794]	MGI:2141794	232288	abnormal skin coloration	protein_coding
ENSMUSG00000035172	478	481	512	530	424	478	439	447	457.446	556.062	384.377	479.429	479.49	531.383	422.907	474.93	473.253	0.000570542	0.00750989	0.046736	0.992852	ENSMUSG00000035172	11	-1	101162679	101171351	Plekhh3	pleckstrin homology domain containing, family H (with MyTH4 domain) member 3 [Source:MGI Symbol;Acc:MGI:2384950]	MGI:2384950	217198	-	protein_coding
ENSMUSG00000032968	47	73	58	59	35	56	63	59	44.979	84.3919	43.5427	53.3704	39.5805	62.254	60.6906	62.6866	56.437	0.000494288	0.0126703	0.0470792	0.992852	ENSMUSG00000032968	1	1	75507077	75510366	Inha	inhibin alpha [Source:MGI Symbol;Acc:MGI:96569]	MGI:96569	16322	abnormal Sertoli cell morphology	protein_coding
ENSMUSG00000026047	184	126	283	161	148	136	183	153	176.088	145.663	212.458	145.638	167.369	151.188	176.292	162.56	167.157	-0.000524004	0.0086893	0.0470831	0.992852	ENSMUSG00000026047	1	-1	44106546	44118808	Poglut2	protein O-glucosyltransferase 2 [Source:MGI Symbol;Acc:MGI:1919300]	MGI:1919300	72050	-	protein_coding
ENSMUSG00000063011	82	124	73	61	34	329	58	40	78.474	143.351	54.8037	55.1796	38.4496	365.742	55.8739	42.4994	104.297	0.000358438	0.0179536	0.0471414	0.992852	ENSMUSG00000063011	17	-1	25748613	25754378	Msln	mesothelin [Source:MGI Symbol;Acc:MGI:1888992]	MGI:1888992	56047	no abnormal phenotype detected	protein_coding
ENSMUSG00000038567	177	172	524	243	218	129	424	257	169.389	198.841	393.386	219.814	246.53	143.407	408.457	273.058	256.61	-0.000490972	0.013786	0.047167	0.992852	ENSMUSG00000038567	2	-1	170482708	170497145	Cyp24a1	cytochrome P450, family 24, subfamily a, polypeptide 1 [Source:MGI Symbol;Acc:MGI:88593]	MGI:88593	13081	abnormal bone ossification	protein_coding
ENSMUSG00000097184	2	10	6	6	4	11	4	6	1.914	11.5605	4.50441	5.4275	4.52349	12.2285	3.85337	6.3749	6.29834	0.000375993	0.0172023	0.0472379	0.992852	ENSMUSG00000097184	16	1	30008667	30021430	4632428C04Rik	RIKEN cDNA 4632428C04 gene [Source:MGI Symbol;Acc:MGI:1921600]	MGI:1921600	-	-	lincRNA
ENSMUSG00000025321	395	201	640	370	349	200	287	339	378.015	232.367	480.471	334.696	394.674	222.336	276.479	360.182	334.903	-0.000494368	0.0115804	0.0473225	0.992852	ENSMUSG00000025321	12	-1	119158022	119238802	Itgb8	integrin beta 8 [Source:MGI Symbol;Acc:MGI:1338035]	MGI:1338035	320910	abnormal embryo size	protein_coding
ENSMUSG00000091534	10	3	6	6	13	3	8	2	9.57	3.46816	4.50441	5.4275	14.7013	3.33504	7.70674	2.12497	6.35477	-0.000368727	0.0173946	0.0474034	0.992852	ENSMUSG00000091534	12	-1	79163408	79163835	Gm17195	predicted gene 17195 [Source:MGI Symbol;Acc:MGI:4938022]	MGI:4938022	-	-	processed_pseudogene
ENSMUSG00000023039	7718	7844	7238	7620	5970	8353	6426	6059	7386.13	9068.09	5433.83	6892.93	6751.3	9285.86	6190.44	6437.59	7180.77	0.000513523	0.00909148	0.0474197	0.992852	ENSMUSG00000023039	15	1	101411043	101430313	Krt7	keratin 7 [Source:MGI Symbol;Acc:MGI:96704]	MGI:96704	110310	decreased circulating HDL cholesterol level	protein_coding
ENSMUSG00000074639	269	550	249	259	327	404	264	262	257.433	635.83	186.933	234.287	369.795	449.118	254.322	278.371	333.261	0.000486772	0.0141988	0.047428	0.992852	ENSMUSG00000074639	10	1	127866474	127877317	Rdh16f2	RDH16 family member 2 [Source:MGI Symbol;Acc:MGI:3583955]	MGI:3583955	216454	-	protein_coding
ENSMUSG00000054555	462	340	870	435	322	338	514	367	442.134	393.058	653.14	393.494	364.141	375.748	495.158	389.932	438.351	-0.00050171	0.00994125	0.0474919	0.992852	ENSMUSG00000054555	7	-1	133883199	134232146	Adam12	a disintegrin and metallopeptidase domain 12 (meltrin alpha) [Source:MGI Symbol;Acc:MGI:105378]	MGI:105378	11489	abnormal skeletal muscle morphology	protein_coding
ENSMUSG00000031506	64	28	121	70	56	44	62	46	61.248	32.3695	90.839	63.3208	63.3288	48.9139	59.7272	48.8743	58.5777	-0.000490238	0.0132142	0.0475692	0.992852	ENSMUSG00000031506	1	1	135132700	135145317	Ptpn7	protein tyrosine phosphatase, non-receptor type 7 [Source:MGI Symbol;Acc:MGI:2156893]	MGI:2156893	320139	no abnormal phenotype detected	protein_coding
ENSMUSG00000025582	47	51	47	80	22	36	60	69	44.979	58.9588	35.2846	72.3667	24.8792	40.0205	57.8005	73.3114	50.9501	0.000483771	0.0142254	0.0478253	0.992852	ENSMUSG00000025582	11	-1	119538719	119547753	Nptx1	neuronal pentraxin 1 [Source:MGI Symbol;Acc:MGI:107811]	MGI:107811	18164	abnormal innervation	protein_coding
ENSMUSG00000090206	0	4	0	1	0	1	0	1	0	4.62422	0	0.904583	0	1.11168	0	1.06248	0.96287	0.000449974	0.0383393	0.0478822	0.992852	ENSMUSG00000090206	8	1	95310566	95326323	Tepp	testis, prostate and placenta expressed [Source:MGI Symbol;Acc:MGI:1920657]	MGI:1920657	73407	no abnormal phenotype detected	protein_coding
ENSMUSG00000020818	307	209	476	313	271	218	350	293	293.799	241.615	357.35	283.135	306.466	242.346	337.17	311.308	296.649	-0.000530079	0.00827478	0.0479212	0.992852	ENSMUSG00000020818	11	1	116852440	116875635	Mfsd11	major facilitator superfamily domain containing 11 [Source:MGI Symbol;Acc:MGI:1917150]	MGI:1917150	69900	-	protein_coding
ENSMUSG00000047822	44	49	49	69	37	40	45	55	42.108	56.6466	36.7861	62.4163	41.8423	44.4672	43.3504	58.4366	48.2567	0.000489766	0.012165	0.0479276	0.992852	ENSMUSG00000047822	9	1	21835510	21837347	Angptl8	angiopoietin-like 8 [Source:MGI Symbol;Acc:MGI:3643534]	MGI:3643534	624219	abnormal lipid metabolism	protein_coding
ENSMUSG00000041775	297	315	333	363	303	301	309	348	284.229	364.157	249.995	328.364	342.654	334.615	297.673	369.744	321.429	0.000536732	0.0080341	0.0481714	0.992852	ENSMUSG00000041775	7	-1	138835823	138846273	Mapk1ip1	mitogen-activated protein kinase 1 interacting protein 1 [Source:MGI Symbol;Acc:MGI:1916796]	MGI:1916796	69546	-	protein_coding
ENSMUSG00000028362	139	76	150	113	150	50	90	101	133.023	87.8601	112.61	102.218	169.631	55.584	86.7008	107.311	106.867	-0.000486495	0.0130866	0.0482124	0.992852	ENSMUSG00000028362	4	-1	63831308	63861347	Tnfsf8	tumor necrosis factor (ligand) superfamily, member 8 [Source:MGI Symbol;Acc:MGI:88328]	MGI:88328	21949	decreased susceptibility to graft versus host disease	protein_coding
ENSMUSG00000024795	41	31	88	56	41	22	65	31	39.237	35.8377	66.0647	50.6567	46.3657	24.4569	62.6172	32.937	44.7716	-0.000482429	0.0140153	0.0482436	0.992852	ENSMUSG00000024795	19	1	34922361	34975745	Kif20b	kinesin family member 20B [Source:MGI Symbol;Acc:MGI:2444576]	MGI:2444576	240641	abnormal axon extension	protein_coding
ENSMUSG00000024222	587	420	781	584	538	472	566	456	561.759	485.543	586.325	528.277	608.409	524.713	545.252	484.493	540.596	-0.000636963	0.00658488	0.0482754	0.992852	ENSMUSG00000024222	17	-1	28399094	28517527	Fkbp5	FK506 binding protein 5 [Source:MGI Symbol;Acc:MGI:104670]	MGI:104670	14229	corneal opacity	protein_coding
ENSMUSG00000035095	447	296	900	527	352	346	588	381	427.779	342.192	675.662	476.715	398.067	384.641	566.445	404.806	459.539	-0.000492471	0.0105244	0.0483099	0.992852	ENSMUSG00000035095	14	1	63436394	63465498	Fam167a	family with sequence similarity 167, member A [Source:MGI Symbol;Acc:MGI:3606565]	MGI:3606565	219148	-	protein_coding
ENSMUSG00000078922	82	41	140	79	60	67	111	66	78.474	47.3982	105.103	71.4621	67.8523	74.4825	106.931	70.1239	77.7284	-0.000487464	0.0121808	0.0483101	0.992852	ENSMUSG00000078922	11	-1	48985327	48994172	Tgtp1	T cell specific GTPase 1 [Source:MGI Symbol;Acc:MGI:98734]	MGI:98734	21822	-	protein_coding
ENSMUSG00000035896	19	6	27	16	14	3	21	14	18.183	6.93632	20.2699	14.4733	15.8322	3.33504	20.2302	14.8748	14.2668	-0.000430578	0.016029	0.0483299	0.992852	ENSMUSG00000035896	14	-1	51144998	51146785	Rnase1	ribonuclease, RNase A family, 1 (pancreatic) [Source:MGI Symbol;Acc:MGI:97919]	MGI:97919	19752	abnormal skin morphology	protein_coding
ENSMUSG00000027359	833	1194	972	934	788	868	857	816	797.181	1380.33	729.715	844.881	891.127	964.938	825.584	866.987	912.593	0.000500256	0.00961115	0.0483357	0.992852	ENSMUSG00000027359	2	1	126552407	126588243	Slc27a2	solute carrier family 27 (fatty acid transporter), member 2 [Source:MGI Symbol;Acc:MGI:1347099]	MGI:1347099	26458	abnormal cell physiology	protein_coding
ENSMUSG00000029102	222	289	234	225	164	350	233	168	212.454	334.1	175.672	203.531	185.463	389.088	224.459	178.497	237.908	0.000486397	0.012545	0.0483969	0.992852	ENSMUSG00000029102	5	1	35041509	35048461	Hgfac	hepatocyte growth factor activator [Source:MGI Symbol;Acc:MGI:1859281]	MGI:1859281	54426	abnormal intestine regeneration	protein_coding
ENSMUSG00000005682	669	683	697	808	632	655	697	695	640.233	789.585	523.263	730.903	714.711	728.15	671.45	738.426	692.09	0.000558953	0.00750925	0.0484126	0.992852	ENSMUSG00000005682	10	1	128303335	128321358	Pan2	PAN2 poly(A) specific ribonuclease subunit [Source:MGI Symbol;Acc:MGI:1918984]	MGI:1918984	103135	embryonic lethality	protein_coding
ENSMUSG00000082186	14	28	7	11	10	14	9	16	13.398	32.3695	5.25515	9.95042	11.3087	15.5635	8.67008	16.9997	14.1894	0.000416088	0.0161953	0.0485859	0.992852	ENSMUSG00000082186	4	1	41168646	41169604	Gm12403	predicted gene 12403 [Source:MGI Symbol;Acc:MGI:3650109]	MGI:3650109	-	-	processed_pseudogene
ENSMUSG00000112289	7	37	4	2	11	18	5	9	6.699	42.774	3.00294	1.80917	12.4396	20.0102	4.81671	9.56236	12.6392	0.000347043	0.0181348	0.0486116	0.992852	ENSMUSG00000112289	10	-1	95719133	95722500	1110019B22Rik	RIKEN cDNA 1110019B22 gene [Source:MGI Symbol;Acc:MGI:1915779]	MGI:1915779	-	-	lincRNA
ENSMUSG00000069919	105	331	20	68	56	144	25	46	100.485	382.654	15.0147	61.5117	63.3288	160.082	24.0836	48.8743	107.004	0.000336627	0.0195552	0.0486351	0.992852	ENSMUSG00000069919	11	1	32283511	32284465	Hba-a1	hemoglobin alpha, adult chain 1 [Source:MGI Symbol;Acc:MGI:96015]	MGI:96015	15122	abnormal erythrocyte morphology	protein_coding
ENSMUSG00000028763	6006	5570	5797	6227	5145	6605	5203	5308	5747.74	6439.22	4352.02	5632.84	5818.34	7342.64	5012.27	5639.67	5748.09	0.000529563	0.00814776	0.0486586	0.992852	ENSMUSG00000028763	4	1	137468769	137570630	Hspg2	perlecan (heparan sulfate proteoglycan 2) [Source:MGI Symbol;Acc:MGI:96257]	MGI:96257	15530	abnormal action potential	protein_coding
ENSMUSG00000114774	0	3	1	3	1	3	0	2	0	3.46816	0.750736	2.71375	1.13087	3.33504	0	2.12497	1.69044	0.000371377	0.0290168	0.0486729	0.992852	ENSMUSG00000114774	14	-1	29786828	29852408	Gm35281	predicted gene, 35281 [Source:MGI Symbol;Acc:MGI:5594440]	MGI:5594440	-	-	lincRNA
ENSMUSG00000097048	123	154	127	110	79	124	99	108	117.711	178.032	95.3434	99.5042	89.3389	137.848	95.3709	114.748	115.987	0.000486725	0.0114392	0.0486771	0.992852	ENSMUSG00000097048	6	1	86526247	86582466	1600020E01Rik	RIKEN cDNA 1600020E01 gene [Source:MGI Symbol;Acc:MGI:1919262]	MGI:1919262	-	-	antisense
ENSMUSG00000054733	399	573	542	438	364	458	390	389	381.843	662.419	406.899	396.208	411.637	509.149	375.703	413.306	444.646	0.000496871	0.00971938	0.0486982	0.992852	ENSMUSG00000054733	14	-1	64122625	64455903	Msra	methionine sulfoxide reductase A [Source:MGI Symbol;Acc:MGI:106916]	MGI:106916	110265	abnormal enzyme/coenzyme level	protein_coding
ENSMUSG00000000915	2160	2213	2567	2458	1837	2085	2066	1930	2067.12	2558.35	1927.14	2223.47	2077.41	2317.85	1990.27	2050.59	2151.52	0.000639412	0.00653355	0.0488042	0.992852	ENSMUSG00000000915	5	1	123973628	124005558	Hip1r	huntingtin interacting protein 1 related [Source:MGI Symbol;Acc:MGI:1352504]	MGI:1352504	29816	abnormal lens morphology	protein_coding
ENSMUSG00000033831	15	1	25	12	12	3	8	8	14.355	1.15605	18.7684	10.855	13.5705	3.33504	7.70674	8.49987	9.78082	-0.000379722	0.0167301	0.0489191	0.992852	ENSMUSG00000033831	3	-1	83040141	83049863	Fgb	fibrinogen beta chain [Source:MGI Symbol;Acc:MGI:99501]	MGI:99501	110135	abnormal embryo size	protein_coding
ENSMUSG00000096472	359	341	336	400	296	335	235	294	343.563	394.214	252.247	361.833	334.738	372.413	226.385	312.37	324.721	0.000498134	0.00949546	0.0489469	0.992852	ENSMUSG00000096472	9	-1	21288410	21291407	Cdkn2d	cyclin dependent kinase inhibitor 2D [Source:MGI Symbol;Acc:MGI:105387]	MGI:105387	12581	abnormal apoptosis	protein_coding
ENSMUSG00000020027	533	340	824	501	397	346	467	424	510.081	393.058	618.606	453.196	448.956	384.641	449.881	450.493	463.614	-0.000519161	0.00841196	0.0490111	0.992852	ENSMUSG00000020027	10	-1	95385362	95417180	Socs2	suppressor of cytokine signaling 2 [Source:MGI Symbol;Acc:MGI:1201787]	MGI:1201787	216233	abnormal body weight	protein_coding
ENSMUSG00000038550	558	663	384	590	481	503	452	493	534.006	766.464	288.283	533.704	543.949	559.175	435.431	523.805	523.102	0.000484872	0.0113452	0.0490438	0.992852	ENSMUSG00000038550	3	-1	95878503	95882251	Ciart	circadian associated repressor of transcription [Source:MGI Symbol;Acc:MGI:2684975]	MGI:2684975	229599	abnormal homeostasis	protein_coding
ENSMUSG00000050621	22	25	23	35	15	23	26	33	21.054	28.9013	17.2669	31.6604	16.9631	25.5686	25.0469	35.062	25.1904	0.0004749	0.0142278	0.0490987	0.992852	ENSMUSG00000050621	9	-1	114982366	114982739	Rps27rt	ribosomal protein S27, retrogene [Source:MGI Symbol;Acc:MGI:3704345]	MGI:3704345	100043813	-	protein_coding
ENSMUSG00000022996	26	32	26	32	22	38	24	27	24.882	36.9937	19.5191	28.9467	24.8792	42.2438	23.1202	28.6871	28.659	0.000476921	0.0139104	0.0491748	0.992852	ENSMUSG00000022996	15	-1	98770712	98778150	Wnt10b	wingless-type MMTV integration site family, member 10B [Source:MGI Symbol;Acc:MGI:108061]	MGI:108061	22410	abnormal brain morphology	protein_coding
ENSMUSG00000062151	7	44	9	8	4	8	4	1	6.699	50.8664	6.75662	7.23667	4.52349	8.89343	3.85337	1.06248	11.2364	0.000336214	0.0190302	0.0492425	0.992852	ENSMUSG00000062151	9	-1	73479422	73968966	Unc13c	unc-13 homolog C [Source:MGI Symbol;Acc:MGI:2149021]	MGI:2149021	208898	abnormal CNS synaptic transmission	protein_coding
ENSMUSG00000033386	536	361	850	499	400	438	568	426	512.952	417.335	638.125	451.387	452.349	486.915	547.178	452.618	494.858	-0.000531779	0.00797719	0.0492847	0.992852	ENSMUSG00000033386	3	1	116859464	116908177	Frrs1	ferric-chelate reductase 1 [Source:MGI Symbol;Acc:MGI:108076]	MGI:108076	20321	increased circulating thyroxine level	protein_coding
ENSMUSG00000041737	28	42	28	37	24	41	24	21	26.796	48.5543	21.0206	33.4696	27.1409	45.5788	23.1202	22.3122	30.9991	0.000471897	0.0143633	0.0493319	0.992852	ENSMUSG00000041737	9	-1	31426196	31464462	Tmem45b	transmembrane protein 45b [Source:MGI Symbol;Acc:MGI:2384574]	MGI:2384574	235135	-	protein_coding
ENSMUSG00000002871	451	492	530	515	369	420	474	453	431.607	568.779	397.89	465.86	417.292	466.905	456.624	481.305	460.783	0.000569227	0.00723153	0.0493909	0.992852	ENSMUSG00000002871	6	1	88902251	88912238	Tpra1	transmembrane protein, adipocyte asscociated 1 [Source:MGI Symbol;Acc:MGI:1345190]	MGI:1345190	24100	-	protein_coding
ENSMUSG00000104830	7	4	13	6	10	1	6	2	6.699	4.62422	9.75956	5.4275	11.3087	1.11168	5.78005	2.12497	5.85446	-0.000357452	0.0172297	0.049552	0.992852	ENSMUSG00000104830	5	1	123366472	123368919	5830487J09Rik	RIKEN cDNA 5830487J09 gene [Source:MGI Symbol;Acc:MGI:1923368]	MGI:1923368	-	-	processed_transcript
ENSMUSG00000117465	111	212	154	129	97	152	143	114	106.227	245.083	115.613	116.691	109.695	168.975	137.758	121.123	140.146	0.000479619	0.0124889	0.0495607	0.992852	ENSMUSG00000117465	18	1	30267249	30272133	Gm49980	predicted gene, 49980 [Source:MGI Symbol;Acc:MGI:6275257]	MGI:6275257	-	-	lincRNA
ENSMUSG00000028292	135	114	267	129	121	119	163	103	129.195	131.79	200.446	116.691	136.835	132.29	157.025	109.436	139.214	-0.000486118	0.0102647	0.04972	0.992852	ENSMUSG00000028292	4	1	34614957	34660167	Rars2	arginyl-tRNA synthetase 2, mitochondrial [Source:MGI Symbol;Acc:MGI:1923596]	MGI:1923596	109093	increased circulating HDL cholesterol level	protein_coding
ENSMUSG00000028435	168	491	90	155	151	171	101	157	160.776	567.622	67.5662	140.21	170.762	190.097	97.2976	166.81	195.143	0.000384974	0.0164565	0.0497893	0.992852	ENSMUSG00000028435	4	-1	41092722	41098183	Aqp3	aquaporin 3 [Source:MGI Symbol;Acc:MGI:1333777]	MGI:1333777	11828	decreased bone mineral content	protein_coding
ENSMUSG00000021411	561	374	803	534	494	509	584	429	536.877	432.364	602.841	483.048	558.651	565.845	562.592	455.806	524.753	-0.00055961	0.0073296	0.0498789	0.992852	ENSMUSG00000021411	13	-1	34627834	34653486	Pxdc1	PX domain containing 1 [Source:MGI Symbol;Acc:MGI:1914145]	MGI:1914145	66895	-	protein_coding
ENSMUSG00000002885	651	520	946	642	563	570	767	500	623.007	601.148	710.196	580.743	636.681	633.657	738.884	531.242	631.945	-0.000581656	0.00700855	0.0499864	0.992852	ENSMUSG00000002885	8	-1	83723251	83741326	Adgre5	adhesion G protein-coupled receptor E5 [Source:MGI Symbol;Acc:MGI:1347095]	MGI:1347095	26364	decreased susceptibility to bacterial infection	protein_coding
ENSMUSG00000025069	12	21	11	15	7	10	7	14	11.484	24.2771	8.25809	13.5688	7.9161	11.1168	6.7434	14.8748	12.2799	0.000423347	0.0158237	0.0499973	0.992852	ENSMUSG00000025069	19	1	47865534	47886324	Gsto2	glutathione S-transferase omega 2 [Source:MGI Symbol;Acc:MGI:1915464]	MGI:1915464	68214	increased heart weight	protein_coding
ENSMUSG00000025995	428	322	641	464	413	345	547	406	409.596	372.249	481.222	419.727	467.05	383.529	526.948	431.369	436.461	-0.000551471	0.00744322	0.0500962	0.992852	ENSMUSG00000025995	1	1	45795166	45823619	Wdr75	WD repeat domain 75 [Source:MGI Symbol;Acc:MGI:1920924]	MGI:1920924	73674	-	protein_coding
ENSMUSG00000029322	1285	604	1390	1112	1142	851	1027	996	1229.75	698.257	1043.52	1005.9	1291.46	946.039	989.353	1058.23	1032.81	-0.000500397	0.0089087	0.0501945	0.992852	ENSMUSG00000029322	5	-1	100553725	100572245	Plac8	placenta-specific 8 [Source:MGI Symbol;Acc:MGI:2445289]	MGI:2445289	231507	abnormal coat appearance	protein_coding
ENSMUSG00000055760	53	31	85	26	33	35	50	39	50.721	35.8377	63.8125	23.5192	37.3188	38.9088	48.1671	41.4369	42.4652	-0.00047303	0.013429	0.050213	0.992852	ENSMUSG00000055760	17	1	80224441	80228497	Gemin6	gem nuclear organelle associated protein 6 [Source:MGI Symbol;Acc:MGI:1914492]	MGI:1914492	67242	-	protein_coding
ENSMUSG00000028307	3384	6364	3634	3655	3785	3610	3304	3540	3238.49	7357.13	2728.17	3306.25	4280.35	4013.16	3182.88	3761.19	3983.45	0.000476232	0.012231	0.050236	0.992852	ENSMUSG00000028307	4	-1	49535995	49549546	Aldob	aldolase B, fructose-bisphosphate [Source:MGI Symbol;Acc:MGI:87995]	MGI:87995	230163	decreased body length	protein_coding
ENSMUSG00000008763	861	594	1473	908	707	662	966	773	823.977	686.696	1105.83	821.362	799.526	735.932	930.589	821.3	840.652	-0.000523394	0.00803647	0.0502843	0.992852	ENSMUSG00000008763	3	-1	100562208	100685503	Man1a2	mannosidase, alpha, class 1A, member 2 [Source:MGI Symbol;Acc:MGI:104676]	MGI:104676	17156	abnormal lung development	protein_coding
ENSMUSG00000052387	59	40	134	58	58	46	74	60	56.463	46.2422	100.599	52.4658	65.5906	51.1372	71.2873	63.749	63.4417	-0.0004753	0.0124136	0.0503378	0.992852	ENSMUSG00000052387	19	1	22139046	22995410	Trpm3	transient receptor potential cation channel, subfamily M, member 3 [Source:MGI Symbol;Acc:MGI:2443101]	MGI:2443101	226025	abnormal nociception after inflammation	protein_coding
ENSMUSG00000028766	466	551	482	505	472	519	465	494	445.962	636.986	361.855	456.815	533.771	576.962	447.954	524.867	498.146	0.000498973	0.00893086	0.0503678	0.992852	ENSMUSG00000028766	4	-1	137741733	137796384	Alpl	alkaline phosphatase, liver/bone/kidney [Source:MGI Symbol;Acc:MGI:87983]	MGI:87983	11647	abnormal alveolar process morphology	protein_coding
ENSMUSG00000022468	64	31	102	64	56	42	65	51	61.248	35.8377	76.575	57.8933	63.3288	46.6905	62.6172	54.1867	57.2972	-0.000476207	0.0118436	0.0503759	0.992852	ENSMUSG00000022468	15	-1	97711015	97731339	Endou	endonuclease, polyU-specific [Source:MGI Symbol;Acc:MGI:97746]	MGI:97746	19011	abnormal kidney morphology	protein_coding
ENSMUSG00000035032	5	1	12	1	5	1	6	5	4.785	1.15605	9.00883	0.904583	5.65436	1.11168	5.78005	5.31242	4.21412	-0.000332576	0.0187021	0.0504606	0.992852	ENSMUSG00000035032	9	-1	105162156	105395524	Nek11	NIMA (never in mitosis gene a)-related expressed kinase 11 [Source:MGI Symbol;Acc:MGI:2442276]	MGI:2442276	208583	decreased circulating glucose level	protein_coding
ENSMUSG00000035378	129	103	185	121	107	86	135	85	123.453	119.074	138.886	109.455	121.003	95.6044	130.051	90.3111	115.98	-0.000492285	0.0092852	0.0504851	0.992852	ENSMUSG00000035378	6	-1	100568256	100671157	Shq1	SHQ1 homolog (S. cerevisiae) [Source:MGI Symbol;Acc:MGI:1919421]	MGI:1919421	72171	-	protein_coding
ENSMUSG00000020150	28	42	30	32	10	45	36	27	26.796	48.5543	22.5221	28.9467	11.3087	50.0256	34.6803	28.6871	31.4401	0.000453721	0.0149341	0.0505126	0.992852	ENSMUSG00000020150	10	-1	80258151	80261012	Gamt	guanidinoacetate methyltransferase [Source:MGI Symbol;Acc:MGI:1098221]	MGI:1098221	14431	abnormal amino acid level	protein_coding
ENSMUSG00000040018	364	291	617	344	280	294	413	269	348.348	336.412	463.204	311.177	316.644	326.834	397.86	285.808	348.286	-0.000506207	0.00856062	0.0505212	0.992852	ENSMUSG00000040018	19	-1	43733254	43753000	Cox15	cytochrome c oxidase assembly protein 15 [Source:MGI Symbol;Acc:MGI:1920112]	MGI:1920112	226139	decreased eosinophil cell number	protein_coding
ENSMUSG00000030838	281	360	359	351	270	262	306	327	268.917	416.179	269.514	317.509	305.335	291.26	294.783	347.432	313.866	0.000512648	0.00832137	0.0505267	0.992852	ENSMUSG00000030838	7	-1	46195350	46238503	Ush1c	USH1 protein network component harmonin [Source:MGI Symbol;Acc:MGI:1919338]	MGI:1919338	72088	absent pinna reflex	protein_coding
ENSMUSG00000024883	517	508	685	651	475	697	603	544	494.769	587.275	514.254	588.884	537.164	774.84	580.895	577.991	582.009	0.000527914	0.00786863	0.0505969	0.992852	ENSMUSG00000024883	19	1	5050481	5057071	Rin1	Ras and Rab interactor 1 [Source:MGI Symbol;Acc:MGI:2385695]	MGI:2385695	225870	abnormal conditioned taste aversion behavior	protein_coding
ENSMUSG00000118642	26	39	31	39	22	22	15	28	24.882	45.0861	23.2728	35.2788	24.8792	24.4569	14.4501	29.7496	27.7569	0.000463427	0.0143203	0.0506287	0.992852	ENSMUSG00000118642	17	-1	39848103	39848827	CT010467.2		-	-	-	pseudogene
ENSMUSG00000049148	4	7	6	11	2	8	3	5	3.828	8.09238	4.50441	9.95042	2.26174	8.89343	2.89003	5.31242	5.7166	0.000361874	0.0168052	0.0506587	0.992852	ENSMUSG00000049148	15	1	4375491	4575553	Plcxd3	phosphatidylinositol-specific phospholipase C, X domain containing 3 [Source:MGI Symbol;Acc:MGI:2442605]	MGI:2442605	239318	-	protein_coding
ENSMUSG00000032425	381	437	440	401	321	336	384	458	364.617	505.196	330.324	362.738	363.01	373.524	369.923	486.618	394.494	0.000508443	0.0084291	0.0507243	0.992852	ENSMUSG00000032425	9	1	88548020	88571061	Zfp949	zinc finger protein 949 [Source:MGI Symbol;Acc:MGI:1918890]	MGI:1918890	71640	abnormal embryo development	protein_coding
ENSMUSG00000001053	898	784	935	983	785	943	736	819	859.386	906.346	701.938	889.205	887.734	1048.31	709.02	870.174	859.015	0.000541357	0.00754944	0.050784	0.992852	ENSMUSG00000001053	11	-1	51643063	51650842	N4bp3	NEDD4 binding protein 3 [Source:MGI Symbol;Acc:MGI:2442218]	MGI:2442218	212706	-	protein_coding
ENSMUSG00000021028	161	91	163	140	109	75	167	113	154.077	105.201	122.37	126.642	123.265	83.3759	160.878	120.061	124.484	-0.000479525	0.0103276	0.0508374	0.992852	ENSMUSG00000021028	12	-1	56328303	56345894	Mbip	MAP3K12 binding inhibitory protein 1 [Source:MGI Symbol;Acc:MGI:1918320]	MGI:1918320	217588	-	protein_coding
ENSMUSG00000074264	53	87	40	51	44	40	32	54	50.721	100.577	30.0294	46.1338	49.7584	44.4672	30.827	57.3741	51.2359	0.000461473	0.0143495	0.0508607	0.992852	ENSMUSG00000074264	3	-1	113555710	113606699	Amy1	amylase 1, salivary [Source:MGI Symbol;Acc:MGI:88019]	MGI:88019	11722	-	protein_coding
ENSMUSG00000000489	1945	1417	3018	1886	1432	1583	2176	1489	1861.37	1638.13	2265.72	1706.04	1619.41	1759.79	2096.23	1582.04	1816.09	-0.000545036	0.00745868	0.0509665	0.992852	ENSMUSG00000000489	15	-1	79995874	80014977	Pdgfb	platelet derived growth factor, B polypeptide [Source:MGI Symbol;Acc:MGI:97528]	MGI:97528	18591	abnormal aorta smooth muscle morphology	protein_coding
ENSMUSG00000010080	906	1297	942	906	811	1096	775	708	867.042	1499.4	707.193	819.553	917.137	1218.4	746.59	752.239	940.945	0.000474156	0.0112402	0.051032	0.992852	ENSMUSG00000010080	11	-1	94489599	94499974	Epn3	epsin 3 [Source:MGI Symbol;Acc:MGI:1919139]	MGI:1919139	71889	increased or absent threshold for auditory brainstem response	protein_coding
ENSMUSG00000067889	318	672	383	293	286	373	264	259	304.326	776.868	287.532	265.043	323.429	414.656	254.322	275.183	362.67	0.000466404	0.0137077	0.0510388	0.992852	ENSMUSG00000067889	19	1	4711167	4752360	Sptbn2	spectrin beta, non-erythrocytic 2 [Source:MGI Symbol;Acc:MGI:1313261]	MGI:1313261	20743	short tibia	protein_coding
ENSMUSG00000022043	1130	746	1684	1271	1004	828	1324	1031	1081.41	862.416	1264.24	1149.73	1135.4	920.47	1275.47	1095.42	1098.07	-0.000535273	0.00763271	0.0510959	0.992852	ENSMUSG00000022043	14	1	66297031	66311424	Trim35	tripartite motif-containing 35 [Source:MGI Symbol;Acc:MGI:1914104]	MGI:1914104	66854	-	protein_coding
ENSMUSG00000094491	19	0	1	0	6	0	0	0	18.183	0	0.750736	0	6.78523	0	0	0	3.21487	-0.000565203	0.0525457	0.0511415	0.992852	ENSMUSG00000094491	6	1	67724902	67725661	Igkv1-133	immunoglobulin kappa variable 1-133 [Source:MGI Symbol;Acc:MGI:3648380]	MGI:3648380	-	-	IG_V_gene
ENSMUSG00000070000	125	192	144	162	101	116	151	134	119.625	221.962	108.106	146.543	114.218	128.955	145.465	142.373	140.906	0.000474335	0.0109496	0.0511921	0.992852	ENSMUSG00000070000	8	-1	71708387	71725716	Fcho1	FCH domain only 1 [Source:MGI Symbol;Acc:MGI:1921265]	MGI:1921265	74015	-	protein_coding
ENSMUSG00000033644	62	26	54	44	50	29	53	42	59.334	30.0574	40.5397	39.8017	56.5436	32.2387	51.0571	44.6243	44.2746	-0.000469543	0.0126322	0.0512701	0.992852	ENSMUSG00000033644	14	-1	70372477	70429383	Piwil2	piwi-like RNA-mediated gene silencing 2 [Source:MGI Symbol;Acc:MGI:1930036]	MGI:1930036	57746	abnormal DNA methylation	protein_coding
ENSMUSG00000113585	20	14	24	13	16	8	22	8	19.14	16.1848	18.0177	11.7596	18.0939	8.89343	21.1935	8.49987	15.2228	-0.000439007	0.0151867	0.0514113	0.992852	ENSMUSG00000113585	12	-1	110474511	110486208	Gm19605	predicted gene, 19605 [Source:MGI Symbol;Acc:MGI:5011790]	MGI:5011790	-	-	processed_transcript
ENSMUSG00000035161	329	207	367	306	259	210	353	262	314.853	239.303	275.52	276.803	292.896	233.453	340.06	278.371	281.407	-0.000525309	0.00781169	0.0514134	0.992852	ENSMUSG00000035161	14	-1	62676330	62761169	Ints6	integrator complex subunit 6 [Source:MGI Symbol;Acc:MGI:1202397]	MGI:1202397	18130	embryonic lethality between implantation and somite formation complete penetrance	protein_coding
ENSMUSG00000090817	23	45	27	24	19	48	21	16	22.011	52.0224	20.2699	21.71	21.4866	53.3606	20.2302	16.9997	28.5113	0.000436333	0.0152484	0.0514627	0.992852	ENSMUSG00000090817	3	-1	98445675	98457126	Gm4450	predicted gene 4450 [Source:MGI Symbol;Acc:MGI:3782634]	MGI:3782634	100043461	-	protein_coding
ENSMUSG00000071454	1257	1375	1560	1480	1081	1326	1457	1264	1202.95	1589.57	1171.15	1338.78	1222.47	1474.09	1403.59	1342.98	1343.2	0.000587467	0.00682129	0.0515299	0.992852	ENSMUSG00000071454	12	1	3572381	3781796	Dtnb	dystrobrevin, beta [Source:MGI Symbol;Acc:MGI:1203728]	MGI:1203728	13528	no abnormal phenotype detected	protein_coding
ENSMUSG00000069041	4	14	3	6	6	9	0	4	3.828	16.1848	2.25221	5.4275	6.78523	10.0051	0	4.24994	6.09159	0.000332289	0.018051	0.051651	0.992852	ENSMUSG00000069041	3	1	40708855	40726096	Slc25a31	solute carrier family 25 (mitochondrial carrier; adenine nucleotide translocator), member 31 [Source:MGI Symbol;Acc:MGI:1920583]	MGI:1920583	73333	abnormal male germ cell apoptosis	protein_coding
ENSMUSG00000030144	189	86	267	212	183	142	248	170	180.873	99.4206	200.446	191.772	206.95	157.858	238.909	180.622	182.106	-0.000472012	0.0108826	0.0516807	0.992852	ENSMUSG00000030144	6	1	123262111	123275265	Clec4d	C-type lectin domain family 4, member d [Source:MGI Symbol;Acc:MGI:1298389]	MGI:1298389	17474	abnormal antigen presentation	protein_coding
ENSMUSG00000034612	2098	933	2331	1946	1550	1192	1639	1491	2007.79	1078.6	1749.97	1760.32	1752.85	1325.12	1578.92	1584.16	1604.72	-0.00049004	0.00900785	0.0517066	0.992852	ENSMUSG00000034612	10	1	82985498	83195900	Chst11	carbohydrate sulfotransferase 11 [Source:MGI Symbol;Acc:MGI:1927166]	MGI:1927166	58250	preweaning lethality complete penetrance	protein_coding
ENSMUSG00000001768	2325	1215	3836	2343	1662	1691	2525	1999	2225.03	1404.61	2879.82	2119.44	1879.51	1879.85	2432.44	2123.91	2118.07	-0.000481988	0.00947443	0.0518844	0.992852	ENSMUSG00000001768	2	1	145675215	145887616	Rin2	Ras and Rab interactor 2 [Source:MGI Symbol;Acc:MGI:1921280]	MGI:1921280	74030	-	protein_coding
ENSMUSG00000025175	18	49	15	19	11	24	17	10	17.226	56.6466	11.261	17.1871	12.4396	26.6803	16.3768	10.6248	21.0553	0.000401094	0.0158327	0.0518955	0.992852	ENSMUSG00000025175	11	1	121434913	121450491	Fn3k	fructosamine 3 kinase [Source:MGI Symbol;Acc:MGI:1926834]	MGI:1926834	63828	abnormal cell physiology	protein_coding
ENSMUSG00000032511	53	39	107	69	81	49	91	59	50.721	45.0861	80.3287	62.4163	91.6006	54.4723	87.6641	62.6866	66.872	-0.00046698	0.0121599	0.0519379	0.992852	ENSMUSG00000032511	9	-1	119483408	119579016	Scn5a	sodium channel, voltage-gated, type V, alpha [Source:MGI Symbol;Acc:MGI:98251]	MGI:98251	20271	abnormal atrioventricular bundle conduction	protein_coding
ENSMUSG00000038370	277	324	230	290	263	341	242	239	265.089	374.561	172.669	262.329	297.419	379.083	233.129	253.934	279.777	0.000469603	0.0109427	0.0520908	0.992852	ENSMUSG00000038370	1	-1	171173262	171196268	Pcp4l1	Purkinje cell protein 4-like 1 [Source:MGI Symbol;Acc:MGI:1913675]	MGI:1913675	66425	-	protein_coding
ENSMUSG00000001289	1694	2076	1745	1779	1379	1812	1546	1339	1621.16	2399.97	1310.03	1609.25	1559.47	2014.36	1489.33	1422.67	1678.28	0.000482924	0.0093135	0.0521155	0.992852	ENSMUSG00000001289	15	1	102326116	102331873	Pfdn5	prefoldin 5 [Source:MGI Symbol;Acc:MGI:1928753]	MGI:1928753	56612	abnormal body wall morphology	protein_coding
ENSMUSG00000004933	34	36	39	43	18	24	20	43	32.538	41.6179	29.2787	38.8971	20.3557	26.6803	19.2668	45.6868	31.7902	0.000458491	0.0138071	0.0522018	0.992852	ENSMUSG00000004933	10	1	81252935	81263365	Matk	megakaryocyte-associated tyrosine kinase [Source:MGI Symbol;Acc:MGI:99259]	MGI:99259	17179	abnormal bone marrow cell morphology/development	protein_coding
ENSMUSG00000083992	51	75	68	68	63	84	65	68	48.807	86.704	51.05	61.5117	71.2449	93.3811	62.6172	72.2489	68.4456	0.000466757	0.0115923	0.052232	0.992852	ENSMUSG00000083992	11	-1	86630428	86631026	Gm11478	predicted gene 11478 [Source:MGI Symbol;Acc:MGI:3650888]	MGI:3650888	-	-	processed_pseudogene
ENSMUSG00000108350	72	55	135	73	49	42	84	42	68.904	63.583	101.349	66.0346	55.4127	46.6905	80.9208	44.6243	65.9399	-0.000464534	0.0124621	0.0522558	0.992852	ENSMUSG00000108350	7	-1	79922572	79924867	Gm44950	predicted gene 44950 [Source:MGI Symbol;Acc:MGI:5753526]	MGI:5753526	-	-	TEC
ENSMUSG00000027896	37	53	35	40	33	40	24	35	35.409	61.2709	26.2758	36.1833	37.3188	44.4672	23.1202	37.1869	37.654	0.000460381	0.0134921	0.0522668	0.992852	ENSMUSG00000027896	3	1	107291230	107312115	Slc16a4	solute carrier family 16 (monocarboxylic acid transporters), member 4 [Source:MGI Symbol;Acc:MGI:2385183]	MGI:2385183	229699	increased blood urea nitrogen level	protein_coding
ENSMUSG00000045827	1119	715	1783	1115	885	864	1083	920	1070.88	826.579	1338.56	1008.61	1000.82	960.491	1043.3	977.485	1028.34	-0.000528689	0.00762048	0.0522751	0.992852	ENSMUSG00000045827	13	1	33003250	33017957	Serpinb9	serine (or cysteine) peptidase inhibitor, clade B, member 9 [Source:MGI Symbol;Acc:MGI:106603]	MGI:106603	20723	abnormal CD8-positive alpha-beta cytotoxic T cell morphology	protein_coding
ENSMUSG00000038756	1	7	1	5	0	3	4	4	0.957	8.09238	0.750736	4.52292	0	3.33504	3.85337	4.24994	3.22017	0.000320162	0.0204425	0.0524232	0.992852	ENSMUSG00000038756	11	1	96133786	96165451	Ttll6	tubulin tyrosine ligase-like family, member 6 [Source:MGI Symbol;Acc:MGI:2683461]	MGI:2683461	237930	decreased circulating glucose level	protein_coding
ENSMUSG00000070544	1490	1057	1894	1487	1228	1095	1455	1227	1425.93	1221.95	1421.89	1345.12	1388.71	1217.29	1401.66	1303.67	1340.78	-0.000725826	0.00593037	0.0525318	0.992852	ENSMUSG00000070544	2	1	160645888	160722764	Top1	topoisomerase (DNA) I [Source:MGI Symbol;Acc:MGI:98788]	MGI:98788	21969	embryonic lethality before implantation complete penetrance	protein_coding
ENSMUSG00000095597	215	226	258	268	192	197	204	220	205.755	261.268	193.69	242.428	217.127	219.001	196.522	233.746	221.192	0.000530307	0.00754184	0.0526499	0.992852	ENSMUSG00000095597	X	-1	152909505	152910155	Rps7-ps3	ribosomal protein S7, pseudogene 3 [Source:MGI Symbol;Acc:MGI:3648396]	MGI:3648396	-	-	transcribed_processed_pseudogene
ENSMUSG00000033065	438	612	390	436	375	411	369	379	419.166	707.505	292.787	394.398	424.077	456.9	355.473	402.681	431.624	0.000466603	0.0109564	0.0526574	0.992852	ENSMUSG00000033065	15	1	98092589	98132451	Pfkm	phosphofructokinase, muscle [Source:MGI Symbol;Acc:MGI:97548]	MGI:97548	18642	abnormal angiogenesis	protein_coding
ENSMUSG00000082196	2	0	4	0	2	0	2	1	1.914	0	3.00294	0	2.26174	0	1.92668	1.06248	1.27098	-0.000368682	0.0305116	0.0528001	0.992852	ENSMUSG00000082196	2	-1	156789812	156790403	Gm14231	predicted gene 14231 [Source:MGI Symbol;Acc:MGI:3652156]	MGI:3652156	-	-	processed_pseudogene
ENSMUSG00000047735	1218	663	2281	1322	909	930	1368	1035	1165.63	766.464	1712.43	1195.86	1027.96	1033.86	1317.85	1099.67	1164.97	-0.000471109	0.0100447	0.052829	0.992852	ENSMUSG00000047735	6	-1	3372257	3399572	Samd9l	sterile alpha motif domain containing 9-like [Source:MGI Symbol;Acc:MGI:1343184]	MGI:1343184	209086	abnormal vocalization	protein_coding
ENSMUSG00000048997	295	279	322	304	219	323	282	271	282.315	322.539	241.737	274.993	247.661	359.072	271.663	287.933	285.989	0.000513484	0.0078834	0.0529352	0.992852	ENSMUSG00000048997	3	-1	108202222	108210934	Atxn7l2	ataxin 7-like 2 [Source:MGI Symbol;Acc:MGI:1919772]	MGI:1919772	72522	increased grip strength	protein_coding
ENSMUSG00000004798	648	394	918	711	568	462	655	538	620.136	455.485	689.175	643.159	642.335	513.596	630.989	571.616	595.812	-0.000524599	0.00761578	0.0530028	0.992852	ENSMUSG00000004798	11	-1	61775649	61855073	Ulk2	unc-51 like kinase 2 [Source:MGI Symbol;Acc:MGI:1352758]	MGI:1352758	29869	increased anxiety-related response	protein_coding
ENSMUSG00000050108	15	6	31	11	6	5	18	9	14.355	6.93632	23.2728	9.95042	6.78523	5.5584	17.3402	9.56236	11.7201	-0.000393461	0.015757	0.0530464	0.992852	ENSMUSG00000050108	10	-1	85959340	86011895	Bpifc	BPI fold containing family C [Source:MGI Symbol;Acc:MGI:3026884]	MGI:3026884	270757	-	protein_coding
ENSMUSG00000081534	2589	2507	3022	2862	2299	2700	2675	2532	2477.67	2898.23	2268.72	2588.92	2599.87	3001.53	2576.94	2690.21	2637.76	0.000641653	0.0062975	0.0531076	0.992852	ENSMUSG00000081534	15	1	97778520	97792692	Slc48a1	solute carrier family 48 (heme transporter), member 1 [Source:MGI Symbol;Acc:MGI:1914989]	MGI:1914989	67739	no abnormal phenotype detected	protein_coding
ENSMUSG00000078486	36	29	24	39	22	45	12	24	34.452	33.5256	18.0177	35.2788	24.8792	50.0256	11.5601	25.4996	29.1548	0.000437786	0.014732	0.0532222	0.992852	ENSMUSG00000078486	4	1	156215868	156221307	Perm1	PPARGC1 and ESRR induced regulator, muscle 1 [Source:MGI Symbol;Acc:MGI:1921433]	MGI:1921433	74183	-	protein_coding
ENSMUSG00000028519	49	68	35	50	40	62	41	38	46.893	78.6117	26.2758	45.2292	45.2349	68.9241	39.497	40.3744	48.88	0.000454299	0.0135536	0.0532346	0.992852	ENSMUSG00000028519	4	1	103619359	104744844	Dab1	disabled 1 [Source:MGI Symbol;Acc:MGI:108554]	MGI:108554	13131	abnormal bone marrow morphology	protein_coding
ENSMUSG00000001229	719	638	1031	660	638	535	766	568	688.083	737.562	774.009	597.025	721.496	594.748	737.92	603.491	681.792	-0.000565516	0.00693938	0.0532753	0.992852	ENSMUSG00000001229	17	-1	56186807	56218905	Dpp9	dipeptidylpeptidase 9 [Source:MGI Symbol;Acc:MGI:2443967]	MGI:2443967	224897	abnormal lens morphology	protein_coding
ENSMUSG00000025993	754	506	1442	875	696	541	840	719	721.578	584.963	1082.56	791.51	787.087	601.418	809.208	763.926	767.781	-0.00047898	0.00914995	0.0533253	0.992852	ENSMUSG00000025993	1	-1	45908068	45926523	Slc40a1	solute carrier family 40 (iron-regulated transporter), member 1 [Source:MGI Symbol;Acc:MGI:1315204]	MGI:1315204	53945	abnormal bone structure	protein_coding
ENSMUSG00000007613	1621	691	2196	1642	1212	783	1329	1261	1551.3	798.833	1648.62	1485.33	1370.62	870.445	1280.28	1339.79	1293.15	-0.000463873	0.010606	0.0535128	0.992852	ENSMUSG00000007613	4	1	47353222	47414931	Tgfbr1	transforming growth factor, beta receptor I [Source:MGI Symbol;Acc:MGI:98728]	MGI:98728	21812	abnormal angiogenesis	protein_coding
ENSMUSG00000063632	104	51	196	99	53	59	124	79	99.528	58.9588	147.144	89.5538	59.9362	65.5891	119.454	83.9362	90.5126	-0.000455884	0.0129503	0.0535506	0.992852	ENSMUSG00000063632	12	-1	27334264	27342574	Sox11	SRY (sex determining region Y)-box 11 [Source:MGI Symbol;Acc:MGI:98359]	MGI:98359	20666	abnormal bone mineralization	protein_coding
ENSMUSG00000029093	339	231	677	387	282	281	409	282	324.423	267.048	508.248	350.074	318.906	312.382	394.007	299.62	346.839	-0.000471339	0.0096075	0.0536129	0.992852	ENSMUSG00000029093	5	-1	36017180	36398139	Sorcs2	sortilin-related VPS10 domain containing receptor 2 [Source:MGI Symbol;Acc:MGI:1932289]	MGI:1932289	81840	increased mean corpuscular volume	protein_coding
ENSMUSG00000022354	864	1145	1026	885	686	881	799	756	826.848	1323.68	770.255	800.556	775.778	979.389	769.71	803.238	881.182	0.000476391	0.00918736	0.0537116	0.992852	ENSMUSG00000022354	15	1	58933756	58939488	Ndufb9	NADH:ubiquinone oxidoreductase subunit B9 [Source:MGI Symbol;Acc:MGI:1913468]	MGI:1913468	66218	abnormal kidney morphology	protein_coding
ENSMUSG00000022512	1113	829	2221	1325	972	766	1437	1079	1065.14	958.369	1667.38	1198.57	1099.21	851.546	1384.32	1146.42	1171.37	-0.000471732	0.00951933	0.0537379	0.992852	ENSMUSG00000022512	16	-1	26356642	26371841	Cldn1	claudin 1 [Source:MGI Symbol;Acc:MGI:1276109]	MGI:1276109	12737	preweaning lethality complete penetrance	protein_coding
ENSMUSG00000024486	3982	3965	3191	4095	3329	3803	3009	3276	3810.78	4583.75	2395.6	3704.27	3764.67	4227.72	2898.7	3480.7	3608.27	0.00047597	0.00920476	0.0537418	0.992852	ENSMUSG00000024486	18	-1	36504927	36515805	Hbegf	heparin-binding EGF-like growth factor [Source:MGI Symbol;Acc:MGI:96070]	MGI:96070	15200	abnormal aortic valve morphology	protein_coding
ENSMUSG00000021385	217	222	281	268	182	273	225	199	207.669	256.644	210.957	242.428	205.819	303.488	216.752	211.434	231.899	0.000497963	0.00818555	0.0538357	0.992852	ENSMUSG00000021385	13	1	49421249	49464573	Ippk	inositol 1,3,4,5,6-pentakisphosphate 2-kinase [Source:MGI Symbol;Acc:MGI:1922928]	MGI:1922928	75678	abnormal embryo size	protein_coding
ENSMUSG00000048758	622	636	653	638	555	618	571	623	595.254	735.25	490.23	577.124	627.634	687.018	550.068	661.928	615.563	0.000526376	0.0074724	0.0539218	0.992852	ENSMUSG00000048758	9	1	106429454	106431568	Rpl29	ribosomal protein L29 [Source:MGI Symbol;Acc:MGI:99687]	MGI:99687	19944	abnormal cell cycle	protein_coding
ENSMUSG00000026049	61	30	79	48	36	35	51	32	58.377	34.6816	59.3081	43.42	40.7114	38.9088	49.1305	33.9995	44.8171	-0.000456337	0.0120851	0.0539968	0.992852	ENSMUSG00000026049	1	-1	44086613	44102441	Tex30	testis expressed 30 [Source:MGI Symbol;Acc:MGI:1922873]	MGI:1922873	75623	-	protein_coding
ENSMUSG00000021636	523	455	613	597	403	473	459	482	500.511	526.005	460.201	540.036	455.741	525.824	442.174	512.117	495.326	0.000618638	0.00640557	0.0540134	0.992852	ENSMUSG00000021636	13	-1	100595957	100616971	Marveld2	MARVEL (membrane-associating) domain containing 2 [Source:MGI Symbol;Acc:MGI:2446166]	MGI:2446166	218518	abnormal ear morphology	protein_coding
ENSMUSG00000102912	0	4	1	4	1	4	0	0	0	4.62422	0.750736	3.61833	1.13087	4.44672	0	0	1.82136	0.000358468	0.0296237	0.0540554	0.992852	ENSMUSG00000102912	4	-1	108622929	108625216	Gm20731	predicted gene, 20731 [Source:MGI Symbol;Acc:MGI:5313040]	MGI:5313040	-	-	TEC
ENSMUSG00000047501	15674	14255	15619	16357	12571	16598	12713	12645	15000	16479.5	11725.7	14796.3	14216.2	18451.7	12247	13435.1	14543.9	0.000512261	0.00775059	0.0540992	0.992852	ENSMUSG00000047501	5	-1	134945119	134946934	Cldn4	claudin 4 [Source:MGI Symbol;Acc:MGI:1313314]	MGI:1313314	12740	abnormal kidney pelvis urothelium morphology	protein_coding
ENSMUSG00000030549	149	668	83	133	146	152	90	123	142.593	772.244	62.3111	120.31	165.107	168.975	86.7008	130.686	206.116	0.00033154	0.0171504	0.054181	0.992852	ENSMUSG00000030549	7	-1	79593363	79617657	Rhcg	Rhesus blood group-associated C glycoprotein [Source:MGI Symbol;Acc:MGI:1888517]	MGI:1888517	56315	abnormal epididymis morphology	protein_coding
ENSMUSG00000030109	111	140	134	104	53	137	97	90	106.227	161.848	100.599	94.0767	59.9362	152.3	93.4442	95.6236	108.007	0.000454753	0.0122625	0.0542097	0.992852	ENSMUSG00000030109	6	1	121343076	121365775	Slc6a12	solute carrier family 6 (neurotransmitter transporter, betaine/GABA), member 12 [Source:MGI Symbol;Acc:MGI:95628]	MGI:95628	14411	-	protein_coding
ENSMUSG00000019893	1	16	5	4	3	10	5	3	0.957	18.4969	3.75368	3.61833	3.39262	11.1168	4.81671	3.18745	6.16743	0.000324705	0.0176179	0.0542506	0.992852	ENSMUSG00000019893	10	-1	52045721	52195244	Ros1	Ros1 proto-oncogene [Source:MGI Symbol;Acc:MGI:97999]	MGI:97999	19886	abnormal caput epididymis morphology	protein_coding
ENSMUSG00000000420	1233	842	2006	1311	1035	986	1284	1040	1179.98	973.397	1505.98	1185.91	1170.45	1096.12	1236.93	1104.98	1181.72	-0.000536034	0.00725957	0.0543418	0.992852	ENSMUSG00000000420	18	1	24205344	24286818	Galnt1	polypeptide N-acetylgalactosaminyltransferase 1 [Source:MGI Symbol;Acc:MGI:894693]	MGI:894693	14423	abnormal immune system physiology	protein_coding
ENSMUSG00000050856	459	817	489	421	394	538	397	357	439.263	944.496	367.11	380.83	445.563	598.083	382.447	379.307	492.137	0.000452961	0.0125377	0.0543914	0.992852	ENSMUSG00000050856	5	-1	108433244	108434448	Atp5k	ATP synthase, H+ transporting, mitochondrial F1F0 complex, subunit E [Source:MGI Symbol;Acc:MGI:106636]	MGI:106636	11958	-	protein_coding
ENSMUSG00000073940	7	34	0	3	6	3	1	8	6.699	39.3058	0	2.71375	6.78523	3.33504	0.963342	8.49987	8.53776	0.000313279	0.0209126	0.0545456	0.992852	ENSMUSG00000073940	7	-1	103812524	103813996	Hbb-bt	hemoglobin, beta adult t chain [Source:MGI Symbol;Acc:MGI:5474850]	MGI:5474850	101488143	-	protein_coding
ENSMUSG00000044317	285	332	326	305	271	427	282	258	272.745	383.81	244.74	275.898	306.466	474.687	271.663	274.121	313.016	0.000460801	0.0101949	0.0546459	0.992852	ENSMUSG00000044317	7	1	19212538	19224174	Gpr4	G protein-coupled receptor 4 [Source:MGI Symbol;Acc:MGI:2441992]	MGI:2441992	319197	abnormal angiogenesis	protein_coding
ENSMUSG00000023175	22170	16891	21499	24699	17073	21468	19549	20348	21216.7	19526.9	16140.1	22342.3	19307.4	23865.5	18832.4	21619.4	20356.3	0.000554201	0.00697228	0.0546624	0.992852	ENSMUSG00000023175	10	1	79704491	79711969	Bsg	basigin [Source:MGI Symbol;Acc:MGI:88208]	MGI:88208	12215	abnormal liver morphology	protein_coding
ENSMUSG00000057716	15	7	37	12	12	6	13	11	14.355	8.09238	27.7772	10.855	13.5705	6.67008	12.5234	11.6873	13.1914	-0.000399654	0.0153874	0.0546633	0.992852	ENSMUSG00000057716	6	1	39871461	40255150	Tmem178b	transmembrane protein 178B [Source:MGI Symbol;Acc:MGI:3647581]	MGI:3647581	434008	-	protein_coding
ENSMUSG00000052135	25	19	17	21	9	31	18	29	23.925	21.965	12.7625	18.9963	10.1778	34.4621	17.3402	30.812	21.3051	0.000427717	0.014694	0.0547228	0.992852	ENSMUSG00000052135	4	-1	120267079	120287349	Foxo6	forkhead box O6 [Source:MGI Symbol;Acc:MGI:2676586]	MGI:2676586	329934	abnormal Kupffer cell morphology	protein_coding
ENSMUSG00000074646	10	23	14	14	9	13	6	12	9.57	26.5892	10.5103	12.6642	10.1778	14.4518	5.78005	12.7498	12.8117	0.00040091	0.0153167	0.0549456	0.992852	ENSMUSG00000074646	2	-1	155973279	156007977	6430550D23Rik	RIKEN cDNA 6430550D23 gene [Source:MGI Symbol;Acc:MGI:2443361]	MGI:2443361	320095	-	protein_coding
ENSMUSG00000038383	311	232	508	297	242	250	337	243	297.627	268.205	381.374	268.661	273.671	277.92	324.646	258.184	293.786	-0.00050148	0.00790369	0.0549508	0.992852	ENSMUSG00000038383	2	-1	155278243	155357430	Pigu	phosphatidylinositol glycan anchor biosynthesis, class U [Source:MGI Symbol;Acc:MGI:3039607]	MGI:3039607	228812	hydrocephaly	protein_coding
ENSMUSG00000103711	37	52	38	46	27	27	26	40	35.409	60.1148	28.528	41.6108	30.5335	30.0153	25.0469	42.4994	36.7197	0.000447095	0.0131475	0.0549915	0.992852	ENSMUSG00000103711	1	1	171418872	171420352	Tstd1	thiosulfate sulfurtransferase (rhodanese)-like domain containing 1 [Source:MGI Symbol;Acc:MGI:3648482]	MGI:3648482	226654	-	protein_coding
ENSMUSG00000060981	8	19	10	14	8	20	9	6	7.656	21.965	7.50736	12.6642	9.04697	22.2336	8.67008	6.3749	12.0148	0.000387651	0.0155248	0.0550444	0.992852	ENSMUSG00000060981	13	1	23531050	23531519	H4c8	H4 clustered histone 8 [Source:MGI Symbol;Acc:MGI:2448427]	MGI:2448427	69386	-	protein_coding
ENSMUSG00000031853	288	236	446	269	236	206	315	240	275.616	272.829	334.828	243.333	266.886	229.006	303.453	254.996	272.618	-0.000511498	0.00764286	0.0550798	0.992852	ENSMUSG00000031853	8	1	125910450	125947440	Map3k21	mitogen-activated protein kinase kinase kinase 21 [Source:MGI Symbol;Acc:MGI:2385307]	MGI:2385307	234878	-	protein_coding
ENSMUSG00000017390	440	411	466	491	296	437	403	350	421.08	475.138	349.843	444.15	334.738	485.804	388.227	371.869	408.856	0.000506142	0.00776158	0.0551199	0.992852	ENSMUSG00000017390	11	1	78322968	78327781	Aldoc	aldolase C, fructose-bisphosphate [Source:MGI Symbol;Acc:MGI:101863]	MGI:101863	11676	abnormal kidney morphology	protein_coding
ENSMUSG00000027327	313	370	520	413	262	411	374	344	299.541	427.74	390.383	373.593	296.288	456.9	360.29	365.495	371.279	0.000492954	0.00810771	0.0552247	0.992852	ENSMUSG00000027327	2	-1	131146324	131160081	1700037H04Rik	RIKEN cDNA 1700037H04 gene [Source:MGI Symbol;Acc:MGI:1914576]	MGI:1914576	67326	-	protein_coding
ENSMUSG00000019762	56	81	75	77	55	66	65	65	53.592	93.6404	56.3052	69.6529	62.1979	73.3708	62.6172	69.0615	67.5547	0.00045583	0.0105279	0.0552295	0.992852	ENSMUSG00000019762	10	1	3540240	3554877	Iyd	iodotyrosine deiodinase [Source:MGI Symbol;Acc:MGI:1917587]	MGI:1917587	70337	-	protein_coding
ENSMUSG00000057396	30	16	59	31	26	25	52	26	28.71	18.4969	44.2934	28.0421	29.4027	27.792	50.0938	27.6246	31.8069	-0.000441909	0.0135808	0.0553581	0.992852	ENSMUSG00000057396	13	1	67121660	67141787	Zfp759	zinc finger protein 759 [Source:MGI Symbol;Acc:MGI:2446280]	MGI:2446280	268670	-	protein_coding
ENSMUSG00000118383	18	12	25	12	24	13	21	11	17.226	13.8726	18.7684	10.855	27.1409	14.4518	20.2302	11.6873	16.779	-0.000425811	0.0145757	0.0554253	0.992852	ENSMUSG00000118383	19	-1	9828899	9836897	Gm50321	predicted gene, 50321 [Source:MGI Symbol;Acc:MGI:6303181]	MGI:6303181	-	-	lincRNA
ENSMUSG00000055148	482	439	586	535	340	482	459	437	461.274	507.508	439.931	483.952	384.496	535.829	442.174	464.306	464.934	0.000563479	0.00680788	0.055426	0.992852	ENSMUSG00000055148	8	1	72319033	72321656	Klf2	Kruppel-like factor 2 (lung) [Source:MGI Symbol;Acc:MGI:1342772]	MGI:1342772	16598	abnormal aorta tunica media morphology	protein_coding
ENSMUSG00000028553	33	62	23	37	30	29	21	28	31.581	71.6753	17.2669	33.4696	33.9262	32.2387	20.2302	29.7496	33.7672	0.000426276	0.0145468	0.0554632	0.992852	ENSMUSG00000028553	4	1	99030954	99046111	Angptl3	angiopoietin-like 3 [Source:MGI Symbol;Acc:MGI:1353627]	MGI:1353627	30924	abnormal liver physiology	protein_coding
ENSMUSG00000060487	332	270	616	342	280	271	398	282	317.724	312.135	462.453	309.368	316.644	301.265	383.41	299.62	337.827	-0.000482718	0.00840091	0.0555647	0.992852	ENSMUSG00000060487	10	-1	9622936	9675208	Samd5	sterile alpha motif domain containing 5 [Source:MGI Symbol;Acc:MGI:2444815]	MGI:2444815	320825	-	protein_coding
ENSMUSG00000018209	973	654	1392	1076	876	778	1121	857	931.161	756.059	1045.02	973.332	990.644	864.886	1079.91	910.549	943.945	-0.000555817	0.00688234	0.0556078	0.992852	ENSMUSG00000018209	2	1	164070322	164155524	Stk4	serine/threonine kinase 4 [Source:MGI Symbol;Acc:MGI:1929004]	MGI:1929004	58231	abnormal B cell physiology	protein_coding
ENSMUSG00000038023	879	703	1377	909	773	730	963	745	841.203	812.706	1033.76	822.266	874.164	811.526	927.699	791.551	864.36	-0.000597122	0.00648454	0.0556263	0.992852	ENSMUSG00000038023	5	1	124628576	124724455	Atp6v0a2	ATPase, H+ transporting, lysosomal V0 subunit A2 [Source:MGI Symbol;Acc:MGI:104855]	MGI:104855	21871	-	protein_coding
ENSMUSG00000108318	4	33	0	1	0	2	0	5	3.828	38.1498	0	0.904583	0	2.22336	0	5.31242	6.30227	0.000422357	0.0382467	0.055656	0.992852	ENSMUSG00000108318	7	-1	79602006	79603676	Gm45170	predicted gene 45170 [Source:MGI Symbol;Acc:MGI:5753746]	MGI:5753746	-	-	TEC
ENSMUSG00000050390	5512	4610	5173	6274	4513	4655	4523	5141	5274.99	5329.41	3883.56	5675.36	5103.62	5174.87	4357.2	5462.23	5032.65	0.000538405	0.00708696	0.0558789	0.992852	ENSMUSG00000050390	4	-1	129219578	129261404	C77080	expressed sequence C77080 [Source:MGI Symbol;Acc:MGI:2140651]	MGI:2140651	97130	-	protein_coding
ENSMUSG00000050730	467	251	961	523	363	308	556	458	446.919	290.17	721.457	473.097	410.506	342.397	535.618	486.618	463.348	-0.000449561	0.0110562	0.0560211	0.992852	ENSMUSG00000050730	9	-1	8994329	9239101	Arhgap42	Rho GTPase activating protein 42 [Source:MGI Symbol;Acc:MGI:1918794]	MGI:1918794	71544	increased mean systemic arterial blood pressure	protein_coding
ENSMUSG00000076752	2	8	3	1	1	7	1	4	1.914	9.24843	2.25221	0.904583	1.13087	7.78175	0.963342	4.24994	3.55564	0.000308112	0.0194925	0.0560374	0.992852	ENSMUSG00000076752	13	-1	19304649	19307551	Trgc2	T cell receptor gamma, constant 2 [Source:MGI Symbol;Acc:MGI:98626]	MGI:98626	-	-	TR_C_gene
ENSMUSG00000041609	368	521	426	400	273	387	344	285	352.176	602.304	319.813	361.833	308.728	430.22	331.39	302.808	376.159	0.000453248	0.0102819	0.0560862	0.992852	ENSMUSG00000041609	5	-1	115648175	115731621	Bicdl1	BICD family like cargo adaptor 1 [Source:MGI Symbol;Acc:MGI:1922915]	MGI:1922915	75665	abnormal spleen morphology	protein_coding
ENSMUSG00000031391	919	1460	768	886	835	865	737	773	879.483	1687.84	576.565	801.461	944.278	961.603	709.983	821.3	922.814	0.000446311	0.0118847	0.0561263	0.992852	ENSMUSG00000031391	X	-1	73853778	73896105	L1cam	L1 cell adhesion molecule [Source:MGI Symbol;Acc:MGI:96721]	MGI:96721	16728	abnormal Schwann cell morphology	protein_coding
ENSMUSG00000030830	74	41	119	79	70	53	89	66	70.818	47.3982	89.3376	71.4621	79.161	58.919	85.7375	70.1239	71.6197	-0.000450802	0.0106255	0.0561718	0.992852	ENSMUSG00000030830	7	1	127296260	127335138	Itgal	integrin alpha L [Source:MGI Symbol;Acc:MGI:96606]	MGI:96606	16408	abnormal T cell activation	protein_coding
ENSMUSG00000024608	6227	6406	6577	6500	5211	6378	6003	5544	5959.24	7405.68	4937.59	5879.79	5892.97	7090.29	5782.94	5890.41	6104.87	0.000534478	0.00710392	0.0563547	0.992852	ENSMUSG00000024608	18	1	60747098	60778546	Rps14	ribosomal protein S14 [Source:MGI Symbol;Acc:MGI:98107]	MGI:98107	20044	-	protein_coding
ENSMUSG00000027673	772	969	836	810	643	755	649	638	738.804	1120.22	627.615	732.713	727.151	839.318	625.209	677.865	761.111	0.000465456	0.00901749	0.0564387	0.992852	ENSMUSG00000027673	3	1	32736990	32751566	Ndufb5	NADH:ubiquinone oxidoreductase subunit B5 [Source:MGI Symbol;Acc:MGI:1913296]	MGI:1913296	66046	-	protein_coding
ENSMUSG00000029851	93	52	180	81	79	78	96	82	89.001	60.1148	135.132	73.2713	89.3389	86.711	92.4809	87.1237	89.1467	-0.000447389	0.0110216	0.0565103	0.992852	ENSMUSG00000029851	6	-1	42623016	42645254	Tcaf2	TRPM8 channel-associated factor 2 [Source:MGI Symbol;Acc:MGI:2385258]	MGI:2385258	232748	-	protein_coding
ENSMUSG00000018821	208	207	272	269	167	258	242	207	199.056	239.303	204.2	243.333	188.856	286.813	233.129	219.934	226.828	0.000491302	0.00795186	0.0565417	0.992852	ENSMUSG00000018821	19	-1	42123273	42129059	Avpi1	arginine vasopressin-induced 1 [Source:MGI Symbol;Acc:MGI:1916784]	MGI:1916784	69534	decreased red blood cell distribution width	protein_coding
ENSMUSG00000004665	1888	1840	1914	1848	1348	1804	1720	1616	1806.82	2127.14	1436.91	1671.67	1524.42	2005.47	1656.95	1716.97	1743.29	0.000522471	0.00726498	0.0566496	0.992852	ENSMUSG00000004665	10	1	79988584	79996062	Cnn2	calponin 2 [Source:MGI Symbol;Acc:MGI:105093]	MGI:105093	12798	abnormal immune system cell morphology	protein_coding
ENSMUSG00000026308	15	5	32	13	17	11	18	13	14.355	5.78027	24.0235	11.7596	19.2248	12.2285	17.3402	13.8123	14.8155	-0.000406755	0.0148215	0.0569554	0.992852	ENSMUSG00000026308	1	1	91351016	91362416	Klhl30	kelch-like 30 [Source:MGI Symbol;Acc:MGI:1918038]	MGI:1918038	70788	decreased caudal vertebrae number	protein_coding
ENSMUSG00000083807	0	1	0	4	0	1	0	1	0	1.15605	0	3.61833	0	1.11168	0	1.06248	0.868569	0.000393807	0.0353107	0.0569975	0.992852	ENSMUSG00000083807	2	1	45809472	45810470	Gm13466	predicted gene 13466 [Source:MGI Symbol;Acc:MGI:3649597]	MGI:3649597	-	-	processed_pseudogene
ENSMUSG00000014782	5	6	2	10	1	4	3	6	4.785	6.93632	1.50147	9.04583	1.13087	4.44672	2.89003	6.3749	4.63889	0.000320791	0.0169495	0.0570343	0.992852	ENSMUSG00000014782	8	1	105373274	105382862	Plekhg4	pleckstrin homology domain containing, family G (with RhoGef domain) member 4 [Source:MGI Symbol;Acc:MGI:2142544]	MGI:2142544	102075	-	protein_coding
ENSMUSG00000075044	13	22	8	14	12	17	8	13	12.441	25.4332	6.00589	12.6642	13.5705	18.8985	7.70674	13.8123	13.8165	0.000394536	0.0150749	0.057065	0.992852	ENSMUSG00000075044	19	-1	8160165	8218900	Slc22a29	solute carrier family 22. member 29 [Source:MGI Symbol;Acc:MGI:3605624]	MGI:3605624	236293	-	protein_coding
ENSMUSG00000037813	287	259	536	279	233	180	362	253	274.659	299.418	402.394	252.379	263.493	200.102	348.73	268.808	288.748	-0.000453911	0.00964658	0.0570964	0.992852	ENSMUSG00000037813	2	-1	158182533	158229222	D630003M21Rik	RIKEN cDNA D630003M21 gene [Source:MGI Symbol;Acc:MGI:3606579]	MGI:3606579	228846	-	protein_coding
ENSMUSG00000098116	3	1	4	0	3	1	3	0	2.871	1.15605	3.00294	0	3.39262	1.11168	2.89003	0	1.80304	-0.00032876	0.0264144	0.0571012	0.992852	ENSMUSG00000098116	8	-1	97565603	97566592	Gm7191	predicted gene 7191 [Source:MGI Symbol;Acc:MGI:3779693]	MGI:3779693	-	-	processed_pseudogene
ENSMUSG00000089317	5	0	6	1	5	4	5	0	4.785	0	4.50441	0.904583	5.65436	4.44672	4.81671	0	3.13897	-0.000304524	0.0204355	0.0571463	0.992852	ENSMUSG00000089317	15	-1	32241853	32241923	Snord123	small nucleolar RNA, C/D box 123 [Source:MGI Symbol;Acc:MGI:5297223]	MGI:5297223	-	-	snoRNA
ENSMUSG00000018927	394	272	1024	511	398	352	583	430	377.058	314.447	768.753	462.242	450.087	391.311	561.629	456.868	472.799	-0.000444202	0.0110021	0.0572126	0.992852	ENSMUSG00000018927	11	-1	83587882	83593087	Ccl6	chemokine (C-C motif) ligand 6 [Source:MGI Symbol;Acc:MGI:98263]	MGI:98263	20305	-	protein_coding
ENSMUSG00000026764	197	109	257	170	149	153	173	133	188.529	126.01	192.939	153.779	168.5	170.087	166.658	141.31	163.477	-0.000475734	0.00833586	0.0572917	0.992852	ENSMUSG00000026764	2	1	49619298	49774778	Kif5c	kinesin family member 5C [Source:MGI Symbol;Acc:MGI:1098269]	MGI:1098269	16574	abnormal vesicle-mediated transport	protein_coding
ENSMUSG00000098016	0	3	0	2	1	4	0	0	0	3.46816	0	1.80917	1.13087	4.44672	0	0	1.35686	0.00037009	0.0324307	0.0572917	0.992852	ENSMUSG00000098016	7	1	36234292	36235266	Gm9211	predicted gene 9211 [Source:MGI Symbol;Acc:MGI:3648971]	MGI:3648971	-	-	processed_pseudogene
ENSMUSG00000070348	3126	4107	4065	3439	2703	3996	3471	2834	2991.58	4747.91	3051.74	3110.86	3056.75	4442.27	3343.76	3011.08	3469.49	0.000465867	0.00876589	0.0572964	0.992852	ENSMUSG00000070348	7	-1	144929931	144939925	Ccnd1	cyclin D1 [Source:MGI Symbol;Acc:MGI:88313]	MGI:88313	12443	abnormal digestive system physiology	protein_coding
ENSMUSG00000109718	4	20	0	8	5	6	2	1	3.828	23.1211	0	7.23667	5.65436	6.67008	1.92668	1.06248	6.18742	0.000303956	0.0194921	0.057301	0.992852	ENSMUSG00000109718	8	-1	65012987	65018523	Trim61	tripartite motif-containing 61 [Source:MGI Symbol;Acc:MGI:2387432]	MGI:2387432	260296	-	protein_coding
ENSMUSG00000021830	224	246	260	307	197	172	202	240	214.368	284.389	195.191	277.707	222.782	191.209	194.595	254.996	229.405	0.000468637	0.00854155	0.0577083	0.992852	ENSMUSG00000021830	14	-1	45133465	45220328	Txndc16	thioredoxin domain containing 16 [Source:MGI Symbol;Acc:MGI:1917811]	MGI:1917811	70561	-	protein_coding
ENSMUSG00000085327	8	1	6	3	7	1	4	3	7.656	1.15605	4.50441	2.71375	7.9161	1.11168	3.85337	3.18745	4.01235	-0.000310603	0.0175546	0.0577188	0.992852	ENSMUSG00000085327	10	1	81409575	81411579	Gm16104	predicted gene 16104 [Source:MGI Symbol;Acc:MGI:3801749]	MGI:3801749	-	-	antisense
ENSMUSG00000100975	32	47	33	31	21	41	27	28	30.624	54.3345	24.7743	28.0421	23.7483	45.5788	26.0102	29.7496	32.8577	0.000431105	0.0133144	0.0577824	0.992852	ENSMUSG00000100975	12	-1	104925501	104926689	Gm28875	predicted gene 28875 [Source:MGI Symbol;Acc:MGI:5579581]	MGI:5579581	-	-	lincRNA
ENSMUSG00000060012	1296	1098	1743	1592	1118	1288	1272	1407	1240.27	1269.35	1308.53	1440.1	1264.31	1431.84	1225.37	1494.92	1334.34	0.000645454	0.00609528	0.0578415	0.992852	ENSMUSG00000060012	14	1	64647265	64809617	Kif13b	kinesin family member 13B [Source:MGI Symbol;Acc:MGI:1098265]	MGI:1098265	16554	increased circulating alkaline phosphatase level	protein_coding
ENSMUSG00000042216	148	158	180	195	140	164	170	162	141.636	182.657	135.132	176.394	158.322	182.315	163.768	172.122	164.043	0.000488521	0.00784531	0.0578416	0.992852	ENSMUSG00000042216	5	-1	113243220	113310786	Sgsm1	small G protein signaling modulator 1 [Source:MGI Symbol;Acc:MGI:107320]	MGI:107320	52850	decreased CD4-positive alpha beta T cell number	protein_coding
ENSMUSG00000084983	5	10	5	6	2	6	1	6	4.785	11.5605	3.75368	5.4275	2.26174	6.67008	0.963342	6.3749	5.2246	0.000323816	0.0165363	0.0579656	0.992852	ENSMUSG00000084983	11	-1	120526855	120531784	Gm11789	predicted gene 11789 [Source:MGI Symbol;Acc:MGI:3650495]	MGI:3650495	-	-	antisense
ENSMUSG00000048330	9	16	14	15	10	13	7	17	8.613	18.4969	10.5103	13.5688	11.3087	14.4518	6.7434	18.0622	12.7194	0.000400317	0.0147851	0.0579781	0.992852	ENSMUSG00000048330	7	-1	109034312	109083331	Ric3	RIC3 acetylcholine receptor chaperone [Source:MGI Symbol;Acc:MGI:2443887]	MGI:2443887	320360	-	protein_coding
ENSMUSG00000072966	50	42	50	69	41	48	42	61	47.85	48.5543	37.5368	62.4163	46.3657	53.3606	40.4604	64.8115	50.1694	0.000439727	0.0112013	0.0580187	0.992852	ENSMUSG00000072966	X	1	135839034	135844730	Gprasp2	G protein-coupled receptor associated sorting protein 2 [Source:MGI Symbol;Acc:MGI:2442071]	MGI:2442071	245607	-	protein_coding
ENSMUSG00000001376	331	227	580	363	258	253	417	287	316.767	262.424	435.427	328.364	291.765	281.255	401.714	304.933	327.831	-0.000462896	0.00872858	0.0580747	0.992852	ENSMUSG00000001376	6	1	3498382	3603531	Vps50	VPS50 EARP/GARPII complex subunit [Source:MGI Symbol;Acc:MGI:1920538]	MGI:1920538	73288	-	protein_coding
ENSMUSG00000023829	248	465	305	275	263	334	283	238	237.336	537.565	228.974	248.76	297.419	371.301	272.626	252.871	305.857	0.00043792	0.0115476	0.0581434	0.992852	ENSMUSG00000023829	17	-1	12648869	12675829	Slc22a1	solute carrier family 22 (organic cation transporter), member 1 [Source:MGI Symbol;Acc:MGI:108111]	MGI:108111	20517	abnormal digestive system physiology	protein_coding
ENSMUSG00000000308	1029	1329	908	938	784	969	727	764	984.753	1536.4	681.668	848.499	886.603	1077.22	700.35	811.738	940.903	0.000441551	0.0106564	0.0581448	0.992852	ENSMUSG00000000308	2	1	121357714	121363737	Ckmt1	creatine kinase, mitochondrial 1, ubiquitous [Source:MGI Symbol;Acc:MGI:99441]	MGI:99441	12716	abnormal hearing physiology	protein_coding
ENSMUSG00000038967	576	865	658	659	462	508	497	470	551.232	999.987	493.984	596.12	522.463	564.733	478.781	499.367	588.333	0.000443137	0.010356	0.0581729	0.992852	ENSMUSG00000038967	11	-1	95026258	95041354	Pdk2	pyruvate dehydrogenase kinase, isoenzyme 2 [Source:MGI Symbol;Acc:MGI:1343087]	MGI:1343087	18604	impaired skeletal muscle contractility	protein_coding
ENSMUSG00000055884	103	74	174	108	103	72	129	103	98.571	85.548	130.628	97.695	116.48	80.0409	124.271	109.436	105.334	-0.000450551	0.00948413	0.0582164	0.992852	ENSMUSG00000055884	12	1	65075603	65132058	Fancm	Fanconi anemia, complementation group M [Source:MGI Symbol;Acc:MGI:2442306]	MGI:2442306	104806	Leydig cell hyperplasia	protein_coding
ENSMUSG00000025355	242	80	486	277	217	175	292	235	231.594	92.4843	364.858	250.57	245.399	194.544	281.296	249.684	238.804	-0.000433682	0.0125456	0.0582486	0.992852	ENSMUSG00000025355	10	1	128790910	128800824	Mmp19	matrix metallopeptidase 19 [Source:MGI Symbol;Acc:MGI:1927899]	MGI:1927899	58223	abnormal T cell activation	protein_coding
ENSMUSG00000031271	7	6	19	9	10	6	22	5	6.699	6.93632	14.264	8.14125	11.3087	6.67008	21.1935	5.31242	10.0657	-0.000366623	0.0153729	0.0583001	0.992852	ENSMUSG00000031271	X	-1	139079257	139085236	Serpina7	serine (or cysteine) peptidase inhibitor, clade A (alpha-1 antiproteinase, antitrypsin), member 7 [Source:MGI Symbol;Acc:MGI:3041197]	MGI:3041197	331535	increased prepulse inhibition	protein_coding
ENSMUSG00000027223	557	784	555	604	496	507	503	500	533.049	906.346	416.658	546.368	560.912	563.621	484.561	531.242	567.845	0.00044611	0.00985535	0.0583537	0.992852	ENSMUSG00000027223	2	-1	92383676	92401263	Mapk8ip1	mitogen-activated protein kinase 8 interacting protein 1 [Source:MGI Symbol;Acc:MGI:1309464]	MGI:1309464	19099	abnormal NMDA-mediated synaptic currents	protein_coding
ENSMUSG00000068206	188	209	201	224	119	187	191	151	179.916	241.615	150.898	202.627	134.574	207.884	183.998	160.435	182.743	0.000453534	0.00920289	0.0583603	0.992852	ENSMUSG00000068206	15	1	79229173	79249484	Pick1	protein interacting with C kinase 1 [Source:MGI Symbol;Acc:MGI:894645]	MGI:894645	18693	abnormal acrosome morphology	protein_coding
ENSMUSG00000015790	454	444	515	477	373	446	418	425	434.478	513.288	386.629	431.486	421.815	495.809	402.677	451.556	442.217	0.000552151	0.00674114	0.0583615	0.992852	ENSMUSG00000015790	2	-1	26913381	26916530	Surf1	surfeit gene 1 [Source:MGI Symbol;Acc:MGI:98443]	MGI:98443	20930	abnormal enzyme/coenzyme activity	protein_coding
ENSMUSG00000020601	284	151	411	298	245	214	293	238	271.788	174.564	308.552	269.566	277.064	237.899	282.259	252.871	259.32	-0.000468271	0.00841044	0.0584353	0.992852	ENSMUSG00000020601	12	-1	15791727	15816922	Trib2	tribbles pseudokinase 2 [Source:MGI Symbol;Acc:MGI:2145021]	MGI:2145021	217410	abnormal embryo size	protein_coding
ENSMUSG00000051236	456	226	534	422	360	307	392	346	436.392	261.268	400.893	381.734	407.114	341.286	377.63	367.619	371.742	-0.000482825	0.00791379	0.0584804	0.992852	ENSMUSG00000051236	10	-1	120781096	120899101	Msrb3	methionine sulfoxide reductase B3 [Source:MGI Symbol;Acc:MGI:2443538]	MGI:2443538	320183	abnormal outer hair cell stereociliary bundle morphology	protein_coding
ENSMUSG00000103472	54	28	77	43	31	27	47	33	51.678	32.3695	57.8067	38.8971	35.057	30.0153	45.2771	35.062	40.7703	-0.000433617	0.0121399	0.0586256	0.992852	ENSMUSG00000103472	18	1	37714764	37841873	Pcdhga7	protocadherin gamma subfamily A, 7 [Source:MGI Symbol;Acc:MGI:1935219]	MGI:1935219	93715	-	protein_coding
ENSMUSG00000025810	2090	1553	2557	2025	1976	1496	1974	1760	2000.13	1795.35	1919.63	1831.78	2234.6	1663.07	1901.64	1869.97	1902.02	-0.000620105	0.00620038	0.0586317	0.992852	ENSMUSG00000025810	8	1	128358604	128503363	Nrp1	neuropilin 1 [Source:MGI Symbol;Acc:MGI:106206]	MGI:106206	18186	preweaning lethality complete penetrance	protein_coding
ENSMUSG00000026655	4054	3498	3594	4407	3247	3392	3353	3760	3879.68	4043.88	2698.14	3986.5	3671.94	3770.82	3230.09	3994.94	3659.5	0.00051051	0.00727237	0.0587777	0.992852	ENSMUSG00000026655	2	1	3570488	3782142	Fam107b	family with sequence similarity 107, member B [Source:MGI Symbol;Acc:MGI:1913790]	MGI:1913790	66540	abnormal coat/ hair morphology	protein_coding
ENSMUSG00000021379	92	114	103	104	70	83	82	89	88.044	131.79	77.3258	94.0767	79.161	92.2694	78.9941	94.5611	92.0278	0.000445116	0.0097455	0.0588034	0.992852	ENSMUSG00000021379	13	1	48261228	48266026	Id4	inhibitor of DNA binding 4 [Source:MGI Symbol;Acc:MGI:99414]	MGI:99414	15904	abnormal astrocyte morphology	protein_coding
ENSMUSG00000022142	300	233	538	319	276	256	360	274	287.1	269.361	403.896	288.562	312.121	284.59	346.803	291.121	310.444	-0.000485245	0.00779018	0.058914	0.992852	ENSMUSG00000022142	15	1	8109273	8161247	Nup155	nucleoporin 155 [Source:MGI Symbol;Acc:MGI:2181182]	MGI:2181182	170762	embryonic lethality complete penetrance	protein_coding
ENSMUSG00000033222	175	133	284	177	149	136	189	135	167.475	153.755	213.209	160.111	168.5	151.188	182.072	143.435	167.468	-0.000474683	0.00809412	0.058926	0.992852	ENSMUSG00000033222	3	-1	100938860	100969663	Ttf2	transcription termination factor, RNA polymerase II [Source:MGI Symbol;Acc:MGI:1921294]	MGI:1921294	74044	-	protein_coding
ENSMUSG00000076469	0	2	1	7	1	4	3	4	0	2.31211	0.750736	6.33208	1.13087	4.44672	2.89003	4.24994	2.76406	0.00029899	0.0202858	0.0589523	0.992852	ENSMUSG00000076469	6	1	41121396	41121832	Trbv13-2	T cell receptor beta, variable 13-2 [Source:MGI Symbol;Acc:MGI:98608]	MGI:98608	-	abnormal T cell differentiation	TR_V_gene
ENSMUSG00000040276	24	32	23	36	18	18	22	31	22.968	36.9937	17.2669	32.565	20.3557	20.0102	21.1935	32.937	25.5363	0.000423835	0.01339	0.0590433	0.992852	ENSMUSG00000040276	17	1	27655509	27711482	Pacsin1	protein kinase C and casein kinase substrate in neurons 1 [Source:MGI Symbol;Acc:MGI:1345181]	MGI:1345181	23969	abnormal inhibitory postsynaptic currents	protein_coding
ENSMUSG00000073758	106	145	118	127	113	119	124	132	101.442	167.628	88.5868	114.882	127.789	132.29	119.454	140.248	124.04	0.000444244	0.00972036	0.059054	0.992852	ENSMUSG00000073758	4	-1	126150602	126163491	Sh3d21	SH3 domain containing 21 [Source:MGI Symbol;Acc:MGI:1914188]	MGI:1914188	66938	-	protein_coding
ENSMUSG00000027368	94	178	75	92	87	89	60	71	89.958	205.778	56.3052	83.2217	98.3858	98.9395	57.8005	75.4364	95.7281	0.000420944	0.0136326	0.0590616	0.992852	ENSMUSG00000027368	2	1	127336159	127338376	Dusp2	dual specificity phosphatase 2 [Source:MGI Symbol;Acc:MGI:101911]	MGI:101911	13537	abnormal cytokine secretion	protein_coding
ENSMUSG00000041445	617	479	668	662	503	723	537	607	590.469	553.75	501.491	598.834	568.828	803.744	517.315	644.928	597.42	0.000482831	0.00782474	0.0591368	0.992852	ENSMUSG00000041445	14	1	34375465	34404287	Mmrn2	multimerin 2 [Source:MGI Symbol;Acc:MGI:2385618]	MGI:2385618	105450	-	protein_coding
ENSMUSG00000040183	129	93	241	133	121	95	153	128	123.453	107.513	180.927	120.31	136.835	105.61	147.391	135.998	132.255	-0.000447635	0.00936021	0.0591958	0.992852	ENSMUSG00000040183	4	-1	32804035	32950841	Ankrd6	ankyrin repeat domain 6 [Source:MGI Symbol;Acc:MGI:2154278]	MGI:2154278	140577	abnormal vestibular hair cell morphology	protein_coding
ENSMUSG00000062203	1922	1316	2865	2069	1647	1464	2051	1713	1839.35	1521.37	2150.86	1871.58	1862.55	1627.5	1975.82	1820.04	1833.63	-0.000559206	0.00661379	0.059343	0.992852	ENSMUSG00000062203	16	-1	11219292	11254325	Gspt1	G1 to S phase transition 1 [Source:MGI Symbol;Acc:MGI:1316728]	MGI:1316728	14852	-	protein_coding
ENSMUSG00000054452	4403	6143	4793	4343	3795	4680	3919	3704	4213.67	7101.64	3598.28	3928.61	4291.66	5202.66	3775.34	3935.44	4505.91	0.000443571	0.00965914	0.0593443	0.992852	ENSMUSG00000054452	10	1	81559488	81566362	Tle5	TLE family member 5, transcriptional modulator [Source:MGI Symbol;Acc:MGI:95806]	MGI:95806	14797	abnormal mating frequency	protein_coding
ENSMUSG00000024401	265	232	217	272	192	237	206	224	253.605	268.205	162.91	246.047	217.127	263.468	198.449	237.996	230.976	0.000460825	0.00853755	0.059382	0.992852	ENSMUSG00000024401	17	-1	35199381	35202007	Tnf	tumor necrosis factor [Source:MGI Symbol;Acc:MGI:104798]	MGI:104798	21926	abnormal Peyer's patch T cell area morphology	protein_coding
ENSMUSG00000054034	8	9	4	11	3	11	7	9	7.656	10.4045	3.00294	9.95042	3.39262	12.2285	6.7434	9.56236	7.86759	0.000354774	0.01541	0.0594661	0.992852	ENSMUSG00000054034	X	-1	136200948	136203876	Tceal5	transcription elongation factor A (SII)-like 5 [Source:MGI Symbol;Acc:MGI:3036236]	MGI:3036236	331532	decreased food intake	protein_coding
ENSMUSG00000034685	343	429	440	446	249	345	374	294	328.251	495.947	330.324	403.444	281.587	383.529	360.29	312.37	361.968	0.000459396	0.00857383	0.059518	0.992852	ENSMUSG00000034685	11	-1	102436981	102447682	Fam171a2	family with sequence similarity 171, member A2 [Source:MGI Symbol;Acc:MGI:2448496]	MGI:2448496	217219	-	protein_coding
ENSMUSG00000030621	444	761	457	441	375	389	346	370	424.908	879.757	343.086	398.921	424.077	432.443	333.316	393.119	453.704	0.000430301	0.0117812	0.0596498	0.992852	ENSMUSG00000030621	7	1	89632392	89854359	Me3	malic enzyme 3, NADP(+)-dependent, mitochondrial [Source:MGI Symbol;Acc:MGI:1916679]	MGI:1916679	109264	-	protein_coding
ENSMUSG00000043439	314	220	330	357	208	315	257	294	300.498	254.332	247.743	322.936	235.221	350.179	247.579	312.37	283.857	0.000473517	0.008019	0.0596634	0.992852	ENSMUSG00000043439	11	-1	97627389	97629702	Epop	elongin BC and polycomb repressive complex 2 associated protein [Source:MGI Symbol;Acc:MGI:2143991]	MGI:2143991	103551	-	protein_coding
ENSMUSG00000027132	177	78	220	168	140	99	150	138	169.389	90.1722	165.162	151.97	158.322	110.056	144.501	146.623	142.024	-0.000441441	0.00972349	0.0596826	0.992852	ENSMUSG00000027132	2	1	112379211	112414240	Katnbl1	katanin p80 subunit B like 1 [Source:MGI Symbol;Acc:MGI:1919675]	MGI:1919675	72425	-	protein_coding
ENSMUSG00000021876	392	303	674	438	345	262	481	369	375.144	350.284	505.996	396.208	390.151	291.26	463.368	392.057	395.558	-0.000465283	0.00828919	0.0597287	0.992852	ENSMUSG00000021876	14	1	51091077	51106151	Rnase4	ribonuclease, RNase A family 4 [Source:MGI Symbol;Acc:MGI:1926217]	MGI:1926217	58809	-	protein_coding
ENSMUSG00000018008	443	286	810	510	423	405	612	434	423.951	330.631	608.096	461.338	478.359	450.23	589.565	461.118	475.411	-0.000454483	0.00876626	0.0597351	0.992852	ENSMUSG00000018008	15	1	78597047	78622019	Cyth4	cytohesin 4 [Source:MGI Symbol;Acc:MGI:2441702]	MGI:2441702	72318	-	protein_coding
ENSMUSG00000090733	5461	5587	5179	5533	4554	5237	4718	4730	5226.18	6458.87	3888.06	5005.06	5149.99	5821.86	4545.05	5025.55	5140.08	0.000488894	0.007602	0.0597436	0.992852	ENSMUSG00000090733	3	-1	90212522	90213651	Rps27	ribosomal protein S27 [Source:MGI Symbol;Acc:MGI:1888676]	MGI:1888676	57294	-	protein_coding
ENSMUSG00000024087	1077	346	1140	986	889	558	949	876	1030.69	399.995	855.839	891.919	1005.34	620.317	914.212	930.736	831.131	-0.000432609	0.0110581	0.0597477	0.992852	ENSMUSG00000024087	17	-1	79701537	79715061	Cyp1b1	cytochrome P450, family 1, subfamily b, polypeptide 1 [Source:MGI Symbol;Acc:MGI:88590]	MGI:88590	13078	abnormal canal of Schlemm morphology	protein_coding
ENSMUSG00000037573	790	781	813	894	664	680	759	769	756.03	902.878	610.348	808.698	750.899	755.942	731.177	817.05	766.628	0.000536128	0.00683111	0.0597758	0.992852	ENSMUSG00000037573	11	1	94211454	94215495	Tob1	transducer of ErbB-2.1 [Source:MGI Symbol;Acc:MGI:1349721]	MGI:1349721	22057	abnormal bone ossification	protein_coding
ENSMUSG00000029206	2	12	6	10	5	5	5	8	1.914	13.8726	4.50441	9.04583	5.65436	5.5584	4.81671	8.49987	6.73328	0.000336593	0.0156762	0.0602116	0.992852	ENSMUSG00000029206	5	1	66259897	66298026	Nsun7	NOL1/NOP2/Sun domain family, member 7 [Source:MGI Symbol;Acc:MGI:1918168]	MGI:1918168	70918	abnormal sperm midpiece morphology	protein_coding
ENSMUSG00000074909	216	136	337	235	191	162	226	180	206.712	157.223	252.998	212.577	215.997	180.092	217.715	191.247	204.32	-0.000469857	0.00805237	0.0602125	0.992852	ENSMUSG00000074909	19	-1	29808400	29812974	Ranbp6	RAN binding protein 6 [Source:MGI Symbol;Acc:MGI:2683212]	MGI:2683212	240614	-	protein_coding
ENSMUSG00000008601	434	617	393	421	331	465	403	326	415.338	713.285	295.039	380.83	374.319	516.931	388.227	346.37	428.792	0.000431407	0.0108643	0.0602222	0.992852	ENSMUSG00000008601	3	-1	88542029	88548300	Rab25	RAB25, member RAS oncogene family [Source:MGI Symbol;Acc:MGI:1858203]	MGI:1858203	53868	abnormal vagina epithelium morphology	protein_coding
ENSMUSG00000106607	6	0	3	2	5	1	3	1	5.742	0	2.25221	1.80917	5.65436	1.11168	2.89003	1.06248	2.56524	-0.00029601	0.0208909	0.0603435	0.992852	ENSMUSG00000106607	5	-1	52174370	52175755	Gm43178	predicted gene 43178 [Source:MGI Symbol;Acc:MGI:5663315]	MGI:5663315	-	-	TEC
ENSMUSG00000075585	196	132	291	149	160	180	187	122	187.572	152.599	218.464	134.783	180.939	200.102	180.145	129.623	173.029	-0.000445395	0.00910116	0.0605067	0.992852	ENSMUSG00000075585	5	1	138995056	139000577	6330403L08Rik	RIKEN cDNA 6330403L08 gene [Source:MGI Symbol;Acc:MGI:1917994]	MGI:1917994	-	-	antisense
ENSMUSG00000021620	58	85	80	67	44	56	43	59	55.506	98.2646	60.0589	60.6071	49.7584	62.254	41.4237	62.6866	61.3199	0.000427596	0.0114697	0.0605304	0.992852	ENSMUSG00000021620	13	1	91741512	91786148	Acot12	acyl-CoA thioesterase 12 [Source:MGI Symbol;Acc:MGI:1921406]	MGI:1921406	74156	-	protein_coding
ENSMUSG00000002997	66	113	87	74	77	99	74	78	63.162	130.634	65.314	66.9392	87.0771	110.056	71.2873	82.8738	84.668	0.000427335	0.0114208	0.0606342	0.992852	ENSMUSG00000002997	12	-1	31958476	32061296	Prkar2b	protein kinase, cAMP dependent regulatory, type II beta [Source:MGI Symbol;Acc:MGI:97760]	MGI:97760	19088	abnormal energy expenditure	protein_coding
ENSMUSG00000006342	135	277	169	142	136	175	128	115	129.195	320.227	126.874	128.451	153.799	194.544	123.308	122.186	162.323	0.000422571	0.0125096	0.0606638	0.992852	ENSMUSG00000006342	10	-1	75636706	75644008	Susd2	sushi domain containing 2 [Source:MGI Symbol;Acc:MGI:1918983]	MGI:1918983	71733	-	protein_coding
ENSMUSG00000026065	90	75	111	96	58	197	70	67	86.13	86.704	83.3317	86.84	65.5906	219.001	67.434	71.1864	95.7772	0.000414339	0.0134876	0.0606678	0.992852	ENSMUSG00000026065	1	1	40580081	40630725	Slc9a4	solute carrier family 9 (sodium/hydrogen exchanger), member 4 [Source:MGI Symbol;Acc:MGI:105074]	MGI:105074	110895	abnormal bone structure	protein_coding
ENSMUSG00000020486	491	788	330	420	388	389	322	379	469.887	910.971	247.743	379.925	438.778	432.443	310.196	402.681	449.078	0.000420944	0.0126997	0.0607745	0.992852	ENSMUSG00000020486	11	1	87566653	87590539	Septin4	septin 4 [Source:MGI Symbol;Acc:MGI:1270156]	MGI:1270156	18952	abnormal sperm fibrous sheath morphology	protein_coding
ENSMUSG00000075590	1141	1535	1188	1158	901	955	883	963	1091.94	1774.54	891.874	1047.51	1018.92	1061.65	850.631	1023.17	1095.03	0.000436886	0.00967883	0.060838	0.992852	ENSMUSG00000075590	15	-1	76085518	76091627	Nrbp2	nuclear receptor binding protein 2 [Source:MGI Symbol;Acc:MGI:2385017]	MGI:2385017	223649	decreased eosinophil cell number	protein_coding
ENSMUSG00000025899	198	141	282	187	166	126	188	163	189.486	163.004	211.707	169.157	187.725	140.072	181.108	173.185	176.93	-0.000476476	0.00777445	0.0608473	0.992852	ENSMUSG00000025899	9	1	3335140	3391154	Alkbh8	alkB homolog 8, tRNA methyltransferase [Source:MGI Symbol;Acc:MGI:1914917]	MGI:1914917	67667	abnormal kidney morphology	protein_coding
ENSMUSG00000022018	222	233	191	245	211	210	191	229	212.454	269.361	143.391	221.623	238.614	233.453	183.998	243.309	218.275	0.000443642	0.00907778	0.0609896	0.992852	ENSMUSG00000022018	14	-1	79288756	79301645	Rgcc	regulator of cell cycle [Source:MGI Symbol;Acc:MGI:1913464]	MGI:1913464	66214	abnormal placental labyrinth vasculature morphology	protein_coding
ENSMUSG00000041571	1297	1539	1618	1351	1118	1466	1279	1193	1241.23	1779.17	1214.69	1222.09	1264.31	1629.72	1232.11	1267.54	1356.36	0.000479103	0.00768278	0.0610549	0.992852	ENSMUSG00000041571	7	-1	15917208	15922402	Selenow	selenoprotein W [Source:MGI Symbol;Acc:MGI:1100878]	MGI:1100878	20364	decreased leukocyte cell number	protein_coding
ENSMUSG00000054808	17476	15171	17865	18719	14589	16601	15138	15584	16724.5	17538.5	13411.9	16932.9	16498.3	18455	14583.1	16557.8	16337.7	0.000575217	0.0063953	0.0610631	0.992852	ENSMUSG00000054808	7	-1	28893248	28962340	Actn4	actinin alpha 4 [Source:MGI Symbol;Acc:MGI:1890773]	MGI:1890773	60595	abnormal retina morphology	protein_coding
ENSMUSG00000063430	12	38	9	7	8	19	12	10	11.484	43.9301	6.75662	6.33208	9.04697	21.1219	11.5601	10.6248	15.1071	0.000342269	0.0154189	0.0610659	0.992852	ENSMUSG00000063430	5	1	113490333	113589725	Wscd2	WSC domain containing 2 [Source:MGI Symbol;Acc:MGI:2445030]	MGI:2445030	320916	abnormal behavior	protein_coding
ENSMUSG00000095442	11	1	5	0	7	3	0	0	10.527	1.15605	3.75368	0	7.9161	3.33504	0	0	3.33598	-0.000306588	0.0242612	0.0610931	0.992852	ENSMUSG00000095442	12	-1	114487136	114487569	Ighv1-4	immunoglobulin heavy variable 1-4 [Source:MGI Symbol;Acc:MGI:4439618]	MGI:4439618	-	-	IG_V_gene
ENSMUSG00000083935	0	1	0	1	1	3	0	3	0	1.15605	0	0.904583	1.13087	3.33504	0	3.18745	1.21425	0.000342149	0.0300123	0.0611198	0.992852	ENSMUSG00000083935	11	-1	65037052	65037541	Gm12294	predicted gene 12294 [Source:MGI Symbol;Acc:MGI:3649526]	MGI:3649526	-	-	processed_pseudogene
ENSMUSG00000002297	76	59	159	89	72	64	108	65	72.732	68.2072	119.367	80.5079	81.4228	71.1475	104.041	69.0615	83.3108	-0.00042951	0.0104818	0.0611337	0.992852	ENSMUSG00000002297	5	-1	8396973	8422716	Dbf4	DBF4 zinc finger [Source:MGI Symbol;Acc:MGI:1351328]	MGI:1351328	27214	abnormal embryo size	protein_coding
ENSMUSG00000029641	663	321	717	562	541	464	543	498	634.491	371.093	538.278	508.376	611.802	515.819	523.095	529.117	529.009	-0.000471929	0.00785363	0.0611919	0.992852	ENSMUSG00000029641	5	1	146845071	146847726	Rasl11a	RAS-like, family 11, member A [Source:MGI Symbol;Acc:MGI:1916145]	MGI:1916145	68895	-	protein_coding
ENSMUSG00000045064	43	49	54	44	25	54	33	41	41.151	56.6466	40.5397	39.8017	28.2718	60.0307	31.7903	43.5618	42.7242	0.000422695	0.011946	0.0612325	0.992852	ENSMUSG00000045064	12	1	85274286	85299358	Zc2hc1c	zinc finger, C2HC-type containing 1C [Source:MGI Symbol;Acc:MGI:1919600]	MGI:1919600	72350	-	protein_coding
ENSMUSG00000033285	450	318	669	481	370	354	578	395	430.65	367.625	502.242	435.105	418.423	393.534	556.812	419.681	440.509	-0.000488786	0.00744679	0.061233	0.992852	ENSMUSG00000033285	3	-1	100138180	100162407	Wdr3	WD repeat domain 3 [Source:MGI Symbol;Acc:MGI:2443143]	MGI:2443143	269470	preweaning lethality incomplete penetrance	protein_coding
ENSMUSG00000031554	0	10	4	3	0	1	2	6	0	11.5605	3.00294	2.71375	0	1.11168	1.92668	6.3749	3.33631	0.000294695	0.0213471	0.0612425	0.992852	ENSMUSG00000031554	8	-1	24727093	24824369	Adam5	a disintegrin and metallopeptidase domain 5 [Source:MGI Symbol;Acc:MGI:104730]	MGI:104730	11499	-	protein_coding
ENSMUSG00000112301	0	8	1	3	2	2	0	1	0	9.24843	0.750736	2.71375	2.26174	2.22336	0	1.06248	2.28256	0.000308802	0.0247905	0.0612952	0.992852	ENSMUSG00000112301	10	1	115315646	115316374	Gm10752	predicted gene 10752 [Source:MGI Symbol;Acc:MGI:3642645]	MGI:3642645	-	-	TEC
ENSMUSG00000001943	42	53	30	41	31	74	43	32	40.194	61.2709	22.5221	37.0879	35.057	82.2643	41.4237	33.9995	44.2274	0.00040996	0.0135609	0.0613255	0.992852	ENSMUSG00000001943	9	1	37539255	37544205	Vsig2	V-set and immunoglobulin domain containing 2 [Source:MGI Symbol;Acc:MGI:1928009]	MGI:1928009	57276	-	protein_coding
ENSMUSG00000094797	4	5	4	3	1	17	1	2	3.828	5.78027	3.00294	2.71375	1.13087	18.8985	0.963342	2.12497	4.80534	0.000293151	0.0184451	0.0613599	0.992852	ENSMUSG00000094797	6	-1	70406469	70406992	Igkv6-15	immunoglobulin kappa variable 6-15 [Source:MGI Symbol;Acc:MGI:1330831]	MGI:1330831	-	-	IG_V_gene
ENSMUSG00000020990	316	744	322	329	288	403	226	245	302.412	860.104	241.737	297.608	325.691	448.007	217.715	260.309	369.198	0.000387906	0.0144748	0.0613736	0.992852	ENSMUSG00000020990	12	-1	69746848	69791267	Cdkl1	cyclin-dependent kinase-like 1 (CDC2-related kinase) [Source:MGI Symbol;Acc:MGI:1918341]	MGI:1918341	71091	-	protein_coding
ENSMUSG00000029359	162	308	133	137	126	144	112	117	155.034	356.065	99.8479	123.928	142.49	160.082	107.894	124.311	158.706	0.000412708	0.0132951	0.061446	0.992852	ENSMUSG00000029359	5	1	118027743	118061878	Tesc	tescalcin [Source:MGI Symbol;Acc:MGI:1930803]	MGI:1930803	57816	-	protein_coding
ENSMUSG00000005465	59	34	58	42	47	24	64	47	56.463	39.3058	43.5427	37.9925	53.151	26.6803	61.6539	49.9367	46.0907	-0.000422055	0.0118513	0.0614712	0.992852	ENSMUSG00000005465	8	-1	84030294	84042589	Il27ra	interleukin 27 receptor, alpha [Source:MGI Symbol;Acc:MGI:1355318]	MGI:1355318	50931	abnormal T-helper 1 physiology	protein_coding
ENSMUSG00000117007	6	6	5	9	6	12	5	13	5.742	6.93632	3.75368	8.14125	6.78523	13.3402	4.81671	13.8123	7.91596	0.000347868	0.0152473	0.0614993	0.992852	ENSMUSG00000117007	17	1	29053336	29060167	Gm41556	predicted gene, 41556 [Source:MGI Symbol;Acc:MGI:5624441]	MGI:5624441	-	-	lincRNA
ENSMUSG00000029802	473	431	824	515	477	342	542	423	452.661	498.259	618.606	465.86	539.426	380.194	522.132	449.431	490.821	-0.00047793	0.00765937	0.0615049	0.992852	ENSMUSG00000029802	6	1	58584523	58695676	Abcg2	ATP binding cassette subfamily G member 2 (Junior blood group) [Source:MGI Symbol;Acc:MGI:1347061]	MGI:1347061	26357	abnormal sleep behavior	protein_coding
ENSMUSG00000022708	1473	987	2303	1456	1333	1184	1356	1278	1409.66	1141.03	1728.94	1317.07	1507.45	1316.23	1306.29	1357.85	1385.57	-0.00051637	0.00693781	0.0618914	0.992852	ENSMUSG00000022708	16	1	42875881	43642602	Zbtb20	zinc finger and BTB domain containing 20 [Source:MGI Symbol;Acc:MGI:1929213]	MGI:1929213	56490	abnormal Ammon gyrus morphology	protein_coding
ENSMUSG00000074796	726	1214	986	780	421	894	754	523	694.782	1403.45	740.225	705.575	476.097	993.841	726.36	555.679	787.001	0.000420564	0.0117755	0.0618923	0.992852	ENSMUSG00000074796	2	-1	130684113	130697519	Slc4a11	solute carrier family 4, sodium bicarbonate transporter-like, member 11 [Source:MGI Symbol;Acc:MGI:2138987]	MGI:2138987	269356	abnormal Descemet membrane	protein_coding
ENSMUSG00000102380	0	5	0	0	0	3	1	1	0	5.78027	0	0	0	3.33504	0.963342	1.06248	1.39264	0.000357224	0.0323321	0.0619158	0.992852	ENSMUSG00000102380	1	-1	134096405	134099159	Gm38140	predicted gene, 38140 [Source:MGI Symbol;Acc:MGI:5611368]	MGI:5611368	-	-	TEC
ENSMUSG00000020280	178	128	294	189	136	121	191	130	170.346	147.975	220.716	170.966	153.799	134.513	183.998	138.123	165.055	-0.000445153	0.00874278	0.0619486	0.992852	ENSMUSG00000020280	11	1	23665674	23732876	Pus10	pseudouridylate synthase 10 [Source:MGI Symbol;Acc:MGI:1921717]	MGI:1921717	74467	increased circulating alkaline phosphatase level	protein_coding
ENSMUSG00000040265	115	80	233	136	109	82	141	109	110.055	92.4843	174.921	123.023	123.265	91.1577	135.831	115.811	120.819	-0.000429049	0.00999316	0.0620408	0.992852	ENSMUSG00000040265	1	-1	161982453	162478034	Dnm3	dynamin 3 [Source:MGI Symbol;Acc:MGI:1341299]	MGI:1341299	103967	no abnormal phenotype detected	protein_coding
ENSMUSG00000086428	8	1	30	5	6	9	13	6	7.656	1.15605	22.5221	4.52292	6.78523	10.0051	12.5234	6.3749	8.94322	-0.000323809	0.015723	0.0620457	0.992852	ENSMUSG00000086428	10	-1	42740539	42758660	Gm15199	predicted gene 15199 [Source:MGI Symbol;Acc:MGI:3705141]	MGI:3705141	-	-	antisense
ENSMUSG00000048731	22	68	21	28	23	22	26	23	21.054	78.6117	15.7655	25.3283	26.01	24.4569	25.0469	24.4371	30.0888	0.000381747	0.0145104	0.0620693	0.992852	ENSMUSG00000048731	17	1	27017987	27037624	Ggnbp1	gametogenetin binding protein 1 [Source:MGI Symbol;Acc:MGI:3055306]	MGI:3055306	70772	-	protein_coding
ENSMUSG00000053012	477	414	681	440	424	351	527	408	456.489	478.606	511.251	398.017	479.49	390.199	507.681	433.493	456.903	-0.000531628	0.0067385	0.0621146	0.992852	ENSMUSG00000053012	6	1	71271677	71285319	Krcc1	lysine-rich coiled-coil 1 [Source:MGI Symbol;Acc:MGI:1889377]	MGI:1889377	57896	-	protein_coding
ENSMUSG00000033318	350	552	544	399	307	442	372	340	334.95	638.142	408.4	360.929	347.178	491.362	358.363	361.245	412.571	0.000431333	0.00968982	0.0621335	0.992852	ENSMUSG00000033318	10	-1	75831114	75837424	Gstt2	glutathione S-transferase, theta 2 [Source:MGI Symbol;Acc:MGI:106188]	MGI:106188	14872	no abnormal phenotype detected	protein_coding
ENSMUSG00000015605	1696	1757	1292	1596	1381	1501	1161	1434	1623.07	2031.19	969.951	1443.72	1561.73	1668.63	1118.44	1523.6	1492.54	0.00043393	0.0094448	0.0621339	0.992852	ENSMUSG00000015605	17	-1	46548329	46556175	Srf	serum response factor [Source:MGI Symbol;Acc:MGI:106658]	MGI:106658	20807	abnormal gastrulation	protein_coding
ENSMUSG00000032009	1494	966	2790	1630	1177	1138	1621	1302	1429.76	1116.75	2094.55	1474.47	1331.04	1265.09	1561.58	1383.35	1457.07	-0.000449	0.00850675	0.0621736	0.992852	ENSMUSG00000032009	9	1	14275067	14333101	Sesn3	sestrin 3 [Source:MGI Symbol;Acc:MGI:1922997]	MGI:1922997	75747	increased circulating sodium level	protein_coding
ENSMUSG00000005640	35	79	16	19	28	35	16	27	33.495	91.3283	12.0118	17.1871	31.6644	38.9088	15.4135	28.6871	33.587	0.00035955	0.0149416	0.0621874	0.992852	ENSMUSG00000005640	3	1	87796951	87816101	Insrr	insulin receptor-related receptor [Source:MGI Symbol;Acc:MGI:1346037]	MGI:1346037	23920	no abnormal phenotype detected	protein_coding
ENSMUSG00000021509	104	125	141	136	89	144	131	107	99.528	144.507	105.854	123.023	100.648	160.082	126.198	113.686	121.691	0.000438375	0.0090855	0.0621952	0.992852	ENSMUSG00000021509	13	1	56438355	56474239	Slc25a48	solute carrier family 25, member 48 [Source:MGI Symbol;Acc:MGI:2145373]	MGI:2145373	328258	-	protein_coding
ENSMUSG00000036880	462	796	465	421	369	460	368	347	442.134	920.219	349.092	380.83	417.292	511.372	354.51	368.682	468.016	0.000418722	0.0118924	0.0622103	0.992852	ENSMUSG00000036880	18	1	74779197	74806208	Acaa2	acetyl-Coenzyme A acyltransferase 2 (mitochondrial 3-oxoacyl-Coenzyme A thiolase) [Source:MGI Symbol;Acc:MGI:1098623]	MGI:1098623	52538	-	protein_coding
ENSMUSG00000021113	1003	834	951	1014	776	959	862	916	959.871	964.149	713.95	917.248	877.556	1066.1	830.401	973.235	912.814	0.00051341	0.00692965	0.0625914	0.992852	ENSMUSG00000021113	12	1	73964481	73988966	Snapc1	small nuclear RNA activating complex, polypeptide 1 [Source:MGI Symbol;Acc:MGI:1922877]	MGI:1922877	75627	abnormal gait	protein_coding
ENSMUSG00000074254	115	74	261	70	66	97	87	47	110.055	85.548	195.942	63.3208	74.6375	107.833	83.8108	49.9367	96.3855	-0.000406603	0.0133241	0.0626217	0.992852	ENSMUSG00000074254	7	1	26307169	26315088	Cyp2a4	cytochrome P450, family 2, subfamily a, polypeptide 4 [Source:MGI Symbol;Acc:MGI:88596]	MGI:88596	13086	-	protein_coding
ENSMUSG00000023007	810	896	780	856	681	767	789	745	775.17	1035.82	585.574	774.323	770.124	852.658	760.077	791.551	793.163	0.00046833	0.0077714	0.0626259	0.992852	ENSMUSG00000023007	15	1	99295087	99317018	Prpf40b	pre-mRNA processing factor 40B [Source:MGI Symbol;Acc:MGI:1925583]	MGI:1925583	54614	-	protein_coding
ENSMUSG00000046093	396	409	505	434	377	482	397	413	378.972	472.826	379.122	392.589	426.339	535.829	382.447	438.806	425.866	0.000491972	0.00725234	0.0626835	0.992852	ENSMUSG00000046093	4	1	123183227	123194701	Hpcal4	hippocalcin-like 4 [Source:MGI Symbol;Acc:MGI:2157521]	MGI:2157521	170638	-	protein_coding
ENSMUSG00000086929	1	3	0	0	0	5	0	1	0.957	3.46816	0	0	0	5.5584	0	1.06248	1.38076	0.000353493	0.0321151	0.0627708	0.992852	ENSMUSG00000086929	11	-1	120489406	120492394	Gm11788	predicted gene 11788 [Source:MGI Symbol;Acc:MGI:3649943]	MGI:3649943	-	-	antisense
ENSMUSG00000045658	176	90	235	170	151	134	179	145	168.432	104.045	176.423	153.779	170.762	148.965	172.438	154.06	156.113	-0.000447078	0.00846784	0.0628207	0.992852	ENSMUSG00000045658	1	-1	84036296	84364180	Pid1	phosphotyrosine interaction domain containing 1 [Source:MGI Symbol;Acc:MGI:2138391]	MGI:2138391	98496	-	protein_coding
ENSMUSG00000071266	97	50	191	109	75	69	105	76	92.829	57.8027	143.391	98.5996	84.8154	76.7059	101.151	80.7488	92.0054	-0.000419412	0.0110869	0.0628528	0.992852	ENSMUSG00000071266	17	1	22424222	22456689	Zfp946	zinc finger protein 946 [Source:MGI Symbol;Acc:MGI:1921399]	MGI:1921399	74149	-	protein_coding
ENSMUSG00000097994	40	45	45	47	34	49	31	40	38.28	52.0224	33.7831	42.5154	38.4496	54.4723	29.8636	42.4994	41.4857	0.000418181	0.0113729	0.0628575	0.992852	ENSMUSG00000097994	6	1	113714971	113716121	Gm26982	predicted gene, 26982 [Source:MGI Symbol;Acc:MGI:5504097]	MGI:5504097	-	-	antisense
ENSMUSG00000032740	342	212	467	338	289	230	346	308	327.294	245.083	350.594	305.749	326.822	255.686	333.316	327.245	308.974	-0.000484573	0.0073709	0.0629023	0.992852	ENSMUSG00000032740	11	1	29373658	29510808	Ccdc88a	coiled coil domain containing 88A [Source:MGI Symbol;Acc:MGI:1925177]	MGI:1925177	108686	abnormal GABAergic neuron morphology	protein_coding
ENSMUSG00000037703	506	845	590	490	404	454	394	435	484.242	976.866	442.934	443.246	456.872	504.702	379.557	462.181	518.825	0.000418678	0.011182	0.062932	0.992852	ENSMUSG00000037703	2	-1	130632839	130642803	Lzts3	leucine zipper, putative tumor suppressor family member 3 [Source:MGI Symbol;Acc:MGI:2656976]	MGI:2656976	241638	-	protein_coding
ENSMUSG00000037509	242	193	265	309	208	366	291	281	231.594	223.118	198.945	279.516	235.221	406.875	280.333	298.558	269.27	0.000427741	0.00971648	0.0629467	0.992852	ENSMUSG00000037509	1	1	34678188	34813309	Arhgef4	Rho guanine nucleotide exchange factor (GEF) 4 [Source:MGI Symbol;Acc:MGI:2442507]	MGI:2442507	226970	abnormal behavior	protein_coding
ENSMUSG00000067219	176	155	212	210	145	230	163	161	168.432	179.188	159.156	189.963	163.976	255.686	157.025	171.06	180.561	0.000444836	0.00852644	0.0630428	0.992852	ENSMUSG00000067219	5	1	72647795	72671078	Nipal1	NIPA-like domain containing 1 [Source:MGI Symbol;Acc:MGI:1917951]	MGI:1917951	70701	-	protein_coding
ENSMUSG00000059751	78	102	77	95	64	85	77	64	74.646	117.918	57.8067	85.9354	72.3758	94.4927	74.1774	67.999	80.6688	0.000421538	0.010472	0.0630871	0.992852	ENSMUSG00000059751	13	1	108670603	108671397	Rps3a3	ribosomal protein S3A3 [Source:MGI Symbol;Acc:MGI:3643406]	MGI:3643406	-	-	processed_pseudogene
ENSMUSG00000027843	213	155	351	213	172	158	242	187	203.841	179.188	263.508	192.676	194.51	175.645	233.129	198.685	205.148	-0.000460226	0.00793942	0.0631187	0.992852	ENSMUSG00000027843	3	1	103859795	103912247	Ptpn22	protein tyrosine phosphatase, non-receptor type 22 (lymphoid) [Source:MGI Symbol;Acc:MGI:107170]	MGI:107170	19260	abnormal B cell activation	protein_coding
ENSMUSG00000004610	129	257	166	126	96	158	137	109	123.453	297.106	124.622	113.978	108.564	175.645	131.978	115.811	148.895	0.000411819	0.0123619	0.0632823	0.992852	ENSMUSG00000004610	7	1	43444083	43457800	Etfb	electron transferring flavoprotein, beta polypeptide [Source:MGI Symbol;Acc:MGI:106098]	MGI:106098	110826	-	protein_coding
ENSMUSG00000086392	2	4	0	3	0	2	0	2	1.914	4.62422	0	2.71375	0	2.22336	0	2.12497	1.70004	0.000314673	0.0266985	0.0634116	0.992852	ENSMUSG00000086392	3	1	35999833	36025106	Mccc1os	methylcrotonoyl-Coenzyme A carboxylase 1 (alpha), opposite strand [Source:MGI Symbol;Acc:MGI:3590669]	MGI:3590669	-	-	antisense
ENSMUSG00000089712	12	26	4	8	8	9	0	12	11.484	30.0574	3.00294	7.23667	9.04697	10.0051	0	12.7498	10.4479	0.000302398	0.0163647	0.0634411	0.992852	ENSMUSG00000089712	8	1	94377872	94380317	Gm15889	predicted gene 15889 [Source:MGI Symbol;Acc:MGI:3802159]	MGI:3802159	-	-	lincRNA
ENSMUSG00000060424	33	77	22	29	21	20	22	27	31.581	89.0162	16.5162	26.2329	23.7483	22.2336	21.1935	28.6871	32.4011	0.000370049	0.0145422	0.063557	0.992852	ENSMUSG00000060424	1	-1	42590782	42694842	Pantr1	POU domain, class 3, transcription factor 3 adjacent noncoding transcript 1 [Source:MGI Symbol;Acc:MGI:1913547]	MGI:1913547	-	no abnormal phenotype detected	lincRNA
ENSMUSG00000024194	445	538	555	493	373	483	434	389	425.865	621.957	416.658	445.96	421.815	536.941	418.091	413.306	462.574	0.000462166	0.0078238	0.0635728	0.992852	ENSMUSG00000024194	17	-1	26933819	26939569	Cuta	cutA divalent cation tolerance homolog [Source:MGI Symbol;Acc:MGI:1914925]	MGI:1914925	67675	-	protein_coding
ENSMUSG00000117042	4	5	7	8	6	9	2	15	3.828	5.78027	5.25515	7.23667	6.78523	10.0051	1.92668	15.9373	7.0943	0.00032451	0.0154428	0.063675	0.992852	ENSMUSG00000117042	17	-1	13482553	13668891	2700054A10Rik	RIKEN cDNA 2700054A10 gene [Source:MGI Symbol;Acc:MGI:1919828]	MGI:1919828	-	abnormal eye morphology	lincRNA
ENSMUSG00000047420	2	8	3	5	4	8	3	5	1.914	9.24843	2.25221	4.52292	4.52349	8.89343	2.89003	5.31242	4.94462	0.000307795	0.0160133	0.0637108	0.992852	ENSMUSG00000047420	6	-1	35312668	35326141	Fam180a	family with sequence similarity 180, member A [Source:MGI Symbol;Acc:MGI:3039626]	MGI:3039626	208164	-	protein_coding
ENSMUSG00000100680	13	24	18	15	9	12	11	24	12.441	27.7453	13.5132	13.5688	10.1778	13.3402	10.5968	25.4996	15.8603	0.000381491	0.0142274	0.0637271	0.992852	ENSMUSG00000100680	6	1	91440987	91441755	1810044D09Rik	RIKEN cDNA 1810044D09 gene [Source:MGI Symbol;Acc:MGI:1917048]	MGI:1917048	-	-	lincRNA
ENSMUSG00000009941	3	6	2	8	0	3	3	4	2.871	6.93632	1.50147	7.23667	0	3.33504	2.89003	4.24994	3.62756	0.000290112	0.0174588	0.0637327	0.992852	ENSMUSG00000009941	X	-1	134944526	134964754	Nxf2	nuclear RNA export factor 2 [Source:MGI Symbol;Acc:MGI:1933192]	MGI:1933192	83454	abnormal male germ cell apoptosis	protein_coding
ENSMUSG00000106706	1	9	0	1	1	5	1	0	0.957	10.4045	0	0.904583	1.13087	5.5584	0.963342	0	2.48983	0.000308058	0.0257185	0.0637623	0.992852	ENSMUSG00000106706	5	-1	66592462	66595570	C530043K16Rik	RIKEN cDNA C530043K16 gene [Source:MGI Symbol;Acc:MGI:2444587]	MGI:2444587	-	-	TEC
ENSMUSG00000079103	7	4	13	3	8	3	9	5	6.699	4.62422	9.75956	2.71375	9.04697	3.33504	8.67008	5.31242	6.27013	-0.000326851	0.0153514	0.0638919	0.992852	ENSMUSG00000079103	2	-1	121093565	121116396	Tgm7	transglutaminase 7 [Source:MGI Symbol;Acc:MGI:2151164]	MGI:2151164	640543	-	protein_coding
ENSMUSG00000028410	1077	740	1175	912	889	706	851	752	1030.69	855.48	882.115	824.98	1005.34	784.846	819.804	798.988	875.281	-0.000539112	0.00656503	0.0639264	0.992852	ENSMUSG00000028410	4	1	40722150	40737149	Dnaja1	DnaJ heat shock protein family (Hsp40) member A1 [Source:MGI Symbol;Acc:MGI:1270129]	MGI:1270129	15502	decreased grip strength	protein_coding
ENSMUSG00000114354	1	3	0	5	1	1	0	2	0.957	3.46816	0	4.52292	1.13087	1.11168	0	2.12497	1.66445	0.000310774	0.0262583	0.0639529	0.992852	ENSMUSG00000114354	13	1	59823266	59833236	Gm34961	predicted gene, 34961 [Source:MGI Symbol;Acc:MGI:5594120]	MGI:5594120	-	-	lincRNA
ENSMUSG00000027257	833	873	1065	930	615	861	859	753	797.181	1009.24	799.534	841.263	695.486	957.156	827.511	800.05	840.927	0.000516854	0.00679749	0.0639848	0.992852	ENSMUSG00000027257	2	1	91255954	91264679	Pacsin3	protein kinase C and casein kinase substrate in neurons 3 [Source:MGI Symbol;Acc:MGI:1891410]	MGI:1891410	80708	increased hematocrit	protein_coding
ENSMUSG00000096594	5	0	5	1	2	1	3	1	4.785	0	3.75368	0.904583	2.26174	1.11168	2.89003	1.06248	2.09615	-0.000289925	0.0220314	0.0640147	0.992852	ENSMUSG00000096594	6	-1	70340876	70341453	Igkv8-19	immunoglobulin kappa variable 8-19 [Source:MGI Symbol;Acc:MGI:1330844]	MGI:1330844	-	-	IG_V_gene
ENSMUSG00000016018	694	459	889	666	553	482	696	602	664.158	530.629	667.404	602.453	625.372	535.829	670.486	639.615	616.993	-0.000554573	0.0064227	0.0641085	0.992852	ENSMUSG00000016018	13	-1	112867418	112927398	Mtrex	Mtr4 exosome RNA helicase [Source:MGI Symbol;Acc:MGI:1919448]	MGI:1919448	72198	-	protein_coding
ENSMUSG00000026576	8221	10938	9487	8659	6784	7607	6433	6726	7867.5	12644.9	7122.23	7832.79	7671.83	8456.54	6197.18	7146.27	8117.41	0.000430947	0.00905251	0.0641136	0.992852	ENSMUSG00000026576	1	-1	164437109	164458355	Atp1b1	ATPase, Na+/K+ transporting, beta 1 polypeptide [Source:MGI Symbol;Acc:MGI:88108]	MGI:88108	11931	no abnormal phenotype detected	protein_coding
ENSMUSG00000063698	20	33	32	33	22	33	28	30	19.14	38.1498	24.0235	29.8513	24.8792	36.6854	26.9736	31.8745	28.9472	0.000408513	0.0123106	0.0641308	0.992852	ENSMUSG00000063698	19	-1	60837277	60861479	Sfxn4	sideroflexin 4 [Source:MGI Symbol;Acc:MGI:2137680]	MGI:2137680	94281	abnormal locomotor behavior	protein_coding
ENSMUSG00000032744	159	83	230	120	102	69	72	77	152.163	95.9525	172.669	108.55	115.349	76.7059	69.3606	81.8113	109.07	-0.000410269	0.0119497	0.0641725	0.992852	ENSMUSG00000032744	4	1	123233556	123249875	Heyl	hairy/enhancer-of-split related with YRPW motif-like [Source:MGI Symbol;Acc:MGI:1860511]	MGI:1860511	56198	decreased sensory neuron number	protein_coding
ENSMUSG00000002944	432	178	675	534	390	246	491	382	413.424	205.778	506.747	483.048	441.04	273.473	473.001	405.869	400.297	-0.000414502	0.010882	0.0643146	0.992852	ENSMUSG00000002944	5	-1	17781690	17888801	Cd36	CD36 molecule [Source:MGI Symbol;Acc:MGI:107899]	MGI:107899	12491	abnormal B cell morphology	protein_coding
ENSMUSG00000024953	4007	4276	4551	3990	3092	4091	3440	3304	3834.7	4943.29	3416.6	3609.29	3496.66	4547.88	3313.9	3510.45	3834.09	0.000476622	0.00739724	0.0643319	0.992852	ENSMUSG00000024953	19	-1	6906697	6910106	Prdx5	peroxiredoxin 5 [Source:MGI Symbol;Acc:MGI:1859821]	MGI:1859821	54683	-	protein_coding
ENSMUSG00000059146	71	34	109	77	92	64	116	78	67.947	39.3058	81.8302	69.6529	104.04	71.1475	111.748	82.8738	78.5681	-0.000411118	0.0116215	0.0643365	0.992852	ENSMUSG00000059146	7	-1	78175959	78738012	Ntrk3	neurotrophic tyrosine kinase, receptor, type 3 [Source:MGI Symbol;Acc:MGI:97385]	MGI:97385	18213	abnormal aortic valve morphology	protein_coding
ENSMUSG00000032224	321	487	283	318	269	288	182	223	307.197	562.998	212.458	287.658	304.204	320.164	175.328	236.934	300.868	0.000409137	0.011985	0.0644064	0.992852	ENSMUSG00000032224	9	-1	70088511	70142560	Fam81a	family with sequence similarity 81, member A [Source:MGI Symbol;Acc:MGI:1924136]	MGI:1924136	76886	-	protein_coding
ENSMUSG00000104719	2	8	2	3	1	2	2	6	1.914	9.24843	1.50147	2.71375	1.13087	2.22336	1.92668	6.3749	3.37918	0.000285622	0.0179508	0.0644257	0.992852	ENSMUSG00000104719	5	-1	121847667	121848844	4933437G19Rik	RIKEN cDNA 4933437G19 gene [Source:MGI Symbol;Acc:MGI:1918553]	MGI:1918553	-	-	TEC
ENSMUSG00000029163	2735	1266	2846	2436	2286	1549	2064	2089	2617.4	1463.56	2136.59	2203.57	2585.17	1721.99	1988.34	2219.53	2117.02	-0.000440434	0.00845967	0.0644415	0.992852	ENSMUSG00000029163	5	1	30913402	30921277	Emilin1	elastin microfibril interfacer 1 [Source:MGI Symbol;Acc:MGI:1926189]	MGI:1926189	100952	abnormal aorta elastic tissue morphology	protein_coding
ENSMUSG00000000605	1079	744	1490	1120	921	715	1062	943	1032.6	860.104	1118.6	1013.13	1041.53	794.851	1023.07	1001.92	985.727	-0.000528035	0.00664187	0.0645531	0.992852	ENSMUSG00000000605	7	-1	7282309	7300851	Clcn4	chloride channel, voltage-sensitive 4 [Source:MGI Symbol;Acc:MGI:104571]	MGI:104571	12727	-	protein_coding
ENSMUSG00000038527	37	33	92	36	35	27	40	23	35.409	38.1498	69.0677	32.565	39.5805	30.0153	38.5337	24.4371	38.4698	-0.000403251	0.0127341	0.0646636	0.992852	ENSMUSG00000038527	6	1	124493113	124510643	C1rl	complement component 1, r subcomponent-like [Source:MGI Symbol;Acc:MGI:2660692]	MGI:2660692	232371	abnormal joint morphology	protein_coding
ENSMUSG00000022894	674	408	1283	839	701	453	846	735	645.018	471.67	963.194	758.945	792.741	503.591	814.988	780.926	716.384	-0.000421274	0.00966278	0.0646969	0.992852	ENSMUSG00000022894	16	-1	85856173	85901828	Adamts5	a disintegrin-like and metallopeptidase (reprolysin type) with thrombospondin type 1 motif, 5 (aggrecanase-2) [Source:MGI Symbol;Acc:MGI:1346321]	MGI:1346321	23794	abnormal pain threshold	protein_coding
ENSMUSG00000021913	51	36	101	60	61	37	57	44	48.807	41.6179	75.8243	54.275	68.9832	41.1321	54.9105	46.7493	54.0374	-0.000411846	0.011061	0.0647782	0.992852	ENSMUSG00000021913	14	1	32322019	32348151	Ogdhl	oxoglutarate dehydrogenase-like [Source:MGI Symbol;Acc:MGI:3616088]	MGI:3616088	239017	-	protein_coding
ENSMUSG00000035575	478	412	753	486	436	412	569	396	457.446	476.294	565.304	439.628	493.06	458.012	548.142	420.744	482.329	-0.000519534	0.00671814	0.0648237	0.992852	ENSMUSG00000035575	11	-1	79932321	79962390	Utp6	UTP6 small subunit processome component [Source:MGI Symbol;Acc:MGI:2445193]	MGI:2445193	216987	-	protein_coding
ENSMUSG00000069727	23	12	44	22	20	14	25	16	22.011	13.8726	33.0324	19.9008	22.6174	15.5635	24.0836	16.9997	21.0101	-0.000396286	0.0132931	0.0648579	0.992852	ENSMUSG00000069727	7	-1	42660105	42692742	Zfp975	zinc finger protein 975 [Source:MGI Symbol;Acc:MGI:3648690]	MGI:3648690	434179	-	protein_coding
ENSMUSG00000083157	4	4	4	4	2	7	1	10	3.828	4.62422	3.00294	3.61833	2.26174	7.78175	0.963342	10.6248	4.58815	0.000296448	0.0163687	0.0649698	0.992852	ENSMUSG00000083157	2	-1	39216932	39217294	Gm13511	predicted gene 13511 [Source:MGI Symbol;Acc:MGI:3649413]	MGI:3649413	-	-	processed_pseudogene
ENSMUSG00000034949	125	131	139	153	117	124	138	157	119.625	151.443	104.352	138.401	132.312	137.848	132.941	166.81	135.467	0.000441683	0.00829977	0.0650479	0.992852	ENSMUSG00000034949	10	1	81233155	81252123	Zfr2	zinc finger RNA binding protein 2 [Source:MGI Symbol;Acc:MGI:2143792]	MGI:2143792	103406	-	protein_coding
ENSMUSG00000018211	475	1151	237	387	340	535	163	274	454.575	1330.62	177.924	350.074	384.496	594.748	157.025	291.121	467.573	0.000321064	0.015324	0.0650752	0.992852	ENSMUSG00000018211	2	-1	164214454	164221660	Wfdc15b	WAP four-disulfide core domain 15B [Source:MGI Symbol;Acc:MGI:2445041]	MGI:2445041	192201	-	protein_coding
ENSMUSG00000081051	65	81	74	77	63	80	66	68	62.205	93.6404	55.5544	69.6529	71.2449	88.9343	63.5806	72.2489	72.1327	0.000418045	0.00982318	0.0651488	0.992852	ENSMUSG00000081051	1	1	95498621	95499151	Gm15427	predicted pseudogene 15427 [Source:MGI Symbol;Acc:MGI:3642341]	MGI:3642341	-	-	processed_pseudogene
ENSMUSG00000035953	702	553	833	821	538	674	655	690	671.814	639.298	625.363	742.663	608.409	749.272	630.989	733.114	675.115	0.0005727	0.00625028	0.0651679	0.992852	ENSMUSG00000035953	14	-1	50926068	50930856	Pip4p1	phosphatidylinositol-4,5-bisphosphate 4-phosphatase 1 [Source:MGI Symbol;Acc:MGI:2448501]	MGI:2448501	219024	-	protein_coding
ENSMUSG00000027602	1002	1037	1075	1039	846	985	848	860	958.914	1198.83	807.041	939.862	956.717	1095	816.914	913.736	960.877	0.000484472	0.00716341	0.0653676	0.992852	ENSMUSG00000027602	2	1	155276297	155278073	Map1lc3a	microtubule-associated protein 1 light chain 3 alpha [Source:MGI Symbol;Acc:MGI:1915661]	MGI:1915661	66734	-	protein_coding
ENSMUSG00000081629	4	11	5	5	3	4	2	9	3.828	12.7166	3.75368	4.52292	3.39262	4.44672	1.92668	9.56236	5.5187	0.000305888	0.0157608	0.0654378	0.992852	ENSMUSG00000081629	11	-1	9737152	9737621	Eif3s6-ps1	eukaryotic translation initiation factor 3, subunit 6, pseudogene 1 [Source:MGI Symbol;Acc:MGI:103203]	MGI:103203	-	-	processed_pseudogene
ENSMUSG00000078444	15	21	8	15	9	19	10	11	14.355	24.2771	6.00589	13.5688	10.1778	21.1219	9.63342	11.6873	13.8534	0.000365257	0.0143651	0.065449	0.992852	ENSMUSG00000078444	10	-1	77257776	77259223	Gm10941	predicted gene 10941 [Source:MGI Symbol;Acc:MGI:3779151]	MGI:3779151	-	-	bidirectional_promoter_lncRNA
ENSMUSG00000022885	1850	1298	3392	2066	1713	1624	2445	1882	1770.45	1500.56	2546.5	1868.87	1937.18	1805.37	2355.37	1999.59	1972.99	-0.00045359	0.00783578	0.0654536	0.992852	ENSMUSG00000022885	16	1	23224740	23360350	St6gal1	beta galactoside alpha 2,6 sialyltransferase 1 [Source:MGI Symbol;Acc:MGI:108470]	MGI:108470	20440	abnormal dendritic cell physiology	protein_coding
ENSMUSG00000057522	1918	1370	2679	1889	1603	1591	2063	1700	1835.53	1583.79	2011.22	1708.76	1812.79	1768.68	1987.38	1806.22	1814.3	-0.000627039	0.0059562	0.0655292	0.992852	ENSMUSG00000057522	11	1	95414080	95493406	Spop	speckle-type BTB/POZ protein [Source:MGI Symbol;Acc:MGI:1343085]	MGI:1343085	20747	abnormal embryo size	protein_coding
ENSMUSG00000056569	13	28	19	14	4	20	11	11	12.441	32.3695	14.264	12.6642	4.52349	22.2336	10.5968	11.6873	15.0975	0.000355238	0.01456	0.0655702	0.992852	ENSMUSG00000056569	1	1	171150711	171161130	Mpz	myelin protein zero [Source:MGI Symbol;Acc:MGI:103177]	MGI:103177	17528	abnormal behavior	protein_coding
ENSMUSG00000010044	12	31	14	19	15	19	15	14	11.484	35.8377	10.5103	17.1871	16.9631	21.1219	14.4501	14.8748	17.8036	0.000376713	0.0140135	0.0657011	0.992852	ENSMUSG00000010044	9	1	107547298	107551319	Zmynd10	zinc finger, MYND domain containing 10 [Source:MGI Symbol;Acc:MGI:2387863]	MGI:2387863	114602	abnormal brain ependyma motile cilium morphology	protein_coding
ENSMUSG00000022382	1101	1117	1343	1101	668	1453	944	812	1053.66	1291.31	1008.24	995.946	755.422	1615.27	909.395	862.737	1061.5	0.000417039	0.00961698	0.0659083	0.992852	ENSMUSG00000022382	15	-1	85535437	85582473	Wnt7b	wingless-type MMTV integration site family, member 7B [Source:MGI Symbol;Acc:MGI:98962]	MGI:98962	22422	abnormal chorioallantoic fusion	protein_coding
ENSMUSG00000014301	103	159	155	125	111	141	113	114	98.571	183.813	116.364	113.073	125.527	156.747	108.858	121.123	128.009	0.000417174	0.00957378	0.0659864	0.992852	ENSMUSG00000014301	16	-1	4616464	4624988	Pam16	presequence translocase-asssociated motor 16 homolog (S. cerevisiae) [Source:MGI Symbol;Acc:MGI:1913699]	MGI:1913699	66449	decreased food intake	protein_coding
ENSMUSG00000024349	589	425	916	553	455	480	581	451	563.673	491.323	687.674	500.235	514.547	533.606	559.702	479.18	541.242	-0.000495856	0.00694236	0.0660065	0.992852	ENSMUSG00000024349	18	-1	35733679	35740554	Sting1	stimulator of interferon response cGAMP interactor 1 [Source:MGI Symbol;Acc:MGI:1919762]	MGI:1919762	72512	abnormal bone structure	protein_coding
ENSMUSG00000010021	33	22	36	40	16	43	22	34	31.581	25.4332	27.0265	36.1833	18.0939	47.8022	21.1935	36.1245	30.4298	0.000397538	0.0127031	0.0660563	0.992852	ENSMUSG00000010021	11	1	114765388	114790739	Kif19a	kinesin family member 19A [Source:MGI Symbol;Acc:MGI:2447024]	MGI:2447024	286942	abnormal brain ependyma motile cilium morphology	protein_coding
ENSMUSG00000031934	120	87	213	133	105	87	135	97	114.84	100.577	159.907	120.31	118.742	96.7161	130.051	103.061	118.025	-0.000424639	0.00892197	0.0662104	0.992852	ENSMUSG00000031934	9	-1	15002128	15045478	Panx1	pannexin 1 [Source:MGI Symbol;Acc:MGI:1860055]	MGI:1860055	55991	decreased circulating serum albumin level	protein_coding
ENSMUSG00000090124	164	129	436	232	180	99	271	201	156.948	149.131	327.321	209.863	203.557	110.056	261.066	213.559	203.938	-0.000403593	0.0116363	0.0662258	0.992852	ENSMUSG00000090124	1	1	88095062	88220002	Ugt1a7c	UDP glucuronosyltransferase 1 family, polypeptide A7C [Source:MGI Symbol;Acc:MGI:3032636]	MGI:3032636	394432	-	protein_coding
ENSMUSG00000106205	65	84	58	76	59	69	45	50	62.205	97.1085	43.5427	68.7483	66.7214	76.7059	43.3504	53.1242	63.9383	0.000403968	0.0113966	0.0664211	0.992852	ENSMUSG00000106205	5	1	64804014	64805735	C230096K16Rik	RIKEN cDNA C230096K16 gene [Source:MGI Symbol;Acc:MGI:3041194]	MGI:3041194	-	-	TEC
ENSMUSG00000055833	20	13	28	10	17	14	24	12	19.14	15.0287	21.0206	9.04583	19.2248	15.5635	23.1202	12.7498	16.8617	-0.000383689	0.0135696	0.0664984	0.992852	ENSMUSG00000055833	1	-1	191886130	191907527	1700034H15Rik	RIKEN cDNA 1700034H15 gene [Source:MGI Symbol;Acc:MGI:1921515]	MGI:1921515	-	-	antisense
ENSMUSG00000024963	171	204	197	178	132	166	171	171	163.647	235.835	147.895	161.016	149.275	184.539	164.732	181.685	173.578	0.000437864	0.00821572	0.0665078	0.992852	ENSMUSG00000024963	19	-1	6987911	6992572	Dnajc4	DnaJ heat shock protein family (Hsp40) member C4 [Source:MGI Symbol;Acc:MGI:1927346]	MGI:1927346	57431	-	protein_coding
ENSMUSG00000056666	183	309	210	214	176	194	160	148	175.131	357.221	157.655	193.581	199.033	215.666	154.135	157.248	201.209	0.000405696	0.0109204	0.0665563	0.992852	ENSMUSG00000056666	6	1	72598475	72608425	Retsat	retinol saturase (all trans retinol 13,14 reductase) [Source:MGI Symbol;Acc:MGI:1914692]	MGI:1914692	67442	abnormal abdominal fat pad morphology	protein_coding
ENSMUSG00000075232	293	194	480	277	212	205	314	258	280.401	224.274	360.353	250.57	239.745	227.894	302.489	274.121	269.981	-0.00043951	0.00813897	0.0666049	0.992852	ENSMUSG00000075232	10	-1	40287458	40302188	Amd1	S-adenosylmethionine decarboxylase 1 [Source:MGI Symbol;Acc:MGI:88004]	MGI:88004	11702	embryonic growth arrest	protein_coding
ENSMUSG00000112926	112	65	141	74	84	94	107	75	107.184	75.1435	105.854	66.9392	94.9932	104.498	103.078	79.6863	92.1719	-0.000417227	0.00933668	0.0666583	0.992852	ENSMUSG00000112926	12	-1	51133551	51134702	Gm7172	predicted gene 7172 [Source:MGI Symbol;Acc:MGI:3643000]	MGI:3643000	-	-	processed_pseudogene
ENSMUSG00000109251	6	0	8	1	2	4	7	1	5.742	0	6.00589	0.904583	2.26174	4.44672	6.7434	1.06248	3.39585	-0.000278349	0.0183557	0.0666714	0.992852	ENSMUSG00000109251	7	1	143628024	143670614	E230032D23Rik	RIKEN cDNA E230032D23 gene [Source:MGI Symbol;Acc:MGI:3041205]	MGI:3041205	-	-	antisense
ENSMUSG00000037071	774	435	1620	909	658	551	844	738	740.718	502.883	1216.19	822.266	744.114	612.535	813.061	784.113	779.485	-0.000411314	0.00987368	0.0668087	0.992852	ENSMUSG00000037071	19	-1	44394455	44407879	Scd1	stearoyl-Coenzyme A desaturase 1 [Source:MGI Symbol;Acc:MGI:98239]	MGI:98239	20249	Meibomian gland atrophy	protein_coding
ENSMUSG00000020131	80	86	92	90	63	74	78	98	76.56	99.4206	69.0677	81.4125	71.2449	82.2643	75.1407	104.123	82.4043	0.00041935	0.00911715	0.0668378	0.992852	ENSMUSG00000020131	10	-1	80321283	80329498	Pcsk4	proprotein convertase subtilisin/kexin type 4 [Source:MGI Symbol;Acc:MGI:97514]	MGI:97514	18551	increased circulating sodium level	protein_coding
ENSMUSG00000020340	3419	3974	2780	3354	2561	2831	2174	2426	3271.98	4594.16	2087.05	3033.97	2896.16	3147.16	2094.31	2577.59	2962.8	0.000411141	0.0098482	0.0669125	0.992852	ENSMUSG00000020340	11	-1	46193850	46312859	Cyfip2	cytoplasmic FMR1 interacting protein 2 [Source:MGI Symbol;Acc:MGI:1924134]	MGI:1924134	76884	increased circulating potassium level	protein_coding
ENSMUSG00000020361	3182	2234	4189	3128	2526	2468	3132	2663	3045.18	2582.62	3144.83	2829.54	2856.58	2743.62	3017.19	2829.39	2881.12	-0.000694973	0.00570364	0.067091	0.992852	ENSMUSG00000020361	11	-1	53259814	53300457	Hspa4	heat shock protein 4 [Source:MGI Symbol;Acc:MGI:1342292]	MGI:1342292	15525	abnormal male germ cell apoptosis	protein_coding
ENSMUSG00000035781	2255	2069	2652	2437	1795	2221	2106	1967	2158.04	2391.88	1990.95	2204.47	2029.91	2469.04	2028.8	2089.91	2170.37	0.000613698	0.00597337	0.0671063	0.992852	ENSMUSG00000035781	10	-1	79910052	79921208	R3hdm4	R3H domain containing 4 [Source:MGI Symbol;Acc:MGI:1924814]	MGI:1924814	109284	-	protein_coding
ENSMUSG00000058135	1505	1446	1554	1517	1172	1269	1235	1352	1440.29	1671.65	1166.64	1372.25	1325.38	1410.72	1189.73	1436.48	1376.64	0.000513519	0.00665763	0.0671824	0.992852	ENSMUSG00000058135	3	-1	108012255	108017973	Gstm1	glutathione S-transferase, mu 1 [Source:MGI Symbol;Acc:MGI:95860]	MGI:95860	14862	abnormal behavioral response to xenobiotic	protein_coding
ENSMUSG00000062937	386	323	676	367	316	345	494	316	369.402	373.405	507.497	331.982	357.355	383.529	475.891	335.745	391.851	-0.000444622	0.00788035	0.0672518	0.992852	ENSMUSG00000062937	4	1	89137122	89181081	Mtap	methylthioadenosine phosphorylase [Source:MGI Symbol;Acc:MGI:1914152]	MGI:1914152	66902	embryonic lethality between somite formation and embryo turning complete penetrance	protein_coding
ENSMUSG00000026729	0	2	0	1	0	2	0	1	0	2.31211	0	0.904583	0	2.22336	0	1.06248	0.812817	0.00034582	0.0324909	0.0673016	0.992852	ENSMUSG00000026729	1	-1	160074735	160077985	4930562F07Rik	RIKEN cDNA 4930562F07 gene [Source:MGI Symbol;Acc:MGI:1922505]	MGI:1922505	-	-	lincRNA
ENSMUSG00000041237	537	393	1052	610	523	350	595	552	513.909	454.329	789.774	551.796	591.446	389.088	573.189	586.491	556.253	-0.000421143	0.00887069	0.067334	0.992852	ENSMUSG00000041237	3	1	89136142	89146784	Pklr	pyruvate kinase liver and red blood cell [Source:MGI Symbol;Acc:MGI:97604]	MGI:97604	18770	abnormal common myeloid progenitor cell morphology	protein_coding
ENSMUSG00000004415	37	94	10	24	22	18	14	21	35.409	108.669	7.50736	21.71	24.8792	20.0102	13.4868	22.3122	31.748	0.00031809	0.0150494	0.0675633	0.992852	ENSMUSG00000004415	5	-1	136741759	136883209	Col26a1	collagen, type XXVI, alpha 1 [Source:MGI Symbol;Acc:MGI:2155345]	MGI:2155345	140709	enlarged lymph nodes	protein_coding
ENSMUSG00000040620	555	378	724	531	441	411	560	469	531.135	436.988	543.533	480.334	498.714	456.9	539.472	498.305	498.173	-0.000565673	0.00621154	0.0675861	0.992852	ENSMUSG00000040620	11	-1	70984091	71004437	Dhx33	DEAH (Asp-Glu-Ala-His) box polypeptide 33 [Source:MGI Symbol;Acc:MGI:2445102]	MGI:2445102	216877	preweaning lethality complete penetrance	protein_coding
ENSMUSG00000064294	10	23	3	5	5	12	3	5	9.57	26.5892	2.25221	4.52292	5.65436	13.3402	2.89003	5.31242	8.76642	0.000296194	0.015781	0.067651	0.992852	ENSMUSG00000064294	1	1	58113130	58200698	Aox3	aldehyde oxidase 3 [Source:MGI Symbol;Acc:MGI:1918974]	MGI:1918974	71724	-	protein_coding
ENSMUSG00000085207	10	14	6	8	5	14	7	11	9.57	16.1848	4.50441	7.23667	5.65436	15.5635	6.7434	11.6873	9.64305	0.0003401	0.0145826	0.0676516	0.992852	ENSMUSG00000085207	11	-1	119935803	119942698	Gm11767	predicted gene 11767 [Source:MGI Symbol;Acc:MGI:3650674]	MGI:3650674	-	-	antisense
ENSMUSG00000103880	0	3	0	0	0	1	0	3	0	3.46816	0	0	0	1.11168	0	3.18745	0.970912	0.000363769	0.0349558	0.0676562	0.992852	ENSMUSG00000103880	3	-1	65506277	65506637	Gm37009	predicted gene, 37009 [Source:MGI Symbol;Acc:MGI:5610237]	MGI:5610237	-	-	processed_pseudogene
ENSMUSG00000112858	2	0	1	0	2	0	2	0	1.914	0	0.750736	0	2.26174	0	1.92668	0	0.856646	-0.000337761	0.0315027	0.0676601	0.992852	ENSMUSG00000112858	14	1	54814141	54854108	Rnf212b	ring finger protein 212B [Source:MGI Symbol;Acc:MGI:5589964]	MGI:5589964	102632837	-	protein_coding
ENSMUSG00000082361	46	53	47	56	34	50	39	39	44.022	61.2709	35.2846	50.6567	38.4496	55.584	37.5703	41.4369	45.5344	0.000401632	0.0108574	0.0677354	0.992852	ENSMUSG00000082361	5	-1	91357261	91402994	Btc	betacellulin, epidermal growth factor family member [Source:MGI Symbol;Acc:MGI:99439]	MGI:99439	12223	no abnormal phenotype detected	protein_coding
ENSMUSG00000024891	82	105	136	127	84	122	105	93	78.474	121.386	102.1	114.882	94.9932	135.625	101.151	98.811	105.928	0.000419019	0.00886481	0.0679215	0.992852	ENSMUSG00000024891	19	1	5023860	5031972	Slc29a2	solute carrier family 29 (nucleoside transporters), member 2 [Source:MGI Symbol;Acc:MGI:1345278]	MGI:1345278	13340	decreased interleukin-6 secretion	protein_coding
ENSMUSG00000040146	956	1517	994	949	814	963	855	764	914.892	1753.73	746.231	858.45	920.53	1070.55	823.658	811.738	987.472	0.000403218	0.0103889	0.0680128	0.992852	ENSMUSG00000040146	9	-1	21968711	21989446	Rgl3	ral guanine nucleotide dissociation stimulator-like 3 [Source:MGI Symbol;Acc:MGI:1918996]	MGI:1918996	71746	abnormal gait	protein_coding
ENSMUSG00000035666	776	414	943	766	701	597	763	642	742.632	478.606	707.944	692.911	792.741	663.672	735.03	682.115	686.956	-0.000462314	0.00735363	0.0680797	0.992852	ENSMUSG00000035666	2	-1	28822299	28840360	Gtf3c4	general transcription factor IIIC, polypeptide 4 [Source:MGI Symbol;Acc:MGI:2138937]	MGI:2138937	269252	-	protein_coding
ENSMUSG00000101026	7	33	11	9	10	12	8	9	6.699	38.1498	8.25809	8.14125	11.3087	13.3402	7.70674	9.56236	12.8958	0.00032563	0.0147995	0.0681959	0.992852	ENSMUSG00000101026	15	-1	74770908	74778859	Ly6g6g	lymphocyte antigen 6 complex, locus G6G [Source:MGI Symbol;Acc:MGI:1925975]	MGI:1925975	-	-	protein_coding
ENSMUSG00000033508	3	7	4	4	4	6	1	9	2.871	8.09238	3.00294	3.61833	4.52349	6.67008	0.963342	9.56236	4.91299	0.000293786	0.0157878	0.0682389	0.992852	ENSMUSG00000033508	6	1	86628164	86629710	Asprv1	aspartic peptidase, retroviral-like 1 [Source:MGI Symbol;Acc:MGI:1915105]	MGI:1915105	67855	abnormal coat appearance	protein_coding
ENSMUSG00000062014	1096	599	1636	1153	898	721	1088	989	1048.87	692.476	1228.2	1042.98	1015.52	801.521	1048.12	1050.8	991.062	-0.000436259	0.00800272	0.0683928	0.992852	ENSMUSG00000062014	14	-1	46808149	46822242	Gmfb	glia maturation factor, beta [Source:MGI Symbol;Acc:MGI:1927133]	MGI:1927133	63985	abnormal eye blink conditioning behavior	protein_coding
ENSMUSG00000032911	561	461	918	613	493	409	676	510	536.877	532.941	689.175	554.51	557.52	454.677	651.219	541.867	564.848	-0.000476912	0.00706254	0.0684241	0.992852	ENSMUSG00000032911	9	1	56865033	56899870	Cspg4	chondroitin sulfate proteoglycan 4 [Source:MGI Symbol;Acc:MGI:2153093]	MGI:2153093	121021	increased lean body mass	protein_coding
ENSMUSG00000042010	168	230	82	150	118	129	89	109	160.776	265.892	61.5603	135.688	133.443	143.407	85.7375	115.811	137.789	0.000386861	0.0127794	0.0684273	0.992852	ENSMUSG00000042010	5	1	114146535	114250761	Acacb	acetyl-Coenzyme A carboxylase beta [Source:MGI Symbol;Acc:MGI:2140940]	MGI:2140940	100705	abnormal aerobic respiration	protein_coding
ENSMUSG00000038060	240	410	194	219	191	199	156	170	229.68	473.982	145.643	198.104	215.997	221.224	150.281	180.622	226.942	0.000391209	0.0122678	0.0684764	0.992852	ENSMUSG00000038060	9	1	119102478	119148246	Dlec1	deleted in lung and esophageal cancer 1 [Source:MGI Symbol;Acc:MGI:2443671]	MGI:2443671	320256	abnormal behavior	protein_coding
ENSMUSG00000036887	919	664	2280	1149	788	767	1433	989	879.483	767.62	1711.68	1039.37	891.127	852.658	1380.47	1050.8	1071.65	-0.000402601	0.0102099	0.0685029	0.992852	ENSMUSG00000036887	4	-1	136895917	136898803	C1qa	complement component 1, q subcomponent, alpha polypeptide [Source:MGI Symbol;Acc:MGI:88223]	MGI:88223	12259	decreased circulating glucose level	protein_coding
ENSMUSG00000032246	281	521	476	370	328	383	354	331	268.917	602.304	357.35	334.696	370.926	425.773	341.023	351.682	381.584	0.000407339	0.00957821	0.0686241	0.992852	ENSMUSG00000032246	9	1	62858080	62875921	Calml4	calmodulin-like 4 [Source:MGI Symbol;Acc:MGI:1922850]	MGI:1922850	75600	-	protein_coding
ENSMUSG00000028163	2443	1448	3132	2352	2110	1821	2489	2238	2337.95	1673.97	2351.3	2127.58	2386.14	2024.37	2397.76	2377.84	2209.61	-0.000499863	0.00673307	0.0686606	0.992852	ENSMUSG00000028163	3	-1	135584655	135691547	Nfkb1	nuclear factor of kappa light polypeptide gene enhancer in B cells 1, p105 [Source:MGI Symbol;Acc:MGI:97312]	MGI:97312	18033	abnormal coat/hair pigmentation	protein_coding
ENSMUSG00000071302	63	41	118	60	48	50	98	60	60.291	47.3982	88.5868	54.275	54.2818	55.584	94.4075	63.749	64.8217	-0.000397638	0.0109469	0.0687091	0.992852	ENSMUSG00000071302	8	-1	129216354	129234406	2610044O15Rik8	RIKEN cDNA 2610044O15 gene [Source:MGI Symbol;Acc:MGI:1919389]	MGI:1919389	72139	-	protein_coding
ENSMUSG00000087412	49	71	61	55	34	75	69	56	46.893	82.0798	45.7949	49.7521	38.4496	83.3759	66.4706	59.4991	59.0394	0.000395305	0.0114062	0.0687249	0.992852	ENSMUSG00000087412	7	-1	93178983	93184176	Gm15501	predicted pseudogene 15501 [Source:MGI Symbol;Acc:MGI:3704296]	MGI:3704296	100040298	-	transcribed_processed_pseudogene
ENSMUSG00000027475	729	564	1002	727	640	578	787	645	697.653	652.014	752.237	657.632	723.758	642.551	758.15	685.302	696.162	-0.000619604	0.00590708	0.068862	0.992852	ENSMUSG00000027475	2	1	153291413	153333390	Kif3b	kinesin family member 3B [Source:MGI Symbol;Acc:MGI:107688]	MGI:107688	16569	abnormal bone structure	protein_coding
ENSMUSG00000019996	855	836	1152	1076	759	822	927	887	818.235	966.461	864.848	973.332	858.332	913.8	893.018	942.423	903.806	0.000648672	0.00580306	0.0688986	0.992852	ENSMUSG00000019996	10	1	20148471	20281590	Map7	microtubule-associated protein 7 [Source:MGI Symbol;Acc:MGI:1328328]	MGI:1328328	17761	Leydig cell hyperplasia	protein_coding
ENSMUSG00000063882	1698	2181	1752	1688	1429	1717	1476	1386	1624.99	2521.35	1315.29	1526.94	1616.02	1908.75	1421.89	1472.6	1675.98	0.00041685	0.0087579	0.0689827	0.992852	ENSMUSG00000063882	4	-1	116066965	116075071	Uqcrh	ubiquinol-cytochrome c reductase hinge protein [Source:MGI Symbol;Acc:MGI:1913826]	MGI:1913826	66576	-	protein_coding
ENSMUSG00000020444	562	635	698	580	433	598	532	494	537.834	734.094	524.014	524.658	489.667	664.784	512.498	524.867	564.052	0.000455952	0.00740818	0.0689837	0.992852	ENSMUSG00000020444	11	-1	59183875	59192212	Guk1	guanylate kinase 1 [Source:MGI Symbol;Acc:MGI:95871]	MGI:95871	14923	-	protein_coding
ENSMUSG00000036617	926	662	1756	1045	778	699	1130	891	886.182	765.308	1318.29	945.29	879.818	777.064	1088.58	946.673	950.9	-0.000430267	0.00813323	0.0689929	0.992852	ENSMUSG00000036617	2	1	19909780	20810713	Etl4	enhancer trap locus 4 [Source:MGI Symbol;Acc:MGI:95454]	MGI:95454	208618	abnormal caudal vertebrae morphology	protein_coding
ENSMUSG00000027259	157	130	295	186	139	118	204	126	150.249	150.287	221.467	168.253	157.191	131.178	196.522	133.873	163.627	-0.00041577	0.0088165	0.069008	0.992852	ENSMUSG00000027259	2	1	121140428	121156680	Adal	adenosine deaminase-like [Source:MGI Symbol;Acc:MGI:1923144]	MGI:1923144	75894	decreased bone mineral content	protein_coding
ENSMUSG00000034486	7	5	13	4	8	1	6	3	6.699	5.78027	9.75956	3.61833	9.04697	1.11168	5.78005	3.18745	5.62292	-0.000301252	0.0153288	0.0690297	0.992852	ENSMUSG00000034486	1	-1	89927956	89931179	Gbx2	gastrulation brain homeobox 2 [Source:MGI Symbol;Acc:MGI:95668]	MGI:95668	14472	abnormal aortic arch morphology	protein_coding
ENSMUSG00000027176	278	179	417	291	241	185	303	262	266.046	206.934	313.057	263.234	272.54	205.661	291.893	278.371	262.217	-0.000442709	0.00771241	0.0691704	0.992852	ENSMUSG00000027176	2	1	104590523	104665429	Cstf3	cleavage stimulation factor, 3' pre-RNA, subunit 3 [Source:MGI Symbol;Acc:MGI:1351825]	MGI:1351825	228410	abnormal lens morphology	protein_coding
ENSMUSG00000035351	71	53	116	65	57	50	78	52	67.947	61.2709	87.0853	58.7979	64.4597	55.584	75.1407	55.2492	65.6918	-0.000404444	0.00963737	0.0692713	0.992852	ENSMUSG00000035351	10	1	88146992	88178390	Nup37	nucleoporin 37 [Source:MGI Symbol;Acc:MGI:1919964]	MGI:1919964	69736	decreased total body fat amount	protein_coding
ENSMUSG00000021222	108	143	156	130	94	124	123	121	103.356	165.316	117.115	117.596	106.302	137.848	118.491	128.561	124.323	0.000422031	0.00841174	0.0693939	0.992852	ENSMUSG00000021222	12	1	83520466	83541920	Dcaf4	DDB1 and CUL4 associated factor 4 [Source:MGI Symbol;Acc:MGI:1921078]	MGI:1921078	73828	-	protein_coding
ENSMUSG00000021750	152	285	144	111	105	159	99	99	145.464	329.475	108.106	100.409	118.742	176.757	95.3709	105.186	147.439	0.000381354	0.0128995	0.0694142	0.992852	ENSMUSG00000021750	14	-1	8296274	8318023	Fam107a	family with sequence similarity 107, member A [Source:MGI Symbol;Acc:MGI:3041256]	MGI:3041256	268709	-	protein_coding
ENSMUSG00000053746	528	471	520	524	361	562	472	429	505.296	544.501	390.383	474.002	408.245	624.764	454.698	455.806	482.212	0.00044587	0.007601	0.0694371	0.992852	ENSMUSG00000053746	2	1	32775786	32777597	Ptrh1	peptidyl-tRNA hydrolase 1 homolog [Source:MGI Symbol;Acc:MGI:1913779]	MGI:1913779	329384	-	protein_coding
ENSMUSG00000025144	179	245	216	179	164	189	159	180	171.303	283.233	162.159	161.92	185.463	210.107	153.171	191.247	189.826	0.000410046	0.00907959	0.0694924	0.992852	ENSMUSG00000025144	11	-1	120710942	120713738	Cenpx	centromere protein X [Source:MGI Symbol;Acc:MGI:894324]	MGI:894324	20892	-	protein_coding
ENSMUSG00000032563	336	254	551	321	297	289	335	269	321.552	293.638	413.655	290.371	335.869	321.275	322.72	285.808	323.111	-0.00046745	0.00713931	0.0695576	0.992852	ENSMUSG00000032563	9	1	105053239	105079888	Mrpl3	mitochondrial ribosomal protein L3 [Source:MGI Symbol;Acc:MGI:2137204]	MGI:2137204	94062	increased fasted circulating glucose level	protein_coding
ENSMUSG00000036395	213	316	193	185	163	185	153	176	203.841	365.313	144.892	167.348	184.332	205.661	147.391	186.997	200.722	0.000394224	0.011016	0.0695654	0.992852	ENSMUSG00000036395	9	-1	26763044	26806468	Glb1l2	galactosidase, beta 1-like 2 [Source:MGI Symbol;Acc:MGI:2388283]	MGI:2388283	244757	decreased NK cell number	protein_coding
ENSMUSG00000074899	86	183	41	75	90	87	50	62	82.302	211.558	30.7802	67.8438	101.778	96.7161	48.1671	65.874	88.1274	0.000361043	0.0138255	0.069645	0.992852	ENSMUSG00000074899	2	-1	120041493	120085678	Sptbn5	spectrin beta, non-erythrocytic 5 [Source:MGI Symbol;Acc:MGI:2685200]	MGI:2685200	640524	-	protein_coding
ENSMUSG00000044177	7	8	7	19	5	7	7	11	6.699	9.24843	5.25515	17.1871	5.65436	7.78175	6.7434	11.6873	8.78206	0.000333145	0.0144651	0.0697034	0.992852	ENSMUSG00000044177	11	-1	94235956	94246005	Wfikkn2	WAP, follistatin/kazal, immunoglobulin, kunitz and netrin domain containing 2 [Source:MGI Symbol;Acc:MGI:2669209]	MGI:2669209	278507	abnormal hypaxial muscle morphology	protein_coding
ENSMUSG00000028715	142	259	134	137	157	172	115	126	135.894	299.418	100.599	123.928	177.547	191.209	110.784	133.873	159.156	0.000388492	0.0119644	0.0697346	0.992852	ENSMUSG00000028715	4	-1	115486200	115496142	Cyp4a14	cytochrome P450, family 4, subfamily a, polypeptide 14 [Source:MGI Symbol;Acc:MGI:1096550]	MGI:1096550	13119	abnormal lipid homeostasis	protein_coding
ENSMUSG00000022350	1158	814	1698	1319	1033	846	1349	1054	1108.21	941.028	1274.75	1193.15	1168.19	940.481	1299.55	1119.86	1130.65	-0.000492925	0.00675466	0.0697954	0.992852	ENSMUSG00000022350	15	-1	59331997	59374167	Washc5	WASH complex subunit 5 [Source:MGI Symbol;Acc:MGI:2146110]	MGI:2146110	223593	abnormal retinal pigmentation	protein_coding
ENSMUSG00000034906	38	50	106	48	50	27	79	38	36.366	57.8027	79.578	43.42	56.5436	30.0153	76.104	40.3744	52.5255	-0.000385936	0.0122818	0.0698177	0.992852	ENSMUSG00000034906	2	-1	127103809	127133954	Ncaph	non-SMC condensin I complex, subunit H [Source:MGI Symbol;Acc:MGI:2444777]	MGI:2444777	215387	decreased hemoglobin content	protein_coding
ENSMUSG00000117819	13	25	9	11	11	15	8	14	12.441	28.9013	6.75662	9.95042	12.4396	16.6752	7.70674	14.8748	13.7182	0.000346325	0.0141688	0.0699056	0.992852	ENSMUSG00000117819	17	1	26973217	27036378	Gm50253	predicted gene, 50253 [Source:MGI Symbol;Acc:MGI:6303071]	MGI:6303071	-	-	protein_coding
ENSMUSG00000006678	147	96	273	148	133	115	159	141	140.679	110.981	204.951	133.878	150.406	127.843	153.171	149.81	146.465	-0.000412618	0.00880246	0.0699364	0.992852	ENSMUSG00000006678	X	-1	93304767	93632155	Pola1	polymerase (DNA directed), alpha 1 [Source:MGI Symbol;Acc:MGI:99660]	MGI:99660	18968	no abnormal phenotype detected	protein_coding
ENSMUSG00000035933	461	270	693	442	369	354	436	393	441.177	312.135	520.26	399.826	417.292	393.534	420.017	417.556	415.225	-0.000455649	0.0073305	0.0699588	0.992852	ENSMUSG00000035933	12	1	31654869	31937630	Cog5	component of oligomeric golgi complex 5 [Source:MGI Symbol;Acc:MGI:2145130]	MGI:2145130	238123	-	protein_coding
ENSMUSG00000040649	58	55	57	71	46	53	54	70	55.506	63.583	42.7919	64.2254	52.0201	58.919	52.0205	74.3739	57.93	0.000399583	0.00988596	0.070032	0.992852	ENSMUSG00000040649	6	-1	122447296	122498761	Rimklb	ribosomal modification protein rimK-like family member B [Source:MGI Symbol;Acc:MGI:1918325]	MGI:1918325	108653	abnormal behavior	protein_coding
ENSMUSG00000020022	514	735	621	514	412	571	464	415	491.898	849.7	466.207	464.956	465.919	634.769	446.991	440.931	532.671	0.000403361	0.0094672	0.0700591	0.992852	ENSMUSG00000020022	10	1	94198720	94221443	Ndufa12	NADH:ubiquinone oxidoreductase subunit A12 [Source:MGI Symbol;Acc:MGI:1913664]	MGI:1913664	66414	-	protein_coding
ENSMUSG00000032869	564	429	786	538	452	449	569	437	539.748	495.947	590.078	486.666	511.154	499.144	548.142	464.306	516.898	-0.000560624	0.00616173	0.0701114	0.992852	ENSMUSG00000032869	2	-1	151715812	151744186	Psmf1	proteasome (prosome, macropain) inhibitor subunit 1 [Source:MGI Symbol;Acc:MGI:1346072]	MGI:1346072	228769	preweaning lethality complete penetrance	protein_coding
ENSMUSG00000044026	381	340	382	409	277	279	287	377	364.617	393.058	286.781	369.975	313.251	310.159	276.479	400.556	339.36	0.000448064	0.0074808	0.0701306	0.992852	ENSMUSG00000044026	19	1	38395980	38405610	Slc35g1	solute carrier family 35, member G1 [Source:MGI Symbol;Acc:MGI:2444789]	MGI:2444789	240660	-	protein_coding
ENSMUSG00000041449	323	174	336	264	280	173	232	247	309.111	201.153	252.247	238.81	316.644	192.321	223.495	262.434	249.527	-0.000419597	0.00839299	0.0701611	0.992852	ENSMUSG00000041449	12	1	104247905	104253669	Serpina3h	serine (or cysteine) peptidase inhibitor, clade A, member 3H [Source:MGI Symbol;Acc:MGI:2182839]	MGI:2182839	-	-	transcribed_unprocessed_pseudogene
ENSMUSG00000045624	451	269	659	489	387	363	483	373	431.607	310.979	494.735	442.341	437.647	403.54	465.294	396.307	422.806	-0.000460377	0.00721746	0.0702149	0.992852	ENSMUSG00000045624	2	-1	140119883	140170564	Esf1	ESF1 nucleolar pre-rRNA processing protein homolog [Source:MGI Symbol;Acc:MGI:1913830]	MGI:1913830	66580	-	protein_coding
ENSMUSG00000038489	228	286	250	223	189	280	183	174	218.196	330.631	187.684	201.722	213.735	311.27	176.292	184.872	228.05	0.000399964	0.00976053	0.0702252	0.992852	ENSMUSG00000038489	7	-1	141471860	141475132	Polr2l	polymerase (RNA) II (DNA directed) polypeptide L [Source:MGI Symbol;Acc:MGI:1913741]	MGI:1913741	66491	-	protein_coding
ENSMUSG00000029016	849	783	964	1021	820	882	869	880	812.493	905.19	723.709	923.58	927.315	980.501	837.144	934.986	880.615	0.000533852	0.00633638	0.0703237	0.992852	ENSMUSG00000029016	4	-1	148004259	148038821	Clcn6	chloride channel, voltage-sensitive 6 [Source:MGI Symbol;Acc:MGI:1347049]	MGI:1347049	26372	abnormal anxiety-related response	protein_coding
ENSMUSG00000029829	252	613	175	240	218	249	174	207	241.164	708.661	131.379	217.1	246.53	276.808	167.622	219.934	276.15	0.000342985	0.0141756	0.0704192	0.992852	ENSMUSG00000029829	6	1	38109255	38115809	Tmem213	transmembrane protein 213 [Source:MGI Symbol;Acc:MGI:1924772]	MGI:1924772	77522	-	protein_coding
ENSMUSG00000087013	6	13	2	9	4	5	5	7	5.742	15.0287	1.50147	8.14125	4.52349	5.5584	4.81671	7.43739	6.59368	0.000302667	0.0150727	0.070445	0.992852	ENSMUSG00000087013	11	-1	85791661	85832223	2610027K06Rik	RIKEN cDNA 2610027K06 gene [Source:MGI Symbol;Acc:MGI:1917159]	MGI:1917159	-	-	processed_transcript
ENSMUSG00000035498	1703	1495	2163	2022	1375	1756	1800	1640	1629.77	1728.3	1623.84	1829.07	1554.95	1952.11	1734.02	1742.47	1724.32	0.000628048	0.0058417	0.0704608	0.992852	ENSMUSG00000035498	9	-1	123170824	123216038	Cdcp1	CUB domain containing protein 1 [Source:MGI Symbol;Acc:MGI:2442010]	MGI:2442010	109332	no abnormal phenotype detected	protein_coding
ENSMUSG00000031842	319	685	307	325	329	275	262	286	305.283	791.897	230.476	293.99	372.057	305.712	252.396	303.87	356.96	0.000383195	0.0123165	0.0704646	0.992852	ENSMUSG00000031842	8	1	70723720	70751186	Pde4c	phosphodiesterase 4C, cAMP specific [Source:MGI Symbol;Acc:MGI:99556]	MGI:99556	110385	decreased grip strength	protein_coding
ENSMUSG00000022132	608	1019	467	565	368	564	248	374	581.856	1178.02	350.594	511.09	416.161	626.987	238.909	397.369	537.623	0.000355096	0.013866	0.0705085	0.992852	ENSMUSG00000022132	14	1	118787908	118875489	Cldn10	claudin 10 [Source:MGI Symbol;Acc:MGI:1913101]	MGI:1913101	58187	-	protein_coding
ENSMUSG00000074384	92	53	121	98	78	59	91	59	88.044	61.2709	90.839	88.6492	88.208	65.5891	87.6641	62.6866	79.1189	-0.000403675	0.00928914	0.0705358	0.992852	ENSMUSG00000074384	8	1	36993604	36995533	AI429214	expressed sequence AI429214 [Source:MGI Symbol;Acc:MGI:2142538]	MGI:2142538	621080	-	protein_coding
ENSMUSG00000074419	9	2	9	2	3	1	6	4	8.613	2.31211	6.75662	1.80917	3.39262	1.11168	5.78005	4.24994	4.25315	-0.000281489	0.0160563	0.0705488	0.992852	ENSMUSG00000074419	7	-1	3816781	3825687	Gm15448	predicted gene 15448 [Source:MGI Symbol;Acc:MGI:3705216]	MGI:3705216	18729	-	protein_coding
ENSMUSG00000032555	337	317	744	348	298	322	530	309	322.509	366.469	558.547	314.795	337	357.961	510.571	328.308	387.02	-0.000403958	0.00924811	0.0705949	0.992852	ENSMUSG00000032555	9	1	103305215	103350428	Topbp1	topoisomerase (DNA) II binding protein 1 [Source:MGI Symbol;Acc:MGI:1920018]	MGI:1920018	235559	abnormal cell cycle	protein_coding
ENSMUSG00000026888	202	348	172	217	204	185	163	175	193.314	402.307	129.127	196.295	230.698	205.661	157.025	185.935	212.545	0.000387847	0.0115198	0.070629	0.992852	ENSMUSG00000026888	2	-1	64912476	65024987	Grb14	growth factor receptor bound protein 14 [Source:MGI Symbol;Acc:MGI:1355324]	MGI:1355324	50915	decreased body weight	protein_coding
ENSMUSG00000030560	2519	1369	4542	2801	1913	1568	2789	2394	2410.68	1582.64	3409.84	2533.74	2163.36	1743.11	2686.76	2543.59	2384.22	-0.000403045	0.00931398	0.0706328	0.992852	ENSMUSG00000030560	7	1	88278085	88310888	Ctsc	cathepsin C [Source:MGI Symbol;Acc:MGI:109553]	MGI:109553	13032	abnormal T cell physiology	protein_coding
ENSMUSG00000062470	3	2	13	5	5	0	6	1	2.871	2.31211	9.75956	4.52292	5.65436	0	5.78005	1.06248	3.99531	-0.000271988	0.0171065	0.0707188	0.992852	ENSMUSG00000062470	9	1	20607458	20617271	Fbxl12os	F-box and leucine-rich repeat protein 12, opposite strand [Source:MGI Symbol;Acc:MGI:1913912]	MGI:1913912	-	-	antisense
ENSMUSG00000001507	5354	6241	6619	6083	4928	6815	5995	4906	5123.78	7214.93	4969.12	5502.58	5572.94	7576.09	5775.24	5212.55	5868.4	0.000444981	0.00749828	0.070721	0.992852	ENSMUSG00000001507	11	-1	95044474	95076801	Itga3	integrin alpha 3 [Source:MGI Symbol;Acc:MGI:96602]	MGI:96602	16400	abnormal bronchiole epithelium morphology	protein_coding
ENSMUSG00000051457	85	53	132	71	97	72	94	86	81.345	61.2709	99.0971	64.2254	109.695	80.0409	90.5542	91.3736	84.7002	-0.000399912	0.00955913	0.0707791	0.992852	ENSMUSG00000051457	7	-1	127132232	127137823	Spn	sialophorin [Source:MGI Symbol;Acc:MGI:98384]	MGI:98384	20737	abnormal T cell physiology	protein_coding
ENSMUSG00000002769	9	17	10	7	9	25	11	14	8.613	19.6529	7.50736	6.33208	10.1778	27.792	10.5968	14.8748	13.1933	0.000336437	0.0142678	0.0707862	0.992852	ENSMUSG00000002769	17	-1	46725664	46729168	Gnmt	glycine N-methyltransferase [Source:MGI Symbol;Acc:MGI:1202304]	MGI:1202304	14711	abnormal amino acid level	protein_coding
ENSMUSG00000022490	646	1884	352	539	554	769	257	389	618.222	2178.01	264.259	487.57	626.503	854.881	247.579	413.306	711.291	0.000300228	0.0150967	0.0708143	0.992852	ENSMUSG00000022490	15	-1	103530279	103538003	Ppp1r1a	protein phosphatase 1, regulatory inhibitor subunit 1A [Source:MGI Symbol;Acc:MGI:1889595]	MGI:1889595	58200	reduced long term potentiation	protein_coding
ENSMUSG00000024544	508	331	925	561	420	415	568	442	486.156	382.654	694.431	507.471	474.966	461.347	547.178	469.618	502.978	-0.0004275	0.00798213	0.0708359	0.992852	ENSMUSG00000024544	18	1	67933257	68268630	Ldlrad4	low density lipoprotein receptor class A domain containing 4 [Source:MGI Symbol;Acc:MGI:1277150]	MGI:1277150	52662	decreased grip strength	protein_coding
ENSMUSG00000012422	467	275	797	529	405	330	515	440	446.919	317.915	598.336	478.525	458.003	366.854	496.121	467.493	453.771	-0.000418302	0.00833283	0.0708809	0.992852	ENSMUSG00000012422	13	1	90089123	90143907	Tmem167	transmembrane protein 167 [Source:MGI Symbol;Acc:MGI:1913324]	MGI:1913324	66074	decreased circulating iron level	protein_coding
ENSMUSG00000102101	22	23	27	34	19	24	19	31	21.054	26.5892	20.2699	30.7558	21.4866	26.6803	18.3035	32.937	24.7595	0.000382871	0.0121404	0.0709229	0.992852	ENSMUSG00000102101	16	-1	55973268	55974617	Zbtb11os1	zinc finger and BTB domain containing 11, opposite strand 1 [Source:MGI Symbol;Acc:MGI:1913641]	MGI:1913641	-	-	antisense
ENSMUSG00000037243	187	282	224	221	214	212	183	198	178.959	326.007	168.165	199.913	242.007	235.676	176.292	210.372	217.174	0.000401845	0.00932834	0.0709301	0.992852	ENSMUSG00000037243	11	1	58307069	58314627	Zfp692	zinc finger protein 692 [Source:MGI Symbol;Acc:MGI:2144276]	MGI:2144276	103836	decreased bone mineral content	protein_coding
ENSMUSG00000002679	170	107	247	148	126	150	186	118	162.69	123.698	185.432	133.878	142.49	166.752	179.182	125.373	152.437	-0.000419845	0.00825688	0.0709424	0.992852	ENSMUSG00000002679	12	-1	81573557	81595008	Med6	mediator complex subunit 6 [Source:MGI Symbol;Acc:MGI:1917042]	MGI:1917042	69792	-	protein_coding
ENSMUSG00000099708	0	2	0	2	0	1	0	1	0	2.31211	0	1.80917	0	1.11168	0	1.06248	0.78693	0.00033235	0.0317147	0.0709726	0.992852	ENSMUSG00000099708	12	-1	83631834	83633833	Gm29361	predicted gene 29361 [Source:MGI Symbol;Acc:MGI:5580067]	MGI:5580067	-	-	antisense
ENSMUSG00000028161	910	651	1290	915	733	707	952	782	870.87	752.591	968.449	827.694	828.929	785.957	917.102	830.862	847.807	-0.000572137	0.00607119	0.0709887	0.992852	ENSMUSG00000028161	3	1	136670124	136937727	Ppp3ca	protein phosphatase 3, catalytic subunit, alpha isoform [Source:MGI Symbol;Acc:MGI:107164]	MGI:107164	19055	abnormal tail movements	protein_coding
ENSMUSG00000034245	559	811	717	597	470	548	555	535	534.963	937.56	538.278	540.036	531.51	609.2	534.655	568.429	599.329	0.000411431	0.00865166	0.0709939	0.992852	ENSMUSG00000034245	6	1	91156665	91174692	Hdac11	histone deacetylase 11 [Source:MGI Symbol;Acc:MGI:2385252]	MGI:2385252	232232	decreased interferon-gamma secretion	protein_coding
ENSMUSG00000046432	1391	1526	1153	1367	1040	1233	1109	1060	1331.19	1764.14	865.598	1236.57	1176.11	1370.7	1068.35	1126.23	1242.36	0.000412119	0.00860775	0.071027	0.992852	ENSMUSG00000046432	X	1	136270253	136271978	Bex3	brain expressed X-linked 3 [Source:MGI Symbol;Acc:MGI:1338016]	MGI:1338016	12070	-	protein_coding
ENSMUSG00000106035	2	8	4	5	6	9	2	7	1.914	9.24843	3.00294	4.52292	6.78523	10.0051	1.92668	7.43739	5.60534	0.000293733	0.0152949	0.0710325	0.992852	ENSMUSG00000106035	5	-1	104044619	104047397	Gm43545	predicted gene 43545 [Source:MGI Symbol;Acc:MGI:5663682]	MGI:5663682	-	-	TEC
ENSMUSG00000041731	469	474	482	543	443	446	434	454	448.833	547.97	361.855	491.189	500.976	495.809	418.091	482.368	468.386	0.000468275	0.00701739	0.0711189	0.992852	ENSMUSG00000041731	19	-1	24683016	24861855	Pgm5	phosphoglucomutase 5 [Source:MGI Symbol;Acc:MGI:1925668]	MGI:1925668	226041	-	protein_coding
ENSMUSG00000030551	736	406	946	676	524	505	625	559	704.352	469.358	710.196	611.498	592.577	561.398	602.089	593.929	605.675	-0.000470746	0.00697889	0.07112	0.992852	ENSMUSG00000030551	7	-1	70351944	70366735	Nr2f2	nuclear receptor subfamily 2, group F, member 2 [Source:MGI Symbol;Acc:MGI:1352452]	MGI:1352452	11819	abnormal anterior cardinal vein morphology	protein_coding
ENSMUSG00000059897	137	69	190	134	112	96	140	116	131.109	79.7677	142.64	121.214	126.658	106.721	134.868	123.248	120.778	-0.000411131	0.0086434	0.0711201	0.992852	ENSMUSG00000059897	8	1	69209038	69230536	Zfp930	zinc finger protein 930 [Source:MGI Symbol;Acc:MGI:2675306]	MGI:2675306	234358	-	protein_coding
ENSMUSG00000021094	327	226	418	286	212	248	356	197	312.939	261.268	313.808	258.711	239.745	275.696	342.95	209.309	276.803	-0.000430018	0.00786335	0.0711288	0.992852	ENSMUSG00000021094	12	-1	72650353	72664909	Dhrs7	dehydrogenase/reductase (SDR family) member 7 [Source:MGI Symbol;Acc:MGI:1913625]	MGI:1913625	66375	-	protein_coding
ENSMUSG00000057421	3598	3484	3659	3716	3006	3144	2897	3207	3443.29	4027.69	2746.94	3361.43	3399.4	3495.12	2790.8	3407.39	3334.01	0.000490548	0.00671042	0.0711701	0.992852	ENSMUSG00000057421	X	-1	95935335	95956962	Las1l	LAS1-like (S. cerevisiae) [Source:MGI Symbol;Acc:MGI:1923380]	MGI:1923380	76130	-	protein_coding
ENSMUSG00000030494	618	624	781	627	503	690	570	579	591.426	721.378	586.325	567.174	568.828	767.059	549.105	615.178	620.809	0.000477859	0.00686974	0.0712157	0.992852	ENSMUSG00000030494	7	1	35334170	35392289	Rhpn2	rhophilin, Rho GTPase binding protein 2 [Source:MGI Symbol;Acc:MGI:1289234]	MGI:1289234	52428	no abnormal phenotype detected	protein_coding
ENSMUSG00000037885	457	301	631	462	400	389	512	394	437.349	347.972	473.714	417.918	452.349	432.443	493.231	418.619	434.199	-0.000502727	0.00656688	0.0713857	0.992852	ENSMUSG00000037885	2	1	129800517	129832287	Stk35	serine/threonine kinase 35 [Source:MGI Symbol;Acc:MGI:1914583]	MGI:1914583	67333	abnormal Sertoli cell morphology	protein_coding
ENSMUSG00000002603	2923	1672	3501	2592	2253	2079	2410	2291	2797.31	1932.92	2628.33	2344.68	2547.85	2311.18	2321.65	2434.15	2414.76	-0.000517905	0.006425	0.0713864	0.992852	ENSMUSG00000002603	7	1	25687002	25705077	Tgfb1	transforming growth factor, beta 1 [Source:MGI Symbol;Acc:MGI:98725]	MGI:98725	21803	abnormal Peyer's patch germinal center morphology	protein_coding
ENSMUSG00000045659	1000	945	1092	1018	868	1028	869	924	957	1092.47	819.803	920.866	981.597	1142.81	837.144	981.735	966.678	0.000495806	0.00663428	0.0715013	0.992852	ENSMUSG00000045659	7	-1	116123485	116308376	Plekha7	pleckstrin homology domain containing, family A member 7 [Source:MGI Symbol;Acc:MGI:2445094]	MGI:2445094	233765	decreased susceptibility to bacterial infection	protein_coding
ENSMUSG00000021495	1137	1236	1285	1226	1004	1029	1163	1204	1088.11	1428.88	964.695	1109.02	1135.4	1143.92	1120.37	1279.23	1158.7	0.000494639	0.00664485	0.0715478	0.992852	ENSMUSG00000021495	13	-1	55539316	55571120	Fam193b	family with sequence similarity 193, member B [Source:MGI Symbol;Acc:MGI:2385851]	MGI:2385851	212483	-	protein_coding
ENSMUSG00000025195	1042	892	942	1033	803	919	796	908	997.194	1031.2	707.193	934.435	908.09	1021.63	766.82	964.735	916.413	0.000464409	0.0070491	0.0715783	0.992852	ENSMUSG00000025195	19	-1	43846821	43940191	Dnmbp	dynamin binding protein [Source:MGI Symbol;Acc:MGI:1917352]	MGI:1917352	71972	abnormal sensory capabilities/reflexes/nociception	protein_coding
ENSMUSG00000062380	9	5	31	10	4	2	25	10	8.613	5.78027	23.2728	9.04583	4.52349	2.22336	24.0836	10.6248	11.0209	-0.000301379	0.0149446	0.0716584	0.992852	ENSMUSG00000062380	8	1	123411424	123422015	Tubb3	tubulin, beta 3 class III [Source:MGI Symbol;Acc:MGI:107813]	MGI:107813	22152	abnormal anterior commissure morphology	protein_coding
ENSMUSG00000035640	388	381	434	440	289	363	333	310	371.316	440.457	325.819	398.017	326.822	403.54	320.793	329.37	364.517	0.000466902	0.00700004	0.0717174	0.992852	ENSMUSG00000035640	10	-1	80130451	80140835	Cbarp	calcium channel, voltage-dependent, beta subunit associated regulatory protein [Source:MGI Symbol;Acc:MGI:1354170]	MGI:1354170	100503659	abnormal behavioral response to light	protein_coding
ENSMUSG00000050737	2020	1873	1630	2048	1866	2347	1622	1792	1933.14	2165.29	1223.7	1852.59	2110.21	2609.11	1562.54	1903.97	1920.07	0.000405506	0.00884741	0.0717395	0.992852	ENSMUSG00000050737	2	-1	30889471	30929863	Ptges	prostaglandin E synthase [Source:MGI Symbol;Acc:MGI:1927593]	MGI:1927593	64292	abnormal inflammatory response	protein_coding
ENSMUSG00000019889	1661	1163	2639	1748	1323	1344	1840	1427	1589.58	1344.49	1981.19	1581.21	1496.14	1494.1	1772.55	1516.16	1596.93	-0.000491383	0.00666365	0.0719078	0.992852	ENSMUSG00000019889	10	1	28074820	28597397	Ptprk	protein tyrosine phosphatase, receptor type, K [Source:MGI Symbol;Acc:MGI:103310]	MGI:103310	19272	abnormal behavior	protein_coding
ENSMUSG00000081467	4	2	11	4	7	0	7	4	3.828	2.31211	8.25809	3.61833	7.9161	0	6.7434	4.24994	4.61575	-0.000279088	0.0158941	0.0719902	0.992852	ENSMUSG00000081467	2	1	22067826	22069419	Gm13337	predicted gene 13337 [Source:MGI Symbol;Acc:MGI:3650269]	MGI:3650269	-	-	processed_pseudogene
ENSMUSG00000036073	348	456	391	388	258	303	332	299	333.036	527.161	293.538	350.978	291.765	336.839	319.83	317.683	346.354	0.000409391	0.00855358	0.072088	0.992852	ENSMUSG00000036073	4	1	41755228	41758695	Galt	galactose-1-phosphate uridyl transferase [Source:MGI Symbol;Acc:MGI:95638]	MGI:95638	14430	abnormal Purkinje cell morphology	protein_coding
ENSMUSG00000021549	690	365	1075	734	537	423	696	623	660.33	421.96	807.041	663.964	607.278	470.24	670.486	661.928	620.403	-0.000408288	0.00856306	0.0723519	0.992852	ENSMUSG00000021549	13	-1	85214780	85289130	Rasa1	RAS p21 protein activator 1 [Source:MGI Symbol;Acc:MGI:97860]	MGI:97860	218397	abnormal bone structure	protein_coding
ENSMUSG00000017723	4557	6530	5031	4306	3378	4928	3547	3100	4361.05	7549.03	3776.95	3895.14	3820.08	5478.36	3416.98	3293.7	4448.91	0.0003895	0.0101545	0.0724016	0.992852	ENSMUSG00000017723	2	1	164562413	164568510	Wfdc2	WAP four-disulfide core domain 2 [Source:MGI Symbol;Acc:MGI:1914951]	MGI:1914951	67701	decreased eosinophil cell number	protein_coding
ENSMUSG00000038600	826	1093	660	808	701	613	500	701	790.482	1263.57	495.486	730.903	792.741	681.459	481.671	744.801	747.639	0.000387024	0.01054	0.0724091	0.992852	ENSMUSG00000038600	6	-1	38048483	38124586	Atp6v0a4	ATPase, H+ transporting, lysosomal V0 subunit A4 [Source:MGI Symbol;Acc:MGI:2153480]	MGI:2153480	140494	preweaning lethality complete penetrance	protein_coding
ENSMUSG00000035545	4036	3800	3953	4282	3425	3463	3770	4108	3862.45	4393.01	2967.66	3873.43	3873.24	3849.75	3631.8	4364.68	3852	0.000494689	0.00660212	0.0724369	0.992852	ENSMUSG00000035545	7	1	4137039	4148177	Leng8	leukocyte receptor cluster (LRC) member 8 [Source:MGI Symbol;Acc:MGI:2142195]	MGI:2142195	232798	-	protein_coding
ENSMUSG00000052131	490	152	1282	476	451	479	699	424	468.93	175.72	962.443	430.582	510.023	532.494	673.376	450.493	525.508	-0.000356361	0.0134965	0.0725536	0.992852	ENSMUSG00000052131	6	1	34412334	34423142	Akr1b7	aldo-keto reductase family 1, member B7 [Source:MGI Symbol;Acc:MGI:101918]	MGI:101918	11997	abnormal white adipose tissue physiology	protein_coding
ENSMUSG00000028576	192	167	343	188	180	111	195	170	183.744	193.061	257.502	170.062	203.557	123.396	187.852	180.622	187.475	-0.000402121	0.00885141	0.0727047	0.992852	ENSMUSG00000028576	4	1	94614491	94693229	Ift74	intraflagellar transport 74 [Source:MGI Symbol;Acc:MGI:1914944]	MGI:1914944	67694	abnormal inferior vena cava morphology	protein_coding
ENSMUSG00000048007	41	19	44	26	24	19	26	18	39.237	21.965	33.0324	23.5192	27.1409	21.1219	25.0469	19.1247	26.2735	-0.000376174	0.0121365	0.0727693	0.992852	ENSMUSG00000048007	X	-1	134537256	134541865	Timm8a1	translocase of inner mitochondrial membrane 8A1 [Source:MGI Symbol;Acc:MGI:1353433]	MGI:1353433	30058	abnormal bone structure	protein_coding
ENSMUSG00000004542	7	3	8	4	7	1	4	1	6.699	3.46816	6.00589	3.61833	7.9161	1.11168	3.85337	1.06248	4.21688	-0.000276696	0.0158905	0.0727775	0.992852	ENSMUSG00000004542	7	-1	18789567	18798520	Psg19	pregnancy specific glycoprotein 19 [Source:MGI Symbol;Acc:MGI:1347252]	MGI:1347252	26439	-	protein_coding
ENSMUSG00000031453	402	233	551	476	373	289	449	329	384.714	269.361	413.655	430.582	421.815	321.275	432.541	349.557	377.938	-0.000426757	0.00777513	0.0727816	0.992852	ENSMUSG00000031453	8	-1	13566948	13677603	Rasa3	RAS p21 protein activator 3 [Source:MGI Symbol;Acc:MGI:1197013]	MGI:1197013	19414	abnormal forebrain morphology	protein_coding
ENSMUSG00000020190	3537	3418	3307	3774	2999	3007	2941	3207	3384.91	3951.39	2482.68	3413.9	3391.48	3342.82	2833.19	3407.39	3275.97	0.000463984	0.00697727	0.0727908	0.992852	ENSMUSG00000020190	10	-1	80665327	80678112	Mknk2	MAP kinase-interacting serine/threonine kinase 2 [Source:MGI Symbol;Acc:MGI:894279]	MGI:894279	17347	no abnormal phenotype detected	protein_coding
ENSMUSG00000035493	2290	1152	3557	2461	1995	1518	2133	2064	2191.53	1331.77	2670.37	2226.18	2256.09	1687.53	2054.81	2192.97	2076.41	-0.000408838	0.00845652	0.0727952	0.992852	ENSMUSG00000035493	13	1	56609523	56639562	Tgfbi	transforming growth factor, beta induced [Source:MGI Symbol;Acc:MGI:99959]	MGI:99959	21810	abnormal cell nucleus morphology	protein_coding
ENSMUSG00000001946	899	754	1053	1093	705	1375	958	795	860.343	871.665	790.525	988.71	797.265	1528.56	922.882	844.675	950.578	0.000400118	0.00895856	0.0728229	0.992852	ENSMUSG00000001946	9	1	37528078	37538319	Esam	endothelial cell-specific adhesion molecule [Source:MGI Symbol;Acc:MGI:1916774]	MGI:1916774	69524	abnormal cellular extravasation	protein_coding
ENSMUSG00000026126	187	291	182	177	154	192	157	146	178.959	336.412	136.634	160.111	174.154	213.442	151.245	155.123	188.26	0.000384364	0.0107283	0.0728847	0.992852	ENSMUSG00000026126	1	1	34459762	34475733	Ptpn18	protein tyrosine phosphatase, non-receptor type 18 [Source:MGI Symbol;Acc:MGI:108410]	MGI:108410	19253	-	protein_coding
ENSMUSG00000117972	1	2	0	3	0	2	1	3	0.957	2.31211	0	2.71375	0	2.22336	0.963342	3.18745	1.54463	0.000281629	0.0243615	0.0728985	0.992852	ENSMUSG00000117972	19	-1	45877647	45878126	Gm6813	predicted gene 6813 [Source:MGI Symbol;Acc:MGI:3645759]	MGI:3645759	-	-	processed_pseudogene
ENSMUSG00000069094	420	310	653	444	362	336	455	361	401.94	358.377	490.23	401.635	409.376	373.524	438.321	383.557	407.12	-0.000496908	0.006558	0.0729003	0.992852	ENSMUSG00000069094	3	-1	19223108	19311322	Pde7a	phosphodiesterase 7A [Source:MGI Symbol;Acc:MGI:1202402]	MGI:1202402	18583	abnormal humoral immune response	protein_coding
ENSMUSG00000005968	1413	1106	1561	1741	1216	1358	1357	1462	1352.24	1278.6	1171.9	1574.88	1375.14	1509.66	1307.26	1553.35	1390.38	0.000520397	0.00634558	0.0729333	0.992852	ENSMUSG00000005968	3	-1	94612757	94658872	Tuft1	tuftelin 1 [Source:MGI Symbol;Acc:MGI:109572]	MGI:109572	22156	abnormal coat appearance	protein_coding
ENSMUSG00000027318	8	37	13	13	9	10	7	6	7.656	42.774	9.75956	11.7596	10.1778	11.1168	6.7434	6.3749	13.2953	0.000306795	0.0146398	0.0729346	0.992852	ENSMUSG00000027318	2	-1	131050591	131063814	Adam33	a disintegrin and metallopeptidase domain 33 [Source:MGI Symbol;Acc:MGI:1341813]	MGI:1341813	110751	no abnormal phenotype detected	protein_coding
ENSMUSG00000021684	259	238	228	233	203	231	166	245	247.863	275.141	171.168	210.768	229.567	256.798	159.915	260.309	226.441	0.000404523	0.00865106	0.0729744	0.992852	ENSMUSG00000021684	13	-1	95024454	95250336	Pde8b	phosphodiesterase 8B [Source:MGI Symbol;Acc:MGI:2443999]	MGI:2443999	218461	decreased circulating adrenocorticotropin level	protein_coding
ENSMUSG00000101316	8	6	26	9	12	10	16	4	7.656	6.93632	19.5191	8.14125	13.5705	11.1168	15.4135	4.24994	10.8254	-0.000329048	0.0141581	0.0729818	0.992852	ENSMUSG00000101316	11	-1	16635109	16636066	Gm12663	predicted gene 12663 [Source:MGI Symbol;Acc:MGI:3652168]	MGI:3652168	-	-	processed_pseudogene
ENSMUSG00000036814	72	71	231	92	60	36	121	74	68.904	82.0798	173.42	83.2217	67.8523	40.0205	116.564	78.6238	88.8358	-0.000370378	0.0126231	0.0730338	0.992852	ENSMUSG00000036814	9	-1	123634770	123678885	Slc6a20a	solute carrier family 6 (neurotransmitter transporter), member 20A [Source:MGI Symbol;Acc:MGI:2143217]	MGI:2143217	102680	-	protein_coding
ENSMUSG00000076619	3	0	1	0	2	0	1	0	2.871	0	0.750736	0	2.26174	0	0.963342	0	0.855853	-0.000322395	0.0309012	0.0730629	0.992852	ENSMUSG00000076619	12	-1	113429085	113429132	Ighj3	immunoglobulin heavy joining 3 [Source:MGI Symbol;Acc:MGI:4439767]	MGI:4439767	-	-	IG_J_gene
ENSMUSG00000022635	349	334	404	368	260	348	308	300	333.993	386.122	303.297	332.887	294.027	386.864	296.709	318.745	331.581	0.000477163	0.00677446	0.0730863	0.992852	ENSMUSG00000022635	15	-1	93386097	93398334	Zcrb1	zinc finger CCHC-type and RNA binding motif 1 [Source:MGI Symbol;Acc:MGI:1914447]	MGI:1914447	67197	-	protein_coding
ENSMUSG00000018740	47	108	44	42	49	57	28	34	44.979	124.854	33.0324	37.9925	55.4127	63.3657	26.9736	36.1245	52.8418	0.000355756	0.0134221	0.0731125	0.992852	ENSMUSG00000018740	11	1	68968131	68974365	Slc25a35	solute carrier family 25, member 35 [Source:MGI Symbol;Acc:MGI:1919248]	MGI:1919248	71998	-	protein_coding
ENSMUSG00000019945	27	68	22	24	28	25	21	29	25.839	78.6117	16.5162	21.71	31.6644	27.792	20.2302	30.812	31.6469	0.00034911	0.0136439	0.0731551	0.992852	ENSMUSG00000019945	10	-1	68430953	68541896	Cabcoco1	ciliary associated calcium binding coiled-coil 1 [Source:MGI Symbol;Acc:MGI:1920537]	MGI:1920537	73287	-	protein_coding
ENSMUSG00000029869	189	149	294	156	145	117	182	157	180.873	172.252	220.716	141.115	163.976	130.066	175.328	166.81	168.892	-0.000414434	0.00814782	0.0731972	0.992852	ENSMUSG00000029869	6	1	41605482	41620509	Ephb6	Eph receptor B6 [Source:MGI Symbol;Acc:MGI:1096338]	MGI:1096338	13848	abnormal cytokine secretion	protein_coding
ENSMUSG00000031885	790	416	1033	820	603	501	747	634	756.03	480.918	775.51	741.758	681.916	556.951	719.617	673.615	673.289	-0.00043223	0.00757987	0.0731984	0.992852	ENSMUSG00000031885	8	1	105170674	105217989	Cbfb	core binding factor beta [Source:MGI Symbol;Acc:MGI:99851]	MGI:99851	12400	abnormal T cell differentiation	protein_coding
ENSMUSG00000028943	545	450	547	591	472	615	484	512	521.565	520.224	410.652	534.609	533.771	683.683	466.258	543.992	526.844	0.000443885	0.00730677	0.0732309	0.992852	ENSMUSG00000028943	4	-1	152120331	152152371	Espn	espin [Source:MGI Symbol;Acc:MGI:1861630]	MGI:1861630	56226	absent pinna reflex	protein_coding
ENSMUSG00000030763	250	280	302	298	212	295	270	219	239.25	323.695	226.722	269.566	239.745	327.945	260.102	232.684	264.964	0.000432386	0.00756206	0.0733429	0.992852	ENSMUSG00000030763	7	1	123369784	123430358	Lcmt1	leucine carboxyl methyltransferase 1 [Source:MGI Symbol;Acc:MGI:1353593]	MGI:1353593	30949	preweaning lethality complete penetrance	protein_coding
ENSMUSG00000111118	35	10	34	19	19	15	24	21	33.495	11.5605	25.525	17.1871	21.4866	16.6752	23.1202	22.3122	21.4202	-0.000367064	0.0127622	0.073428	0.992852	ENSMUSG00000111118	19	-1	12528755	12530540	Gm6545	predicted gene 6545 [Source:MGI Symbol;Acc:MGI:3643874]	MGI:3643874	-	-	processed_pseudogene
ENSMUSG00000057465	4	1	13	0	3	2	0	0	3.828	1.15605	9.75956	0	3.39262	2.22336	0	0	2.54495	-0.000277556	0.0238232	0.0736096	0.992852	ENSMUSG00000057465	7	1	46751790	46754313	Saa2	serum amyloid A 2 [Source:MGI Symbol;Acc:MGI:98222]	MGI:98222	20209	abnormal cholesterol homeostasis	protein_coding
ENSMUSG00000056579	1061	544	1429	1047	851	635	928	917	1015.38	628.893	1072.8	947.099	962.372	705.916	893.982	974.298	900.092	-0.000418485	0.00794083	0.073641	0.992852	ENSMUSG00000056579	11	-1	3639785	3649673	Tug1	taurine upregulated gene 1 [Source:MGI Symbol;Acc:MGI:2144114]	MGI:2144114	-	no abnormal phenotype detected	protein_coding
ENSMUSG00000038286	216	390	312	268	180	236	241	192	206.712	450.861	234.23	242.428	203.557	262.356	232.165	203.997	254.538	0.000384965	0.0102157	0.0736531	0.992852	ENSMUSG00000038286	13	1	34037597	34074074	Bphl	biphenyl hydrolase-like (serine hydrolase, breast epithelial mucin-associated antigen) [Source:MGI Symbol;Acc:MGI:1915271]	MGI:1915271	68021	decreased circulating creatinine level	protein_coding
ENSMUSG00000034765	1159	1164	1094	1229	1018	1245	1096	1014	1109.16	1345.65	821.305	1111.73	1151.23	1384.04	1055.82	1077.36	1132.04	0.000435634	0.00745341	0.0736604	0.992852	ENSMUSG00000034765	19	1	53529109	53542431	Dusp5	dual specificity phosphatase 5 [Source:MGI Symbol;Acc:MGI:2685183]	MGI:2685183	240672	abnormal CD8-positive alpha beta T cell morphology	protein_coding
ENSMUSG00000055945	10	18	13	13	11	21	18	24	9.57	20.809	9.75956	11.7596	12.4396	23.3453	17.3402	25.4996	16.3153	0.000351375	0.0134859	0.0736898	0.992852	ENSMUSG00000055945	17	1	8337459	8344113	Prr18	proline rich 18 [Source:MGI Symbol;Acc:MGI:2443403]	MGI:2443403	320111	-	protein_coding
ENSMUSG00000003662	378	250	473	338	280	258	355	303	361.746	289.013	355.098	305.749	316.644	286.813	341.987	321.933	322.373	-0.000502759	0.00646448	0.0737692	0.992852	ENSMUSG00000003662	2	-1	127240938	127247816	Ciao1	cytosolic iron-sulfur protein assembly 1 [Source:MGI Symbol;Acc:MGI:1346998]	MGI:1346998	26371	-	protein_coding
ENSMUSG00000057454	96	119	94	103	71	98	89	78	91.872	137.57	70.5692	93.1721	80.2919	108.945	85.7375	82.8738	93.8789	0.000389879	0.00954838	0.0737971	0.992852	ENSMUSG00000057454	7	1	24636550	24641118	Lypd3	Ly6/Plaur domain containing 3 [Source:MGI Symbol;Acc:MGI:1919684]	MGI:1919684	72434	decreased eosinophil cell number	protein_coding
ENSMUSG00000028243	150	103	256	161	160	138	207	156	143.55	119.074	192.188	145.638	180.939	153.412	199.412	165.748	162.495	-0.000408474	0.00828398	0.0739738	0.992852	ENSMUSG00000028243	4	1	6191098	6221688	Ubxn2b	UBX domain protein 2B [Source:MGI Symbol;Acc:MGI:1915303]	MGI:1915303	68053	-	protein_coding
ENSMUSG00000109383	2	0	2	0	1	0	2	0	1.914	0	1.50147	0	1.13087	0	1.92668	0	0.809129	-0.000315817	0.0302122	0.0739871	0.992852	ENSMUSG00000109383	7	-1	82852498	82867074	Gm36584	predicted gene, 36584 [Source:MGI Symbol;Acc:MGI:5595743]	MGI:5595743	-	-	lincRNA
ENSMUSG00000045725	297	286	513	286	295	259	342	218	284.229	330.631	385.127	258.711	333.607	287.925	329.463	231.622	305.164	-0.000421843	0.00779075	0.0739975	0.992852	ENSMUSG00000045725	6	1	54325835	54330201	Prr15	proline rich 15 [Source:MGI Symbol;Acc:MGI:1925254]	MGI:1925254	78004	-	protein_coding
ENSMUSG00000040543	183	288	137	198	201	184	133	160	175.131	332.944	102.851	179.108	227.305	204.549	128.125	169.997	190.001	0.000376451	0.0114763	0.0740068	0.992852	ENSMUSG00000040543	11	-1	72047528	72135778	Pitpnm3	PITPNM family member 3 [Source:MGI Symbol;Acc:MGI:2685726]	MGI:2685726	327958	-	protein_coding
ENSMUSG00000027356	2715	1917	4669	2755	1860	2105	2941	2006	2598.26	2216.16	3505.19	2492.13	2103.42	2340.08	2833.19	2131.34	2527.47	-0.000422863	0.00775827	0.0740115	0.992852	ENSMUSG00000027356	2	-1	132904389	132945906	Fermt1	fermitin family member 1 [Source:MGI Symbol;Acc:MGI:2443583]	MGI:2443583	241639	abnormal colon morphology	protein_coding
ENSMUSG00000036273	898	503	990	805	771	509	719	735	859.386	581.495	743.228	728.19	871.902	565.845	692.643	780.926	727.952	-0.000432944	0.00748139	0.0740699	0.992852	ENSMUSG00000036273	15	1	91673175	91816120	Lrrk2	leucine-rich repeat kinase 2 [Source:MGI Symbol;Acc:MGI:1913975]	MGI:1913975	66725	abnormal action potential	protein_coding
[truncated: 54,292 more rows]
