# Supplementary material for: The renal response to FGF23 shifts from phosphaturia toward inflammation in kidney disease
Source: J Cell Commun Signal. 2026 Feb 23;20(1):e70061. doi: 10.1002/ccs3.70061 (PMC12929185; doi:10.1002/ccs3.70061)
Supplement: Supplementary file 8 — Table S7 [file CCS3-20-e70061-s001.xlsx]

## Sheet: Tabelle2
Supplemental Table 7. Characteristics of patients with IgA nephropathy
Characteristic	N = 591
Age	42 (29, 54)
Sex (male)	37 (63%)
Measured GFR (ml/min/1,73)	58 (32, 79)
Immunosuppressants	2 (3.4%)
Corticosteroids	10 (17%)
Fasting parathyroid hormone (pg/mL)	5.1 (3.5, 8.4)
25 OH vitamin D (nmol/L)	38 (26, 51)
Intact FGF23 (pg/mL)	88 (54, 132)
1 Median (Q1, Q3); n (%)
